# Supplementary material for: OpenTrack simulation model files and output dataset for a copenhagen suburban railway
Source: Data Brief. 2019 Apr 28;25:103952. doi: 10.1016/j.dib.2019.103952 (PMC6562172; doi:10.1016/j.dib.2019.103952)
Supplement: Supplementary file 2 — Multimedia component 2 [file mmc2.zip]

Archive with 265 entries (258 files):
- Data files submitted/
- Data files submitted/Harrod 2019 DIB sample output.xlsx
- Data files submitted/Test Generic for TRC/
- Data files submitted/Test Generic for TRC/Data/
- Data files submitted/Test Generic for TRC/Data/Cerretobane.depot
- Data files submitted/Test Generic for TRC/Data/Cerretobane.trains
- Data files submitted/Test Generic for TRC/Data/Generic.courses
- Data files submitted/Test Generic for TRC/Data/Generic.dest
- Data files submitted/Test Generic for TRC/Data/Generic.stations
- Data files submitted/Test Generic for TRC/Data/Generic.timetable
- Data files submitted/Test Generic for TRC/Generic Validation.opentrack
- Data files submitted/Test Generic for TRC/Generic.otsimcor
- Data files submitted/Test Generic for TRC/output/
- Data files submitted/Test Generic for TRC/output/OTT_Timetable.xml
- Data files submitted/Test Generic for TRC/output/OT_100.as
- Data files submitted/Test Generic for TRC/output/OT_100.at
- Data files submitted/Test Generic for TRC/output/OT_100.ms
- Data files submitted/Test Generic for TRC/output/OT_100.st1
- Data files submitted/Test Generic for TRC/output/OT_100.step1
- Data files submitted/Test Generic for TRC/output/OT_100.step2
- Data files submitted/Test Generic for TRC/output/OT_100.ts1
- Data files submitted/Test Generic for TRC/output/OT_100.tt
- Data files submitted/Test Generic for TRC/output/OT_100.vs
- Data files submitted/Test Generic for TRC/output/OT_100.vsb
- Data files submitted/Test Generic for TRC/output/OT_100.vt
- Data files submitted/Test Generic for TRC/output/OT_102.as
- Data files submitted/Test Generic for TRC/output/OT_102.at
- Data files submitted/Test Generic for TRC/output/OT_102.ms
- Data files submitted/Test Generic for TRC/output/OT_102.st1
- Data files submitted/Test Generic for TRC/output/OT_102.step1
- Data files submitted/Test Generic for TRC/output/OT_102.step2
- Data files submitted/Test Generic for TRC/output/OT_102.ts1
- Data files submitted/Test Generic for TRC/output/OT_102.tt
- Data files submitted/Test Generic for TRC/output/OT_102.vs
- Data files submitted/Test Generic for TRC/output/OT_102.vsb
- Data files submitted/Test Generic for TRC/output/OT_102.vt
- Data files submitted/Test Generic for TRC/output/OT_104.as
- Data files submitted/Test Generic for TRC/output/OT_104.at
- Data files submitted/Test Generic for TRC/output/OT_104.ms
- Data files submitted/Test Generic for TRC/output/OT_104.st1
- Data files submitted/Test Generic for TRC/output/OT_104.step1
- Data files submitted/Test Generic for TRC/output/OT_104.step2
- Data files submitted/Test Generic for TRC/output/OT_104.ts1
- Data files submitted/Test Generic for TRC/output/OT_104.tt
- Data files submitted/Test Generic for TRC/output/OT_104.vs
- Data files submitted/Test Generic for TRC/output/OT_104.vsb
- Data files submitted/Test Generic for TRC/output/OT_104.vt
- Data files submitted/Test Generic for TRC/output/OT_106.as
- Data files submitted/Test Generic for TRC/output/OT_106.at
- Data files submitted/Test Generic for TRC/output/OT_106.ms
- Data files submitted/Test Generic for TRC/output/OT_106.st1
- Data files submitted/Test Generic for TRC/output/OT_106.step1
- Data files submitted/Test Generic for TRC/output/OT_106.step2
- Data files submitted/Test Generic for TRC/output/OT_106.ts1
- Data files submitted/Test Generic for TRC/output/OT_106.tt
- Data files submitted/Test Generic for TRC/output/OT_106.vs
- Data files submitted/Test Generic for TRC/output/OT_106.vsb
- Data files submitted/Test Generic for TRC/output/OT_106.vt
- Data files submitted/Test Generic for TRC/output/OT_108.as
- Data files submitted/Test Generic for TRC/output/OT_108.at
- Data files submitted/Test Generic for TRC/output/OT_108.ms
- Data files submitted/Test Generic for TRC/output/OT_108.st1
- Data files submitted/Test Generic for TRC/output/OT_108.step1
- Data files submitted/Test Generic for TRC/output/OT_108.step2
- Data files submitted/Test Generic for TRC/output/OT_108.ts1
- Data files submitted/Test Generic for TRC/output/OT_108.tt
- Data files submitted/Test Generic for TRC/output/OT_108.vs
- Data files submitted/Test Generic for TRC/output/OT_108.vsb
- Data files submitted/Test Generic for TRC/output/OT_108.vt
- Data files submitted/Test Generic for TRC/output/OT_110.as
- Data files submitted/Test Generic for TRC/output/OT_110.at
- Data files submitted/Test Generic for TRC/output/OT_110.ms
- Data files submitted/Test Generic for TRC/output/OT_110.st1
- Data files submitted/Test Generic for TRC/output/OT_110.step1
- Data files submitted/Test Generic for TRC/output/OT_110.step2
- Data files submitted/Test Generic for TRC/output/OT_110.ts1
- Data files submitted/Test Generic for TRC/output/OT_110.tt
- Data files submitted/Test Generic for TRC/output/OT_110.vs
- Data files submitted/Test Generic for TRC/output/OT_110.vsb
- Data files submitted/Test Generic for TRC/output/OT_110.vt
- Data files submitted/Test Generic for TRC/output/OT_112.as
- Data files submitted/Test Generic for TRC/output/OT_112.at
- Data files submitted/Test Generic for TRC/output/OT_112.ms
- Data files submitted/Test Generic for TRC/output/OT_112.st1
- Data files submitted/Test Generic for TRC/output/OT_112.step1
- Data files submitted/Test Generic for TRC/output/OT_112.step2
- Data files submitted/Test Generic for TRC/output/OT_112.ts1
- Data files submitted/Test Generic for TRC/output/OT_112.tt
- Data files submitted/Test Generic for TRC/output/OT_112.vs
- Data files submitted/Test Generic for TRC/output/OT_112.vsb
- Data files submitted/Test Generic for TRC/output/OT_112.vt
- Data files submitted/Test Generic for TRC/output/OT_114.as
- Data files submitted/Test Generic for TRC/output/OT_114.at
- Data files submitted/Test Generic for TRC/output/OT_114.ms
- Data files submitted/Test Generic for TRC/output/OT_114.st1
- Data files submitted/Test Generic for TRC/output/OT_114.step1
- Data files submitted/Test Generic for TRC/output/OT_114.step2
- Data files submitted/Test Generic for TRC/output/OT_114.ts1
- Data files submitted/Test Generic for TRC/output/OT_114.tt
- Data files submitted/Test Generic for TRC/output/OT_114.vs
- Data files submitted/Test Generic for TRC/output/OT_114.vsb
- Data files submitted/Test Generic for TRC/output/OT_114.vt
- Data files submitted/Test Generic for TRC/output/OT_116.as
- Data files submitted/Test Generic for TRC/output/OT_116.at
- Data files submitted/Test Generic for TRC/output/OT_116.ms
- Data files submitted/Test Generic for TRC/output/OT_116.st1
- Data files submitted/Test Generic for TRC/output/OT_116.step1
- Data files submitted/Test Generic for TRC/output/OT_116.step2
- Data files submitted/Test Generic for TRC/output/OT_116.ts1
- Data files submitted/Test Generic for TRC/output/OT_116.tt
- Data files submitted/Test Generic for TRC/output/OT_116.vs
- Data files submitted/Test Generic for TRC/output/OT_116.vsb
- Data files submitted/Test Generic for TRC/output/OT_116.vt
- Data files submitted/Test Generic for TRC/output/OT_118.as
- Data files submitted/Test Generic for TRC/output/OT_118.at
- Data files submitted/Test Generic for TRC/output/OT_118.ms
- Data files submitted/Test Generic for TRC/output/OT_118.st1
- Data files submitted/Test Generic for TRC/output/OT_118.step1
- Data files submitted/Test Generic for TRC/output/OT_118.step2
- Data files submitted/Test Generic for TRC/output/OT_118.ts1
- Data files submitted/Test Generic for TRC/output/OT_118.tt
- Data files submitted/Test Generic for TRC/output/OT_118.vs
- Data files submitted/Test Generic for TRC/output/OT_118.vsb
- Data files submitted/Test Generic for TRC/output/OT_118.vt
- Data files submitted/Test Generic for TRC/output/OT_120.as
- Data files submitted/Test Generic for TRC/output/OT_120.at
- Data files submitted/Test Generic for TRC/output/OT_120.ms
- Data files submitted/Test Generic for TRC/output/OT_120.st1
- Data files submitted/Test Generic for TRC/output/OT_120.step1
- Data files submitted/Test Generic for TRC/output/OT_120.step2
- Data files submitted/Test Generic for TRC/output/OT_120.ts1
- Data files submitted/Test Generic for TRC/output/OT_120.tt
- Data files submitted/Test Generic for TRC/output/OT_120.vs
- Data files submitted/Test Generic for TRC/output/OT_120.vsb
- Data files submitted/Test Generic for TRC/output/OT_120.vt
- Data files submitted/Test Generic for TRC/output/OT_99.as
- Data files submitted/Test Generic for TRC/output/OT_99.at
- Data files submitted/Test Generic for TRC/output/OT_99.ms
- Data files submitted/Test Generic for TRC/output/OT_99.st1
- Data files submitted/Test Generic for TRC/output/OT_99.step1
- Data files submitted/Test Generic for TRC/output/OT_99.step2
- Data files submitted/Test Generic for TRC/output/OT_99.ts1
- Data files submitted/Test Generic for TRC/output/OT_99.tt
- Data files submitted/Test Generic for TRC/output/OT_99.vs
- Data files submitted/Test Generic for TRC/output/OT_99.vsb
- Data files submitted/Test Generic for TRC/output/OT_99.vt
- Data files submitted/Test Generic for TRC/output/OT_CategoryStatistics.txt
- Data files submitted/Test Generic for TRC/output/OT_CourseStatistics.txt
- Data files submitted/Test Generic for TRC/output/OT_Delay.delact
- Data files submitted/Test Generic for TRC/output/OT_Delay.delall
- Data files submitted/Test Generic for TRC/output/OT_Delay.delallarr
- Data files submitted/Test Generic for TRC/output/OT_Delay.delalldep
- Data files submitted/Test Generic for TRC/output/OT_Delay.delavg
- Data files submitted/Test Generic for TRC/output/OT_Delay.delbegin
- Data files submitted/Test Generic for TRC/output/OT_Delay.delend
- Data files submitted/Test Generic for TRC/output/OT_Delay.dellaststop
- Data files submitted/Test Generic for TRC/output/OT_Delay.delmax
- Data files submitted/Test Generic for TRC/output/OT_StationStatistics.txt
- Data files submitted/Test Generic for TRC/output/OT_Timetable.txt
- Data files submitted/Test Generic for TRC/output/OT_Timetable.xml
- Data files submitted/Test Generic for TRC/output/OT_TimetableStatistics.txt
- Data files submitted/Test Hillerød for TRC/
- Data files submitted/Test Hillerød for TRC/data/
- Data files submitted/Test Hillerød for TRC/data/Cerretobane.depot
- Data files submitted/Test Hillerød for TRC/data/Cerretobane.dest
- Data files submitted/Test Hillerød for TRC/data/Cerretobane.stations
- Data files submitted/Test Hillerød for TRC/data/Cerretobane.trains
- Data files submitted/Test Hillerød for TRC/data/Cerretobane.validationAE.courses
- Data files submitted/Test Hillerød for TRC/data/Cerretobane.validationAE.timetable
- Data files submitted/Test Hillerød for TRC/Nordbanen Tracks.opentrack
- Data files submitted/Test Hillerød for TRC/output/
- Data files submitted/Test Hillerød for TRC/output/OTT_Timetable.xml
- Data files submitted/Test Hillerød for TRC/output/OT_499.as
- Data files submitted/Test Hillerød for TRC/output/OT_499.at
- Data files submitted/Test Hillerød for TRC/output/OT_499.ms
- Data files submitted/Test Hillerød for TRC/output/OT_499.st1
- Data files submitted/Test Hillerød for TRC/output/OT_499.step1
- Data files submitted/Test Hillerød for TRC/output/OT_499.step2
- Data files submitted/Test Hillerød for TRC/output/OT_499.ts1
- Data files submitted/Test Hillerød for TRC/output/OT_499.tt
- Data files submitted/Test Hillerød for TRC/output/OT_499.vs
- Data files submitted/Test Hillerød for TRC/output/OT_499.vsb
- Data files submitted/Test Hillerød for TRC/output/OT_499.vt
- Data files submitted/Test Hillerød for TRC/output/OT_500.as
- Data files submitted/Test Hillerød for TRC/output/OT_500.at
- Data files submitted/Test Hillerød for TRC/output/OT_500.ms
- Data files submitted/Test Hillerød for TRC/output/OT_500.st1
- Data files submitted/Test Hillerød for TRC/output/OT_500.step1
- Data files submitted/Test Hillerød for TRC/output/OT_500.step2
- Data files submitted/Test Hillerød for TRC/output/OT_500.ts1
- Data files submitted/Test Hillerød for TRC/output/OT_500.tt
- Data files submitted/Test Hillerød for TRC/output/OT_500.vs
- Data files submitted/Test Hillerød for TRC/output/OT_500.vsb
- Data files submitted/Test Hillerød for TRC/output/OT_500.vt
- Data files submitted/Test Hillerød for TRC/output/OT_502.as
- Data files submitted/Test Hillerød for TRC/output/OT_502.at
- Data files submitted/Test Hillerød for TRC/output/OT_502.ms
- Data files submitted/Test Hillerød for TRC/output/OT_502.st1
- Data files submitted/Test Hillerød for TRC/output/OT_502.step1
- Data files submitted/Test Hillerød for TRC/output/OT_502.step2
- Data files submitted/Test Hillerød for TRC/output/OT_502.ts1
- Data files submitted/Test Hillerød for TRC/output/OT_502.tt
- Data files submitted/Test Hillerød for TRC/output/OT_502.vs
- Data files submitted/Test Hillerød for TRC/output/OT_502.vsb
- Data files submitted/Test Hillerød for TRC/output/OT_502.vt
- Data files submitted/Test Hillerød for TRC/output/OT_504.as
- Data files submitted/Test Hillerød for TRC/output/OT_504.at
- Data files submitted/Test Hillerød for TRC/output/OT_504.ms
- Data files submitted/Test Hillerød for TRC/output/OT_504.st1
- Data files submitted/Test Hillerød for TRC/output/OT_504.step1
- Data files submitted/Test Hillerød for TRC/output/OT_504.step2
- Data files submitted/Test Hillerød for TRC/output/OT_504.ts1
- Data files submitted/Test Hillerød for TRC/output/OT_504.tt
- Data files submitted/Test Hillerød for TRC/output/OT_504.vs
- Data files submitted/Test Hillerød for TRC/output/OT_504.vsb
- Data files submitted/Test Hillerød for TRC/output/OT_504.vt
- Data files submitted/Test Hillerød for TRC/output/OT_506.as
- Data files submitted/Test Hillerød for TRC/output/OT_506.at
- Data files submitted/Test Hillerød for TRC/output/OT_506.ms
- Data files submitted/Test Hillerød for TRC/output/OT_506.st1
- Data files submitted/Test Hillerød for TRC/output/OT_506.step1
- Data files submitted/Test Hillerød for TRC/output/OT_506.step2
- Data files submitted/Test Hillerød for TRC/output/OT_506.ts1
- Data files submitted/Test Hillerød for TRC/output/OT_506.tt
- Data files submitted/Test Hillerød for TRC/output/OT_506.vs
- Data files submitted/Test Hillerød for TRC/output/OT_506.vsb
- Data files submitted/Test Hillerød for TRC/output/OT_506.vt
- Data files submitted/Test Hillerød for TRC/output/OT_508.as
- Data files submitted/Test Hillerød for TRC/output/OT_508.at
- Data files submitted/Test Hillerød for TRC/output/OT_508.ms
- Data files submitted/Test Hillerød for TRC/output/OT_508.st1
- Data files submitted/Test Hillerød for TRC/output/OT_508.step1
- Data files submitted/Test Hillerød for TRC/output/OT_508.step2
- Data files submitted/Test Hillerød for TRC/output/OT_508.ts1
- Data files submitted/Test Hillerød for TRC/output/OT_508.tt
- Data files submitted/Test Hillerød for TRC/output/OT_508.vs
- Data files submitted/Test Hillerød for TRC/output/OT_508.vsb
- Data files submitted/Test Hillerød for TRC/output/OT_508.vt
- Data files submitted/Test Hillerød for TRC/output/OT_510.as
- Data files submitted/Test Hillerød for TRC/output/OT_510.at
- Data files submitted/Test Hillerød for TRC/output/OT_510.ms
- Data files submitted/Test Hillerød for TRC/output/OT_510.st1
- Data files submitted/Test Hillerød for TRC/output/OT_510.step1
- Data files submitted/Test Hillerød for TRC/output/OT_510.step2
- Data files submitted/Test Hillerød for TRC/output/OT_510.ts1
- Data files submitted/Test Hillerød for TRC/output/OT_510.tt
- Data files submitted/Test Hillerød for TRC/output/OT_510.vs
- Data files submitted/Test Hillerød for TRC/output/OT_510.vsb
- Data files submitted/Test Hillerød for TRC/output/OT_510.vt
- Data files submitted/Test Hillerød for TRC/output/OT_CategoryStatistics.txt
- Data files submitted/Test Hillerød for TRC/output/OT_CourseStatistics.txt
- Data files submitted/Test Hillerød for TRC/output/OT_Delay.delact
- Data files submitted/Test Hillerød for TRC/output/OT_Delay.delall
- Data files submitted/Test Hillerød for TRC/output/OT_Delay.delallarr
- Data files submitted/Test Hillerød for TRC/output/OT_Delay.delalldep
- Data files submitted/Test Hillerød for TRC/output/OT_Delay.delavg
- Data files submitted/Test Hillerød for TRC/output/OT_Delay.delbegin
- Data files submitted/Test Hillerød for TRC/output/OT_Delay.delend
- Data files submitted/Test Hillerød for TRC/output/OT_Delay.dellaststop
- Data files submitted/Test Hillerød for TRC/output/OT_Delay.delmax
- Data files submitted/Test Hillerød for TRC/output/OT_StationStatistics.txt
- Data files submitted/Test Hillerød for TRC/output/OT_Timetable.txt
- Data files submitted/Test Hillerød for TRC/output/OT_Timetable.xml
- Data files submitted/Test Hillerød for TRC/output/OT_TimetableStatistics.txt
- Data files submitted/Test Hillerød for TRC/TrainGraph Nordbanen.otsimcor
