# Supplementary material for: OpenTrack simulation model files and output dataset for a copenhagen suburban railway
Source: Data Brief. 2019 Apr 28;25:103952. doi: 10.1016/j.dib.2019.103952 (PMC6562172; doi:10.1016/j.dib.2019.103952)
Supplement: Supplementary file 2 — Multimedia component 2 [file mmc2.zip › Data files submitted/Harrod 2019 DIB sample output.xlsx]

## Sheet: Timetable Result Generic
//
// File: C:\OpenTrack\Cerretobane\output/OT_Timetable.txt
//
// Produced by OpenTrack: Fri Oct 19 17:39:17 2018
// Timetable
// Type : OT_Text
// Desc. : OT_timetablemultiple
// Scenario: Adh. Outside: good / Adh. Tunnel: good / Delay: 1 / Global Perf.: 100.0 % / Step: 1.0 s / Time: 12:00:00 - 13:30:00
// x-Legend: none
// y-Legend: none
//
Actual Timetable vs. Planned Timetable
				[HH:MM:SS]	[s]	[HH:MM:SS]	[s]	[HH:MM:SS]	[s]	[HH:MM:SS]	[s]	[HH:MM:SS]	[s]	[HH:MM:SS]	[s]
Run	Scenario	Course	Station	Arr. Planned	Arr. Planned[s]	Dep. Planned	Dep. Planned[s]	Arr. Actual	Arr. Actual [s]	Dep. Actual	Dep. Actual[s]	Arr. Diff.	Arr. Diff. [s]	Dep. Diff	Dep. Diff [s]
1	1	99	STA_1	12:00:30	43230	12:01:00	43260	HH:MM:SS	-1	12:02:39	43359	00:00:00	0	+00:01:39	99
2	2	99	STA_1	12:00:30	43230	12:01:00	43260	HH:MM:SS	-1	12:07:49	43669	00:00:00	0	+00:06:49	409
3	3	99	STA_1	12:00:30	43230	12:01:00	43260	HH:MM:SS	-1	12:02:59	43379	00:00:00	0	+00:01:59	119
4	4	99	STA_1	12:00:30	43230	12:01:00	43260	HH:MM:SS	-1	12:08:09	43689	00:00:00	0	+00:07:09	429
5	5	99	STA_1	12:00:30	43230	12:01:00	43260	HH:MM:SS	-1	12:03:20	43400	00:00:00	0	+00:02:20	140
6	6	99	STA_1	12:00:30	43230	12:01:00	43260	HH:MM:SS	-1	12:08:30	43710	00:00:00	0	+00:07:30	450
7	7	99	STA_1	12:00:30	43230	12:01:00	43260	HH:MM:SS	-1	12:03:40	43420	00:00:00	0	+00:02:40	160
8	8	99	STA_1	12:00:30	43230	12:01:00	43260	HH:MM:SS	-1	12:08:51	43731	00:00:00	0	+00:07:51	471
9	9	99	STA_1	12:00:30	43230	12:01:00	43260	HH:MM:SS	-1	12:04:01	43441	00:00:00	0	+00:03:01	181
10	10	99	STA_1	12:00:30	43230	12:01:00	43260	HH:MM:SS	-1	12:09:11	43751	00:00:00	0	+00:08:11	491
11	11	99	STA_1	12:00:30	43230	12:01:00	43260	HH:MM:SS	-1	12:04:21	43461	00:00:00	0	+00:03:21	201
12	12	99	STA_1	12:00:30	43230	12:01:00	43260	HH:MM:SS	-1	12:09:32	43772	00:00:00	0	+00:08:32	512
13	13	99	STA_1	12:00:30	43230	12:01:00	43260	HH:MM:SS	-1	12:04:42	43482	00:00:00	0	+00:03:42	222
14	14	99	STA_1	12:00:30	43230	12:01:00	43260	HH:MM:SS	-1	12:09:52	43792	00:00:00	0	+00:08:52	532
15	15	99	STA_1	12:00:30	43230	12:01:00	43260	HH:MM:SS	-1	12:05:03	43503	00:00:00	0	+00:04:03	243
16	16	99	STA_1	12:00:30	43230	12:01:00	43260	HH:MM:SS	-1	12:10:13	43813	00:00:00	0	+00:09:13	553
17	17	99	STA_1	12:00:30	43230	12:01:00	43260	HH:MM:SS	-1	12:05:23	43523	00:00:00	0	+00:04:23	263
18	18	99	STA_1	12:00:30	43230	12:01:00	43260	HH:MM:SS	-1	12:10:33	43833	00:00:00	0	+00:09:33	573
19	19	99	STA_1	12:00:30	43230	12:01:00	43260	HH:MM:SS	-1	12:05:44	43544	00:00:00	0	+00:04:44	284
20	20	99	STA_1	12:00:30	43230	12:01:00	43260	HH:MM:SS	-1	12:10:54	43854	00:00:00	0	+00:09:54	594
21	21	99	STA_1	12:00:30	43230	12:01:00	43260	HH:MM:SS	-1	12:06:04	43564	00:00:00	0	+00:05:04	304
22	22	99	STA_1	12:00:30	43230	12:01:00	43260	HH:MM:SS	-1	12:01:14	43274	00:00:00	0	+00:00:14	14
23	23	99	STA_1	12:00:30	43230	12:01:00	43260	HH:MM:SS	-1	12:06:25	43585	00:00:00	0	+00:05:25	325
24	24	99	STA_1	12:00:30	43230	12:01:00	43260	HH:MM:SS	-1	12:01:35	43295	00:00:00	0	+00:00:35	35
25	25	99	STA_1	12:00:30	43230	12:01:00	43260	HH:MM:SS	-1	12:06:45	43605	00:00:00	0	+00:05:45	345
26	26	99	STA_1	12:00:30	43230	12:01:00	43260	HH:MM:SS	-1	12:01:56	43316	00:00:00	0	+00:00:56	56
27	27	99	STA_1	12:00:30	43230	12:01:00	43260	HH:MM:SS	-1	12:07:06	43626	00:00:00	0	+00:06:06	366
28	28	99	STA_1	12:00:30	43230	12:01:00	43260	HH:MM:SS	-1	12:02:16	43336	00:00:00	0	+00:01:16	76
29	29	99	STA_1	12:00:30	43230	12:01:00	43260	HH:MM:SS	-1	12:07:26	43646	00:00:00	0	+00:06:26	386
30	30	99	STA_1	12:00:30	43230	12:01:00	43260	HH:MM:SS	-1	12:02:37	43357	00:00:00	0	+00:01:37	97
31	31	99	STA_1	12:00:30	43230	12:01:00	43260	HH:MM:SS	-1	12:07:47	43667	00:00:00	0	+00:06:47	407
32	32	99	STA_1	12:00:30	43230	12:01:00	43260	HH:MM:SS	-1	12:02:57	43377	00:00:00	0	+00:01:57	117
33	33	99	STA_1	12:00:30	43230	12:01:00	43260	HH:MM:SS	-1	12:08:07	43687	00:00:00	0	+00:07:07	427
34	34	99	STA_1	12:00:30	43230	12:01:00	43260	HH:MM:SS	-1	12:03:18	43398	00:00:00	0	+00:02:18	138
35	35	99	STA_1	12:00:30	43230	12:01:00	43260	HH:MM:SS	-1	12:08:28	43708	00:00:00	0	+00:07:28	448
36	36	99	STA_1	12:00:30	43230	12:01:00	43260	HH:MM:SS	-1	12:03:38	43418	00:00:00	0	+00:02:38	158
37	37	99	STA_1	12:00:30	43230	12:01:00	43260	HH:MM:SS	-1	12:08:49	43729	00:00:00	0	+00:07:49	469
38	38	99	STA_1	12:00:30	43230	12:01:00	43260	HH:MM:SS	-1	12:03:59	43439	00:00:00	0	+00:02:59	179
39	39	99	STA_1	12:00:30	43230	12:01:00	43260	HH:MM:SS	-1	12:09:09	43749	00:00:00	0	+00:08:09	489
40	40	99	STA_1	12:00:30	43230	12:01:00	43260	HH:MM:SS	-1	12:04:19	43459	00:00:00	0	+00:03:19	199
41	41	99	STA_1	12:00:30	43230	12:01:00	43260	HH:MM:SS	-1	12:09:30	43770	00:00:00	0	+00:08:30	510
42	42	99	STA_1	12:00:30	43230	12:01:00	43260	HH:MM:SS	-1	12:04:40	43480	00:00:00	0	+00:03:40	220
43	43	99	STA_1	12:00:30	43230	12:01:00	43260	HH:MM:SS	-1	12:09:50	43790	00:00:00	0	+00:08:50	530
44	44	99	STA_1	12:00:30	43230	12:01:00	43260	HH:MM:SS	-1	12:05:00	43500	00:00:00	0	+00:04:00	240
45	45	99	STA_1	12:00:30	43230	12:01:00	43260	HH:MM:SS	-1	12:10:11	43811	00:00:00	0	+00:09:11	551
46	46	99	STA_1	12:00:30	43230	12:01:00	43260	HH:MM:SS	-1	12:05:21	43521	00:00:00	0	+00:04:21	261
47	47	99	STA_1	12:00:30	43230	12:01:00	43260	HH:MM:SS	-1	12:10:31	43831	00:00:00	0	+00:09:31	571
48	48	99	STA_1	12:00:30	43230	12:01:00	43260	HH:MM:SS	-1	12:05:42	43542	00:00:00	0	+00:04:42	282
49	49	99	STA_1	12:00:30	43230	12:01:00	43260	HH:MM:SS	-1	12:10:52	43852	00:00:00	0	+00:09:52	592
50	50	99	STA_1	12:00:30	43230	12:01:00	43260	HH:MM:SS	-1	12:06:02	43562	00:00:00	0	+00:05:02	302
51	51	99	STA_1	12:00:30	43230	12:01:00	43260	HH:MM:SS	-1	12:01:12	43272	00:00:00	0	+00:00:12	12
52	52	99	STA_1	12:00:30	43230	12:01:00	43260	HH:MM:SS	-1	12:06:23	43583	00:00:00	0	+00:05:23	323
53	53	99	STA_1	12:00:30	43230	12:01:00	43260	HH:MM:SS	-1	12:01:33	43293	00:00:00	0	+00:00:33	33
54	54	99	STA_1	12:00:30	43230	12:01:00	43260	HH:MM:SS	-1	12:06:43	43603	00:00:00	0	+00:05:43	343
55	55	99	STA_1	12:00:30	43230	12:01:00	43260	HH:MM:SS	-1	12:01:54	43314	00:00:00	0	+00:00:54	54
56	56	99	STA_1	12:00:30	43230	12:01:00	43260	HH:MM:SS	-1	12:07:04	43624	00:00:00	0	+00:06:04	364
57	57	99	STA_1	12:00:30	43230	12:01:00	43260	HH:MM:SS	-1	12:02:14	43334	00:00:00	0	+00:01:14	74
58	58	99	STA_1	12:00:30	43230	12:01:00	43260	HH:MM:SS	-1	12:07:24	43644	00:00:00	0	+00:06:24	384
59	59	99	STA_1	12:00:30	43230	12:01:00	43260	HH:MM:SS	-1	12:02:35	43355	00:00:00	0	+00:01:35	95
60	60	99	STA_1	12:00:30	43230	12:01:00	43260	HH:MM:SS	-1	12:07:45	43665	00:00:00	0	+00:06:45	405
61	61	99	STA_1	12:00:30	43230	12:01:00	43260	HH:MM:SS	-1	12:02:55	43375	00:00:00	0	+00:01:55	115
62	62	99	STA_1	12:00:30	43230	12:01:00	43260	HH:MM:SS	-1	12:08:05	43685	00:00:00	0	+00:07:05	425
63	63	99	STA_1	12:00:30	43230	12:01:00	43260	HH:MM:SS	-1	12:03:16	43396	00:00:00	0	+00:02:16	136
64	64	99	STA_1	12:00:30	43230	12:01:00	43260	HH:MM:SS	-1	12:08:26	43706	00:00:00	0	+00:07:26	446
65	65	99	STA_1	12:00:30	43230	12:01:00	43260	HH:MM:SS	-1	12:03:36	43416	00:00:00	0	+00:02:36	156
66	66	99	STA_1	12:00:30	43230	12:01:00	43260	HH:MM:SS	-1	12:08:47	43727	00:00:00	0	+00:07:47	467
67	67	99	STA_1	12:00:30	43230	12:01:00	43260	HH:MM:SS	-1	12:03:57	43437	00:00:00	0	+00:02:57	177
68	68	99	STA_1	12:00:30	43230	12:01:00	43260	HH:MM:SS	-1	12:09:07	43747	00:00:00	0	+00:08:07	487
69	69	99	STA_1	12:00:30	43230	12:01:00	43260	HH:MM:SS	-1	12:04:17	43457	00:00:00	0	+00:03:17	197
70	70	99	STA_1	12:00:30	43230	12:01:00	43260	HH:MM:SS	-1	12:09:28	43768	00:00:00	0	+00:08:28	508
71	71	99	STA_1	12:00:30	43230	12:01:00	43260	HH:MM:SS	-1	12:04:38	43478	00:00:00	0	+00:03:38	218
72	72	99	STA_1	12:00:30	43230	12:01:00	43260	HH:MM:SS	-1	12:09:48	43788	00:00:00	0	+00:08:48	528
73	73	99	STA_1	12:00:30	43230	12:01:00	43260	HH:MM:SS	-1	12:04:58	43498	00:00:00	0	+00:03:58	238
74	74	99	STA_1	12:00:30	43230	12:01:00	43260	HH:MM:SS	-1	12:10:09	43809	00:00:00	0	+00:09:09	549
75	75	99	STA_1	12:00:30	43230	12:01:00	43260	HH:MM:SS	-1	12:05:19	43519	00:00:00	0	+00:04:19	259
76	76	99	STA_1	12:00:30	43230	12:01:00	43260	HH:MM:SS	-1	12:10:29	43829	00:00:00	0	+00:09:29	569
77	77	99	STA_1	12:00:30	43230	12:01:00	43260	HH:MM:SS	-1	12:05:40	43540	00:00:00	0	+00:04:40	280
78	78	99	STA_1	12:00:30	43230	12:01:00	43260	HH:MM:SS	-1	12:10:50	43850	00:00:00	0	+00:09:50	590
79	79	99	STA_1	12:00:30	43230	12:01:00	43260	HH:MM:SS	-1	12:06:00	43560	00:00:00	0	+00:05:00	300
80	80	99	STA_1	12:00:30	43230	12:01:00	43260	HH:MM:SS	-1	12:01:10	43270	00:00:00	0	+00:00:10	10
81	81	99	STA_1	12:00:30	43230	12:01:00	43260	HH:MM:SS	-1	12:06:21	43581	00:00:00	0	+00:05:21	321
82	82	99	STA_1	12:00:30	43230	12:01:00	43260	HH:MM:SS	-1	12:01:31	43291	00:00:00	0	+00:00:31	31
83	83	99	STA_1	12:00:30	43230	12:01:00	43260	HH:MM:SS	-1	12:06:41	43601	00:00:00	0	+00:05:41	341
84	84	99	STA_1	12:00:30	43230	12:01:00	43260	HH:MM:SS	-1	12:01:51	43311	00:00:00	0	+00:00:51	51
85	85	99	STA_1	12:00:30	43230	12:01:00	43260	HH:MM:SS	-1	12:07:02	43622	00:00:00	0	+00:06:02	362
86	86	99	STA_1	12:00:30	43230	12:01:00	43260	HH:MM:SS	-1	12:02:12	43332	00:00:00	0	+00:01:12	72
87	87	99	STA_1	12:00:30	43230	12:01:00	43260	HH:MM:SS	-1	12:07:22	43642	00:00:00	0	+00:06:22	382
88	88	99	STA_1	12:00:30	43230	12:01:00	43260	HH:MM:SS	-1	12:02:33	43353	00:00:00	0	+00:01:33	93
89	89	99	STA_1	12:00:30	43230	12:01:00	43260	HH:MM:SS	-1	12:07:43	43663	00:00:00	0	+00:06:43	403
90	90	99	STA_1	12:00:30	43230	12:01:00	43260	HH:MM:SS	-1	12:02:53	43373	00:00:00	0	+00:01:53	113
91	91	99	STA_1	12:00:30	43230	12:01:00	43260	HH:MM:SS	-1	12:08:03	43683	00:00:00	0	+00:07:03	423
92	92	99	STA_1	12:00:30	43230	12:01:00	43260	HH:MM:SS	-1	12:03:14	43394	00:00:00	0	+00:02:14	134
93	93	99	STA_1	12:00:30	43230	12:01:00	43260	HH:MM:SS	-1	12:08:24	43704	00:00:00	0	+00:07:24	444
94	94	99	STA_1	12:00:30	43230	12:01:00	43260	HH:MM:SS	-1	12:03:34	43414	00:00:00	0	+00:02:34	154
95	95	99	STA_1	12:00:30	43230	12:01:00	43260	HH:MM:SS	-1	12:08:45	43725	00:00:00	0	+00:07:45	465
96	96	99	STA_1	12:00:30	43230	12:01:00	43260	HH:MM:SS	-1	12:03:55	43435	00:00:00	0	+00:02:55	175
97	97	99	STA_1	12:00:30	43230	12:01:00	43260	HH:MM:SS	-1	12:09:05	43745	00:00:00	0	+00:08:05	485
98	98	99	STA_1	12:00:30	43230	12:01:00	43260	HH:MM:SS	-1	12:04:15	43455	00:00:00	0	+00:03:15	195
99	99	99	STA_1	12:00:30	43230	12:01:00	43260	HH:MM:SS	-1	12:09:26	43766	00:00:00	0	+00:08:26	506
100	100	99	STA_1	12:00:30	43230	12:01:00	43260	HH:MM:SS	-1	12:04:36	43476	00:00:00	0	+00:03:36	216
1	1	99	STA_10	12:39:54	45594	HH:MM:SS	-1	12:38:54	45534	HH:MM:SS	-1	-00:01:00	-60	00:00:00	0
2	2	99	STA_10	12:39:54	45594	HH:MM:SS	-1	12:38:54	45534	HH:MM:SS	-1	-00:01:00	-60	00:00:00	0
3	3	99	STA_10	12:39:54	45594	HH:MM:SS	-1	12:38:54	45534	HH:MM:SS	-1	-00:01:00	-60	00:00:00	0
4	4	99	STA_10	12:39:54	45594	HH:MM:SS	-1	12:38:54	45534	HH:MM:SS	-1	-00:01:00	-60	00:00:00	0
5	5	99	STA_10	12:39:54	45594	HH:MM:SS	-1	12:38:54	45534	HH:MM:SS	-1	-00:01:00	-60	00:00:00	0
6	6	99	STA_10	12:39:54	45594	HH:MM:SS	-1	12:38:54	45534	HH:MM:SS	-1	-00:01:00	-60	00:00:00	0
7	7	99	STA_10	12:39:54	45594	HH:MM:SS	-1	12:38:54	45534	HH:MM:SS	-1	-00:01:00	-60	00:00:00	0
8	8	99	STA_10	12:39:54	45594	HH:MM:SS	-1	12:38:54	45534	HH:MM:SS	-1	-00:01:00	-60	00:00:00	0
9	9	99	STA_10	12:39:54	45594	HH:MM:SS	-1	12:38:54	45534	HH:MM:SS	-1	-00:01:00	-60	00:00:00	0
10	10	99	STA_10	12:39:54	45594	HH:MM:SS	-1	12:39:05	45545	HH:MM:SS	-1	-00:00:49	-49	00:00:00	0
11	11	99	STA_10	12:39:54	45594	HH:MM:SS	-1	12:38:54	45534	HH:MM:SS	-1	-00:01:00	-60	00:00:00	0
12	12	99	STA_10	12:39:54	45594	HH:MM:SS	-1	12:39:26	45566	HH:MM:SS	-1	-00:00:28	-28	00:00:00	0
13	13	99	STA_10	12:39:54	45594	HH:MM:SS	-1	12:38:54	45534	HH:MM:SS	-1	-00:01:00	-60	00:00:00	0
14	14	99	STA_10	12:39:54	45594	HH:MM:SS	-1	12:39:46	45586	HH:MM:SS	-1	-00:00:08	-8	00:00:00	0
15	15	99	STA_10	12:39:54	45594	HH:MM:SS	-1	12:38:54	45534	HH:MM:SS	-1	-00:01:00	-60	00:00:00	0
16	16	99	STA_10	12:39:54	45594	HH:MM:SS	-1	12:40:07	45607	HH:MM:SS	-1	+00:00:13	13	00:00:00	0
17	17	99	STA_10	12:39:54	45594	HH:MM:SS	-1	12:38:54	45534	HH:MM:SS	-1	-00:01:00	-60	00:00:00	0
18	18	99	STA_10	12:39:54	45594	HH:MM:SS	-1	12:40:27	45627	HH:MM:SS	-1	+00:00:33	33	00:00:00	0
19	19	99	STA_10	12:39:54	45594	HH:MM:SS	-1	12:38:54	45534	HH:MM:SS	-1	-00:01:00	-60	00:00:00	0
20	20	99	STA_10	12:39:54	45594	HH:MM:SS	-1	12:40:48	45648	HH:MM:SS	-1	+00:00:54	54	00:00:00	0
21	21	99	STA_10	12:39:54	45594	HH:MM:SS	-1	12:38:54	45534	HH:MM:SS	-1	-00:01:00	-60	00:00:00	0
22	22	99	STA_10	12:39:54	45594	HH:MM:SS	-1	12:38:54	45534	HH:MM:SS	-1	-00:01:00	-60	00:00:00	0
23	23	99	STA_10	12:39:54	45594	HH:MM:SS	-1	12:38:54	45534	HH:MM:SS	-1	-00:01:00	-60	00:00:00	0
24	24	99	STA_10	12:39:54	45594	HH:MM:SS	-1	12:38:54	45534	HH:MM:SS	-1	-00:01:00	-60	00:00:00	0
25	25	99	STA_10	12:39:54	45594	HH:MM:SS	-1	12:38:54	45534	HH:MM:SS	-1	-00:01:00	-60	00:00:00	0
26	26	99	STA_10	12:39:54	45594	HH:MM:SS	-1	12:38:54	45534	HH:MM:SS	-1	-00:01:00	-60	00:00:00	0
27	27	99	STA_10	12:39:54	45594	HH:MM:SS	-1	12:38:54	45534	HH:MM:SS	-1	-00:01:00	-60	00:00:00	0
28	28	99	STA_10	12:39:54	45594	HH:MM:SS	-1	12:38:54	45534	HH:MM:SS	-1	-00:01:00	-60	00:00:00	0
29	29	99	STA_10	12:39:54	45594	HH:MM:SS	-1	12:38:54	45534	HH:MM:SS	-1	-00:01:00	-60	00:00:00	0
30	30	99	STA_10	12:39:54	45594	HH:MM:SS	-1	12:38:54	45534	HH:MM:SS	-1	-00:01:00	-60	00:00:00	0
31	31	99	STA_10	12:39:54	45594	HH:MM:SS	-1	12:38:54	45534	HH:MM:SS	-1	-00:01:00	-60	00:00:00	0
32	32	99	STA_10	12:39:54	45594	HH:MM:SS	-1	12:38:54	45534	HH:MM:SS	-1	-00:01:00	-60	00:00:00	0
33	33	99	STA_10	12:39:54	45594	HH:MM:SS	-1	12:38:54	45534	HH:MM:SS	-1	-00:01:00	-60	00:00:00	0
34	34	99	STA_10	12:39:54	45594	HH:MM:SS	-1	12:38:54	45534	HH:MM:SS	-1	-00:01:00	-60	00:00:00	0
35	35	99	STA_10	12:39:54	45594	HH:MM:SS	-1	12:38:54	45534	HH:MM:SS	-1	-00:01:00	-60	00:00:00	0
36	36	99	STA_10	12:39:54	45594	HH:MM:SS	-1	12:38:54	45534	HH:MM:SS	-1	-00:01:00	-60	00:00:00	0
37	37	99	STA_10	12:39:54	45594	HH:MM:SS	-1	12:38:54	45534	HH:MM:SS	-1	-00:01:00	-60	00:00:00	0
38	38	99	STA_10	12:39:54	45594	HH:MM:SS	-1	12:38:54	45534	HH:MM:SS	-1	-00:01:00	-60	00:00:00	0
39	39	99	STA_10	12:39:54	45594	HH:MM:SS	-1	12:39:03	45543	HH:MM:SS	-1	-00:00:51	-51	00:00:00	0
40	40	99	STA_10	12:39:54	45594	HH:MM:SS	-1	12:38:54	45534	HH:MM:SS	-1	-00:01:00	-60	00:00:00	0
41	41	99	STA_10	12:39:54	45594	HH:MM:SS	-1	12:39:24	45564	HH:MM:SS	-1	-00:00:30	-30	00:00:00	0
42	42	99	STA_10	12:39:54	45594	HH:MM:SS	-1	12:38:54	45534	HH:MM:SS	-1	-00:01:00	-60	00:00:00	0
43	43	99	STA_10	12:39:54	45594	HH:MM:SS	-1	12:39:44	45584	HH:MM:SS	-1	-00:00:10	-10	00:00:00	0
44	44	99	STA_10	12:39:54	45594	HH:MM:SS	-1	12:38:54	45534	HH:MM:SS	-1	-00:01:00	-60	00:00:00	0
45	45	99	STA_10	12:39:54	45594	HH:MM:SS	-1	12:40:05	45605	HH:MM:SS	-1	+00:00:11	11	00:00:00	0
46	46	99	STA_10	12:39:54	45594	HH:MM:SS	-1	12:38:54	45534	HH:MM:SS	-1	-00:01:00	-60	00:00:00	0
47	47	99	STA_10	12:39:54	45594	HH:MM:SS	-1	12:40:25	45625	HH:MM:SS	-1	+00:00:31	31	00:00:00	0
48	48	99	STA_10	12:39:54	45594	HH:MM:SS	-1	12:38:54	45534	HH:MM:SS	-1	-00:01:00	-60	00:00:00	0
49	49	99	STA_10	12:39:54	45594	HH:MM:SS	-1	12:40:46	45646	HH:MM:SS	-1	+00:00:52	52	00:00:00	0
50	50	99	STA_10	12:39:54	45594	HH:MM:SS	-1	12:38:54	45534	HH:MM:SS	-1	-00:01:00	-60	00:00:00	0
51	51	99	STA_10	12:39:54	45594	HH:MM:SS	-1	12:38:54	45534	HH:MM:SS	-1	-00:01:00	-60	00:00:00	0
52	52	99	STA_10	12:39:54	45594	HH:MM:SS	-1	12:38:54	45534	HH:MM:SS	-1	-00:01:00	-60	00:00:00	0
53	53	99	STA_10	12:39:54	45594	HH:MM:SS	-1	12:38:54	45534	HH:MM:SS	-1	-00:01:00	-60	00:00:00	0
54	54	99	STA_10	12:39:54	45594	HH:MM:SS	-1	12:38:54	45534	HH:MM:SS	-1	-00:01:00	-60	00:00:00	0
55	55	99	STA_10	12:39:54	45594	HH:MM:SS	-1	12:38:54	45534	HH:MM:SS	-1	-00:01:00	-60	00:00:00	0
56	56	99	STA_10	12:39:54	45594	HH:MM:SS	-1	12:38:54	45534	HH:MM:SS	-1	-00:01:00	-60	00:00:00	0
57	57	99	STA_10	12:39:54	45594	HH:MM:SS	-1	12:38:54	45534	HH:MM:SS	-1	-00:01:00	-60	00:00:00	0
58	58	99	STA_10	12:39:54	45594	HH:MM:SS	-1	12:38:54	45534	HH:MM:SS	-1	-00:01:00	-60	00:00:00	0
59	59	99	STA_10	12:39:54	45594	HH:MM:SS	-1	12:38:54	45534	HH:MM:SS	-1	-00:01:00	-60	00:00:00	0
60	60	99	STA_10	12:39:54	45594	HH:MM:SS	-1	12:38:54	45534	HH:MM:SS	-1	-00:01:00	-60	00:00:00	0
61	61	99	STA_10	12:39:54	45594	HH:MM:SS	-1	12:38:54	45534	HH:MM:SS	-1	-00:01:00	-60	00:00:00	0
62	62	99	STA_10	12:39:54	45594	HH:MM:SS	-1	12:38:54	45534	HH:MM:SS	-1	-00:01:00	-60	00:00:00	0
63	63	99	STA_10	12:39:54	45594	HH:MM:SS	-1	12:38:54	45534	HH:MM:SS	-1	-00:01:00	-60	00:00:00	0
64	64	99	STA_10	12:39:54	45594	HH:MM:SS	-1	12:38:54	45534	HH:MM:SS	-1	-00:01:00	-60	00:00:00	0
65	65	99	STA_10	12:39:54	45594	HH:MM:SS	-1	12:38:54	45534	HH:MM:SS	-1	-00:01:00	-60	00:00:00	0
66	66	99	STA_10	12:39:54	45594	HH:MM:SS	-1	12:38:54	45534	HH:MM:SS	-1	-00:01:00	-60	00:00:00	0
67	67	99	STA_10	12:39:54	45594	HH:MM:SS	-1	12:38:54	45534	HH:MM:SS	-1	-00:01:00	-60	00:00:00	0
68	68	99	STA_10	12:39:54	45594	HH:MM:SS	-1	12:39:01	45541	HH:MM:SS	-1	-00:00:53	-53	00:00:00	0
69	69	99	STA_10	12:39:54	45594	HH:MM:SS	-1	12:38:54	45534	HH:MM:SS	-1	-00:01:00	-60	00:00:00	0
70	70	99	STA_10	12:39:54	45594	HH:MM:SS	-1	12:39:22	45562	HH:MM:SS	-1	-00:00:32	-32	00:00:00	0
71	71	99	STA_10	12:39:54	45594	HH:MM:SS	-1	12:38:54	45534	HH:MM:SS	-1	-00:01:00	-60	00:00:00	0
72	72	99	STA_10	12:39:54	45594	HH:MM:SS	-1	12:39:42	45582	HH:MM:SS	-1	-00:00:12	-12	00:00:00	0
73	73	99	STA_10	12:39:54	45594	HH:MM:SS	-1	12:38:54	45534	HH:MM:SS	-1	-00:01:00	-60	00:00:00	0
74	74	99	STA_10	12:39:54	45594	HH:MM:SS	-1	12:40:03	45603	HH:MM:SS	-1	+00:00:09	9	00:00:00	0
75	75	99	STA_10	12:39:54	45594	HH:MM:SS	-1	12:38:54	45534	HH:MM:SS	-1	-00:01:00	-60	00:00:00	0
76	76	99	STA_10	12:39:54	45594	HH:MM:SS	-1	12:40:23	45623	HH:MM:SS	-1	+00:00:29	29	00:00:00	0
77	77	99	STA_10	12:39:54	45594	HH:MM:SS	-1	12:38:54	45534	HH:MM:SS	-1	-00:01:00	-60	00:00:00	0
78	78	99	STA_10	12:39:54	45594	HH:MM:SS	-1	12:40:44	45644	HH:MM:SS	-1	+00:00:50	50	00:00:00	0
79	79	99	STA_10	12:39:54	45594	HH:MM:SS	-1	12:38:54	45534	HH:MM:SS	-1	-00:01:00	-60	00:00:00	0
80	80	99	STA_10	12:39:54	45594	HH:MM:SS	-1	12:38:54	45534	HH:MM:SS	-1	-00:01:00	-60	00:00:00	0
81	81	99	STA_10	12:39:54	45594	HH:MM:SS	-1	12:38:54	45534	HH:MM:SS	-1	-00:01:00	-60	00:00:00	0
82	82	99	STA_10	12:39:54	45594	HH:MM:SS	-1	12:38:54	45534	HH:MM:SS	-1	-00:01:00	-60	00:00:00	0
83	83	99	STA_10	12:39:54	45594	HH:MM:SS	-1	12:38:54	45534	HH:MM:SS	-1	-00:01:00	-60	00:00:00	0
84	84	99	STA_10	12:39:54	45594	HH:MM:SS	-1	12:38:54	45534	HH:MM:SS	-1	-00:01:00	-60	00:00:00	0
85	85	99	STA_10	12:39:54	45594	HH:MM:SS	-1	12:38:54	45534	HH:MM:SS	-1	-00:01:00	-60	00:00:00	0
86	86	99	STA_10	12:39:54	45594	HH:MM:SS	-1	12:38:54	45534	HH:MM:SS	-1	-00:01:00	-60	00:00:00	0
87	87	99	STA_10	12:39:54	45594	HH:MM:SS	-1	12:38:54	45534	HH:MM:SS	-1	-00:01:00	-60	00:00:00	0
88	88	99	STA_10	12:39:54	45594	HH:MM:SS	-1	12:38:54	45534	HH:MM:SS	-1	-00:01:00	-60	00:00:00	0
89	89	99	STA_10	12:39:54	45594	HH:MM:SS	-1	12:38:54	45534	HH:MM:SS	-1	-00:01:00	-60	00:00:00	0
90	90	99	STA_10	12:39:54	45594	HH:MM:SS	-1	12:38:54	45534	HH:MM:SS	-1	-00:01:00	-60	00:00:00	0
91	91	99	STA_10	12:39:54	45594	HH:MM:SS	-1	12:38:54	45534	HH:MM:SS	-1	-00:01:00	-60	00:00:00	0
92	92	99	STA_10	12:39:54	45594	HH:MM:SS	-1	12:38:54	45534	HH:MM:SS	-1	-00:01:00	-60	00:00:00	0
93	93	99	STA_10	12:39:54	45594	HH:MM:SS	-1	12:38:54	45534	HH:MM:SS	-1	-00:01:00	-60	00:00:00	0
94	94	99	STA_10	12:39:54	45594	HH:MM:SS	-1	12:38:54	45534	HH:MM:SS	-1	-00:01:00	-60	00:00:00	0
95	95	99	STA_10	12:39:54	45594	HH:MM:SS	-1	12:38:54	45534	HH:MM:SS	-1	-00:01:00	-60	00:00:00	0
96	96	99	STA_10	12:39:54	45594	HH:MM:SS	-1	12:38:54	45534	HH:MM:SS	-1	-00:01:00	-60	00:00:00	0
97	97	99	STA_10	12:39:54	45594	HH:MM:SS	-1	12:38:59	45539	HH:MM:SS	-1	-00:00:55	-55	00:00:00	0
98	98	99	STA_10	12:39:54	45594	HH:MM:SS	-1	12:38:54	45534	HH:MM:SS	-1	-00:01:00	-60	00:00:00	0
99	99	99	STA_10	12:39:54	45594	HH:MM:SS	-1	12:39:20	45560	HH:MM:SS	-1	-00:00:34	-34	00:00:00	0
100	100	99	STA_10	12:39:54	45594	HH:MM:SS	-1	12:38:54	45534	HH:MM:SS	-1	-00:01:00	-60	00:00:00	0
1	1	99	STA_2	HH:MM:SS	-1	12:05:36	43536	12:05:45	43545	12:06:15	43575	00:00:00	0	+00:00:39	39
2	2	99	STA_2	HH:MM:SS	-1	12:05:36	43536	12:10:55	43855	12:11:25	43885	00:00:00	0	+00:05:49	349
3	3	99	STA_2	HH:MM:SS	-1	12:05:36	43536	12:06:05	43565	12:06:35	43595	00:00:00	0	+00:00:59	59
4	4	99	STA_2	HH:MM:SS	-1	12:05:36	43536	12:11:15	43875	12:11:45	43905	00:00:00	0	+00:06:09	369
5	5	99	STA_2	HH:MM:SS	-1	12:05:36	43536	12:06:26	43586	12:06:56	43616	00:00:00	0	+00:01:20	80
6	6	99	STA_2	HH:MM:SS	-1	12:05:36	43536	12:11:36	43896	12:12:06	43926	00:00:00	0	+00:06:30	390
7	7	99	STA_2	HH:MM:SS	-1	12:05:36	43536	12:06:46	43606	12:07:16	43636	00:00:00	0	+00:01:40	100
8	8	99	STA_2	HH:MM:SS	-1	12:05:36	43536	12:11:57	43917	12:12:27	43947	00:00:00	0	+00:06:51	411
9	9	99	STA_2	HH:MM:SS	-1	12:05:36	43536	12:07:07	43627	12:07:37	43657	00:00:00	0	+00:02:01	121
10	10	99	STA_2	HH:MM:SS	-1	12:05:36	43536	12:12:17	43937	12:12:47	43967	00:00:00	0	+00:07:11	431
11	11	99	STA_2	HH:MM:SS	-1	12:05:36	43536	12:07:27	43647	12:07:57	43677	00:00:00	0	+00:02:21	141
12	12	99	STA_2	HH:MM:SS	-1	12:05:36	43536	12:12:38	43958	12:13:08	43988	00:00:00	0	+00:07:32	452
13	13	99	STA_2	HH:MM:SS	-1	12:05:36	43536	12:07:48	43668	12:08:18	43698	00:00:00	0	+00:02:42	162
14	14	99	STA_2	HH:MM:SS	-1	12:05:36	43536	12:12:58	43978	12:13:28	44008	00:00:00	0	+00:07:52	472
15	15	99	STA_2	HH:MM:SS	-1	12:05:36	43536	12:08:09	43689	12:08:39	43719	00:00:00	0	+00:03:03	183
16	16	99	STA_2	HH:MM:SS	-1	12:05:36	43536	12:13:19	43999	12:13:49	44029	00:00:00	0	+00:08:13	493
17	17	99	STA_2	HH:MM:SS	-1	12:05:36	43536	12:08:29	43709	12:08:59	43739	00:00:00	0	+00:03:23	203
18	18	99	STA_2	HH:MM:SS	-1	12:05:36	43536	12:13:39	44019	12:14:09	44049	00:00:00	0	+00:08:33	513
19	19	99	STA_2	HH:MM:SS	-1	12:05:36	43536	12:08:50	43730	12:09:20	43760	00:00:00	0	+00:03:44	224
20	20	99	STA_2	HH:MM:SS	-1	12:05:36	43536	12:14:00	44040	12:14:30	44070	00:00:00	0	+00:08:54	534
21	21	99	STA_2	HH:MM:SS	-1	12:05:36	43536	12:09:10	43750	12:09:40	43780	00:00:00	0	+00:04:04	244
22	22	99	STA_2	HH:MM:SS	-1	12:05:36	43536	12:04:20	43460	12:05:36	43536	00:00:00	0	+00:00:00	0
23	23	99	STA_2	HH:MM:SS	-1	12:05:36	43536	12:09:31	43771	12:10:01	43801	00:00:00	0	+00:04:25	265
24	24	99	STA_2	HH:MM:SS	-1	12:05:36	43536	12:04:41	43481	12:05:36	43536	00:00:00	0	+00:00:00	0
25	25	99	STA_2	HH:MM:SS	-1	12:05:36	43536	12:09:51	43791	12:10:21	43821	00:00:00	0	+00:04:45	285
26	26	99	STA_2	HH:MM:SS	-1	12:05:36	43536	12:05:02	43502	12:05:36	43536	00:00:00	0	+00:00:00	0
27	27	99	STA_2	HH:MM:SS	-1	12:05:36	43536	12:10:12	43812	12:10:42	43842	00:00:00	0	+00:05:06	306
28	28	99	STA_2	HH:MM:SS	-1	12:05:36	43536	12:05:22	43522	12:05:52	43552	00:00:00	0	+00:00:16	16
29	29	99	STA_2	HH:MM:SS	-1	12:05:36	43536	12:10:32	43832	12:11:02	43862	00:00:00	0	+00:05:26	326
30	30	99	STA_2	HH:MM:SS	-1	12:05:36	43536	12:05:43	43543	12:06:13	43573	00:00:00	0	+00:00:37	37
31	31	99	STA_2	HH:MM:SS	-1	12:05:36	43536	12:10:53	43853	12:11:23	43883	00:00:00	0	+00:05:47	347
32	32	99	STA_2	HH:MM:SS	-1	12:05:36	43536	12:06:03	43563	12:06:33	43593	00:00:00	0	+00:00:57	57
33	33	99	STA_2	HH:MM:SS	-1	12:05:36	43536	12:11:13	43873	12:11:43	43903	00:00:00	0	+00:06:07	367
34	34	99	STA_2	HH:MM:SS	-1	12:05:36	43536	12:06:24	43584	12:06:54	43614	00:00:00	0	+00:01:18	78
35	35	99	STA_2	HH:MM:SS	-1	12:05:36	43536	12:11:34	43894	12:12:04	43924	00:00:00	0	+00:06:28	388
36	36	99	STA_2	HH:MM:SS	-1	12:05:36	43536	12:06:44	43604	12:07:14	43634	00:00:00	0	+00:01:38	98
37	37	99	STA_2	HH:MM:SS	-1	12:05:36	43536	12:11:55	43915	12:12:25	43945	00:00:00	0	+00:06:49	409
38	38	99	STA_2	HH:MM:SS	-1	12:05:36	43536	12:07:05	43625	12:07:35	43655	00:00:00	0	+00:01:59	119
39	39	99	STA_2	HH:MM:SS	-1	12:05:36	43536	12:12:15	43935	12:12:45	43965	00:00:00	0	+00:07:09	429
40	40	99	STA_2	HH:MM:SS	-1	12:05:36	43536	12:07:25	43645	12:07:55	43675	00:00:00	0	+00:02:19	139
41	41	99	STA_2	HH:MM:SS	-1	12:05:36	43536	12:12:36	43956	12:13:06	43986	00:00:00	0	+00:07:30	450
42	42	99	STA_2	HH:MM:SS	-1	12:05:36	43536	12:07:46	43666	12:08:16	43696	00:00:00	0	+00:02:40	160
43	43	99	STA_2	HH:MM:SS	-1	12:05:36	43536	12:12:56	43976	12:13:26	44006	00:00:00	0	+00:07:50	470
44	44	99	STA_2	HH:MM:SS	-1	12:05:36	43536	12:08:06	43686	12:08:36	43716	00:00:00	0	+00:03:00	180
45	45	99	STA_2	HH:MM:SS	-1	12:05:36	43536	12:13:17	43997	12:13:47	44027	00:00:00	0	+00:08:11	491
46	46	99	STA_2	HH:MM:SS	-1	12:05:36	43536	12:08:27	43707	12:08:57	43737	00:00:00	0	+00:03:21	201
47	47	99	STA_2	HH:MM:SS	-1	12:05:36	43536	12:13:37	44017	12:14:07	44047	00:00:00	0	+00:08:31	511
48	48	99	STA_2	HH:MM:SS	-1	12:05:36	43536	12:08:48	43728	12:09:18	43758	00:00:00	0	+00:03:42	222
49	49	99	STA_2	HH:MM:SS	-1	12:05:36	43536	12:13:58	44038	12:14:28	44068	00:00:00	0	+00:08:52	532
50	50	99	STA_2	HH:MM:SS	-1	12:05:36	43536	12:09:08	43748	12:09:38	43778	00:00:00	0	+00:04:02	242
51	51	99	STA_2	HH:MM:SS	-1	12:05:36	43536	12:04:18	43458	12:05:36	43536	00:00:00	0	+00:00:00	0
52	52	99	STA_2	HH:MM:SS	-1	12:05:36	43536	12:09:29	43769	12:09:59	43799	00:00:00	0	+00:04:23	263
53	53	99	STA_2	HH:MM:SS	-1	12:05:36	43536	12:04:39	43479	12:05:36	43536	00:00:00	0	+00:00:00	0
54	54	99	STA_2	HH:MM:SS	-1	12:05:36	43536	12:09:49	43789	12:10:19	43819	00:00:00	0	+00:04:43	283
55	55	99	STA_2	HH:MM:SS	-1	12:05:36	43536	12:05:00	43500	12:05:36	43536	00:00:00	0	+00:00:00	0
56	56	99	STA_2	HH:MM:SS	-1	12:05:36	43536	12:10:10	43810	12:10:40	43840	00:00:00	0	+00:05:04	304
57	57	99	STA_2	HH:MM:SS	-1	12:05:36	43536	12:05:20	43520	12:05:50	43550	00:00:00	0	+00:00:14	14
58	58	99	STA_2	HH:MM:SS	-1	12:05:36	43536	12:10:30	43830	12:11:00	43860	00:00:00	0	+00:05:24	324
59	59	99	STA_2	HH:MM:SS	-1	12:05:36	43536	12:05:41	43541	12:06:11	43571	00:00:00	0	+00:00:35	35
60	60	99	STA_2	HH:MM:SS	-1	12:05:36	43536	12:10:51	43851	12:11:21	43881	00:00:00	0	+00:05:45	345
61	61	99	STA_2	HH:MM:SS	-1	12:05:36	43536	12:06:01	43561	12:06:31	43591	00:00:00	0	+00:00:55	55
62	62	99	STA_2	HH:MM:SS	-1	12:05:36	43536	12:11:11	43871	12:11:41	43901	00:00:00	0	+00:06:05	365
63	63	99	STA_2	HH:MM:SS	-1	12:05:36	43536	12:06:22	43582	12:06:52	43612	00:00:00	0	+00:01:16	76
64	64	99	STA_2	HH:MM:SS	-1	12:05:36	43536	12:11:32	43892	12:12:02	43922	00:00:00	0	+00:06:26	386
65	65	99	STA_2	HH:MM:SS	-1	12:05:36	43536	12:06:42	43602	12:07:12	43632	00:00:00	0	+00:01:36	96
66	66	99	STA_2	HH:MM:SS	-1	12:05:36	43536	12:11:53	43913	12:12:23	43943	00:00:00	0	+00:06:47	407
67	67	99	STA_2	HH:MM:SS	-1	12:05:36	43536	12:07:03	43623	12:07:33	43653	00:00:00	0	+00:01:57	117
68	68	99	STA_2	HH:MM:SS	-1	12:05:36	43536	12:12:13	43933	12:12:43	43963	00:00:00	0	+00:07:07	427
69	69	99	STA_2	HH:MM:SS	-1	12:05:36	43536	12:07:23	43643	12:07:53	43673	00:00:00	0	+00:02:17	137
70	70	99	STA_2	HH:MM:SS	-1	12:05:36	43536	12:12:34	43954	12:13:04	43984	00:00:00	0	+00:07:28	448
71	71	99	STA_2	HH:MM:SS	-1	12:05:36	43536	12:07:44	43664	12:08:14	43694	00:00:00	0	+00:02:38	158
72	72	99	STA_2	HH:MM:SS	-1	12:05:36	43536	12:12:54	43974	12:13:24	44004	00:00:00	0	+00:07:48	468
73	73	99	STA_2	HH:MM:SS	-1	12:05:36	43536	12:08:04	43684	12:08:34	43714	00:00:00	0	+00:02:58	178
74	74	99	STA_2	HH:MM:SS	-1	12:05:36	43536	12:13:15	43995	12:13:45	44025	00:00:00	0	+00:08:09	489
75	75	99	STA_2	HH:MM:SS	-1	12:05:36	43536	12:08:25	43705	12:08:55	43735	00:00:00	0	+00:03:19	199
76	76	99	STA_2	HH:MM:SS	-1	12:05:36	43536	12:13:35	44015	12:14:05	44045	00:00:00	0	+00:08:29	509
77	77	99	STA_2	HH:MM:SS	-1	12:05:36	43536	12:08:46	43726	12:09:16	43756	00:00:00	0	+00:03:40	220
78	78	99	STA_2	HH:MM:SS	-1	12:05:36	43536	12:13:56	44036	12:14:26	44066	00:00:00	0	+00:08:50	530
79	79	99	STA_2	HH:MM:SS	-1	12:05:36	43536	12:09:06	43746	12:09:36	43776	00:00:00	0	+00:04:00	240
80	80	99	STA_2	HH:MM:SS	-1	12:05:36	43536	12:04:16	43456	12:05:36	43536	00:00:00	0	+00:00:00	0
81	81	99	STA_2	HH:MM:SS	-1	12:05:36	43536	12:09:27	43767	12:09:57	43797	00:00:00	0	+00:04:21	261
82	82	99	STA_2	HH:MM:SS	-1	12:05:36	43536	12:04:37	43477	12:05:36	43536	00:00:00	0	+00:00:00	0
83	83	99	STA_2	HH:MM:SS	-1	12:05:36	43536	12:09:47	43787	12:10:17	43817	00:00:00	0	+00:04:41	281
84	84	99	STA_2	HH:MM:SS	-1	12:05:36	43536	12:04:57	43497	12:05:36	43536	00:00:00	0	+00:00:00	0
85	85	99	STA_2	HH:MM:SS	-1	12:05:36	43536	12:10:08	43808	12:10:38	43838	00:00:00	0	+00:05:02	302
86	86	99	STA_2	HH:MM:SS	-1	12:05:36	43536	12:05:18	43518	12:05:48	43548	00:00:00	0	+00:00:12	12
87	87	99	STA_2	HH:MM:SS	-1	12:05:36	43536	12:10:28	43828	12:10:58	43858	00:00:00	0	+00:05:22	322
88	88	99	STA_2	HH:MM:SS	-1	12:05:36	43536	12:05:39	43539	12:06:09	43569	00:00:00	0	+00:00:33	33
89	89	99	STA_2	HH:MM:SS	-1	12:05:36	43536	12:10:49	43849	12:11:19	43879	00:00:00	0	+00:05:43	343
90	90	99	STA_2	HH:MM:SS	-1	12:05:36	43536	12:05:59	43559	12:06:29	43589	00:00:00	0	+00:00:53	53
91	91	99	STA_2	HH:MM:SS	-1	12:05:36	43536	12:11:09	43869	12:11:39	43899	00:00:00	0	+00:06:03	363
92	92	99	STA_2	HH:MM:SS	-1	12:05:36	43536	12:06:20	43580	12:06:50	43610	00:00:00	0	+00:01:14	74
93	93	99	STA_2	HH:MM:SS	-1	12:05:36	43536	12:11:30	43890	12:12:00	43920	00:00:00	0	+00:06:24	384
94	94	99	STA_2	HH:MM:SS	-1	12:05:36	43536	12:06:40	43600	12:07:10	43630	00:00:00	0	+00:01:34	94
95	95	99	STA_2	HH:MM:SS	-1	12:05:36	43536	12:11:51	43911	12:12:21	43941	00:00:00	0	+00:06:45	405
96	96	99	STA_2	HH:MM:SS	-1	12:05:36	43536	12:07:01	43621	12:07:31	43651	00:00:00	0	+00:01:55	115
97	97	99	STA_2	HH:MM:SS	-1	12:05:36	43536	12:12:11	43931	12:12:41	43961	00:00:00	0	+00:07:05	425
98	98	99	STA_2	HH:MM:SS	-1	12:05:36	43536	12:07:21	43641	12:07:51	43671	00:00:00	0	+00:02:15	135
99	99	99	STA_2	HH:MM:SS	-1	12:05:36	43536	12:12:32	43952	12:13:02	43982	00:00:00	0	+00:07:26	446
100	100	99	STA_2	HH:MM:SS	-1	12:05:36	43536	12:07:42	43662	12:08:12	43692	00:00:00	0	+00:02:36	156
1	1	99	STA_3	HH:MM:SS	-1	12:09:57	43797	12:09:06	43746	12:09:57	43797	00:00:00	0	+00:00:00	0
2	2	99	STA_3	HH:MM:SS	-1	12:09:57	43797	12:14:16	44056	12:14:46	44086	00:00:00	0	+00:04:49	289
3	3	99	STA_3	HH:MM:SS	-1	12:09:57	43797	12:09:26	43766	12:09:57	43797	00:00:00	0	+00:00:00	0
4	4	99	STA_3	HH:MM:SS	-1	12:09:57	43797	12:14:36	44076	12:15:06	44106	00:00:00	0	+00:05:09	309
5	5	99	STA_3	HH:MM:SS	-1	12:09:57	43797	12:09:47	43787	12:10:17	43817	00:00:00	0	+00:00:20	20
6	6	99	STA_3	HH:MM:SS	-1	12:09:57	43797	12:14:57	44097	12:15:27	44127	00:00:00	0	+00:05:30	330
7	7	99	STA_3	HH:MM:SS	-1	12:09:57	43797	12:10:07	43807	12:10:37	43837	00:00:00	0	+00:00:40	40
8	8	99	STA_3	HH:MM:SS	-1	12:09:57	43797	12:15:18	44118	12:15:48	44148	00:00:00	0	+00:05:51	351
9	9	99	STA_3	HH:MM:SS	-1	12:09:57	43797	12:10:28	43828	12:10:58	43858	00:00:00	0	+00:01:01	61
10	10	99	STA_3	HH:MM:SS	-1	12:09:57	43797	12:15:38	44138	12:16:08	44168	00:00:00	0	+00:06:11	371
11	11	99	STA_3	HH:MM:SS	-1	12:09:57	43797	12:10:48	43848	12:11:18	43878	00:00:00	0	+00:01:21	81
12	12	99	STA_3	HH:MM:SS	-1	12:09:57	43797	12:15:59	44159	12:16:29	44189	00:00:00	0	+00:06:32	392
13	13	99	STA_3	HH:MM:SS	-1	12:09:57	43797	12:11:09	43869	12:11:39	43899	00:00:00	0	+00:01:42	102
14	14	99	STA_3	HH:MM:SS	-1	12:09:57	43797	12:16:19	44179	12:16:49	44209	00:00:00	0	+00:06:52	412
15	15	99	STA_3	HH:MM:SS	-1	12:09:57	43797	12:11:30	43890	12:12:00	43920	00:00:00	0	+00:02:03	123
16	16	99	STA_3	HH:MM:SS	-1	12:09:57	43797	12:16:40	44200	12:17:10	44230	00:00:00	0	+00:07:13	433
17	17	99	STA_3	HH:MM:SS	-1	12:09:57	43797	12:11:50	43910	12:12:20	43940	00:00:00	0	+00:02:23	143
18	18	99	STA_3	HH:MM:SS	-1	12:09:57	43797	12:17:00	44220	12:17:30	44250	00:00:00	0	+00:07:33	453
19	19	99	STA_3	HH:MM:SS	-1	12:09:57	43797	12:12:11	43931	12:12:41	43961	00:00:00	0	+00:02:44	164
20	20	99	STA_3	HH:MM:SS	-1	12:09:57	43797	12:17:21	44241	12:17:51	44271	00:00:00	0	+00:07:54	474
21	21	99	STA_3	HH:MM:SS	-1	12:09:57	43797	12:12:31	43951	12:13:01	43981	00:00:00	0	+00:03:04	184
22	22	99	STA_3	HH:MM:SS	-1	12:09:57	43797	12:08:27	43707	12:09:57	43797	00:00:00	0	+00:00:00	0
23	23	99	STA_3	HH:MM:SS	-1	12:09:57	43797	12:12:52	43972	12:13:22	44002	00:00:00	0	+00:03:25	205
24	24	99	STA_3	HH:MM:SS	-1	12:09:57	43797	12:08:27	43707	12:09:57	43797	00:00:00	0	+00:00:00	0
25	25	99	STA_3	HH:MM:SS	-1	12:09:57	43797	12:13:12	43992	12:13:42	44022	00:00:00	0	+00:03:45	225
26	26	99	STA_3	HH:MM:SS	-1	12:09:57	43797	12:08:27	43707	12:09:57	43797	00:00:00	0	+00:00:00	0
27	27	99	STA_3	HH:MM:SS	-1	12:09:57	43797	12:13:33	44013	12:14:03	44043	00:00:00	0	+00:04:06	246
28	28	99	STA_3	HH:MM:SS	-1	12:09:57	43797	12:08:43	43723	12:09:57	43797	00:00:00	0	+00:00:00	0
29	29	99	STA_3	HH:MM:SS	-1	12:09:57	43797	12:13:53	44033	12:14:23	44063	00:00:00	0	+00:04:26	266
30	30	99	STA_3	HH:MM:SS	-1	12:09:57	43797	12:09:04	43744	12:09:57	43797	00:00:00	0	+00:00:00	0
31	31	99	STA_3	HH:MM:SS	-1	12:09:57	43797	12:14:14	44054	12:14:44	44084	00:00:00	0	+00:04:47	287
32	32	99	STA_3	HH:MM:SS	-1	12:09:57	43797	12:09:24	43764	12:09:57	43797	00:00:00	0	+00:00:00	0
33	33	99	STA_3	HH:MM:SS	-1	12:09:57	43797	12:14:34	44074	12:15:04	44104	00:00:00	0	+00:05:07	307
34	34	99	STA_3	HH:MM:SS	-1	12:09:57	43797	12:09:45	43785	12:10:15	43815	00:00:00	0	+00:00:18	18
35	35	99	STA_3	HH:MM:SS	-1	12:09:57	43797	12:14:55	44095	12:15:25	44125	00:00:00	0	+00:05:28	328
36	36	99	STA_3	HH:MM:SS	-1	12:09:57	43797	12:10:05	43805	12:10:35	43835	00:00:00	0	+00:00:38	38
37	37	99	STA_3	HH:MM:SS	-1	12:09:57	43797	12:15:16	44116	12:15:46	44146	00:00:00	0	+00:05:49	349
38	38	99	STA_3	HH:MM:SS	-1	12:09:57	43797	12:10:26	43826	12:10:56	43856	00:00:00	0	+00:00:59	59
39	39	99	STA_3	HH:MM:SS	-1	12:09:57	43797	12:15:36	44136	12:16:06	44166	00:00:00	0	+00:06:09	369
40	40	99	STA_3	HH:MM:SS	-1	12:09:57	43797	12:10:46	43846	12:11:16	43876	00:00:00	0	+00:01:19	79
41	41	99	STA_3	HH:MM:SS	-1	12:09:57	43797	12:15:57	44157	12:16:27	44187	00:00:00	0	+00:06:30	390
42	42	99	STA_3	HH:MM:SS	-1	12:09:57	43797	12:11:07	43867	12:11:37	43897	00:00:00	0	+00:01:40	100
43	43	99	STA_3	HH:MM:SS	-1	12:09:57	43797	12:16:17	44177	12:16:47	44207	00:00:00	0	+00:06:50	410
44	44	99	STA_3	HH:MM:SS	-1	12:09:57	43797	12:11:27	43887	12:11:57	43917	00:00:00	0	+00:02:00	120
45	45	99	STA_3	HH:MM:SS	-1	12:09:57	43797	12:16:38	44198	12:17:08	44228	00:00:00	0	+00:07:11	431
46	46	99	STA_3	HH:MM:SS	-1	12:09:57	43797	12:11:48	43908	12:12:18	43938	00:00:00	0	+00:02:21	141
47	47	99	STA_3	HH:MM:SS	-1	12:09:57	43797	12:16:58	44218	12:17:28	44248	00:00:00	0	+00:07:31	451
48	48	99	STA_3	HH:MM:SS	-1	12:09:57	43797	12:12:09	43929	12:12:39	43959	00:00:00	0	+00:02:42	162
49	49	99	STA_3	HH:MM:SS	-1	12:09:57	43797	12:17:19	44239	12:17:49	44269	00:00:00	0	+00:07:52	472
50	50	99	STA_3	HH:MM:SS	-1	12:09:57	43797	12:12:29	43949	12:12:59	43979	00:00:00	0	+00:03:02	182
51	51	99	STA_3	HH:MM:SS	-1	12:09:57	43797	12:08:27	43707	12:09:57	43797	00:00:00	0	+00:00:00	0
52	52	99	STA_3	HH:MM:SS	-1	12:09:57	43797	12:12:50	43970	12:13:20	44000	00:00:00	0	+00:03:23	203
53	53	99	STA_3	HH:MM:SS	-1	12:09:57	43797	12:08:27	43707	12:09:57	43797	00:00:00	0	+00:00:00	0
54	54	99	STA_3	HH:MM:SS	-1	12:09:57	43797	12:13:10	43990	12:13:40	44020	00:00:00	0	+00:03:43	223
55	55	99	STA_3	HH:MM:SS	-1	12:09:57	43797	12:08:27	43707	12:09:57	43797	00:00:00	0	+00:00:00	0
56	56	99	STA_3	HH:MM:SS	-1	12:09:57	43797	12:13:31	44011	12:14:01	44041	00:00:00	0	+00:04:04	244
57	57	99	STA_3	HH:MM:SS	-1	12:09:57	43797	12:08:41	43721	12:09:57	43797	00:00:00	0	+00:00:00	0
58	58	99	STA_3	HH:MM:SS	-1	12:09:57	43797	12:13:51	44031	12:14:21	44061	00:00:00	0	+00:04:24	264
59	59	99	STA_3	HH:MM:SS	-1	12:09:57	43797	12:09:02	43742	12:09:57	43797	00:00:00	0	+00:00:00	0
60	60	99	STA_3	HH:MM:SS	-1	12:09:57	43797	12:14:12	44052	12:14:42	44082	00:00:00	0	+00:04:45	285
61	61	99	STA_3	HH:MM:SS	-1	12:09:57	43797	12:09:22	43762	12:09:57	43797	00:00:00	0	+00:00:00	0
62	62	99	STA_3	HH:MM:SS	-1	12:09:57	43797	12:14:32	44072	12:15:02	44102	00:00:00	0	+00:05:05	305
63	63	99	STA_3	HH:MM:SS	-1	12:09:57	43797	12:09:43	43783	12:10:13	43813	00:00:00	0	+00:00:16	16
64	64	99	STA_3	HH:MM:SS	-1	12:09:57	43797	12:14:53	44093	12:15:23	44123	00:00:00	0	+00:05:26	326
65	65	99	STA_3	HH:MM:SS	-1	12:09:57	43797	12:10:03	43803	12:10:33	43833	00:00:00	0	+00:00:36	36
66	66	99	STA_3	HH:MM:SS	-1	12:09:57	43797	12:15:14	44114	12:15:44	44144	00:00:00	0	+00:05:47	347
67	67	99	STA_3	HH:MM:SS	-1	12:09:57	43797	12:10:24	43824	12:10:54	43854	00:00:00	0	+00:00:57	57
68	68	99	STA_3	HH:MM:SS	-1	12:09:57	43797	12:15:34	44134	12:16:04	44164	00:00:00	0	+00:06:07	367
69	69	99	STA_3	HH:MM:SS	-1	12:09:57	43797	12:10:44	43844	12:11:14	43874	00:00:00	0	+00:01:17	77
70	70	99	STA_3	HH:MM:SS	-1	12:09:57	43797	12:15:55	44155	12:16:25	44185	00:00:00	0	+00:06:28	388
71	71	99	STA_3	HH:MM:SS	-1	12:09:57	43797	12:11:05	43865	12:11:35	43895	00:00:00	0	+00:01:38	98
72	72	99	STA_3	HH:MM:SS	-1	12:09:57	43797	12:16:15	44175	12:16:45	44205	00:00:00	0	+00:06:48	408
73	73	99	STA_3	HH:MM:SS	-1	12:09:57	43797	12:11:25	43885	12:11:55	43915	00:00:00	0	+00:01:58	118
74	74	99	STA_3	HH:MM:SS	-1	12:09:57	43797	12:16:36	44196	12:17:06	44226	00:00:00	0	+00:07:09	429
75	75	99	STA_3	HH:MM:SS	-1	12:09:57	43797	12:11:46	43906	12:12:16	43936	00:00:00	0	+00:02:19	139
76	76	99	STA_3	HH:MM:SS	-1	12:09:57	43797	12:16:56	44216	12:17:26	44246	00:00:00	0	+00:07:29	449
77	77	99	STA_3	HH:MM:SS	-1	12:09:57	43797	12:12:07	43927	12:12:37	43957	00:00:00	0	+00:02:40	160
78	78	99	STA_3	HH:MM:SS	-1	12:09:57	43797	12:17:17	44237	12:17:47	44267	00:00:00	0	+00:07:50	470
79	79	99	STA_3	HH:MM:SS	-1	12:09:57	43797	12:12:27	43947	12:12:57	43977	00:00:00	0	+00:03:00	180
80	80	99	STA_3	HH:MM:SS	-1	12:09:57	43797	12:08:27	43707	12:09:57	43797	00:00:00	0	+00:00:00	0
81	81	99	STA_3	HH:MM:SS	-1	12:09:57	43797	12:12:48	43968	12:13:18	43998	00:00:00	0	+00:03:21	201
82	82	99	STA_3	HH:MM:SS	-1	12:09:57	43797	12:08:27	43707	12:09:57	43797	00:00:00	0	+00:00:00	0
83	83	99	STA_3	HH:MM:SS	-1	12:09:57	43797	12:13:08	43988	12:13:38	44018	00:00:00	0	+00:03:41	221
84	84	99	STA_3	HH:MM:SS	-1	12:09:57	43797	12:08:27	43707	12:09:57	43797	00:00:00	0	+00:00:00	0
85	85	99	STA_3	HH:MM:SS	-1	12:09:57	43797	12:13:29	44009	12:13:59	44039	00:00:00	0	+00:04:02	242
86	86	99	STA_3	HH:MM:SS	-1	12:09:57	43797	12:08:39	43719	12:09:57	43797	00:00:00	0	+00:00:00	0
87	87	99	STA_3	HH:MM:SS	-1	12:09:57	43797	12:13:49	44029	12:14:19	44059	00:00:00	0	+00:04:22	262
88	88	99	STA_3	HH:MM:SS	-1	12:09:57	43797	12:09:00	43740	12:09:57	43797	00:00:00	0	+00:00:00	0
89	89	99	STA_3	HH:MM:SS	-1	12:09:57	43797	12:14:10	44050	12:14:40	44080	00:00:00	0	+00:04:43	283
90	90	99	STA_3	HH:MM:SS	-1	12:09:57	43797	12:09:20	43760	12:09:57	43797	00:00:00	0	+00:00:00	0
91	91	99	STA_3	HH:MM:SS	-1	12:09:57	43797	12:14:30	44070	12:15:00	44100	00:00:00	0	+00:05:03	303
92	92	99	STA_3	HH:MM:SS	-1	12:09:57	43797	12:09:41	43781	12:10:11	43811	00:00:00	0	+00:00:14	14
93	93	99	STA_3	HH:MM:SS	-1	12:09:57	43797	12:14:51	44091	12:15:21	44121	00:00:00	0	+00:05:24	324
94	94	99	STA_3	HH:MM:SS	-1	12:09:57	43797	12:10:01	43801	12:10:31	43831	00:00:00	0	+00:00:34	34
95	95	99	STA_3	HH:MM:SS	-1	12:09:57	43797	12:15:12	44112	12:15:42	44142	00:00:00	0	+00:05:45	345
96	96	99	STA_3	HH:MM:SS	-1	12:09:57	43797	12:10:22	43822	12:10:52	43852	00:00:00	0	+00:00:55	55
97	97	99	STA_3	HH:MM:SS	-1	12:09:57	43797	12:15:32	44132	12:16:02	44162	00:00:00	0	+00:06:05	365
98	98	99	STA_3	HH:MM:SS	-1	12:09:57	43797	12:10:42	43842	12:11:12	43872	00:00:00	0	+00:01:15	75
99	99	99	STA_3	HH:MM:SS	-1	12:09:57	43797	12:15:53	44153	12:16:23	44183	00:00:00	0	+00:06:26	386
100	100	99	STA_3	HH:MM:SS	-1	12:09:57	43797	12:11:03	43863	12:11:33	43893	00:00:00	0	+00:01:36	96
1	1	99	STA_4	HH:MM:SS	-1	12:14:18	44058	12:12:48	43968	12:14:18	44058	00:00:00	0	+00:00:00	0
2	2	99	STA_4	HH:MM:SS	-1	12:14:18	44058	12:17:37	44257	12:18:07	44287	00:00:00	0	+00:03:49	229
3	3	99	STA_4	HH:MM:SS	-1	12:14:18	44058	12:12:48	43968	12:14:18	44058	00:00:00	0	+00:00:00	0
4	4	99	STA_4	HH:MM:SS	-1	12:14:18	44058	12:17:57	44277	12:18:27	44307	00:00:00	0	+00:04:09	249
5	5	99	STA_4	HH:MM:SS	-1	12:14:18	44058	12:13:08	43988	12:14:18	44058	00:00:00	0	+00:00:00	0
6	6	99	STA_4	HH:MM:SS	-1	12:14:18	44058	12:18:18	44298	12:18:48	44328	00:00:00	0	+00:04:30	270
7	7	99	STA_4	HH:MM:SS	-1	12:14:18	44058	12:13:28	44008	12:14:18	44058	00:00:00	0	+00:00:00	0
8	8	99	STA_4	HH:MM:SS	-1	12:14:18	44058	12:18:39	44319	12:19:09	44349	00:00:00	0	+00:04:51	291
9	9	99	STA_4	HH:MM:SS	-1	12:14:18	44058	12:13:49	44029	12:14:19	44059	00:00:00	0	+00:00:01	1
10	10	99	STA_4	HH:MM:SS	-1	12:14:18	44058	12:18:59	44339	12:19:29	44369	00:00:00	0	+00:05:11	311
11	11	99	STA_4	HH:MM:SS	-1	12:14:18	44058	12:14:09	44049	12:14:39	44079	00:00:00	0	+00:00:21	21
12	12	99	STA_4	HH:MM:SS	-1	12:14:18	44058	12:19:20	44360	12:19:50	44390	00:00:00	0	+00:05:32	332
13	13	99	STA_4	HH:MM:SS	-1	12:14:18	44058	12:14:30	44070	12:15:00	44100	00:00:00	0	+00:00:42	42
14	14	99	STA_4	HH:MM:SS	-1	12:14:18	44058	12:19:40	44380	12:20:10	44410	00:00:00	0	+00:05:52	352
15	15	99	STA_4	HH:MM:SS	-1	12:14:18	44058	12:14:51	44091	12:15:21	44121	00:00:00	0	+00:01:03	63
16	16	99	STA_4	HH:MM:SS	-1	12:14:18	44058	12:20:01	44401	12:20:31	44431	00:00:00	0	+00:06:13	373
17	17	99	STA_4	HH:MM:SS	-1	12:14:18	44058	12:15:11	44111	12:15:41	44141	00:00:00	0	+00:01:23	83
18	18	99	STA_4	HH:MM:SS	-1	12:14:18	44058	12:20:21	44421	12:20:51	44451	00:00:00	0	+00:06:33	393
19	19	99	STA_4	HH:MM:SS	-1	12:14:18	44058	12:15:32	44132	12:16:02	44162	00:00:00	0	+00:01:44	104
20	20	99	STA_4	HH:MM:SS	-1	12:14:18	44058	12:20:42	44442	12:21:12	44472	00:00:00	0	+00:06:54	414
21	21	99	STA_4	HH:MM:SS	-1	12:14:18	44058	12:15:52	44152	12:16:22	44182	00:00:00	0	+00:02:04	124
22	22	99	STA_4	HH:MM:SS	-1	12:14:18	44058	12:12:48	43968	12:14:18	44058	00:00:00	0	+00:00:00	0
23	23	99	STA_4	HH:MM:SS	-1	12:14:18	44058	12:16:13	44173	12:16:43	44203	00:00:00	0	+00:02:25	145
24	24	99	STA_4	HH:MM:SS	-1	12:14:18	44058	12:12:48	43968	12:14:18	44058	00:00:00	0	+00:00:00	0
25	25	99	STA_4	HH:MM:SS	-1	12:14:18	44058	12:16:33	44193	12:17:03	44223	00:00:00	0	+00:02:45	165
26	26	99	STA_4	HH:MM:SS	-1	12:14:18	44058	12:12:48	43968	12:14:18	44058	00:00:00	0	+00:00:00	0
27	27	99	STA_4	HH:MM:SS	-1	12:14:18	44058	12:16:54	44214	12:17:24	44244	00:00:00	0	+00:03:06	186
28	28	99	STA_4	HH:MM:SS	-1	12:14:18	44058	12:12:48	43968	12:14:18	44058	00:00:00	0	+00:00:00	0
29	29	99	STA_4	HH:MM:SS	-1	12:14:18	44058	12:17:14	44234	12:17:44	44264	00:00:00	0	+00:03:26	206
30	30	99	STA_4	HH:MM:SS	-1	12:14:18	44058	12:12:48	43968	12:14:18	44058	00:00:00	0	+00:00:00	0
31	31	99	STA_4	HH:MM:SS	-1	12:14:18	44058	12:17:35	44255	12:18:05	44285	00:00:00	0	+00:03:47	227
32	32	99	STA_4	HH:MM:SS	-1	12:14:18	44058	12:12:48	43968	12:14:18	44058	00:00:00	0	+00:00:00	0
33	33	99	STA_4	HH:MM:SS	-1	12:14:18	44058	12:17:55	44275	12:18:25	44305	00:00:00	0	+00:04:07	247
34	34	99	STA_4	HH:MM:SS	-1	12:14:18	44058	12:13:06	43986	12:14:18	44058	00:00:00	0	+00:00:00	0
35	35	99	STA_4	HH:MM:SS	-1	12:14:18	44058	12:18:16	44296	12:18:46	44326	00:00:00	0	+00:04:28	268
36	36	99	STA_4	HH:MM:SS	-1	12:14:18	44058	12:13:26	44006	12:14:18	44058	00:00:00	0	+00:00:00	0
37	37	99	STA_4	HH:MM:SS	-1	12:14:18	44058	12:18:37	44317	12:19:07	44347	00:00:00	0	+00:04:49	289
38	38	99	STA_4	HH:MM:SS	-1	12:14:18	44058	12:13:47	44027	12:14:18	44058	00:00:00	0	+00:00:00	0
39	39	99	STA_4	HH:MM:SS	-1	12:14:18	44058	12:18:57	44337	12:19:27	44367	00:00:00	0	+00:05:09	309
40	40	99	STA_4	HH:MM:SS	-1	12:14:18	44058	12:14:07	44047	12:14:37	44077	00:00:00	0	+00:00:19	19
41	41	99	STA_4	HH:MM:SS	-1	12:14:18	44058	12:19:18	44358	12:19:48	44388	00:00:00	0	+00:05:30	330
42	42	99	STA_4	HH:MM:SS	-1	12:14:18	44058	12:14:28	44068	12:14:58	44098	00:00:00	0	+00:00:40	40
43	43	99	STA_4	HH:MM:SS	-1	12:14:18	44058	12:19:38	44378	12:20:08	44408	00:00:00	0	+00:05:50	350
44	44	99	STA_4	HH:MM:SS	-1	12:14:18	44058	12:14:48	44088	12:15:18	44118	00:00:00	0	+00:01:00	60
45	45	99	STA_4	HH:MM:SS	-1	12:14:18	44058	12:19:59	44399	12:20:29	44429	00:00:00	0	+00:06:11	371
46	46	99	STA_4	HH:MM:SS	-1	12:14:18	44058	12:15:09	44109	12:15:39	44139	00:00:00	0	+00:01:21	81
47	47	99	STA_4	HH:MM:SS	-1	12:14:18	44058	12:20:19	44419	12:20:49	44449	00:00:00	0	+00:06:31	391
48	48	99	STA_4	HH:MM:SS	-1	12:14:18	44058	12:15:30	44130	12:16:00	44160	00:00:00	0	+00:01:42	102
49	49	99	STA_4	HH:MM:SS	-1	12:14:18	44058	12:20:40	44440	12:21:10	44470	00:00:00	0	+00:06:52	412
50	50	99	STA_4	HH:MM:SS	-1	12:14:18	44058	12:15:50	44150	12:16:20	44180	00:00:00	0	+00:02:02	122
51	51	99	STA_4	HH:MM:SS	-1	12:14:18	44058	12:12:48	43968	12:14:18	44058	00:00:00	0	+00:00:00	0
52	52	99	STA_4	HH:MM:SS	-1	12:14:18	44058	12:16:11	44171	12:16:41	44201	00:00:00	0	+00:02:23	143
53	53	99	STA_4	HH:MM:SS	-1	12:14:18	44058	12:12:48	43968	12:14:18	44058	00:00:00	0	+00:00:00	0
54	54	99	STA_4	HH:MM:SS	-1	12:14:18	44058	12:16:31	44191	12:17:01	44221	00:00:00	0	+00:02:43	163
55	55	99	STA_4	HH:MM:SS	-1	12:14:18	44058	12:12:48	43968	12:14:18	44058	00:00:00	0	+00:00:00	0
56	56	99	STA_4	HH:MM:SS	-1	12:14:18	44058	12:16:52	44212	12:17:22	44242	00:00:00	0	+00:03:04	184
57	57	99	STA_4	HH:MM:SS	-1	12:14:18	44058	12:12:48	43968	12:14:18	44058	00:00:00	0	+00:00:00	0
58	58	99	STA_4	HH:MM:SS	-1	12:14:18	44058	12:17:12	44232	12:17:42	44262	00:00:00	0	+00:03:24	204
59	59	99	STA_4	HH:MM:SS	-1	12:14:18	44058	12:12:48	43968	12:14:18	44058	00:00:00	0	+00:00:00	0
60	60	99	STA_4	HH:MM:SS	-1	12:14:18	44058	12:17:33	44253	12:18:03	44283	00:00:00	0	+00:03:45	225
61	61	99	STA_4	HH:MM:SS	-1	12:14:18	44058	12:12:48	43968	12:14:18	44058	00:00:00	0	+00:00:00	0
62	62	99	STA_4	HH:MM:SS	-1	12:14:18	44058	12:17:53	44273	12:18:23	44303	00:00:00	0	+00:04:05	245
63	63	99	STA_4	HH:MM:SS	-1	12:14:18	44058	12:13:04	43984	12:14:18	44058	00:00:00	0	+00:00:00	0
64	64	99	STA_4	HH:MM:SS	-1	12:14:18	44058	12:18:14	44294	12:18:44	44324	00:00:00	0	+00:04:26	266
65	65	99	STA_4	HH:MM:SS	-1	12:14:18	44058	12:13:24	44004	12:14:18	44058	00:00:00	0	+00:00:00	0
66	66	99	STA_4	HH:MM:SS	-1	12:14:18	44058	12:18:35	44315	12:19:05	44345	00:00:00	0	+00:04:47	287
67	67	99	STA_4	HH:MM:SS	-1	12:14:18	44058	12:13:45	44025	12:14:18	44058	00:00:00	0	+00:00:00	0
68	68	99	STA_4	HH:MM:SS	-1	12:14:18	44058	12:18:55	44335	12:19:25	44365	00:00:00	0	+00:05:07	307
69	69	99	STA_4	HH:MM:SS	-1	12:14:18	44058	12:14:05	44045	12:14:35	44075	00:00:00	0	+00:00:17	17
70	70	99	STA_4	HH:MM:SS	-1	12:14:18	44058	12:19:16	44356	12:19:46	44386	00:00:00	0	+00:05:28	328
71	71	99	STA_4	HH:MM:SS	-1	12:14:18	44058	12:14:26	44066	12:14:56	44096	00:00:00	0	+00:00:38	38
72	72	99	STA_4	HH:MM:SS	-1	12:14:18	44058	12:19:36	44376	12:20:06	44406	00:00:00	0	+00:05:48	348
73	73	99	STA_4	HH:MM:SS	-1	12:14:18	44058	12:14:46	44086	12:15:16	44116	00:00:00	0	+00:00:58	58
74	74	99	STA_4	HH:MM:SS	-1	12:14:18	44058	12:19:57	44397	12:20:27	44427	00:00:00	0	+00:06:09	369
75	75	99	STA_4	HH:MM:SS	-1	12:14:18	44058	12:15:07	44107	12:15:37	44137	00:00:00	0	+00:01:19	79
76	76	99	STA_4	HH:MM:SS	-1	12:14:18	44058	12:20:17	44417	12:20:47	44447	00:00:00	0	+00:06:29	389
77	77	99	STA_4	HH:MM:SS	-1	12:14:18	44058	12:15:28	44128	12:15:58	44158	00:00:00	0	+00:01:40	100
78	78	99	STA_4	HH:MM:SS	-1	12:14:18	44058	12:20:38	44438	12:21:08	44468	00:00:00	0	+00:06:50	410
79	79	99	STA_4	HH:MM:SS	-1	12:14:18	44058	12:15:48	44148	12:16:18	44178	00:00:00	0	+00:02:00	120
80	80	99	STA_4	HH:MM:SS	-1	12:14:18	44058	12:12:48	43968	12:14:18	44058	00:00:00	0	+00:00:00	0
81	81	99	STA_4	HH:MM:SS	-1	12:14:18	44058	12:16:09	44169	12:16:39	44199	00:00:00	0	+00:02:21	141
82	82	99	STA_4	HH:MM:SS	-1	12:14:18	44058	12:12:48	43968	12:14:18	44058	00:00:00	0	+00:00:00	0
83	83	99	STA_4	HH:MM:SS	-1	12:14:18	44058	12:16:29	44189	12:16:59	44219	00:00:00	0	+00:02:41	161
84	84	99	STA_4	HH:MM:SS	-1	12:14:18	44058	12:12:48	43968	12:14:18	44058	00:00:00	0	+00:00:00	0
85	85	99	STA_4	HH:MM:SS	-1	12:14:18	44058	12:16:50	44210	12:17:20	44240	00:00:00	0	+00:03:02	182
86	86	99	STA_4	HH:MM:SS	-1	12:14:18	44058	12:12:48	43968	12:14:18	44058	00:00:00	0	+00:00:00	0
87	87	99	STA_4	HH:MM:SS	-1	12:14:18	44058	12:17:10	44230	12:17:40	44260	00:00:00	0	+00:03:22	202
88	88	99	STA_4	HH:MM:SS	-1	12:14:18	44058	12:12:48	43968	12:14:18	44058	00:00:00	0	+00:00:00	0
89	89	99	STA_4	HH:MM:SS	-1	12:14:18	44058	12:17:31	44251	12:18:01	44281	00:00:00	0	+00:03:43	223
90	90	99	STA_4	HH:MM:SS	-1	12:14:18	44058	12:12:48	43968	12:14:18	44058	00:00:00	0	+00:00:00	0
91	91	99	STA_4	HH:MM:SS	-1	12:14:18	44058	12:17:51	44271	12:18:21	44301	00:00:00	0	+00:04:03	243
92	92	99	STA_4	HH:MM:SS	-1	12:14:18	44058	12:13:02	43982	12:14:18	44058	00:00:00	0	+00:00:00	0
93	93	99	STA_4	HH:MM:SS	-1	12:14:18	44058	12:18:12	44292	12:18:42	44322	00:00:00	0	+00:04:24	264
94	94	99	STA_4	HH:MM:SS	-1	12:14:18	44058	12:13:22	44002	12:14:18	44058	00:00:00	0	+00:00:00	0
95	95	99	STA_4	HH:MM:SS	-1	12:14:18	44058	12:18:33	44313	12:19:03	44343	00:00:00	0	+00:04:45	285
96	96	99	STA_4	HH:MM:SS	-1	12:14:18	44058	12:13:43	44023	12:14:18	44058	00:00:00	0	+00:00:00	0
97	97	99	STA_4	HH:MM:SS	-1	12:14:18	44058	12:18:53	44333	12:19:23	44363	00:00:00	0	+00:05:05	305
98	98	99	STA_4	HH:MM:SS	-1	12:14:18	44058	12:14:03	44043	12:14:33	44073	00:00:00	0	+00:00:15	15
99	99	99	STA_4	HH:MM:SS	-1	12:14:18	44058	12:19:14	44354	12:19:44	44384	00:00:00	0	+00:05:26	326
100	100	99	STA_4	HH:MM:SS	-1	12:14:18	44058	12:14:24	44064	12:14:54	44094	00:00:00	0	+00:00:36	36
1	1	99	STA_5	HH:MM:SS	-1	12:18:39	44319	12:17:09	44229	12:18:39	44319	00:00:00	0	+00:00:00	0
2	2	99	STA_5	HH:MM:SS	-1	12:18:39	44319	12:20:58	44458	12:21:28	44488	00:00:00	0	+00:02:49	169
3	3	99	STA_5	HH:MM:SS	-1	12:18:39	44319	12:17:09	44229	12:18:39	44319	00:00:00	0	+00:00:00	0
4	4	99	STA_5	HH:MM:SS	-1	12:18:39	44319	12:21:18	44478	12:21:48	44508	00:00:00	0	+00:03:09	189
5	5	99	STA_5	HH:MM:SS	-1	12:18:39	44319	12:17:09	44229	12:18:39	44319	00:00:00	0	+00:00:00	0
6	6	99	STA_5	HH:MM:SS	-1	12:18:39	44319	12:21:39	44499	12:22:09	44529	00:00:00	0	+00:03:30	210
7	7	99	STA_5	HH:MM:SS	-1	12:18:39	44319	12:17:09	44229	12:18:39	44319	00:00:00	0	+00:00:00	0
8	8	99	STA_5	HH:MM:SS	-1	12:18:39	44319	12:22:00	44520	12:22:30	44550	00:00:00	0	+00:03:51	231
9	9	99	STA_5	HH:MM:SS	-1	12:18:39	44319	12:17:10	44230	12:18:39	44319	00:00:00	0	+00:00:00	0
10	10	99	STA_5	HH:MM:SS	-1	12:18:39	44319	12:22:20	44540	12:22:50	44570	00:00:00	0	+00:04:11	251
11	11	99	STA_5	HH:MM:SS	-1	12:18:39	44319	12:17:30	44250	12:18:39	44319	00:00:00	0	+00:00:00	0
12	12	99	STA_5	HH:MM:SS	-1	12:18:39	44319	12:22:41	44561	12:23:11	44591	00:00:00	0	+00:04:32	272
13	13	99	STA_5	HH:MM:SS	-1	12:18:39	44319	12:17:51	44271	12:18:39	44319	00:00:00	0	+00:00:00	0
14	14	99	STA_5	HH:MM:SS	-1	12:18:39	44319	12:23:01	44581	12:23:31	44611	00:00:00	0	+00:04:52	292
15	15	99	STA_5	HH:MM:SS	-1	12:18:39	44319	12:18:12	44292	12:18:42	44322	00:00:00	0	+00:00:03	3
16	16	99	STA_5	HH:MM:SS	-1	12:18:39	44319	12:23:22	44602	12:23:52	44632	00:00:00	0	+00:05:13	313
17	17	99	STA_5	HH:MM:SS	-1	12:18:39	44319	12:18:32	44312	12:19:02	44342	00:00:00	0	+00:00:23	23
18	18	99	STA_5	HH:MM:SS	-1	12:18:39	44319	12:23:42	44622	12:24:12	44652	00:00:00	0	+00:05:33	333
19	19	99	STA_5	HH:MM:SS	-1	12:18:39	44319	12:18:53	44333	12:19:23	44363	00:00:00	0	+00:00:44	44
20	20	99	STA_5	HH:MM:SS	-1	12:18:39	44319	12:24:03	44643	12:24:33	44673	00:00:00	0	+00:05:54	354
21	21	99	STA_5	HH:MM:SS	-1	12:18:39	44319	12:19:13	44353	12:19:43	44383	00:00:00	0	+00:01:04	64
22	22	99	STA_5	HH:MM:SS	-1	12:18:39	44319	12:17:09	44229	12:18:39	44319	00:00:00	0	+00:00:00	0
23	23	99	STA_5	HH:MM:SS	-1	12:18:39	44319	12:19:34	44374	12:20:04	44404	00:00:00	0	+00:01:25	85
24	24	99	STA_5	HH:MM:SS	-1	12:18:39	44319	12:17:09	44229	12:18:39	44319	00:00:00	0	+00:00:00	0
25	25	99	STA_5	HH:MM:SS	-1	12:18:39	44319	12:19:54	44394	12:20:24	44424	00:00:00	0	+00:01:45	105
26	26	99	STA_5	HH:MM:SS	-1	12:18:39	44319	12:17:09	44229	12:18:39	44319	00:00:00	0	+00:00:00	0
27	27	99	STA_5	HH:MM:SS	-1	12:18:39	44319	12:20:15	44415	12:20:45	44445	00:00:00	0	+00:02:06	126
28	28	99	STA_5	HH:MM:SS	-1	12:18:39	44319	12:17:09	44229	12:18:39	44319	00:00:00	0	+00:00:00	0
29	29	99	STA_5	HH:MM:SS	-1	12:18:39	44319	12:20:35	44435	12:21:05	44465	00:00:00	0	+00:02:26	146
30	30	99	STA_5	HH:MM:SS	-1	12:18:39	44319	12:17:09	44229	12:18:39	44319	00:00:00	0	+00:00:00	0
31	31	99	STA_5	HH:MM:SS	-1	12:18:39	44319	12:20:56	44456	12:21:26	44486	00:00:00	0	+00:02:47	167
32	32	99	STA_5	HH:MM:SS	-1	12:18:39	44319	12:17:09	44229	12:18:39	44319	00:00:00	0	+00:00:00	0
33	33	99	STA_5	HH:MM:SS	-1	12:18:39	44319	12:21:16	44476	12:21:46	44506	00:00:00	0	+00:03:07	187
34	34	99	STA_5	HH:MM:SS	-1	12:18:39	44319	12:17:09	44229	12:18:39	44319	00:00:00	0	+00:00:00	0
35	35	99	STA_5	HH:MM:SS	-1	12:18:39	44319	12:21:37	44497	12:22:07	44527	00:00:00	0	+00:03:28	208
36	36	99	STA_5	HH:MM:SS	-1	12:18:39	44319	12:17:09	44229	12:18:39	44319	00:00:00	0	+00:00:00	0
37	37	99	STA_5	HH:MM:SS	-1	12:18:39	44319	12:21:58	44518	12:22:28	44548	00:00:00	0	+00:03:49	229
38	38	99	STA_5	HH:MM:SS	-1	12:18:39	44319	12:17:09	44229	12:18:39	44319	00:00:00	0	+00:00:00	0
39	39	99	STA_5	HH:MM:SS	-1	12:18:39	44319	12:22:18	44538	12:22:48	44568	00:00:00	0	+00:04:09	249
40	40	99	STA_5	HH:MM:SS	-1	12:18:39	44319	12:17:28	44248	12:18:39	44319	00:00:00	0	+00:00:00	0
41	41	99	STA_5	HH:MM:SS	-1	12:18:39	44319	12:22:39	44559	12:23:09	44589	00:00:00	0	+00:04:30	270
42	42	99	STA_5	HH:MM:SS	-1	12:18:39	44319	12:17:49	44269	12:18:39	44319	00:00:00	0	+00:00:00	0
43	43	99	STA_5	HH:MM:SS	-1	12:18:39	44319	12:22:59	44579	12:23:29	44609	00:00:00	0	+00:04:50	290
44	44	99	STA_5	HH:MM:SS	-1	12:18:39	44319	12:18:09	44289	12:18:39	44319	00:00:00	0	+00:00:00	0
45	45	99	STA_5	HH:MM:SS	-1	12:18:39	44319	12:23:20	44600	12:23:50	44630	00:00:00	0	+00:05:11	311
46	46	99	STA_5	HH:MM:SS	-1	12:18:39	44319	12:18:30	44310	12:19:00	44340	00:00:00	0	+00:00:21	21
47	47	99	STA_5	HH:MM:SS	-1	12:18:39	44319	12:23:40	44620	12:24:10	44650	00:00:00	0	+00:05:31	331
48	48	99	STA_5	HH:MM:SS	-1	12:18:39	44319	12:18:51	44331	12:19:21	44361	00:00:00	0	+00:00:42	42
49	49	99	STA_5	HH:MM:SS	-1	12:18:39	44319	12:24:01	44641	12:24:31	44671	00:00:00	0	+00:05:52	352
50	50	99	STA_5	HH:MM:SS	-1	12:18:39	44319	12:19:11	44351	12:19:41	44381	00:00:00	0	+00:01:02	62
51	51	99	STA_5	HH:MM:SS	-1	12:18:39	44319	12:17:09	44229	12:18:39	44319	00:00:00	0	+00:00:00	0
52	52	99	STA_5	HH:MM:SS	-1	12:18:39	44319	12:19:32	44372	12:20:02	44402	00:00:00	0	+00:01:23	83
53	53	99	STA_5	HH:MM:SS	-1	12:18:39	44319	12:17:09	44229	12:18:39	44319	00:00:00	0	+00:00:00	0
54	54	99	STA_5	HH:MM:SS	-1	12:18:39	44319	12:19:52	44392	12:20:22	44422	00:00:00	0	+00:01:43	103
55	55	99	STA_5	HH:MM:SS	-1	12:18:39	44319	12:17:09	44229	12:18:39	44319	00:00:00	0	+00:00:00	0
56	56	99	STA_5	HH:MM:SS	-1	12:18:39	44319	12:20:13	44413	12:20:43	44443	00:00:00	0	+00:02:04	124
57	57	99	STA_5	HH:MM:SS	-1	12:18:39	44319	12:17:09	44229	12:18:39	44319	00:00:00	0	+00:00:00	0
58	58	99	STA_5	HH:MM:SS	-1	12:18:39	44319	12:20:33	44433	12:21:03	44463	00:00:00	0	+00:02:24	144
59	59	99	STA_5	HH:MM:SS	-1	12:18:39	44319	12:17:09	44229	12:18:39	44319	00:00:00	0	+00:00:00	0
60	60	99	STA_5	HH:MM:SS	-1	12:18:39	44319	12:20:54	44454	12:21:24	44484	00:00:00	0	+00:02:45	165
61	61	99	STA_5	HH:MM:SS	-1	12:18:39	44319	12:17:09	44229	12:18:39	44319	00:00:00	0	+00:00:00	0
62	62	99	STA_5	HH:MM:SS	-1	12:18:39	44319	12:21:14	44474	12:21:44	44504	00:00:00	0	+00:03:05	185
63	63	99	STA_5	HH:MM:SS	-1	12:18:39	44319	12:17:09	44229	12:18:39	44319	00:00:00	0	+00:00:00	0
64	64	99	STA_5	HH:MM:SS	-1	12:18:39	44319	12:21:35	44495	12:22:05	44525	00:00:00	0	+00:03:26	206
65	65	99	STA_5	HH:MM:SS	-1	12:18:39	44319	12:17:09	44229	12:18:39	44319	00:00:00	0	+00:00:00	0
66	66	99	STA_5	HH:MM:SS	-1	12:18:39	44319	12:21:56	44516	12:22:26	44546	00:00:00	0	+00:03:47	227
67	67	99	STA_5	HH:MM:SS	-1	12:18:39	44319	12:17:09	44229	12:18:39	44319	00:00:00	0	+00:00:00	0
68	68	99	STA_5	HH:MM:SS	-1	12:18:39	44319	12:22:16	44536	12:22:46	44566	00:00:00	0	+00:04:07	247
69	69	99	STA_5	HH:MM:SS	-1	12:18:39	44319	12:17:26	44246	12:18:39	44319	00:00:00	0	+00:00:00	0
70	70	99	STA_5	HH:MM:SS	-1	12:18:39	44319	12:22:37	44557	12:23:07	44587	00:00:00	0	+00:04:28	268
71	71	99	STA_5	HH:MM:SS	-1	12:18:39	44319	12:17:47	44267	12:18:39	44319	00:00:00	0	+00:00:00	0
72	72	99	STA_5	HH:MM:SS	-1	12:18:39	44319	12:22:57	44577	12:23:27	44607	00:00:00	0	+00:04:48	288
73	73	99	STA_5	HH:MM:SS	-1	12:18:39	44319	12:18:07	44287	12:18:39	44319	00:00:00	0	+00:00:00	0
74	74	99	STA_5	HH:MM:SS	-1	12:18:39	44319	12:23:18	44598	12:23:48	44628	00:00:00	0	+00:05:09	309
75	75	99	STA_5	HH:MM:SS	-1	12:18:39	44319	12:18:28	44308	12:18:58	44338	00:00:00	0	+00:00:19	19
76	76	99	STA_5	HH:MM:SS	-1	12:18:39	44319	12:23:38	44618	12:24:08	44648	00:00:00	0	+00:05:29	329
77	77	99	STA_5	HH:MM:SS	-1	12:18:39	44319	12:18:49	44329	12:19:19	44359	00:00:00	0	+00:00:40	40
78	78	99	STA_5	HH:MM:SS	-1	12:18:39	44319	12:23:59	44639	12:24:29	44669	00:00:00	0	+00:05:50	350
79	79	99	STA_5	HH:MM:SS	-1	12:18:39	44319	12:19:09	44349	12:19:39	44379	00:00:00	0	+00:01:00	60
80	80	99	STA_5	HH:MM:SS	-1	12:18:39	44319	12:17:09	44229	12:18:39	44319	00:00:00	0	+00:00:00	0
81	81	99	STA_5	HH:MM:SS	-1	12:18:39	44319	12:19:30	44370	12:20:00	44400	00:00:00	0	+00:01:21	81
82	82	99	STA_5	HH:MM:SS	-1	12:18:39	44319	12:17:09	44229	12:18:39	44319	00:00:00	0	+00:00:00	0
83	83	99	STA_5	HH:MM:SS	-1	12:18:39	44319	12:19:50	44390	12:20:20	44420	00:00:00	0	+00:01:41	101
84	84	99	STA_5	HH:MM:SS	-1	12:18:39	44319	12:17:09	44229	12:18:39	44319	00:00:00	0	+00:00:00	0
85	85	99	STA_5	HH:MM:SS	-1	12:18:39	44319	12:20:11	44411	12:20:41	44441	00:00:00	0	+00:02:02	122
86	86	99	STA_5	HH:MM:SS	-1	12:18:39	44319	12:17:09	44229	12:18:39	44319	00:00:00	0	+00:00:00	0
87	87	99	STA_5	HH:MM:SS	-1	12:18:39	44319	12:20:31	44431	12:21:01	44461	00:00:00	0	+00:02:22	142
88	88	99	STA_5	HH:MM:SS	-1	12:18:39	44319	12:17:09	44229	12:18:39	44319	00:00:00	0	+00:00:00	0
89	89	99	STA_5	HH:MM:SS	-1	12:18:39	44319	12:20:52	44452	12:21:22	44482	00:00:00	0	+00:02:43	163
90	90	99	STA_5	HH:MM:SS	-1	12:18:39	44319	12:17:09	44229	12:18:39	44319	00:00:00	0	+00:00:00	0
91	91	99	STA_5	HH:MM:SS	-1	12:18:39	44319	12:21:12	44472	12:21:42	44502	00:00:00	0	+00:03:03	183
92	92	99	STA_5	HH:MM:SS	-1	12:18:39	44319	12:17:09	44229	12:18:39	44319	00:00:00	0	+00:00:00	0
93	93	99	STA_5	HH:MM:SS	-1	12:18:39	44319	12:21:33	44493	12:22:03	44523	00:00:00	0	+00:03:24	204
94	94	99	STA_5	HH:MM:SS	-1	12:18:39	44319	12:17:09	44229	12:18:39	44319	00:00:00	0	+00:00:00	0
95	95	99	STA_5	HH:MM:SS	-1	12:18:39	44319	12:21:54	44514	12:22:24	44544	00:00:00	0	+00:03:45	225
96	96	99	STA_5	HH:MM:SS	-1	12:18:39	44319	12:17:09	44229	12:18:39	44319	00:00:00	0	+00:00:00	0
97	97	99	STA_5	HH:MM:SS	-1	12:18:39	44319	12:22:14	44534	12:22:44	44564	00:00:00	0	+00:04:05	245
98	98	99	STA_5	HH:MM:SS	-1	12:18:39	44319	12:17:24	44244	12:18:39	44319	00:00:00	0	+00:00:00	0
99	99	99	STA_5	HH:MM:SS	-1	12:18:39	44319	12:22:35	44555	12:23:05	44585	00:00:00	0	+00:04:26	266
100	100	99	STA_5	HH:MM:SS	-1	12:18:39	44319	12:17:45	44265	12:18:39	44319	00:00:00	0	+00:00:00	0
1	1	99	STA_6	HH:MM:SS	-1	12:23:00	44580	12:21:30	44490	12:23:00	44580	00:00:00	0	+00:00:00	0
2	2	99	STA_6	HH:MM:SS	-1	12:23:00	44580	12:24:19	44659	12:24:49	44689	00:00:00	0	+00:01:49	109
3	3	99	STA_6	HH:MM:SS	-1	12:23:00	44580	12:21:30	44490	12:23:00	44580	00:00:00	0	+00:00:00	0
4	4	99	STA_6	HH:MM:SS	-1	12:23:00	44580	12:24:39	44679	12:25:09	44709	00:00:00	0	+00:02:09	129
5	5	99	STA_6	HH:MM:SS	-1	12:23:00	44580	12:21:30	44490	12:23:00	44580	00:00:00	0	+00:00:00	0
6	6	99	STA_6	HH:MM:SS	-1	12:23:00	44580	12:25:00	44700	12:25:30	44730	00:00:00	0	+00:02:30	150
7	7	99	STA_6	HH:MM:SS	-1	12:23:00	44580	12:21:30	44490	12:23:00	44580	00:00:00	0	+00:00:00	0
8	8	99	STA_6	HH:MM:SS	-1	12:23:00	44580	12:25:21	44721	12:25:51	44751	00:00:00	0	+00:02:51	171
9	9	99	STA_6	HH:MM:SS	-1	12:23:00	44580	12:21:30	44490	12:23:00	44580	00:00:00	0	+00:00:00	0
10	10	99	STA_6	HH:MM:SS	-1	12:23:00	44580	12:25:41	44741	12:26:11	44771	00:00:00	0	+00:03:11	191
11	11	99	STA_6	HH:MM:SS	-1	12:23:00	44580	12:21:30	44490	12:23:00	44580	00:00:00	0	+00:00:00	0
12	12	99	STA_6	HH:MM:SS	-1	12:23:00	44580	12:26:02	44762	12:26:32	44792	00:00:00	0	+00:03:32	212
13	13	99	STA_6	HH:MM:SS	-1	12:23:00	44580	12:21:30	44490	12:23:00	44580	00:00:00	0	+00:00:00	0
14	14	99	STA_6	HH:MM:SS	-1	12:23:00	44580	12:26:22	44782	12:26:52	44812	00:00:00	0	+00:03:52	232
15	15	99	STA_6	HH:MM:SS	-1	12:23:00	44580	12:21:33	44493	12:23:00	44580	00:00:00	0	+00:00:00	0
16	16	99	STA_6	HH:MM:SS	-1	12:23:00	44580	12:26:43	44803	12:27:13	44833	00:00:00	0	+00:04:13	253
17	17	99	STA_6	HH:MM:SS	-1	12:23:00	44580	12:21:53	44513	12:23:00	44580	00:00:00	0	+00:00:00	0
18	18	99	STA_6	HH:MM:SS	-1	12:23:00	44580	12:27:03	44823	12:27:33	44853	00:00:00	0	+00:04:33	273
19	19	99	STA_6	HH:MM:SS	-1	12:23:00	44580	12:22:14	44534	12:23:00	44580	00:00:00	0	+00:00:00	0
20	20	99	STA_6	HH:MM:SS	-1	12:23:00	44580	12:27:24	44844	12:27:54	44874	00:00:00	0	+00:04:54	294
21	21	99	STA_6	HH:MM:SS	-1	12:23:00	44580	12:22:34	44554	12:23:04	44584	00:00:00	0	+00:00:04	4
22	22	99	STA_6	HH:MM:SS	-1	12:23:00	44580	12:21:30	44490	12:23:00	44580	00:00:00	0	+00:00:00	0
23	23	99	STA_6	HH:MM:SS	-1	12:23:00	44580	12:22:55	44575	12:23:25	44605	00:00:00	0	+00:00:25	25
24	24	99	STA_6	HH:MM:SS	-1	12:23:00	44580	12:21:30	44490	12:23:00	44580	00:00:00	0	+00:00:00	0
25	25	99	STA_6	HH:MM:SS	-1	12:23:00	44580	12:23:15	44595	12:23:45	44625	00:00:00	0	+00:00:45	45
26	26	99	STA_6	HH:MM:SS	-1	12:23:00	44580	12:21:30	44490	12:23:00	44580	00:00:00	0	+00:00:00	0
27	27	99	STA_6	HH:MM:SS	-1	12:23:00	44580	12:23:36	44616	12:24:06	44646	00:00:00	0	+00:01:06	66
28	28	99	STA_6	HH:MM:SS	-1	12:23:00	44580	12:21:30	44490	12:23:00	44580	00:00:00	0	+00:00:00	0
29	29	99	STA_6	HH:MM:SS	-1	12:23:00	44580	12:23:56	44636	12:24:26	44666	00:00:00	0	+00:01:26	86
30	30	99	STA_6	HH:MM:SS	-1	12:23:00	44580	12:21:30	44490	12:23:00	44580	00:00:00	0	+00:00:00	0
31	31	99	STA_6	HH:MM:SS	-1	12:23:00	44580	12:24:17	44657	12:24:47	44687	00:00:00	0	+00:01:47	107
32	32	99	STA_6	HH:MM:SS	-1	12:23:00	44580	12:21:30	44490	12:23:00	44580	00:00:00	0	+00:00:00	0
33	33	99	STA_6	HH:MM:SS	-1	12:23:00	44580	12:24:37	44677	12:25:07	44707	00:00:00	0	+00:02:07	127
34	34	99	STA_6	HH:MM:SS	-1	12:23:00	44580	12:21:30	44490	12:23:00	44580	00:00:00	0	+00:00:00	0
35	35	99	STA_6	HH:MM:SS	-1	12:23:00	44580	12:24:58	44698	12:25:28	44728	00:00:00	0	+00:02:28	148
36	36	99	STA_6	HH:MM:SS	-1	12:23:00	44580	12:21:30	44490	12:23:00	44580	00:00:00	0	+00:00:00	0
37	37	99	STA_6	HH:MM:SS	-1	12:23:00	44580	12:25:19	44719	12:25:49	44749	00:00:00	0	+00:02:49	169
38	38	99	STA_6	HH:MM:SS	-1	12:23:00	44580	12:21:30	44490	12:23:00	44580	00:00:00	0	+00:00:00	0
39	39	99	STA_6	HH:MM:SS	-1	12:23:00	44580	12:25:39	44739	12:26:09	44769	00:00:00	0	+00:03:09	189
40	40	99	STA_6	HH:MM:SS	-1	12:23:00	44580	12:21:30	44490	12:23:00	44580	00:00:00	0	+00:00:00	0
41	41	99	STA_6	HH:MM:SS	-1	12:23:00	44580	12:26:00	44760	12:26:30	44790	00:00:00	0	+00:03:30	210
42	42	99	STA_6	HH:MM:SS	-1	12:23:00	44580	12:21:30	44490	12:23:00	44580	00:00:00	0	+00:00:00	0
43	43	99	STA_6	HH:MM:SS	-1	12:23:00	44580	12:26:20	44780	12:26:50	44810	00:00:00	0	+00:03:50	230
44	44	99	STA_6	HH:MM:SS	-1	12:23:00	44580	12:21:30	44490	12:23:00	44580	00:00:00	0	+00:00:00	0
45	45	99	STA_6	HH:MM:SS	-1	12:23:00	44580	12:26:41	44801	12:27:11	44831	00:00:00	0	+00:04:11	251
46	46	99	STA_6	HH:MM:SS	-1	12:23:00	44580	12:21:51	44511	12:23:00	44580	00:00:00	0	+00:00:00	0
47	47	99	STA_6	HH:MM:SS	-1	12:23:00	44580	12:27:01	44821	12:27:31	44851	00:00:00	0	+00:04:31	271
48	48	99	STA_6	HH:MM:SS	-1	12:23:00	44580	12:22:12	44532	12:23:00	44580	00:00:00	0	+00:00:00	0
49	49	99	STA_6	HH:MM:SS	-1	12:23:00	44580	12:27:22	44842	12:27:52	44872	00:00:00	0	+00:04:52	292
50	50	99	STA_6	HH:MM:SS	-1	12:23:00	44580	12:22:32	44552	12:23:02	44582	00:00:00	0	+00:00:02	2
51	51	99	STA_6	HH:MM:SS	-1	12:23:00	44580	12:21:30	44490	12:23:00	44580	00:00:00	0	+00:00:00	0
52	52	99	STA_6	HH:MM:SS	-1	12:23:00	44580	12:22:53	44573	12:23:23	44603	00:00:00	0	+00:00:23	23
53	53	99	STA_6	HH:MM:SS	-1	12:23:00	44580	12:21:30	44490	12:23:00	44580	00:00:00	0	+00:00:00	0
54	54	99	STA_6	HH:MM:SS	-1	12:23:00	44580	12:23:13	44593	12:23:43	44623	00:00:00	0	+00:00:43	43
55	55	99	STA_6	HH:MM:SS	-1	12:23:00	44580	12:21:30	44490	12:23:00	44580	00:00:00	0	+00:00:00	0
56	56	99	STA_6	HH:MM:SS	-1	12:23:00	44580	12:23:34	44614	12:24:04	44644	00:00:00	0	+00:01:04	64
57	57	99	STA_6	HH:MM:SS	-1	12:23:00	44580	12:21:30	44490	12:23:00	44580	00:00:00	0	+00:00:00	0
58	58	99	STA_6	HH:MM:SS	-1	12:23:00	44580	12:23:54	44634	12:24:24	44664	00:00:00	0	+00:01:24	84
59	59	99	STA_6	HH:MM:SS	-1	12:23:00	44580	12:21:30	44490	12:23:00	44580	00:00:00	0	+00:00:00	0
60	60	99	STA_6	HH:MM:SS	-1	12:23:00	44580	12:24:15	44655	12:24:45	44685	00:00:00	0	+00:01:45	105
61	61	99	STA_6	HH:MM:SS	-1	12:23:00	44580	12:21:30	44490	12:23:00	44580	00:00:00	0	+00:00:00	0
62	62	99	STA_6	HH:MM:SS	-1	12:23:00	44580	12:24:35	44675	12:25:05	44705	00:00:00	0	+00:02:05	125
63	63	99	STA_6	HH:MM:SS	-1	12:23:00	44580	12:21:30	44490	12:23:00	44580	00:00:00	0	+00:00:00	0
64	64	99	STA_6	HH:MM:SS	-1	12:23:00	44580	12:24:56	44696	12:25:26	44726	00:00:00	0	+00:02:26	146
65	65	99	STA_6	HH:MM:SS	-1	12:23:00	44580	12:21:30	44490	12:23:00	44580	00:00:00	0	+00:00:00	0
66	66	99	STA_6	HH:MM:SS	-1	12:23:00	44580	12:25:17	44717	12:25:47	44747	00:00:00	0	+00:02:47	167
67	67	99	STA_6	HH:MM:SS	-1	12:23:00	44580	12:21:30	44490	12:23:00	44580	00:00:00	0	+00:00:00	0
68	68	99	STA_6	HH:MM:SS	-1	12:23:00	44580	12:25:37	44737	12:26:07	44767	00:00:00	0	+00:03:07	187
69	69	99	STA_6	HH:MM:SS	-1	12:23:00	44580	12:21:30	44490	12:23:00	44580	00:00:00	0	+00:00:00	0
70	70	99	STA_6	HH:MM:SS	-1	12:23:00	44580	12:25:58	44758	12:26:28	44788	00:00:00	0	+00:03:28	208
71	71	99	STA_6	HH:MM:SS	-1	12:23:00	44580	12:21:30	44490	12:23:00	44580	00:00:00	0	+00:00:00	0
72	72	99	STA_6	HH:MM:SS	-1	12:23:00	44580	12:26:18	44778	12:26:48	44808	00:00:00	0	+00:03:48	228
73	73	99	STA_6	HH:MM:SS	-1	12:23:00	44580	12:21:30	44490	12:23:00	44580	00:00:00	0	+00:00:00	0
74	74	99	STA_6	HH:MM:SS	-1	12:23:00	44580	12:26:39	44799	12:27:09	44829	00:00:00	0	+00:04:09	249
75	75	99	STA_6	HH:MM:SS	-1	12:23:00	44580	12:21:49	44509	12:23:00	44580	00:00:00	0	+00:00:00	0
76	76	99	STA_6	HH:MM:SS	-1	12:23:00	44580	12:26:59	44819	12:27:29	44849	00:00:00	0	+00:04:29	269
77	77	99	STA_6	HH:MM:SS	-1	12:23:00	44580	12:22:10	44530	12:23:00	44580	00:00:00	0	+00:00:00	0
78	78	99	STA_6	HH:MM:SS	-1	12:23:00	44580	12:27:20	44840	12:27:50	44870	00:00:00	0	+00:04:50	290
79	79	99	STA_6	HH:MM:SS	-1	12:23:00	44580	12:22:30	44550	12:23:00	44580	00:00:00	0	+00:00:00	0
80	80	99	STA_6	HH:MM:SS	-1	12:23:00	44580	12:21:30	44490	12:23:00	44580	00:00:00	0	+00:00:00	0
81	81	99	STA_6	HH:MM:SS	-1	12:23:00	44580	12:22:51	44571	12:23:21	44601	00:00:00	0	+00:00:21	21
82	82	99	STA_6	HH:MM:SS	-1	12:23:00	44580	12:21:30	44490	12:23:00	44580	00:00:00	0	+00:00:00	0
83	83	99	STA_6	HH:MM:SS	-1	12:23:00	44580	12:23:11	44591	12:23:41	44621	00:00:00	0	+00:00:41	41
84	84	99	STA_6	HH:MM:SS	-1	12:23:00	44580	12:21:30	44490	12:23:00	44580	00:00:00	0	+00:00:00	0
85	85	99	STA_6	HH:MM:SS	-1	12:23:00	44580	12:23:32	44612	12:24:02	44642	00:00:00	0	+00:01:02	62
86	86	99	STA_6	HH:MM:SS	-1	12:23:00	44580	12:21:30	44490	12:23:00	44580	00:00:00	0	+00:00:00	0
87	87	99	STA_6	HH:MM:SS	-1	12:23:00	44580	12:23:52	44632	12:24:22	44662	00:00:00	0	+00:01:22	82
88	88	99	STA_6	HH:MM:SS	-1	12:23:00	44580	12:21:30	44490	12:23:00	44580	00:00:00	0	+00:00:00	0
89	89	99	STA_6	HH:MM:SS	-1	12:23:00	44580	12:24:13	44653	12:24:43	44683	00:00:00	0	+00:01:43	103
90	90	99	STA_6	HH:MM:SS	-1	12:23:00	44580	12:21:30	44490	12:23:00	44580	00:00:00	0	+00:00:00	0
91	91	99	STA_6	HH:MM:SS	-1	12:23:00	44580	12:24:33	44673	12:25:03	44703	00:00:00	0	+00:02:03	123
92	92	99	STA_6	HH:MM:SS	-1	12:23:00	44580	12:21:30	44490	12:23:00	44580	00:00:00	0	+00:00:00	0
93	93	99	STA_6	HH:MM:SS	-1	12:23:00	44580	12:24:54	44694	12:25:24	44724	00:00:00	0	+00:02:24	144
94	94	99	STA_6	HH:MM:SS	-1	12:23:00	44580	12:21:30	44490	12:23:00	44580	00:00:00	0	+00:00:00	0
95	95	99	STA_6	HH:MM:SS	-1	12:23:00	44580	12:25:15	44715	12:25:45	44745	00:00:00	0	+00:02:45	165
96	96	99	STA_6	HH:MM:SS	-1	12:23:00	44580	12:21:30	44490	12:23:00	44580	00:00:00	0	+00:00:00	0
97	97	99	STA_6	HH:MM:SS	-1	12:23:00	44580	12:25:35	44735	12:26:05	44765	00:00:00	0	+00:03:05	185
98	98	99	STA_6	HH:MM:SS	-1	12:23:00	44580	12:21:30	44490	12:23:00	44580	00:00:00	0	+00:00:00	0
99	99	99	STA_6	HH:MM:SS	-1	12:23:00	44580	12:25:56	44756	12:26:26	44786	00:00:00	0	+00:03:26	206
100	100	99	STA_6	HH:MM:SS	-1	12:23:00	44580	12:21:30	44490	12:23:00	44580	00:00:00	0	+00:00:00	0
1	1	99	STA_7	HH:MM:SS	-1	12:27:21	44841	12:25:51	44751	12:27:21	44841	00:00:00	0	+00:00:00	0
2	2	99	STA_7	HH:MM:SS	-1	12:27:21	44841	12:27:40	44860	12:28:10	44890	00:00:00	0	+00:00:49	49
3	3	99	STA_7	HH:MM:SS	-1	12:27:21	44841	12:25:51	44751	12:27:21	44841	00:00:00	0	+00:00:00	0
4	4	99	STA_7	HH:MM:SS	-1	12:27:21	44841	12:28:00	44880	12:28:30	44910	00:00:00	0	+00:01:09	69
5	5	99	STA_7	HH:MM:SS	-1	12:27:21	44841	12:25:51	44751	12:27:21	44841	00:00:00	0	+00:00:00	0
6	6	99	STA_7	HH:MM:SS	-1	12:27:21	44841	12:28:21	44901	12:28:51	44931	00:00:00	0	+00:01:30	90
7	7	99	STA_7	HH:MM:SS	-1	12:27:21	44841	12:25:51	44751	12:27:21	44841	00:00:00	0	+00:00:00	0
8	8	99	STA_7	HH:MM:SS	-1	12:27:21	44841	12:28:42	44922	12:29:12	44952	00:00:00	0	+00:01:51	111
9	9	99	STA_7	HH:MM:SS	-1	12:27:21	44841	12:25:51	44751	12:27:21	44841	00:00:00	0	+00:00:00	0
10	10	99	STA_7	HH:MM:SS	-1	12:27:21	44841	12:29:02	44942	12:29:32	44972	00:00:00	0	+00:02:11	131
11	11	99	STA_7	HH:MM:SS	-1	12:27:21	44841	12:25:51	44751	12:27:21	44841	00:00:00	0	+00:00:00	0
12	12	99	STA_7	HH:MM:SS	-1	12:27:21	44841	12:29:23	44963	12:29:53	44993	00:00:00	0	+00:02:32	152
13	13	99	STA_7	HH:MM:SS	-1	12:27:21	44841	12:25:51	44751	12:27:21	44841	00:00:00	0	+00:00:00	0
14	14	99	STA_7	HH:MM:SS	-1	12:27:21	44841	12:29:43	44983	12:30:13	45013	00:00:00	0	+00:02:52	172
15	15	99	STA_7	HH:MM:SS	-1	12:27:21	44841	12:25:51	44751	12:27:21	44841	00:00:00	0	+00:00:00	0
16	16	99	STA_7	HH:MM:SS	-1	12:27:21	44841	12:30:04	45004	12:30:34	45034	00:00:00	0	+00:03:13	193
17	17	99	STA_7	HH:MM:SS	-1	12:27:21	44841	12:25:51	44751	12:27:21	44841	00:00:00	0	+00:00:00	0
18	18	99	STA_7	HH:MM:SS	-1	12:27:21	44841	12:30:24	45024	12:30:54	45054	00:00:00	0	+00:03:33	213
19	19	99	STA_7	HH:MM:SS	-1	12:27:21	44841	12:25:51	44751	12:27:21	44841	00:00:00	0	+00:00:00	0
20	20	99	STA_7	HH:MM:SS	-1	12:27:21	44841	12:30:45	45045	12:31:15	45075	00:00:00	0	+00:03:54	234
21	21	99	STA_7	HH:MM:SS	-1	12:27:21	44841	12:25:55	44755	12:27:21	44841	00:00:00	0	+00:00:00	0
22	22	99	STA_7	HH:MM:SS	-1	12:27:21	44841	12:25:51	44751	12:27:21	44841	00:00:00	0	+00:00:00	0
23	23	99	STA_7	HH:MM:SS	-1	12:27:21	44841	12:26:16	44776	12:27:21	44841	00:00:00	0	+00:00:00	0
24	24	99	STA_7	HH:MM:SS	-1	12:27:21	44841	12:25:51	44751	12:27:21	44841	00:00:00	0	+00:00:00	0
25	25	99	STA_7	HH:MM:SS	-1	12:27:21	44841	12:26:36	44796	12:27:21	44841	00:00:00	0	+00:00:00	0
26	26	99	STA_7	HH:MM:SS	-1	12:27:21	44841	12:25:51	44751	12:27:21	44841	00:00:00	0	+00:00:00	0
27	27	99	STA_7	HH:MM:SS	-1	12:27:21	44841	12:26:57	44817	12:27:27	44847	00:00:00	0	+00:00:06	6
28	28	99	STA_7	HH:MM:SS	-1	12:27:21	44841	12:25:51	44751	12:27:21	44841	00:00:00	0	+00:00:00	0
29	29	99	STA_7	HH:MM:SS	-1	12:27:21	44841	12:27:17	44837	12:27:47	44867	00:00:00	0	+00:00:26	26
30	30	99	STA_7	HH:MM:SS	-1	12:27:21	44841	12:25:51	44751	12:27:21	44841	00:00:00	0	+00:00:00	0
31	31	99	STA_7	HH:MM:SS	-1	12:27:21	44841	12:27:38	44858	12:28:08	44888	00:00:00	0	+00:00:47	47
32	32	99	STA_7	HH:MM:SS	-1	12:27:21	44841	12:25:51	44751	12:27:21	44841	00:00:00	0	+00:00:00	0
33	33	99	STA_7	HH:MM:SS	-1	12:27:21	44841	12:27:58	44878	12:28:28	44908	00:00:00	0	+00:01:07	67
34	34	99	STA_7	HH:MM:SS	-1	12:27:21	44841	12:25:51	44751	12:27:21	44841	00:00:00	0	+00:00:00	0
35	35	99	STA_7	HH:MM:SS	-1	12:27:21	44841	12:28:19	44899	12:28:49	44929	00:00:00	0	+00:01:28	88
36	36	99	STA_7	HH:MM:SS	-1	12:27:21	44841	12:25:51	44751	12:27:21	44841	00:00:00	0	+00:00:00	0
37	37	99	STA_7	HH:MM:SS	-1	12:27:21	44841	12:28:40	44920	12:29:10	44950	00:00:00	0	+00:01:49	109
38	38	99	STA_7	HH:MM:SS	-1	12:27:21	44841	12:25:51	44751	12:27:21	44841	00:00:00	0	+00:00:00	0
39	39	99	STA_7	HH:MM:SS	-1	12:27:21	44841	12:29:00	44940	12:29:30	44970	00:00:00	0	+00:02:09	129
40	40	99	STA_7	HH:MM:SS	-1	12:27:21	44841	12:25:51	44751	12:27:21	44841	00:00:00	0	+00:00:00	0
41	41	99	STA_7	HH:MM:SS	-1	12:27:21	44841	12:29:21	44961	12:29:51	44991	00:00:00	0	+00:02:30	150
42	42	99	STA_7	HH:MM:SS	-1	12:27:21	44841	12:25:51	44751	12:27:21	44841	00:00:00	0	+00:00:00	0
43	43	99	STA_7	HH:MM:SS	-1	12:27:21	44841	12:29:41	44981	12:30:11	45011	00:00:00	0	+00:02:50	170
44	44	99	STA_7	HH:MM:SS	-1	12:27:21	44841	12:25:51	44751	12:27:21	44841	00:00:00	0	+00:00:00	0
45	45	99	STA_7	HH:MM:SS	-1	12:27:21	44841	12:30:02	45002	12:30:32	45032	00:00:00	0	+00:03:11	191
46	46	99	STA_7	HH:MM:SS	-1	12:27:21	44841	12:25:51	44751	12:27:21	44841	00:00:00	0	+00:00:00	0
47	47	99	STA_7	HH:MM:SS	-1	12:27:21	44841	12:30:22	45022	12:30:52	45052	00:00:00	0	+00:03:31	211
48	48	99	STA_7	HH:MM:SS	-1	12:27:21	44841	12:25:51	44751	12:27:21	44841	00:00:00	0	+00:00:00	0
49	49	99	STA_7	HH:MM:SS	-1	12:27:21	44841	12:30:43	45043	12:31:13	45073	00:00:00	0	+00:03:52	232
50	50	99	STA_7	HH:MM:SS	-1	12:27:21	44841	12:25:53	44753	12:27:21	44841	00:00:00	0	+00:00:00	0
51	51	99	STA_7	HH:MM:SS	-1	12:27:21	44841	12:25:51	44751	12:27:21	44841	00:00:00	0	+00:00:00	0
52	52	99	STA_7	HH:MM:SS	-1	12:27:21	44841	12:26:14	44774	12:27:21	44841	00:00:00	0	+00:00:00	0
53	53	99	STA_7	HH:MM:SS	-1	12:27:21	44841	12:25:51	44751	12:27:21	44841	00:00:00	0	+00:00:00	0
54	54	99	STA_7	HH:MM:SS	-1	12:27:21	44841	12:26:34	44794	12:27:21	44841	00:00:00	0	+00:00:00	0
55	55	99	STA_7	HH:MM:SS	-1	12:27:21	44841	12:25:51	44751	12:27:21	44841	00:00:00	0	+00:00:00	0
56	56	99	STA_7	HH:MM:SS	-1	12:27:21	44841	12:26:55	44815	12:27:25	44845	00:00:00	0	+00:00:04	4
57	57	99	STA_7	HH:MM:SS	-1	12:27:21	44841	12:25:51	44751	12:27:21	44841	00:00:00	0	+00:00:00	0
58	58	99	STA_7	HH:MM:SS	-1	12:27:21	44841	12:27:15	44835	12:27:45	44865	00:00:00	0	+00:00:24	24
59	59	99	STA_7	HH:MM:SS	-1	12:27:21	44841	12:25:51	44751	12:27:21	44841	00:00:00	0	+00:00:00	0
60	60	99	STA_7	HH:MM:SS	-1	12:27:21	44841	12:27:36	44856	12:28:06	44886	00:00:00	0	+00:00:45	45
61	61	99	STA_7	HH:MM:SS	-1	12:27:21	44841	12:25:51	44751	12:27:21	44841	00:00:00	0	+00:00:00	0
62	62	99	STA_7	HH:MM:SS	-1	12:27:21	44841	12:27:56	44876	12:28:26	44906	00:00:00	0	+00:01:05	65
63	63	99	STA_7	HH:MM:SS	-1	12:27:21	44841	12:25:51	44751	12:27:21	44841	00:00:00	0	+00:00:00	0
64	64	99	STA_7	HH:MM:SS	-1	12:27:21	44841	12:28:17	44897	12:28:47	44927	00:00:00	0	+00:01:26	86
65	65	99	STA_7	HH:MM:SS	-1	12:27:21	44841	12:25:51	44751	12:27:21	44841	00:00:00	0	+00:00:00	0
66	66	99	STA_7	HH:MM:SS	-1	12:27:21	44841	12:28:38	44918	12:29:08	44948	00:00:00	0	+00:01:47	107
67	67	99	STA_7	HH:MM:SS	-1	12:27:21	44841	12:25:51	44751	12:27:21	44841	00:00:00	0	+00:00:00	0
68	68	99	STA_7	HH:MM:SS	-1	12:27:21	44841	12:28:58	44938	12:29:28	44968	00:00:00	0	+00:02:07	127
69	69	99	STA_7	HH:MM:SS	-1	12:27:21	44841	12:25:51	44751	12:27:21	44841	00:00:00	0	+00:00:00	0
70	70	99	STA_7	HH:MM:SS	-1	12:27:21	44841	12:29:19	44959	12:29:49	44989	00:00:00	0	+00:02:28	148
71	71	99	STA_7	HH:MM:SS	-1	12:27:21	44841	12:25:51	44751	12:27:21	44841	00:00:00	0	+00:00:00	0
72	72	99	STA_7	HH:MM:SS	-1	12:27:21	44841	12:29:39	44979	12:30:09	45009	00:00:00	0	+00:02:48	168
73	73	99	STA_7	HH:MM:SS	-1	12:27:21	44841	12:25:51	44751	12:27:21	44841	00:00:00	0	+00:00:00	0
74	74	99	STA_7	HH:MM:SS	-1	12:27:21	44841	12:30:00	45000	12:30:30	45030	00:00:00	0	+00:03:09	189
75	75	99	STA_7	HH:MM:SS	-1	12:27:21	44841	12:25:51	44751	12:27:21	44841	00:00:00	0	+00:00:00	0
76	76	99	STA_7	HH:MM:SS	-1	12:27:21	44841	12:30:20	45020	12:30:50	45050	00:00:00	0	+00:03:29	209
77	77	99	STA_7	HH:MM:SS	-1	12:27:21	44841	12:25:51	44751	12:27:21	44841	00:00:00	0	+00:00:00	0
78	78	99	STA_7	HH:MM:SS	-1	12:27:21	44841	12:30:41	45041	12:31:11	45071	00:00:00	0	+00:03:50	230
79	79	99	STA_7	HH:MM:SS	-1	12:27:21	44841	12:25:51	44751	12:27:21	44841	00:00:00	0	+00:00:00	0
80	80	99	STA_7	HH:MM:SS	-1	12:27:21	44841	12:25:51	44751	12:27:21	44841	00:00:00	0	+00:00:00	0
81	81	99	STA_7	HH:MM:SS	-1	12:27:21	44841	12:26:12	44772	12:27:21	44841	00:00:00	0	+00:00:00	0
82	82	99	STA_7	HH:MM:SS	-1	12:27:21	44841	12:25:51	44751	12:27:21	44841	00:00:00	0	+00:00:00	0
83	83	99	STA_7	HH:MM:SS	-1	12:27:21	44841	12:26:32	44792	12:27:21	44841	00:00:00	0	+00:00:00	0
84	84	99	STA_7	HH:MM:SS	-1	12:27:21	44841	12:25:51	44751	12:27:21	44841	00:00:00	0	+00:00:00	0
85	85	99	STA_7	HH:MM:SS	-1	12:27:21	44841	12:26:53	44813	12:27:23	44843	00:00:00	0	+00:00:02	2
86	86	99	STA_7	HH:MM:SS	-1	12:27:21	44841	12:25:51	44751	12:27:21	44841	00:00:00	0	+00:00:00	0
87	87	99	STA_7	HH:MM:SS	-1	12:27:21	44841	12:27:13	44833	12:27:43	44863	00:00:00	0	+00:00:22	22
88	88	99	STA_7	HH:MM:SS	-1	12:27:21	44841	12:25:51	44751	12:27:21	44841	00:00:00	0	+00:00:00	0
89	89	99	STA_7	HH:MM:SS	-1	12:27:21	44841	12:27:34	44854	12:28:04	44884	00:00:00	0	+00:00:43	43
90	90	99	STA_7	HH:MM:SS	-1	12:27:21	44841	12:25:51	44751	12:27:21	44841	00:00:00	0	+00:00:00	0
91	91	99	STA_7	HH:MM:SS	-1	12:27:21	44841	12:27:54	44874	12:28:24	44904	00:00:00	0	+00:01:03	63
92	92	99	STA_7	HH:MM:SS	-1	12:27:21	44841	12:25:51	44751	12:27:21	44841	00:00:00	0	+00:00:00	0
93	93	99	STA_7	HH:MM:SS	-1	12:27:21	44841	12:28:15	44895	12:28:45	44925	00:00:00	0	+00:01:24	84
94	94	99	STA_7	HH:MM:SS	-1	12:27:21	44841	12:25:51	44751	12:27:21	44841	00:00:00	0	+00:00:00	0
95	95	99	STA_7	HH:MM:SS	-1	12:27:21	44841	12:28:36	44916	12:29:06	44946	00:00:00	0	+00:01:45	105
96	96	99	STA_7	HH:MM:SS	-1	12:27:21	44841	12:25:51	44751	12:27:21	44841	00:00:00	0	+00:00:00	0
97	97	99	STA_7	HH:MM:SS	-1	12:27:21	44841	12:28:56	44936	12:29:26	44966	00:00:00	0	+00:02:05	125
98	98	99	STA_7	HH:MM:SS	-1	12:27:21	44841	12:25:51	44751	12:27:21	44841	00:00:00	0	+00:00:00	0
99	99	99	STA_7	HH:MM:SS	-1	12:27:21	44841	12:29:17	44957	12:29:47	44987	00:00:00	0	+00:02:26	146
100	100	99	STA_7	HH:MM:SS	-1	12:27:21	44841	12:25:51	44751	12:27:21	44841	00:00:00	0	+00:00:00	0
1	1	99	STA_8	HH:MM:SS	-1	12:31:42	45102	12:30:12	45012	12:31:42	45102	00:00:00	0	+00:00:00	0
2	2	99	STA_8	HH:MM:SS	-1	12:31:42	45102	12:31:01	45061	12:31:42	45102	00:00:00	0	+00:00:00	0
3	3	99	STA_8	HH:MM:SS	-1	12:31:42	45102	12:30:12	45012	12:31:42	45102	00:00:00	0	+00:00:00	0
4	4	99	STA_8	HH:MM:SS	-1	12:31:42	45102	12:31:21	45081	12:31:51	45111	00:00:00	0	+00:00:09	9
5	5	99	STA_8	HH:MM:SS	-1	12:31:42	45102	12:30:12	45012	12:31:42	45102	00:00:00	0	+00:00:00	0
6	6	99	STA_8	HH:MM:SS	-1	12:31:42	45102	12:31:42	45102	12:32:12	45132	00:00:00	0	+00:00:30	30
7	7	99	STA_8	HH:MM:SS	-1	12:31:42	45102	12:30:12	45012	12:31:42	45102	00:00:00	0	+00:00:00	0
8	8	99	STA_8	HH:MM:SS	-1	12:31:42	45102	12:32:03	45123	12:32:33	45153	00:00:00	0	+00:00:51	51
9	9	99	STA_8	HH:MM:SS	-1	12:31:42	45102	12:30:12	45012	12:31:42	45102	00:00:00	0	+00:00:00	0
10	10	99	STA_8	HH:MM:SS	-1	12:31:42	45102	12:32:23	45143	12:32:53	45173	00:00:00	0	+00:01:11	71
11	11	99	STA_8	HH:MM:SS	-1	12:31:42	45102	12:30:12	45012	12:31:42	45102	00:00:00	0	+00:00:00	0
12	12	99	STA_8	HH:MM:SS	-1	12:31:42	45102	12:32:44	45164	12:33:14	45194	00:00:00	0	+00:01:32	92
13	13	99	STA_8	HH:MM:SS	-1	12:31:42	45102	12:30:12	45012	12:31:42	45102	00:00:00	0	+00:00:00	0
14	14	99	STA_8	HH:MM:SS	-1	12:31:42	45102	12:33:04	45184	12:33:34	45214	00:00:00	0	+00:01:52	112
15	15	99	STA_8	HH:MM:SS	-1	12:31:42	45102	12:30:12	45012	12:31:42	45102	00:00:00	0	+00:00:00	0
16	16	99	STA_8	HH:MM:SS	-1	12:31:42	45102	12:33:25	45205	12:33:55	45235	00:00:00	0	+00:02:13	133
17	17	99	STA_8	HH:MM:SS	-1	12:31:42	45102	12:30:12	45012	12:31:42	45102	00:00:00	0	+00:00:00	0
18	18	99	STA_8	HH:MM:SS	-1	12:31:42	45102	12:33:45	45225	12:34:15	45255	00:00:00	0	+00:02:33	153
19	19	99	STA_8	HH:MM:SS	-1	12:31:42	45102	12:30:12	45012	12:31:42	45102	00:00:00	0	+00:00:00	0
20	20	99	STA_8	HH:MM:SS	-1	12:31:42	45102	12:34:06	45246	12:34:36	45276	00:00:00	0	+00:02:54	174
21	21	99	STA_8	HH:MM:SS	-1	12:31:42	45102	12:30:12	45012	12:31:42	45102	00:00:00	0	+00:00:00	0
22	22	99	STA_8	HH:MM:SS	-1	12:31:42	45102	12:30:12	45012	12:31:42	45102	00:00:00	0	+00:00:00	0
23	23	99	STA_8	HH:MM:SS	-1	12:31:42	45102	12:30:12	45012	12:31:42	45102	00:00:00	0	+00:00:00	0
24	24	99	STA_8	HH:MM:SS	-1	12:31:42	45102	12:30:12	45012	12:31:42	45102	00:00:00	0	+00:00:00	0
25	25	99	STA_8	HH:MM:SS	-1	12:31:42	45102	12:30:12	45012	12:31:42	45102	00:00:00	0	+00:00:00	0
26	26	99	STA_8	HH:MM:SS	-1	12:31:42	45102	12:30:12	45012	12:31:42	45102	00:00:00	0	+00:00:00	0
27	27	99	STA_8	HH:MM:SS	-1	12:31:42	45102	12:30:18	45018	12:31:42	45102	00:00:00	0	+00:00:00	0
28	28	99	STA_8	HH:MM:SS	-1	12:31:42	45102	12:30:12	45012	12:31:42	45102	00:00:00	0	+00:00:00	0
29	29	99	STA_8	HH:MM:SS	-1	12:31:42	45102	12:30:38	45038	12:31:42	45102	00:00:00	0	+00:00:00	0
30	30	99	STA_8	HH:MM:SS	-1	12:31:42	45102	12:30:12	45012	12:31:42	45102	00:00:00	0	+00:00:00	0
31	31	99	STA_8	HH:MM:SS	-1	12:31:42	45102	12:30:59	45059	12:31:42	45102	00:00:00	0	+00:00:00	0
32	32	99	STA_8	HH:MM:SS	-1	12:31:42	45102	12:30:12	45012	12:31:42	45102	00:00:00	0	+00:00:00	0
33	33	99	STA_8	HH:MM:SS	-1	12:31:42	45102	12:31:19	45079	12:31:49	45109	00:00:00	0	+00:00:07	7
34	34	99	STA_8	HH:MM:SS	-1	12:31:42	45102	12:30:12	45012	12:31:42	45102	00:00:00	0	+00:00:00	0
35	35	99	STA_8	HH:MM:SS	-1	12:31:42	45102	12:31:40	45100	12:32:10	45130	00:00:00	0	+00:00:28	28
36	36	99	STA_8	HH:MM:SS	-1	12:31:42	45102	12:30:12	45012	12:31:42	45102	00:00:00	0	+00:00:00	0
37	37	99	STA_8	HH:MM:SS	-1	12:31:42	45102	12:32:01	45121	12:32:31	45151	00:00:00	0	+00:00:49	49
38	38	99	STA_8	HH:MM:SS	-1	12:31:42	45102	12:30:12	45012	12:31:42	45102	00:00:00	0	+00:00:00	0
39	39	99	STA_8	HH:MM:SS	-1	12:31:42	45102	12:32:21	45141	12:32:51	45171	00:00:00	0	+00:01:09	69
40	40	99	STA_8	HH:MM:SS	-1	12:31:42	45102	12:30:12	45012	12:31:42	45102	00:00:00	0	+00:00:00	0
41	41	99	STA_8	HH:MM:SS	-1	12:31:42	45102	12:32:42	45162	12:33:12	45192	00:00:00	0	+00:01:30	90
42	42	99	STA_8	HH:MM:SS	-1	12:31:42	45102	12:30:12	45012	12:31:42	45102	00:00:00	0	+00:00:00	0
43	43	99	STA_8	HH:MM:SS	-1	12:31:42	45102	12:33:02	45182	12:33:32	45212	00:00:00	0	+00:01:50	110
44	44	99	STA_8	HH:MM:SS	-1	12:31:42	45102	12:30:12	45012	12:31:42	45102	00:00:00	0	+00:00:00	0
45	45	99	STA_8	HH:MM:SS	-1	12:31:42	45102	12:33:23	45203	12:33:53	45233	00:00:00	0	+00:02:11	131
46	46	99	STA_8	HH:MM:SS	-1	12:31:42	45102	12:30:12	45012	12:31:42	45102	00:00:00	0	+00:00:00	0
47	47	99	STA_8	HH:MM:SS	-1	12:31:42	45102	12:33:43	45223	12:34:13	45253	00:00:00	0	+00:02:31	151
48	48	99	STA_8	HH:MM:SS	-1	12:31:42	45102	12:30:12	45012	12:31:42	45102	00:00:00	0	+00:00:00	0
49	49	99	STA_8	HH:MM:SS	-1	12:31:42	45102	12:34:04	45244	12:34:34	45274	00:00:00	0	+00:02:52	172
50	50	99	STA_8	HH:MM:SS	-1	12:31:42	45102	12:30:12	45012	12:31:42	45102	00:00:00	0	+00:00:00	0
51	51	99	STA_8	HH:MM:SS	-1	12:31:42	45102	12:30:12	45012	12:31:42	45102	00:00:00	0	+00:00:00	0
52	52	99	STA_8	HH:MM:SS	-1	12:31:42	45102	12:30:12	45012	12:31:42	45102	00:00:00	0	+00:00:00	0
53	53	99	STA_8	HH:MM:SS	-1	12:31:42	45102	12:30:12	45012	12:31:42	45102	00:00:00	0	+00:00:00	0
54	54	99	STA_8	HH:MM:SS	-1	12:31:42	45102	12:30:12	45012	12:31:42	45102	00:00:00	0	+00:00:00	0
55	55	99	STA_8	HH:MM:SS	-1	12:31:42	45102	12:30:12	45012	12:31:42	45102	00:00:00	0	+00:00:00	0
56	56	99	STA_8	HH:MM:SS	-1	12:31:42	45102	12:30:16	45016	12:31:42	45102	00:00:00	0	+00:00:00	0
57	57	99	STA_8	HH:MM:SS	-1	12:31:42	45102	12:30:12	45012	12:31:42	45102	00:00:00	0	+00:00:00	0
58	58	99	STA_8	HH:MM:SS	-1	12:31:42	45102	12:30:36	45036	12:31:42	45102	00:00:00	0	+00:00:00	0
59	59	99	STA_8	HH:MM:SS	-1	12:31:42	45102	12:30:12	45012	12:31:42	45102	00:00:00	0	+00:00:00	0
60	60	99	STA_8	HH:MM:SS	-1	12:31:42	45102	12:30:57	45057	12:31:42	45102	00:00:00	0	+00:00:00	0
61	61	99	STA_8	HH:MM:SS	-1	12:31:42	45102	12:30:12	45012	12:31:42	45102	00:00:00	0	+00:00:00	0
62	62	99	STA_8	HH:MM:SS	-1	12:31:42	45102	12:31:17	45077	12:31:47	45107	00:00:00	0	+00:00:05	5
63	63	99	STA_8	HH:MM:SS	-1	12:31:42	45102	12:30:12	45012	12:31:42	45102	00:00:00	0	+00:00:00	0
64	64	99	STA_8	HH:MM:SS	-1	12:31:42	45102	12:31:38	45098	12:32:08	45128	00:00:00	0	+00:00:26	26
65	65	99	STA_8	HH:MM:SS	-1	12:31:42	45102	12:30:12	45012	12:31:42	45102	00:00:00	0	+00:00:00	0
66	66	99	STA_8	HH:MM:SS	-1	12:31:42	45102	12:31:59	45119	12:32:29	45149	00:00:00	0	+00:00:47	47
67	67	99	STA_8	HH:MM:SS	-1	12:31:42	45102	12:30:12	45012	12:31:42	45102	00:00:00	0	+00:00:00	0
68	68	99	STA_8	HH:MM:SS	-1	12:31:42	45102	12:32:19	45139	12:32:49	45169	00:00:00	0	+00:01:07	67
69	69	99	STA_8	HH:MM:SS	-1	12:31:42	45102	12:30:12	45012	12:31:42	45102	00:00:00	0	+00:00:00	0
70	70	99	STA_8	HH:MM:SS	-1	12:31:42	45102	12:32:40	45160	12:33:10	45190	00:00:00	0	+00:01:28	88
71	71	99	STA_8	HH:MM:SS	-1	12:31:42	45102	12:30:12	45012	12:31:42	45102	00:00:00	0	+00:00:00	0
72	72	99	STA_8	HH:MM:SS	-1	12:31:42	45102	12:33:00	45180	12:33:30	45210	00:00:00	0	+00:01:48	108
73	73	99	STA_8	HH:MM:SS	-1	12:31:42	45102	12:30:12	45012	12:31:42	45102	00:00:00	0	+00:00:00	0
74	74	99	STA_8	HH:MM:SS	-1	12:31:42	45102	12:33:21	45201	12:33:51	45231	00:00:00	0	+00:02:09	129
75	75	99	STA_8	HH:MM:SS	-1	12:31:42	45102	12:30:12	45012	12:31:42	45102	00:00:00	0	+00:00:00	0
76	76	99	STA_8	HH:MM:SS	-1	12:31:42	45102	12:33:41	45221	12:34:11	45251	00:00:00	0	+00:02:29	149
77	77	99	STA_8	HH:MM:SS	-1	12:31:42	45102	12:30:12	45012	12:31:42	45102	00:00:00	0	+00:00:00	0
78	78	99	STA_8	HH:MM:SS	-1	12:31:42	45102	12:34:02	45242	12:34:32	45272	00:00:00	0	+00:02:50	170
79	79	99	STA_8	HH:MM:SS	-1	12:31:42	45102	12:30:12	45012	12:31:42	45102	00:00:00	0	+00:00:00	0
80	80	99	STA_8	HH:MM:SS	-1	12:31:42	45102	12:30:12	45012	12:31:42	45102	00:00:00	0	+00:00:00	0
81	81	99	STA_8	HH:MM:SS	-1	12:31:42	45102	12:30:12	45012	12:31:42	45102	00:00:00	0	+00:00:00	0
82	82	99	STA_8	HH:MM:SS	-1	12:31:42	45102	12:30:12	45012	12:31:42	45102	00:00:00	0	+00:00:00	0
83	83	99	STA_8	HH:MM:SS	-1	12:31:42	45102	12:30:12	45012	12:31:42	45102	00:00:00	0	+00:00:00	0
84	84	99	STA_8	HH:MM:SS	-1	12:31:42	45102	12:30:12	45012	12:31:42	45102	00:00:00	0	+00:00:00	0
85	85	99	STA_8	HH:MM:SS	-1	12:31:42	45102	12:30:14	45014	12:31:42	45102	00:00:00	0	+00:00:00	0
86	86	99	STA_8	HH:MM:SS	-1	12:31:42	45102	12:30:12	45012	12:31:42	45102	00:00:00	0	+00:00:00	0
87	87	99	STA_8	HH:MM:SS	-1	12:31:42	45102	12:30:34	45034	12:31:42	45102	00:00:00	0	+00:00:00	0
88	88	99	STA_8	HH:MM:SS	-1	12:31:42	45102	12:30:12	45012	12:31:42	45102	00:00:00	0	+00:00:00	0
89	89	99	STA_8	HH:MM:SS	-1	12:31:42	45102	12:30:55	45055	12:31:42	45102	00:00:00	0	+00:00:00	0
90	90	99	STA_8	HH:MM:SS	-1	12:31:42	45102	12:30:12	45012	12:31:42	45102	00:00:00	0	+00:00:00	0
91	91	99	STA_8	HH:MM:SS	-1	12:31:42	45102	12:31:15	45075	12:31:45	45105	00:00:00	0	+00:00:03	3
92	92	99	STA_8	HH:MM:SS	-1	12:31:42	45102	12:30:12	45012	12:31:42	45102	00:00:00	0	+00:00:00	0
93	93	99	STA_8	HH:MM:SS	-1	12:31:42	45102	12:31:36	45096	12:32:06	45126	00:00:00	0	+00:00:24	24
94	94	99	STA_8	HH:MM:SS	-1	12:31:42	45102	12:30:12	45012	12:31:42	45102	00:00:00	0	+00:00:00	0
95	95	99	STA_8	HH:MM:SS	-1	12:31:42	45102	12:31:57	45117	12:32:27	45147	00:00:00	0	+00:00:45	45
96	96	99	STA_8	HH:MM:SS	-1	12:31:42	45102	12:30:12	45012	12:31:42	45102	00:00:00	0	+00:00:00	0
97	97	99	STA_8	HH:MM:SS	-1	12:31:42	45102	12:32:17	45137	12:32:47	45167	00:00:00	0	+00:01:05	65
98	98	99	STA_8	HH:MM:SS	-1	12:31:42	45102	12:30:12	45012	12:31:42	45102	00:00:00	0	+00:00:00	0
99	99	99	STA_8	HH:MM:SS	-1	12:31:42	45102	12:32:38	45158	12:33:08	45188	00:00:00	0	+00:01:26	86
100	100	99	STA_8	HH:MM:SS	-1	12:31:42	45102	12:30:12	45012	12:31:42	45102	00:00:00	0	+00:00:00	0
1	1	99	STA_9	HH:MM:SS	-1	12:36:03	45363	12:34:33	45273	12:36:03	45363	00:00:00	0	+00:00:00	0
2	2	99	STA_9	HH:MM:SS	-1	12:36:03	45363	12:34:33	45273	12:36:03	45363	00:00:00	0	+00:00:00	0
3	3	99	STA_9	HH:MM:SS	-1	12:36:03	45363	12:34:33	45273	12:36:03	45363	00:00:00	0	+00:00:00	0
4	4	99	STA_9	HH:MM:SS	-1	12:36:03	45363	12:34:42	45282	12:36:03	45363	00:00:00	0	+00:00:00	0
5	5	99	STA_9	HH:MM:SS	-1	12:36:03	45363	12:34:33	45273	12:36:03	45363	00:00:00	0	+00:00:00	0
6	6	99	STA_9	HH:MM:SS	-1	12:36:03	45363	12:35:03	45303	12:36:03	45363	00:00:00	0	+00:00:00	0
7	7	99	STA_9	HH:MM:SS	-1	12:36:03	45363	12:34:33	45273	12:36:03	45363	00:00:00	0	+00:00:00	0
8	8	99	STA_9	HH:MM:SS	-1	12:36:03	45363	12:35:24	45324	12:36:03	45363	00:00:00	0	+00:00:00	0
9	9	99	STA_9	HH:MM:SS	-1	12:36:03	45363	12:34:33	45273	12:36:03	45363	00:00:00	0	+00:00:00	0
10	10	99	STA_9	HH:MM:SS	-1	12:36:03	45363	12:35:44	45344	12:36:14	45374	00:00:00	0	+00:00:11	11
11	11	99	STA_9	HH:MM:SS	-1	12:36:03	45363	12:34:33	45273	12:36:03	45363	00:00:00	0	+00:00:00	0
12	12	99	STA_9	HH:MM:SS	-1	12:36:03	45363	12:36:05	45365	12:36:35	45395	00:00:00	0	+00:00:32	32
13	13	99	STA_9	HH:MM:SS	-1	12:36:03	45363	12:34:33	45273	12:36:03	45363	00:00:00	0	+00:00:00	0
14	14	99	STA_9	HH:MM:SS	-1	12:36:03	45363	12:36:25	45385	12:36:55	45415	00:00:00	0	+00:00:52	52
15	15	99	STA_9	HH:MM:SS	-1	12:36:03	45363	12:34:33	45273	12:36:03	45363	00:00:00	0	+00:00:00	0
16	16	99	STA_9	HH:MM:SS	-1	12:36:03	45363	12:36:46	45406	12:37:16	45436	00:00:00	0	+00:01:13	73
17	17	99	STA_9	HH:MM:SS	-1	12:36:03	45363	12:34:33	45273	12:36:03	45363	00:00:00	0	+00:00:00	0
18	18	99	STA_9	HH:MM:SS	-1	12:36:03	45363	12:37:06	45426	12:37:36	45456	00:00:00	0	+00:01:33	93
19	19	99	STA_9	HH:MM:SS	-1	12:36:03	45363	12:34:33	45273	12:36:03	45363	00:00:00	0	+00:00:00	0
20	20	99	STA_9	HH:MM:SS	-1	12:36:03	45363	12:37:27	45447	12:37:57	45477	00:00:00	0	+00:01:54	114
21	21	99	STA_9	HH:MM:SS	-1	12:36:03	45363	12:34:33	45273	12:36:03	45363	00:00:00	0	+00:00:00	0
22	22	99	STA_9	HH:MM:SS	-1	12:36:03	45363	12:34:33	45273	12:36:03	45363	00:00:00	0	+00:00:00	0
23	23	99	STA_9	HH:MM:SS	-1	12:36:03	45363	12:34:33	45273	12:36:03	45363	00:00:00	0	+00:00:00	0
24	24	99	STA_9	HH:MM:SS	-1	12:36:03	45363	12:34:33	45273	12:36:03	45363	00:00:00	0	+00:00:00	0
25	25	99	STA_9	HH:MM:SS	-1	12:36:03	45363	12:34:33	45273	12:36:03	45363	00:00:00	0	+00:00:00	0
26	26	99	STA_9	HH:MM:SS	-1	12:36:03	45363	12:34:33	45273	12:36:03	45363	00:00:00	0	+00:00:00	0
27	27	99	STA_9	HH:MM:SS	-1	12:36:03	45363	12:34:33	45273	12:36:03	45363	00:00:00	0	+00:00:00	0
28	28	99	STA_9	HH:MM:SS	-1	12:36:03	45363	12:34:33	45273	12:36:03	45363	00:00:00	0	+00:00:00	0
29	29	99	STA_9	HH:MM:SS	-1	12:36:03	45363	12:34:33	45273	12:36:03	45363	00:00:00	0	+00:00:00	0
30	30	99	STA_9	HH:MM:SS	-1	12:36:03	45363	12:34:33	45273	12:36:03	45363	00:00:00	0	+00:00:00	0
31	31	99	STA_9	HH:MM:SS	-1	12:36:03	45363	12:34:33	45273	12:36:03	45363	00:00:00	0	+00:00:00	0
32	32	99	STA_9	HH:MM:SS	-1	12:36:03	45363	12:34:33	45273	12:36:03	45363	00:00:00	0	+00:00:00	0
33	33	99	STA_9	HH:MM:SS	-1	12:36:03	45363	12:34:40	45280	12:36:03	45363	00:00:00	0	+00:00:00	0
34	34	99	STA_9	HH:MM:SS	-1	12:36:03	45363	12:34:33	45273	12:36:03	45363	00:00:00	0	+00:00:00	0
35	35	99	STA_9	HH:MM:SS	-1	12:36:03	45363	12:35:01	45301	12:36:03	45363	00:00:00	0	+00:00:00	0
36	36	99	STA_9	HH:MM:SS	-1	12:36:03	45363	12:34:33	45273	12:36:03	45363	00:00:00	0	+00:00:00	0
37	37	99	STA_9	HH:MM:SS	-1	12:36:03	45363	12:35:22	45322	12:36:03	45363	00:00:00	0	+00:00:00	0
38	38	99	STA_9	HH:MM:SS	-1	12:36:03	45363	12:34:33	45273	12:36:03	45363	00:00:00	0	+00:00:00	0
39	39	99	STA_9	HH:MM:SS	-1	12:36:03	45363	12:35:42	45342	12:36:12	45372	00:00:00	0	+00:00:09	9
40	40	99	STA_9	HH:MM:SS	-1	12:36:03	45363	12:34:33	45273	12:36:03	45363	00:00:00	0	+00:00:00	0
41	41	99	STA_9	HH:MM:SS	-1	12:36:03	45363	12:36:03	45363	12:36:33	45393	00:00:00	0	+00:00:30	30
42	42	99	STA_9	HH:MM:SS	-1	12:36:03	45363	12:34:33	45273	12:36:03	45363	00:00:00	0	+00:00:00	0
43	43	99	STA_9	HH:MM:SS	-1	12:36:03	45363	12:36:23	45383	12:36:53	45413	00:00:00	0	+00:00:50	50
44	44	99	STA_9	HH:MM:SS	-1	12:36:03	45363	12:34:33	45273	12:36:03	45363	00:00:00	0	+00:00:00	0
45	45	99	STA_9	HH:MM:SS	-1	12:36:03	45363	12:36:44	45404	12:37:14	45434	00:00:00	0	+00:01:11	71
46	46	99	STA_9	HH:MM:SS	-1	12:36:03	45363	12:34:33	45273	12:36:03	45363	00:00:00	0	+00:00:00	0
47	47	99	STA_9	HH:MM:SS	-1	12:36:03	45363	12:37:04	45424	12:37:34	45454	00:00:00	0	+00:01:31	91
48	48	99	STA_9	HH:MM:SS	-1	12:36:03	45363	12:34:33	45273	12:36:03	45363	00:00:00	0	+00:00:00	0
49	49	99	STA_9	HH:MM:SS	-1	12:36:03	45363	12:37:25	45445	12:37:55	45475	00:00:00	0	+00:01:52	112
50	50	99	STA_9	HH:MM:SS	-1	12:36:03	45363	12:34:33	45273	12:36:03	45363	00:00:00	0	+00:00:00	0
51	51	99	STA_9	HH:MM:SS	-1	12:36:03	45363	12:34:33	45273	12:36:03	45363	00:00:00	0	+00:00:00	0
52	52	99	STA_9	HH:MM:SS	-1	12:36:03	45363	12:34:33	45273	12:36:03	45363	00:00:00	0	+00:00:00	0
53	53	99	STA_9	HH:MM:SS	-1	12:36:03	45363	12:34:33	45273	12:36:03	45363	00:00:00	0	+00:00:00	0
54	54	99	STA_9	HH:MM:SS	-1	12:36:03	45363	12:34:33	45273	12:36:03	45363	00:00:00	0	+00:00:00	0
55	55	99	STA_9	HH:MM:SS	-1	12:36:03	45363	12:34:33	45273	12:36:03	45363	00:00:00	0	+00:00:00	0
56	56	99	STA_9	HH:MM:SS	-1	12:36:03	45363	12:34:33	45273	12:36:03	45363	00:00:00	0	+00:00:00	0
57	57	99	STA_9	HH:MM:SS	-1	12:36:03	45363	12:34:33	45273	12:36:03	45363	00:00:00	0	+00:00:00	0
58	58	99	STA_9	HH:MM:SS	-1	12:36:03	45363	12:34:33	45273	12:36:03	45363	00:00:00	0	+00:00:00	0
59	59	99	STA_9	HH:MM:SS	-1	12:36:03	45363	12:34:33	45273	12:36:03	45363	00:00:00	0	+00:00:00	0
60	60	99	STA_9	HH:MM:SS	-1	12:36:03	45363	12:34:33	45273	12:36:03	45363	00:00:00	0	+00:00:00	0
61	61	99	STA_9	HH:MM:SS	-1	12:36:03	45363	12:34:33	45273	12:36:03	45363	00:00:00	0	+00:00:00	0
62	62	99	STA_9	HH:MM:SS	-1	12:36:03	45363	12:34:38	45278	12:36:03	45363	00:00:00	0	+00:00:00	0
63	63	99	STA_9	HH:MM:SS	-1	12:36:03	45363	12:34:33	45273	12:36:03	45363	00:00:00	0	+00:00:00	0
64	64	99	STA_9	HH:MM:SS	-1	12:36:03	45363	12:34:59	45299	12:36:03	45363	00:00:00	0	+00:00:00	0
65	65	99	STA_9	HH:MM:SS	-1	12:36:03	45363	12:34:33	45273	12:36:03	45363	00:00:00	0	+00:00:00	0
66	66	99	STA_9	HH:MM:SS	-1	12:36:03	45363	12:35:20	45320	12:36:03	45363	00:00:00	0	+00:00:00	0
67	67	99	STA_9	HH:MM:SS	-1	12:36:03	45363	12:34:33	45273	12:36:03	45363	00:00:00	0	+00:00:00	0
68	68	99	STA_9	HH:MM:SS	-1	12:36:03	45363	12:35:40	45340	12:36:10	45370	00:00:00	0	+00:00:07	7
69	69	99	STA_9	HH:MM:SS	-1	12:36:03	45363	12:34:33	45273	12:36:03	45363	00:00:00	0	+00:00:00	0
70	70	99	STA_9	HH:MM:SS	-1	12:36:03	45363	12:36:01	45361	12:36:31	45391	00:00:00	0	+00:00:28	28
71	71	99	STA_9	HH:MM:SS	-1	12:36:03	45363	12:34:33	45273	12:36:03	45363	00:00:00	0	+00:00:00	0
72	72	99	STA_9	HH:MM:SS	-1	12:36:03	45363	12:36:21	45381	12:36:51	45411	00:00:00	0	+00:00:48	48
73	73	99	STA_9	HH:MM:SS	-1	12:36:03	45363	12:34:33	45273	12:36:03	45363	00:00:00	0	+00:00:00	0
74	74	99	STA_9	HH:MM:SS	-1	12:36:03	45363	12:36:42	45402	12:37:12	45432	00:00:00	0	+00:01:09	69
75	75	99	STA_9	HH:MM:SS	-1	12:36:03	45363	12:34:33	45273	12:36:03	45363	00:00:00	0	+00:00:00	0
76	76	99	STA_9	HH:MM:SS	-1	12:36:03	45363	12:37:02	45422	12:37:32	45452	00:00:00	0	+00:01:29	89
77	77	99	STA_9	HH:MM:SS	-1	12:36:03	45363	12:34:33	45273	12:36:03	45363	00:00:00	0	+00:00:00	0
78	78	99	STA_9	HH:MM:SS	-1	12:36:03	45363	12:37:23	45443	12:37:53	45473	00:00:00	0	+00:01:50	110
79	79	99	STA_9	HH:MM:SS	-1	12:36:03	45363	12:34:33	45273	12:36:03	45363	00:00:00	0	+00:00:00	0
80	80	99	STA_9	HH:MM:SS	-1	12:36:03	45363	12:34:33	45273	12:36:03	45363	00:00:00	0	+00:00:00	0
81	81	99	STA_9	HH:MM:SS	-1	12:36:03	45363	12:34:33	45273	12:36:03	45363	00:00:00	0	+00:00:00	0
82	82	99	STA_9	HH:MM:SS	-1	12:36:03	45363	12:34:33	45273	12:36:03	45363	00:00:00	0	+00:00:00	0
83	83	99	STA_9	HH:MM:SS	-1	12:36:03	45363	12:34:33	45273	12:36:03	45363	00:00:00	0	+00:00:00	0
84	84	99	STA_9	HH:MM:SS	-1	12:36:03	45363	12:34:33	45273	12:36:03	45363	00:00:00	0	+00:00:00	0
85	85	99	STA_9	HH:MM:SS	-1	12:36:03	45363	12:34:33	45273	12:36:03	45363	00:00:00	0	+00:00:00	0
86	86	99	STA_9	HH:MM:SS	-1	12:36:03	45363	12:34:33	45273	12:36:03	45363	00:00:00	0	+00:00:00	0
87	87	99	STA_9	HH:MM:SS	-1	12:36:03	45363	12:34:33	45273	12:36:03	45363	00:00:00	0	+00:00:00	0
88	88	99	STA_9	HH:MM:SS	-1	12:36:03	45363	12:34:33	45273	12:36:03	45363	00:00:00	0	+00:00:00	0
89	89	99	STA_9	HH:MM:SS	-1	12:36:03	45363	12:34:33	45273	12:36:03	45363	00:00:00	0	+00:00:00	0
90	90	99	STA_9	HH:MM:SS	-1	12:36:03	45363	12:34:33	45273	12:36:03	45363	00:00:00	0	+00:00:00	0
91	91	99	STA_9	HH:MM:SS	-1	12:36:03	45363	12:34:36	45276	12:36:03	45363	00:00:00	0	+00:00:00	0
92	92	99	STA_9	HH:MM:SS	-1	12:36:03	45363	12:34:33	45273	12:36:03	45363	00:00:00	0	+00:00:00	0
93	93	99	STA_9	HH:MM:SS	-1	12:36:03	45363	12:34:57	45297	12:36:03	45363	00:00:00	0	+00:00:00	0
94	94	99	STA_9	HH:MM:SS	-1	12:36:03	45363	12:34:33	45273	12:36:03	45363	00:00:00	0	+00:00:00	0
95	95	99	STA_9	HH:MM:SS	-1	12:36:03	45363	12:35:18	45318	12:36:03	45363	00:00:00	0	+00:00:00	0
96	96	99	STA_9	HH:MM:SS	-1	12:36:03	45363	12:34:33	45273	12:36:03	45363	00:00:00	0	+00:00:00	0
97	97	99	STA_9	HH:MM:SS	-1	12:36:03	45363	12:35:38	45338	12:36:08	45368	00:00:00	0	+00:00:05	5
98	98	99	STA_9	HH:MM:SS	-1	12:36:03	45363	12:34:33	45273	12:36:03	45363	00:00:00	0	+00:00:00	0
99	99	99	STA_9	HH:MM:SS	-1	12:36:03	45363	12:35:59	45359	12:36:29	45389	00:00:00	0	+00:00:26	26
100	100	99	STA_9	HH:MM:SS	-1	12:36:03	45363	12:34:33	45273	12:36:03	45363	00:00:00	0	+00:00:00	0
1	1	100	STA_1	12:03:07	43387	12:03:37	43417	HH:MM:SS	-1	12:03:37	43417	00:00:00	0	+00:00:00	0
2	2	100	STA_1	12:03:07	43387	12:03:37	43417	HH:MM:SS	-1	12:08:32	43712	00:00:00	0	+00:04:55	295
3	3	100	STA_1	12:03:07	43387	12:03:37	43417	HH:MM:SS	-1	12:03:42	43422	00:00:00	0	+00:00:05	5
4	4	100	STA_1	12:03:07	43387	12:03:37	43417	HH:MM:SS	-1	12:08:52	43732	00:00:00	0	+00:05:15	315
5	5	100	STA_1	12:03:07	43387	12:03:37	43417	HH:MM:SS	-1	12:04:03	43443	00:00:00	0	+00:00:26	26
6	6	100	STA_1	12:03:07	43387	12:03:37	43417	HH:MM:SS	-1	12:09:13	43753	00:00:00	0	+00:05:36	336
7	7	100	STA_1	12:03:07	43387	12:03:37	43417	HH:MM:SS	-1	12:04:23	43463	00:00:00	0	+00:00:46	46
8	8	100	STA_1	12:03:07	43387	12:03:37	43417	HH:MM:SS	-1	12:09:34	43774	00:00:00	0	+00:05:57	357
9	9	100	STA_1	12:03:07	43387	12:03:37	43417	HH:MM:SS	-1	12:04:44	43484	00:00:00	0	+00:01:07	67
10	10	100	STA_1	12:03:07	43387	12:03:37	43417	HH:MM:SS	-1	12:09:54	43794	00:00:00	0	+00:06:17	377
11	11	100	STA_1	12:03:07	43387	12:03:37	43417	HH:MM:SS	-1	12:05:04	43504	00:00:00	0	+00:01:27	87
12	12	100	STA_1	12:03:07	43387	12:03:37	43417	HH:MM:SS	-1	12:10:15	43815	00:00:00	0	+00:06:38	398
13	13	100	STA_1	12:03:07	43387	12:03:37	43417	HH:MM:SS	-1	12:05:25	43525	00:00:00	0	+00:01:48	108
14	14	100	STA_1	12:03:07	43387	12:03:37	43417	HH:MM:SS	-1	12:10:35	43835	00:00:00	0	+00:06:58	418
15	15	100	STA_1	12:03:07	43387	12:03:37	43417	HH:MM:SS	-1	12:05:46	43546	00:00:00	0	+00:02:09	129
16	16	100	STA_1	12:03:07	43387	12:03:37	43417	HH:MM:SS	-1	12:10:56	43856	00:00:00	0	+00:07:19	439
17	17	100	STA_1	12:03:07	43387	12:03:37	43417	HH:MM:SS	-1	12:06:06	43566	00:00:00	0	+00:02:29	149
18	18	100	STA_1	12:03:07	43387	12:03:37	43417	HH:MM:SS	-1	12:11:16	43876	00:00:00	0	+00:07:39	459
19	19	100	STA_1	12:03:07	43387	12:03:37	43417	HH:MM:SS	-1	12:06:27	43587	00:00:00	0	+00:02:50	170
20	20	100	STA_1	12:03:07	43387	12:03:37	43417	HH:MM:SS	-1	12:11:37	43897	00:00:00	0	+00:08:00	480
21	21	100	STA_1	12:03:07	43387	12:03:37	43417	HH:MM:SS	-1	12:06:47	43607	00:00:00	0	+00:03:10	190
22	22	100	STA_1	12:03:07	43387	12:03:37	43417	HH:MM:SS	-1	12:03:37	43417	00:00:00	0	+00:00:00	0
23	23	100	STA_1	12:03:07	43387	12:03:37	43417	HH:MM:SS	-1	12:07:08	43628	00:00:00	0	+00:03:31	211
24	24	100	STA_1	12:03:07	43387	12:03:37	43417	HH:MM:SS	-1	12:03:37	43417	00:00:00	0	+00:00:00	0
25	25	100	STA_1	12:03:07	43387	12:03:37	43417	HH:MM:SS	-1	12:07:28	43648	00:00:00	0	+00:03:51	231
26	26	100	STA_1	12:03:07	43387	12:03:37	43417	HH:MM:SS	-1	12:03:37	43417	00:00:00	0	+00:00:00	0
27	27	100	STA_1	12:03:07	43387	12:03:37	43417	HH:MM:SS	-1	12:07:49	43669	00:00:00	0	+00:04:12	252
28	28	100	STA_1	12:03:07	43387	12:03:37	43417	HH:MM:SS	-1	12:03:37	43417	00:00:00	0	+00:00:00	0
29	29	100	STA_1	12:03:07	43387	12:03:37	43417	HH:MM:SS	-1	12:08:09	43689	00:00:00	0	+00:04:32	272
30	30	100	STA_1	12:03:07	43387	12:03:37	43417	HH:MM:SS	-1	12:03:37	43417	00:00:00	0	+00:00:00	0
31	31	100	STA_1	12:03:07	43387	12:03:37	43417	HH:MM:SS	-1	12:08:30	43710	00:00:00	0	+00:04:53	293
32	32	100	STA_1	12:03:07	43387	12:03:37	43417	HH:MM:SS	-1	12:03:40	43420	00:00:00	0	+00:00:03	3
33	33	100	STA_1	12:03:07	43387	12:03:37	43417	HH:MM:SS	-1	12:08:50	43730	00:00:00	0	+00:05:13	313
34	34	100	STA_1	12:03:07	43387	12:03:37	43417	HH:MM:SS	-1	12:04:01	43441	00:00:00	0	+00:00:24	24
35	35	100	STA_1	12:03:07	43387	12:03:37	43417	HH:MM:SS	-1	12:09:11	43751	00:00:00	0	+00:05:34	334
36	36	100	STA_1	12:03:07	43387	12:03:37	43417	HH:MM:SS	-1	12:04:21	43461	00:00:00	0	+00:00:44	44
37	37	100	STA_1	12:03:07	43387	12:03:37	43417	HH:MM:SS	-1	12:09:32	43772	00:00:00	0	+00:05:55	355
38	38	100	STA_1	12:03:07	43387	12:03:37	43417	HH:MM:SS	-1	12:04:42	43482	00:00:00	0	+00:01:05	65
39	39	100	STA_1	12:03:07	43387	12:03:37	43417	HH:MM:SS	-1	12:09:52	43792	00:00:00	0	+00:06:15	375
40	40	100	STA_1	12:03:07	43387	12:03:37	43417	HH:MM:SS	-1	12:05:02	43502	00:00:00	0	+00:01:25	85
41	41	100	STA_1	12:03:07	43387	12:03:37	43417	HH:MM:SS	-1	12:10:13	43813	00:00:00	0	+00:06:36	396
42	42	100	STA_1	12:03:07	43387	12:03:37	43417	HH:MM:SS	-1	12:05:23	43523	00:00:00	0	+00:01:46	106
43	43	100	STA_1	12:03:07	43387	12:03:37	43417	HH:MM:SS	-1	12:10:33	43833	00:00:00	0	+00:06:56	416
44	44	100	STA_1	12:03:07	43387	12:03:37	43417	HH:MM:SS	-1	12:05:43	43543	00:00:00	0	+00:02:06	126
45	45	100	STA_1	12:03:07	43387	12:03:37	43417	HH:MM:SS	-1	12:10:54	43854	00:00:00	0	+00:07:17	437
46	46	100	STA_1	12:03:07	43387	12:03:37	43417	HH:MM:SS	-1	12:06:04	43564	00:00:00	0	+00:02:27	147
47	47	100	STA_1	12:03:07	43387	12:03:37	43417	HH:MM:SS	-1	12:11:14	43874	00:00:00	0	+00:07:37	457
48	48	100	STA_1	12:03:07	43387	12:03:37	43417	HH:MM:SS	-1	12:06:25	43585	00:00:00	0	+00:02:48	168
49	49	100	STA_1	12:03:07	43387	12:03:37	43417	HH:MM:SS	-1	12:11:35	43895	00:00:00	0	+00:07:58	478
50	50	100	STA_1	12:03:07	43387	12:03:37	43417	HH:MM:SS	-1	12:06:45	43605	00:00:00	0	+00:03:08	188
51	51	100	STA_1	12:03:07	43387	12:03:37	43417	HH:MM:SS	-1	12:03:37	43417	00:00:00	0	+00:00:00	0
52	52	100	STA_1	12:03:07	43387	12:03:37	43417	HH:MM:SS	-1	12:07:06	43626	00:00:00	0	+00:03:29	209
53	53	100	STA_1	12:03:07	43387	12:03:37	43417	HH:MM:SS	-1	12:03:37	43417	00:00:00	0	+00:00:00	0
54	54	100	STA_1	12:03:07	43387	12:03:37	43417	HH:MM:SS	-1	12:07:26	43646	00:00:00	0	+00:03:49	229
55	55	100	STA_1	12:03:07	43387	12:03:37	43417	HH:MM:SS	-1	12:03:37	43417	00:00:00	0	+00:00:00	0
56	56	100	STA_1	12:03:07	43387	12:03:37	43417	HH:MM:SS	-1	12:07:47	43667	00:00:00	0	+00:04:10	250
57	57	100	STA_1	12:03:07	43387	12:03:37	43417	HH:MM:SS	-1	12:03:37	43417	00:00:00	0	+00:00:00	0
58	58	100	STA_1	12:03:07	43387	12:03:37	43417	HH:MM:SS	-1	12:08:07	43687	00:00:00	0	+00:04:30	270
59	59	100	STA_1	12:03:07	43387	12:03:37	43417	HH:MM:SS	-1	12:03:37	43417	00:00:00	0	+00:00:00	0
60	60	100	STA_1	12:03:07	43387	12:03:37	43417	HH:MM:SS	-1	12:08:28	43708	00:00:00	0	+00:04:51	291
61	61	100	STA_1	12:03:07	43387	12:03:37	43417	HH:MM:SS	-1	12:03:38	43418	00:00:00	0	+00:00:01	1
62	62	100	STA_1	12:03:07	43387	12:03:37	43417	HH:MM:SS	-1	12:08:48	43728	00:00:00	0	+00:05:11	311
63	63	100	STA_1	12:03:07	43387	12:03:37	43417	HH:MM:SS	-1	12:03:59	43439	00:00:00	0	+00:00:22	22
64	64	100	STA_1	12:03:07	43387	12:03:37	43417	HH:MM:SS	-1	12:09:09	43749	00:00:00	0	+00:05:32	332
65	65	100	STA_1	12:03:07	43387	12:03:37	43417	HH:MM:SS	-1	12:04:19	43459	00:00:00	0	+00:00:42	42
66	66	100	STA_1	12:03:07	43387	12:03:37	43417	HH:MM:SS	-1	12:09:30	43770	00:00:00	0	+00:05:53	353
67	67	100	STA_1	12:03:07	43387	12:03:37	43417	HH:MM:SS	-1	12:04:40	43480	00:00:00	0	+00:01:03	63
68	68	100	STA_1	12:03:07	43387	12:03:37	43417	HH:MM:SS	-1	12:09:50	43790	00:00:00	0	+00:06:13	373
69	69	100	STA_1	12:03:07	43387	12:03:37	43417	HH:MM:SS	-1	12:05:00	43500	00:00:00	0	+00:01:23	83
70	70	100	STA_1	12:03:07	43387	12:03:37	43417	HH:MM:SS	-1	12:10:11	43811	00:00:00	0	+00:06:34	394
71	71	100	STA_1	12:03:07	43387	12:03:37	43417	HH:MM:SS	-1	12:05:21	43521	00:00:00	0	+00:01:44	104
72	72	100	STA_1	12:03:07	43387	12:03:37	43417	HH:MM:SS	-1	12:10:31	43831	00:00:00	0	+00:06:54	414
73	73	100	STA_1	12:03:07	43387	12:03:37	43417	HH:MM:SS	-1	12:05:41	43541	00:00:00	0	+00:02:04	124
74	74	100	STA_1	12:03:07	43387	12:03:37	43417	HH:MM:SS	-1	12:10:52	43852	00:00:00	0	+00:07:15	435
75	75	100	STA_1	12:03:07	43387	12:03:37	43417	HH:MM:SS	-1	12:06:02	43562	00:00:00	0	+00:02:25	145
76	76	100	STA_1	12:03:07	43387	12:03:37	43417	HH:MM:SS	-1	12:11:12	43872	00:00:00	0	+00:07:35	455
77	77	100	STA_1	12:03:07	43387	12:03:37	43417	HH:MM:SS	-1	12:06:23	43583	00:00:00	0	+00:02:46	166
78	78	100	STA_1	12:03:07	43387	12:03:37	43417	HH:MM:SS	-1	12:11:33	43893	00:00:00	0	+00:07:56	476
79	79	100	STA_1	12:03:07	43387	12:03:37	43417	HH:MM:SS	-1	12:06:43	43603	00:00:00	0	+00:03:06	186
80	80	100	STA_1	12:03:07	43387	12:03:37	43417	HH:MM:SS	-1	12:03:37	43417	00:00:00	0	+00:00:00	0
81	81	100	STA_1	12:03:07	43387	12:03:37	43417	HH:MM:SS	-1	12:07:04	43624	00:00:00	0	+00:03:27	207
82	82	100	STA_1	12:03:07	43387	12:03:37	43417	HH:MM:SS	-1	12:03:37	43417	00:00:00	0	+00:00:00	0
83	83	100	STA_1	12:03:07	43387	12:03:37	43417	HH:MM:SS	-1	12:07:24	43644	00:00:00	0	+00:03:47	227
84	84	100	STA_1	12:03:07	43387	12:03:37	43417	HH:MM:SS	-1	12:03:37	43417	00:00:00	0	+00:00:00	0
85	85	100	STA_1	12:03:07	43387	12:03:37	43417	HH:MM:SS	-1	12:07:45	43665	00:00:00	0	+00:04:08	248
86	86	100	STA_1	12:03:07	43387	12:03:37	43417	HH:MM:SS	-1	12:03:37	43417	00:00:00	0	+00:00:00	0
87	87	100	STA_1	12:03:07	43387	12:03:37	43417	HH:MM:SS	-1	12:08:05	43685	00:00:00	0	+00:04:28	268
88	88	100	STA_1	12:03:07	43387	12:03:37	43417	HH:MM:SS	-1	12:03:37	43417	00:00:00	0	+00:00:00	0
89	89	100	STA_1	12:03:07	43387	12:03:37	43417	HH:MM:SS	-1	12:08:26	43706	00:00:00	0	+00:04:49	289
90	90	100	STA_1	12:03:07	43387	12:03:37	43417	HH:MM:SS	-1	12:03:37	43417	00:00:00	0	+00:00:00	0
91	91	100	STA_1	12:03:07	43387	12:03:37	43417	HH:MM:SS	-1	12:08:46	43726	00:00:00	0	+00:05:09	309
92	92	100	STA_1	12:03:07	43387	12:03:37	43417	HH:MM:SS	-1	12:03:57	43437	00:00:00	0	+00:00:20	20
93	93	100	STA_1	12:03:07	43387	12:03:37	43417	HH:MM:SS	-1	12:09:07	43747	00:00:00	0	+00:05:30	330
94	94	100	STA_1	12:03:07	43387	12:03:37	43417	HH:MM:SS	-1	12:04:17	43457	00:00:00	0	+00:00:40	40
95	95	100	STA_1	12:03:07	43387	12:03:37	43417	HH:MM:SS	-1	12:09:28	43768	00:00:00	0	+00:05:51	351
96	96	100	STA_1	12:03:07	43387	12:03:37	43417	HH:MM:SS	-1	12:04:38	43478	00:00:00	0	+00:01:01	61
97	97	100	STA_1	12:03:07	43387	12:03:37	43417	HH:MM:SS	-1	12:09:48	43788	00:00:00	0	+00:06:11	371
98	98	100	STA_1	12:03:07	43387	12:03:37	43417	HH:MM:SS	-1	12:04:58	43498	00:00:00	0	+00:01:21	81
99	99	100	STA_1	12:03:07	43387	12:03:37	43417	HH:MM:SS	-1	12:10:09	43809	00:00:00	0	+00:06:32	392
100	100	100	STA_1	12:03:07	43387	12:03:37	43417	HH:MM:SS	-1	12:05:19	43519	00:00:00	0	+00:01:42	102
1	1	100	STA_10	12:42:31	45751	HH:MM:SS	-1	12:41:31	45691	HH:MM:SS	-1	-00:01:00	-60	00:00:00	0
2	2	100	STA_10	12:42:31	45751	HH:MM:SS	-1	12:41:31	45691	HH:MM:SS	-1	-00:01:00	-60	00:00:00	0
3	3	100	STA_10	12:42:31	45751	HH:MM:SS	-1	12:41:31	45691	HH:MM:SS	-1	-00:01:00	-60	00:00:00	0
4	4	100	STA_10	12:42:31	45751	HH:MM:SS	-1	12:41:31	45691	HH:MM:SS	-1	-00:01:00	-60	00:00:00	0
5	5	100	STA_10	12:42:31	45751	HH:MM:SS	-1	12:41:31	45691	HH:MM:SS	-1	-00:01:00	-60	00:00:00	0
6	6	100	STA_10	12:42:31	45751	HH:MM:SS	-1	12:41:31	45691	HH:MM:SS	-1	-00:01:00	-60	00:00:00	0
7	7	100	STA_10	12:42:31	45751	HH:MM:SS	-1	12:41:31	45691	HH:MM:SS	-1	-00:01:00	-60	00:00:00	0
8	8	100	STA_10	12:42:31	45751	HH:MM:SS	-1	12:41:31	45691	HH:MM:SS	-1	-00:01:00	-60	00:00:00	0
9	9	100	STA_10	12:42:31	45751	HH:MM:SS	-1	12:41:31	45691	HH:MM:SS	-1	-00:01:00	-60	00:00:00	0
10	10	100	STA_10	12:42:31	45751	HH:MM:SS	-1	12:41:31	45691	HH:MM:SS	-1	-00:01:00	-60	00:00:00	0
11	11	100	STA_10	12:42:31	45751	HH:MM:SS	-1	12:41:31	45691	HH:MM:SS	-1	-00:01:00	-60	00:00:00	0
12	12	100	STA_10	12:42:31	45751	HH:MM:SS	-1	12:41:31	45691	HH:MM:SS	-1	-00:01:00	-60	00:00:00	0
13	13	100	STA_10	12:42:31	45751	HH:MM:SS	-1	12:41:31	45691	HH:MM:SS	-1	-00:01:00	-60	00:00:00	0
14	14	100	STA_10	12:42:31	45751	HH:MM:SS	-1	12:41:31	45691	HH:MM:SS	-1	-00:01:00	-60	00:00:00	0
15	15	100	STA_10	12:42:31	45751	HH:MM:SS	-1	12:41:31	45691	HH:MM:SS	-1	-00:01:00	-60	00:00:00	0
16	16	100	STA_10	12:42:31	45751	HH:MM:SS	-1	12:41:43	45703	HH:MM:SS	-1	-00:00:48	-48	00:00:00	0
17	17	100	STA_10	12:42:31	45751	HH:MM:SS	-1	12:41:31	45691	HH:MM:SS	-1	-00:01:00	-60	00:00:00	0
18	18	100	STA_10	12:42:31	45751	HH:MM:SS	-1	12:42:03	45723	HH:MM:SS	-1	-00:00:28	-28	00:00:00	0
19	19	100	STA_10	12:42:31	45751	HH:MM:SS	-1	12:41:31	45691	HH:MM:SS	-1	-00:01:00	-60	00:00:00	0
20	20	100	STA_10	12:42:31	45751	HH:MM:SS	-1	12:42:24	45744	HH:MM:SS	-1	-00:00:07	-7	00:00:00	0
21	21	100	STA_10	12:42:31	45751	HH:MM:SS	-1	12:41:31	45691	HH:MM:SS	-1	-00:01:00	-60	00:00:00	0
22	22	100	STA_10	12:42:31	45751	HH:MM:SS	-1	12:41:31	45691	HH:MM:SS	-1	-00:01:00	-60	00:00:00	0
23	23	100	STA_10	12:42:31	45751	HH:MM:SS	-1	12:41:31	45691	HH:MM:SS	-1	-00:01:00	-60	00:00:00	0
24	24	100	STA_10	12:42:31	45751	HH:MM:SS	-1	12:41:31	45691	HH:MM:SS	-1	-00:01:00	-60	00:00:00	0
25	25	100	STA_10	12:42:31	45751	HH:MM:SS	-1	12:41:31	45691	HH:MM:SS	-1	-00:01:00	-60	00:00:00	0
26	26	100	STA_10	12:42:31	45751	HH:MM:SS	-1	12:41:31	45691	HH:MM:SS	-1	-00:01:00	-60	00:00:00	0
27	27	100	STA_10	12:42:31	45751	HH:MM:SS	-1	12:41:31	45691	HH:MM:SS	-1	-00:01:00	-60	00:00:00	0
28	28	100	STA_10	12:42:31	45751	HH:MM:SS	-1	12:41:31	45691	HH:MM:SS	-1	-00:01:00	-60	00:00:00	0
29	29	100	STA_10	12:42:31	45751	HH:MM:SS	-1	12:41:31	45691	HH:MM:SS	-1	-00:01:00	-60	00:00:00	0
30	30	100	STA_10	12:42:31	45751	HH:MM:SS	-1	12:41:31	45691	HH:MM:SS	-1	-00:01:00	-60	00:00:00	0
31	31	100	STA_10	12:42:31	45751	HH:MM:SS	-1	12:41:31	45691	HH:MM:SS	-1	-00:01:00	-60	00:00:00	0
32	32	100	STA_10	12:42:31	45751	HH:MM:SS	-1	12:41:31	45691	HH:MM:SS	-1	-00:01:00	-60	00:00:00	0
33	33	100	STA_10	12:42:31	45751	HH:MM:SS	-1	12:41:31	45691	HH:MM:SS	-1	-00:01:00	-60	00:00:00	0
34	34	100	STA_10	12:42:31	45751	HH:MM:SS	-1	12:41:31	45691	HH:MM:SS	-1	-00:01:00	-60	00:00:00	0
35	35	100	STA_10	12:42:31	45751	HH:MM:SS	-1	12:41:31	45691	HH:MM:SS	-1	-00:01:00	-60	00:00:00	0
36	36	100	STA_10	12:42:31	45751	HH:MM:SS	-1	12:41:31	45691	HH:MM:SS	-1	-00:01:00	-60	00:00:00	0
37	37	100	STA_10	12:42:31	45751	HH:MM:SS	-1	12:41:31	45691	HH:MM:SS	-1	-00:01:00	-60	00:00:00	0
38	38	100	STA_10	12:42:31	45751	HH:MM:SS	-1	12:41:31	45691	HH:MM:SS	-1	-00:01:00	-60	00:00:00	0
39	39	100	STA_10	12:42:31	45751	HH:MM:SS	-1	12:41:31	45691	HH:MM:SS	-1	-00:01:00	-60	00:00:00	0
40	40	100	STA_10	12:42:31	45751	HH:MM:SS	-1	12:41:31	45691	HH:MM:SS	-1	-00:01:00	-60	00:00:00	0
41	41	100	STA_10	12:42:31	45751	HH:MM:SS	-1	12:41:31	45691	HH:MM:SS	-1	-00:01:00	-60	00:00:00	0
42	42	100	STA_10	12:42:31	45751	HH:MM:SS	-1	12:41:31	45691	HH:MM:SS	-1	-00:01:00	-60	00:00:00	0
43	43	100	STA_10	12:42:31	45751	HH:MM:SS	-1	12:41:31	45691	HH:MM:SS	-1	-00:01:00	-60	00:00:00	0
44	44	100	STA_10	12:42:31	45751	HH:MM:SS	-1	12:41:31	45691	HH:MM:SS	-1	-00:01:00	-60	00:00:00	0
45	45	100	STA_10	12:42:31	45751	HH:MM:SS	-1	12:41:41	45701	HH:MM:SS	-1	-00:00:50	-50	00:00:00	0
46	46	100	STA_10	12:42:31	45751	HH:MM:SS	-1	12:41:31	45691	HH:MM:SS	-1	-00:01:00	-60	00:00:00	0
47	47	100	STA_10	12:42:31	45751	HH:MM:SS	-1	12:42:01	45721	HH:MM:SS	-1	-00:00:30	-30	00:00:00	0
48	48	100	STA_10	12:42:31	45751	HH:MM:SS	-1	12:41:31	45691	HH:MM:SS	-1	-00:01:00	-60	00:00:00	0
49	49	100	STA_10	12:42:31	45751	HH:MM:SS	-1	12:42:22	45742	HH:MM:SS	-1	-00:00:09	-9	00:00:00	0
50	50	100	STA_10	12:42:31	45751	HH:MM:SS	-1	12:41:31	45691	HH:MM:SS	-1	-00:01:00	-60	00:00:00	0
51	51	100	STA_10	12:42:31	45751	HH:MM:SS	-1	12:41:31	45691	HH:MM:SS	-1	-00:01:00	-60	00:00:00	0
52	52	100	STA_10	12:42:31	45751	HH:MM:SS	-1	12:41:31	45691	HH:MM:SS	-1	-00:01:00	-60	00:00:00	0
53	53	100	STA_10	12:42:31	45751	HH:MM:SS	-1	12:41:31	45691	HH:MM:SS	-1	-00:01:00	-60	00:00:00	0
54	54	100	STA_10	12:42:31	45751	HH:MM:SS	-1	12:41:31	45691	HH:MM:SS	-1	-00:01:00	-60	00:00:00	0
55	55	100	STA_10	12:42:31	45751	HH:MM:SS	-1	12:41:31	45691	HH:MM:SS	-1	-00:01:00	-60	00:00:00	0
56	56	100	STA_10	12:42:31	45751	HH:MM:SS	-1	12:41:31	45691	HH:MM:SS	-1	-00:01:00	-60	00:00:00	0
57	57	100	STA_10	12:42:31	45751	HH:MM:SS	-1	12:41:31	45691	HH:MM:SS	-1	-00:01:00	-60	00:00:00	0
58	58	100	STA_10	12:42:31	45751	HH:MM:SS	-1	12:41:31	45691	HH:MM:SS	-1	-00:01:00	-60	00:00:00	0
59	59	100	STA_10	12:42:31	45751	HH:MM:SS	-1	12:41:31	45691	HH:MM:SS	-1	-00:01:00	-60	00:00:00	0
60	60	100	STA_10	12:42:31	45751	HH:MM:SS	-1	12:41:31	45691	HH:MM:SS	-1	-00:01:00	-60	00:00:00	0
61	61	100	STA_10	12:42:31	45751	HH:MM:SS	-1	12:41:31	45691	HH:MM:SS	-1	-00:01:00	-60	00:00:00	0
62	62	100	STA_10	12:42:31	45751	HH:MM:SS	-1	12:41:31	45691	HH:MM:SS	-1	-00:01:00	-60	00:00:00	0
63	63	100	STA_10	12:42:31	45751	HH:MM:SS	-1	12:41:31	45691	HH:MM:SS	-1	-00:01:00	-60	00:00:00	0
64	64	100	STA_10	12:42:31	45751	HH:MM:SS	-1	12:41:31	45691	HH:MM:SS	-1	-00:01:00	-60	00:00:00	0
65	65	100	STA_10	12:42:31	45751	HH:MM:SS	-1	12:41:31	45691	HH:MM:SS	-1	-00:01:00	-60	00:00:00	0
66	66	100	STA_10	12:42:31	45751	HH:MM:SS	-1	12:41:31	45691	HH:MM:SS	-1	-00:01:00	-60	00:00:00	0
67	67	100	STA_10	12:42:31	45751	HH:MM:SS	-1	12:41:31	45691	HH:MM:SS	-1	-00:01:00	-60	00:00:00	0
68	68	100	STA_10	12:42:31	45751	HH:MM:SS	-1	12:41:31	45691	HH:MM:SS	-1	-00:01:00	-60	00:00:00	0
69	69	100	STA_10	12:42:31	45751	HH:MM:SS	-1	12:41:31	45691	HH:MM:SS	-1	-00:01:00	-60	00:00:00	0
70	70	100	STA_10	12:42:31	45751	HH:MM:SS	-1	12:41:31	45691	HH:MM:SS	-1	-00:01:00	-60	00:00:00	0
71	71	100	STA_10	12:42:31	45751	HH:MM:SS	-1	12:41:31	45691	HH:MM:SS	-1	-00:01:00	-60	00:00:00	0
72	72	100	STA_10	12:42:31	45751	HH:MM:SS	-1	12:41:31	45691	HH:MM:SS	-1	-00:01:00	-60	00:00:00	0
73	73	100	STA_10	12:42:31	45751	HH:MM:SS	-1	12:41:31	45691	HH:MM:SS	-1	-00:01:00	-60	00:00:00	0
74	74	100	STA_10	12:42:31	45751	HH:MM:SS	-1	12:41:39	45699	HH:MM:SS	-1	-00:00:52	-52	00:00:00	0
75	75	100	STA_10	12:42:31	45751	HH:MM:SS	-1	12:41:31	45691	HH:MM:SS	-1	-00:01:00	-60	00:00:00	0
76	76	100	STA_10	12:42:31	45751	HH:MM:SS	-1	12:41:59	45719	HH:MM:SS	-1	-00:00:32	-32	00:00:00	0
77	77	100	STA_10	12:42:31	45751	HH:MM:SS	-1	12:41:31	45691	HH:MM:SS	-1	-00:01:00	-60	00:00:00	0
78	78	100	STA_10	12:42:31	45751	HH:MM:SS	-1	12:42:20	45740	HH:MM:SS	-1	-00:00:11	-11	00:00:00	0
79	79	100	STA_10	12:42:31	45751	HH:MM:SS	-1	12:41:31	45691	HH:MM:SS	-1	-00:01:00	-60	00:00:00	0
80	80	100	STA_10	12:42:31	45751	HH:MM:SS	-1	12:41:31	45691	HH:MM:SS	-1	-00:01:00	-60	00:00:00	0
81	81	100	STA_10	12:42:31	45751	HH:MM:SS	-1	12:41:31	45691	HH:MM:SS	-1	-00:01:00	-60	00:00:00	0
82	82	100	STA_10	12:42:31	45751	HH:MM:SS	-1	12:41:31	45691	HH:MM:SS	-1	-00:01:00	-60	00:00:00	0
83	83	100	STA_10	12:42:31	45751	HH:MM:SS	-1	12:41:31	45691	HH:MM:SS	-1	-00:01:00	-60	00:00:00	0
84	84	100	STA_10	12:42:31	45751	HH:MM:SS	-1	12:41:31	45691	HH:MM:SS	-1	-00:01:00	-60	00:00:00	0
85	85	100	STA_10	12:42:31	45751	HH:MM:SS	-1	12:41:31	45691	HH:MM:SS	-1	-00:01:00	-60	00:00:00	0
86	86	100	STA_10	12:42:31	45751	HH:MM:SS	-1	12:41:31	45691	HH:MM:SS	-1	-00:01:00	-60	00:00:00	0
87	87	100	STA_10	12:42:31	45751	HH:MM:SS	-1	12:41:31	45691	HH:MM:SS	-1	-00:01:00	-60	00:00:00	0
88	88	100	STA_10	12:42:31	45751	HH:MM:SS	-1	12:41:31	45691	HH:MM:SS	-1	-00:01:00	-60	00:00:00	0
89	89	100	STA_10	12:42:31	45751	HH:MM:SS	-1	12:41:31	45691	HH:MM:SS	-1	-00:01:00	-60	00:00:00	0
90	90	100	STA_10	12:42:31	45751	HH:MM:SS	-1	12:41:31	45691	HH:MM:SS	-1	-00:01:00	-60	00:00:00	0
91	91	100	STA_10	12:42:31	45751	HH:MM:SS	-1	12:41:31	45691	HH:MM:SS	-1	-00:01:00	-60	00:00:00	0
92	92	100	STA_10	12:42:31	45751	HH:MM:SS	-1	12:41:31	45691	HH:MM:SS	-1	-00:01:00	-60	00:00:00	0
93	93	100	STA_10	12:42:31	45751	HH:MM:SS	-1	12:41:31	45691	HH:MM:SS	-1	-00:01:00	-60	00:00:00	0
94	94	100	STA_10	12:42:31	45751	HH:MM:SS	-1	12:41:31	45691	HH:MM:SS	-1	-00:01:00	-60	00:00:00	0
95	95	100	STA_10	12:42:31	45751	HH:MM:SS	-1	12:41:31	45691	HH:MM:SS	-1	-00:01:00	-60	00:00:00	0
96	96	100	STA_10	12:42:31	45751	HH:MM:SS	-1	12:41:31	45691	HH:MM:SS	-1	-00:01:00	-60	00:00:00	0
97	97	100	STA_10	12:42:31	45751	HH:MM:SS	-1	12:41:31	45691	HH:MM:SS	-1	-00:01:00	-60	00:00:00	0
98	98	100	STA_10	12:42:31	45751	HH:MM:SS	-1	12:41:31	45691	HH:MM:SS	-1	-00:01:00	-60	00:00:00	0
99	99	100	STA_10	12:42:31	45751	HH:MM:SS	-1	12:41:31	45691	HH:MM:SS	-1	-00:01:00	-60	00:00:00	0
100	100	100	STA_10	12:42:31	45751	HH:MM:SS	-1	12:41:31	45691	HH:MM:SS	-1	-00:01:00	-60	00:00:00	0
1	1	100	STA_2	HH:MM:SS	-1	12:08:13	43693	12:07:19	43639	12:08:13	43693	00:00:00	0	+00:00:00	0
2	2	100	STA_2	HH:MM:SS	-1	12:08:13	43693	12:12:29	43949	12:12:59	43979	00:00:00	0	+00:04:46	286
3	3	100	STA_2	HH:MM:SS	-1	12:08:13	43693	12:07:39	43659	12:08:13	43693	00:00:00	0	+00:00:00	0
4	4	100	STA_2	HH:MM:SS	-1	12:08:13	43693	12:12:49	43969	12:13:19	43999	00:00:00	0	+00:05:06	306
5	5	100	STA_2	HH:MM:SS	-1	12:08:13	43693	12:08:00	43680	12:08:30	43710	00:00:00	0	+00:00:17	17
6	6	100	STA_2	HH:MM:SS	-1	12:08:13	43693	12:13:10	43990	12:13:40	44020	00:00:00	0	+00:05:27	327
7	7	100	STA_2	HH:MM:SS	-1	12:08:13	43693	12:08:20	43700	12:08:50	43730	00:00:00	0	+00:00:37	37
8	8	100	STA_2	HH:MM:SS	-1	12:08:13	43693	12:13:31	44011	12:14:01	44041	00:00:00	0	+00:05:48	348
9	9	100	STA_2	HH:MM:SS	-1	12:08:13	43693	12:08:41	43721	12:09:11	43751	00:00:00	0	+00:00:58	58
10	10	100	STA_2	HH:MM:SS	-1	12:08:13	43693	12:13:51	44031	12:14:21	44061	00:00:00	0	+00:06:08	368
11	11	100	STA_2	HH:MM:SS	-1	12:08:13	43693	12:09:01	43741	12:09:31	43771	00:00:00	0	+00:01:18	78
12	12	100	STA_2	HH:MM:SS	-1	12:08:13	43693	12:14:12	44052	12:14:42	44082	00:00:00	0	+00:06:29	389
13	13	100	STA_2	HH:MM:SS	-1	12:08:13	43693	12:09:22	43762	12:09:52	43792	00:00:00	0	+00:01:39	99
14	14	100	STA_2	HH:MM:SS	-1	12:08:13	43693	12:14:32	44072	12:15:02	44102	00:00:00	0	+00:06:49	409
15	15	100	STA_2	HH:MM:SS	-1	12:08:13	43693	12:09:43	43783	12:10:13	43813	00:00:00	0	+00:02:00	120
16	16	100	STA_2	HH:MM:SS	-1	12:08:13	43693	12:14:53	44093	12:15:23	44123	00:00:00	0	+00:07:10	430
17	17	100	STA_2	HH:MM:SS	-1	12:08:13	43693	12:10:03	43803	12:10:33	43833	00:00:00	0	+00:02:20	140
18	18	100	STA_2	HH:MM:SS	-1	12:08:13	43693	12:15:13	44113	12:15:43	44143	00:00:00	0	+00:07:30	450
19	19	100	STA_2	HH:MM:SS	-1	12:08:13	43693	12:10:24	43824	12:10:54	43854	00:00:00	0	+00:02:41	161
20	20	100	STA_2	HH:MM:SS	-1	12:08:13	43693	12:15:34	44134	12:16:04	44164	00:00:00	0	+00:07:51	471
21	21	100	STA_2	HH:MM:SS	-1	12:08:13	43693	12:10:44	43844	12:11:14	43874	00:00:00	0	+00:03:01	181
22	22	100	STA_2	HH:MM:SS	-1	12:08:13	43693	12:06:43	43603	12:08:13	43693	00:00:00	0	+00:00:00	0
23	23	100	STA_2	HH:MM:SS	-1	12:08:13	43693	12:11:05	43865	12:11:35	43895	00:00:00	0	+00:03:22	202
24	24	100	STA_2	HH:MM:SS	-1	12:08:13	43693	12:06:43	43603	12:08:13	43693	00:00:00	0	+00:00:00	0
25	25	100	STA_2	HH:MM:SS	-1	12:08:13	43693	12:11:25	43885	12:11:55	43915	00:00:00	0	+00:03:42	222
26	26	100	STA_2	HH:MM:SS	-1	12:08:13	43693	12:06:43	43603	12:08:13	43693	00:00:00	0	+00:00:00	0
27	27	100	STA_2	HH:MM:SS	-1	12:08:13	43693	12:11:46	43906	12:12:16	43936	00:00:00	0	+00:04:03	243
28	28	100	STA_2	HH:MM:SS	-1	12:08:13	43693	12:06:52	43612	12:08:13	43693	00:00:00	0	+00:00:00	0
29	29	100	STA_2	HH:MM:SS	-1	12:08:13	43693	12:12:06	43926	12:12:36	43956	00:00:00	0	+00:04:23	263
30	30	100	STA_2	HH:MM:SS	-1	12:08:13	43693	12:07:17	43637	12:08:13	43693	00:00:00	0	+00:00:00	0
31	31	100	STA_2	HH:MM:SS	-1	12:08:13	43693	12:12:27	43947	12:12:57	43977	00:00:00	0	+00:04:44	284
32	32	100	STA_2	HH:MM:SS	-1	12:08:13	43693	12:07:37	43657	12:08:13	43693	00:00:00	0	+00:00:00	0
33	33	100	STA_2	HH:MM:SS	-1	12:08:13	43693	12:12:47	43967	12:13:17	43997	00:00:00	0	+00:05:04	304
34	34	100	STA_2	HH:MM:SS	-1	12:08:13	43693	12:07:58	43678	12:08:28	43708	00:00:00	0	+00:00:15	15
35	35	100	STA_2	HH:MM:SS	-1	12:08:13	43693	12:13:08	43988	12:13:38	44018	00:00:00	0	+00:05:25	325
36	36	100	STA_2	HH:MM:SS	-1	12:08:13	43693	12:08:18	43698	12:08:48	43728	00:00:00	0	+00:00:35	35
37	37	100	STA_2	HH:MM:SS	-1	12:08:13	43693	12:13:29	44009	12:13:59	44039	00:00:00	0	+00:05:46	346
38	38	100	STA_2	HH:MM:SS	-1	12:08:13	43693	12:08:39	43719	12:09:09	43749	00:00:00	0	+00:00:56	56
39	39	100	STA_2	HH:MM:SS	-1	12:08:13	43693	12:13:49	44029	12:14:19	44059	00:00:00	0	+00:06:06	366
40	40	100	STA_2	HH:MM:SS	-1	12:08:13	43693	12:08:59	43739	12:09:29	43769	00:00:00	0	+00:01:16	76
41	41	100	STA_2	HH:MM:SS	-1	12:08:13	43693	12:14:10	44050	12:14:40	44080	00:00:00	0	+00:06:27	387
42	42	100	STA_2	HH:MM:SS	-1	12:08:13	43693	12:09:20	43760	12:09:50	43790	00:00:00	0	+00:01:37	97
43	43	100	STA_2	HH:MM:SS	-1	12:08:13	43693	12:14:30	44070	12:15:00	44100	00:00:00	0	+00:06:47	407
44	44	100	STA_2	HH:MM:SS	-1	12:08:13	43693	12:09:40	43780	12:10:10	43810	00:00:00	0	+00:01:57	117
45	45	100	STA_2	HH:MM:SS	-1	12:08:13	43693	12:14:51	44091	12:15:21	44121	00:00:00	0	+00:07:08	428
46	46	100	STA_2	HH:MM:SS	-1	12:08:13	43693	12:10:01	43801	12:10:31	43831	00:00:00	0	+00:02:18	138
47	47	100	STA_2	HH:MM:SS	-1	12:08:13	43693	12:15:11	44111	12:15:41	44141	00:00:00	0	+00:07:28	448
48	48	100	STA_2	HH:MM:SS	-1	12:08:13	43693	12:10:22	43822	12:10:52	43852	00:00:00	0	+00:02:39	159
49	49	100	STA_2	HH:MM:SS	-1	12:08:13	43693	12:15:32	44132	12:16:02	44162	00:00:00	0	+00:07:49	469
50	50	100	STA_2	HH:MM:SS	-1	12:08:13	43693	12:10:42	43842	12:11:12	43872	00:00:00	0	+00:02:59	179
51	51	100	STA_2	HH:MM:SS	-1	12:08:13	43693	12:06:43	43603	12:08:13	43693	00:00:00	0	+00:00:00	0
52	52	100	STA_2	HH:MM:SS	-1	12:08:13	43693	12:11:03	43863	12:11:33	43893	00:00:00	0	+00:03:20	200
53	53	100	STA_2	HH:MM:SS	-1	12:08:13	43693	12:06:43	43603	12:08:13	43693	00:00:00	0	+00:00:00	0
54	54	100	STA_2	HH:MM:SS	-1	12:08:13	43693	12:11:23	43883	12:11:53	43913	00:00:00	0	+00:03:40	220
55	55	100	STA_2	HH:MM:SS	-1	12:08:13	43693	12:06:43	43603	12:08:13	43693	00:00:00	0	+00:00:00	0
56	56	100	STA_2	HH:MM:SS	-1	12:08:13	43693	12:11:44	43904	12:12:14	43934	00:00:00	0	+00:04:01	241
57	57	100	STA_2	HH:MM:SS	-1	12:08:13	43693	12:06:51	43611	12:08:13	43693	00:00:00	0	+00:00:00	0
58	58	100	STA_2	HH:MM:SS	-1	12:08:13	43693	12:12:04	43924	12:12:34	43954	00:00:00	0	+00:04:21	261
59	59	100	STA_2	HH:MM:SS	-1	12:08:13	43693	12:07:15	43635	12:08:13	43693	00:00:00	0	+00:00:00	0
60	60	100	STA_2	HH:MM:SS	-1	12:08:13	43693	12:12:25	43945	12:12:55	43975	00:00:00	0	+00:04:42	282
61	61	100	STA_2	HH:MM:SS	-1	12:08:13	43693	12:07:35	43655	12:08:13	43693	00:00:00	0	+00:00:00	0
62	62	100	STA_2	HH:MM:SS	-1	12:08:13	43693	12:12:45	43965	12:13:15	43995	00:00:00	0	+00:05:02	302
63	63	100	STA_2	HH:MM:SS	-1	12:08:13	43693	12:07:56	43676	12:08:26	43706	00:00:00	0	+00:00:13	13
64	64	100	STA_2	HH:MM:SS	-1	12:08:13	43693	12:13:06	43986	12:13:36	44016	00:00:00	0	+00:05:23	323
65	65	100	STA_2	HH:MM:SS	-1	12:08:13	43693	12:08:16	43696	12:08:46	43726	00:00:00	0	+00:00:33	33
66	66	100	STA_2	HH:MM:SS	-1	12:08:13	43693	12:13:27	44007	12:13:57	44037	00:00:00	0	+00:05:44	344
67	67	100	STA_2	HH:MM:SS	-1	12:08:13	43693	12:08:37	43717	12:09:07	43747	00:00:00	0	+00:00:54	54
68	68	100	STA_2	HH:MM:SS	-1	12:08:13	43693	12:13:47	44027	12:14:17	44057	00:00:00	0	+00:06:04	364
69	69	100	STA_2	HH:MM:SS	-1	12:08:13	43693	12:08:57	43737	12:09:27	43767	00:00:00	0	+00:01:14	74
70	70	100	STA_2	HH:MM:SS	-1	12:08:13	43693	12:14:08	44048	12:14:38	44078	00:00:00	0	+00:06:25	385
71	71	100	STA_2	HH:MM:SS	-1	12:08:13	43693	12:09:18	43758	12:09:48	43788	00:00:00	0	+00:01:35	95
72	72	100	STA_2	HH:MM:SS	-1	12:08:13	43693	12:14:28	44068	12:14:58	44098	00:00:00	0	+00:06:45	405
73	73	100	STA_2	HH:MM:SS	-1	12:08:13	43693	12:09:38	43778	12:10:08	43808	00:00:00	0	+00:01:55	115
74	74	100	STA_2	HH:MM:SS	-1	12:08:13	43693	12:14:49	44089	12:15:19	44119	00:00:00	0	+00:07:06	426
75	75	100	STA_2	HH:MM:SS	-1	12:08:13	43693	12:09:59	43799	12:10:29	43829	00:00:00	0	+00:02:16	136
76	76	100	STA_2	HH:MM:SS	-1	12:08:13	43693	12:15:09	44109	12:15:39	44139	00:00:00	0	+00:07:26	446
77	77	100	STA_2	HH:MM:SS	-1	12:08:13	43693	12:10:20	43820	12:10:50	43850	00:00:00	0	+00:02:37	157
78	78	100	STA_2	HH:MM:SS	-1	12:08:13	43693	12:15:30	44130	12:16:00	44160	00:00:00	0	+00:07:47	467
79	79	100	STA_2	HH:MM:SS	-1	12:08:13	43693	12:10:40	43840	12:11:10	43870	00:00:00	0	+00:02:57	177
80	80	100	STA_2	HH:MM:SS	-1	12:08:13	43693	12:06:43	43603	12:08:13	43693	00:00:00	0	+00:00:00	0
81	81	100	STA_2	HH:MM:SS	-1	12:08:13	43693	12:11:01	43861	12:11:31	43891	00:00:00	0	+00:03:18	198
82	82	100	STA_2	HH:MM:SS	-1	12:08:13	43693	12:06:43	43603	12:08:13	43693	00:00:00	0	+00:00:00	0
83	83	100	STA_2	HH:MM:SS	-1	12:08:13	43693	12:11:21	43881	12:11:51	43911	00:00:00	0	+00:03:38	218
84	84	100	STA_2	HH:MM:SS	-1	12:08:13	43693	12:06:43	43603	12:08:13	43693	00:00:00	0	+00:00:00	0
85	85	100	STA_2	HH:MM:SS	-1	12:08:13	43693	12:11:42	43902	12:12:12	43932	00:00:00	0	+00:03:59	239
86	86	100	STA_2	HH:MM:SS	-1	12:08:13	43693	12:06:49	43609	12:08:13	43693	00:00:00	0	+00:00:00	0
87	87	100	STA_2	HH:MM:SS	-1	12:08:13	43693	12:12:02	43922	12:12:32	43952	00:00:00	0	+00:04:19	259
88	88	100	STA_2	HH:MM:SS	-1	12:08:13	43693	12:07:13	43633	12:08:13	43693	00:00:00	0	+00:00:00	0
89	89	100	STA_2	HH:MM:SS	-1	12:08:13	43693	12:12:23	43943	12:12:53	43973	00:00:00	0	+00:04:40	280
90	90	100	STA_2	HH:MM:SS	-1	12:08:13	43693	12:07:33	43653	12:08:13	43693	00:00:00	0	+00:00:00	0
91	91	100	STA_2	HH:MM:SS	-1	12:08:13	43693	12:12:43	43963	12:13:13	43993	00:00:00	0	+00:05:00	300
92	92	100	STA_2	HH:MM:SS	-1	12:08:13	43693	12:07:54	43674	12:08:24	43704	00:00:00	0	+00:00:11	11
93	93	100	STA_2	HH:MM:SS	-1	12:08:13	43693	12:13:04	43984	12:13:34	44014	00:00:00	0	+00:05:21	321
94	94	100	STA_2	HH:MM:SS	-1	12:08:13	43693	12:08:14	43694	12:08:44	43724	00:00:00	0	+00:00:31	31
95	95	100	STA_2	HH:MM:SS	-1	12:08:13	43693	12:13:25	44005	12:13:55	44035	00:00:00	0	+00:05:42	342
96	96	100	STA_2	HH:MM:SS	-1	12:08:13	43693	12:08:35	43715	12:09:05	43745	00:00:00	0	+00:00:52	52
97	97	100	STA_2	HH:MM:SS	-1	12:08:13	43693	12:13:45	44025	12:14:15	44055	00:00:00	0	+00:06:02	362
98	98	100	STA_2	HH:MM:SS	-1	12:08:13	43693	12:08:55	43735	12:09:25	43765	00:00:00	0	+00:01:12	72
99	99	100	STA_2	HH:MM:SS	-1	12:08:13	43693	12:14:06	44046	12:14:36	44076	00:00:00	0	+00:06:23	383
100	100	100	STA_2	HH:MM:SS	-1	12:08:13	43693	12:09:16	43756	12:09:46	43786	00:00:00	0	+00:01:33	93
1	1	100	STA_3	HH:MM:SS	-1	12:12:34	43954	12:11:04	43864	12:12:34	43954	00:00:00	0	+00:00:00	0
2	2	100	STA_3	HH:MM:SS	-1	12:12:34	43954	12:15:51	44151	12:16:21	44181	00:00:00	0	+00:03:47	227
3	3	100	STA_3	HH:MM:SS	-1	12:12:34	43954	12:11:04	43864	12:12:34	43954	00:00:00	0	+00:00:00	0
4	4	100	STA_3	HH:MM:SS	-1	12:12:34	43954	12:16:11	44171	12:16:41	44201	00:00:00	0	+00:04:07	247
5	5	100	STA_3	HH:MM:SS	-1	12:12:34	43954	12:11:22	43882	12:12:34	43954	00:00:00	0	+00:00:00	0
6	6	100	STA_3	HH:MM:SS	-1	12:12:34	43954	12:16:32	44192	12:17:02	44222	00:00:00	0	+00:04:28	268
7	7	100	STA_3	HH:MM:SS	-1	12:12:34	43954	12:11:42	43902	12:12:34	43954	00:00:00	0	+00:00:00	0
8	8	100	STA_3	HH:MM:SS	-1	12:12:34	43954	12:16:53	44213	12:17:23	44243	00:00:00	0	+00:04:49	289
9	9	100	STA_3	HH:MM:SS	-1	12:12:34	43954	12:12:03	43923	12:12:34	43954	00:00:00	0	+00:00:00	0
10	10	100	STA_3	HH:MM:SS	-1	12:12:34	43954	12:17:13	44233	12:17:43	44263	00:00:00	0	+00:05:09	309
11	11	100	STA_3	HH:MM:SS	-1	12:12:34	43954	12:12:23	43943	12:12:53	43973	00:00:00	0	+00:00:19	19
12	12	100	STA_3	HH:MM:SS	-1	12:12:34	43954	12:17:34	44254	12:18:04	44284	00:00:00	0	+00:05:30	330
13	13	100	STA_3	HH:MM:SS	-1	12:12:34	43954	12:12:44	43964	12:13:14	43994	00:00:00	0	+00:00:40	40
14	14	100	STA_3	HH:MM:SS	-1	12:12:34	43954	12:17:54	44274	12:18:24	44304	00:00:00	0	+00:05:50	350
15	15	100	STA_3	HH:MM:SS	-1	12:12:34	43954	12:13:05	43985	12:13:35	44015	00:00:00	0	+00:01:01	61
16	16	100	STA_3	HH:MM:SS	-1	12:12:34	43954	12:18:15	44295	12:18:45	44325	00:00:00	0	+00:06:11	371
17	17	100	STA_3	HH:MM:SS	-1	12:12:34	43954	12:13:25	44005	12:13:55	44035	00:00:00	0	+00:01:21	81
18	18	100	STA_3	HH:MM:SS	-1	12:12:34	43954	12:18:35	44315	12:19:05	44345	00:00:00	0	+00:06:31	391
19	19	100	STA_3	HH:MM:SS	-1	12:12:34	43954	12:13:46	44026	12:14:16	44056	00:00:00	0	+00:01:42	102
20	20	100	STA_3	HH:MM:SS	-1	12:12:34	43954	12:18:56	44336	12:19:26	44366	00:00:00	0	+00:06:52	412
21	21	100	STA_3	HH:MM:SS	-1	12:12:34	43954	12:14:06	44046	12:14:36	44076	00:00:00	0	+00:02:02	122
22	22	100	STA_3	HH:MM:SS	-1	12:12:34	43954	12:11:04	43864	12:12:34	43954	00:00:00	0	+00:00:00	0
23	23	100	STA_3	HH:MM:SS	-1	12:12:34	43954	12:14:27	44067	12:14:57	44097	00:00:00	0	+00:02:23	143
24	24	100	STA_3	HH:MM:SS	-1	12:12:34	43954	12:11:04	43864	12:12:34	43954	00:00:00	0	+00:00:00	0
25	25	100	STA_3	HH:MM:SS	-1	12:12:34	43954	12:14:47	44087	12:15:17	44117	00:00:00	0	+00:02:43	163
26	26	100	STA_3	HH:MM:SS	-1	12:12:34	43954	12:11:04	43864	12:12:34	43954	00:00:00	0	+00:00:00	0
27	27	100	STA_3	HH:MM:SS	-1	12:12:34	43954	12:15:08	44108	12:15:38	44138	00:00:00	0	+00:03:04	184
28	28	100	STA_3	HH:MM:SS	-1	12:12:34	43954	12:11:04	43864	12:12:34	43954	00:00:00	0	+00:00:00	0
29	29	100	STA_3	HH:MM:SS	-1	12:12:34	43954	12:15:28	44128	12:15:58	44158	00:00:00	0	+00:03:24	204
30	30	100	STA_3	HH:MM:SS	-1	12:12:34	43954	12:11:04	43864	12:12:34	43954	00:00:00	0	+00:00:00	0
31	31	100	STA_3	HH:MM:SS	-1	12:12:34	43954	12:15:49	44149	12:16:19	44179	00:00:00	0	+00:03:45	225
32	32	100	STA_3	HH:MM:SS	-1	12:12:34	43954	12:11:04	43864	12:12:34	43954	00:00:00	0	+00:00:00	0
33	33	100	STA_3	HH:MM:SS	-1	12:12:34	43954	12:16:09	44169	12:16:39	44199	00:00:00	0	+00:04:05	245
34	34	100	STA_3	HH:MM:SS	-1	12:12:34	43954	12:11:20	43880	12:12:34	43954	00:00:00	0	+00:00:00	0
35	35	100	STA_3	HH:MM:SS	-1	12:12:34	43954	12:16:30	44190	12:17:00	44220	00:00:00	0	+00:04:26	266
36	36	100	STA_3	HH:MM:SS	-1	12:12:34	43954	12:11:40	43900	12:12:34	43954	00:00:00	0	+00:00:00	0
37	37	100	STA_3	HH:MM:SS	-1	12:12:34	43954	12:16:51	44211	12:17:21	44241	00:00:00	0	+00:04:47	287
38	38	100	STA_3	HH:MM:SS	-1	12:12:34	43954	12:12:01	43921	12:12:34	43954	00:00:00	0	+00:00:00	0
39	39	100	STA_3	HH:MM:SS	-1	12:12:34	43954	12:17:11	44231	12:17:41	44261	00:00:00	0	+00:05:07	307
40	40	100	STA_3	HH:MM:SS	-1	12:12:34	43954	12:12:21	43941	12:12:51	43971	00:00:00	0	+00:00:17	17
41	41	100	STA_3	HH:MM:SS	-1	12:12:34	43954	12:17:32	44252	12:18:02	44282	00:00:00	0	+00:05:28	328
42	42	100	STA_3	HH:MM:SS	-1	12:12:34	43954	12:12:42	43962	12:13:12	43992	00:00:00	0	+00:00:38	38
43	43	100	STA_3	HH:MM:SS	-1	12:12:34	43954	12:17:52	44272	12:18:22	44302	00:00:00	0	+00:05:48	348
44	44	100	STA_3	HH:MM:SS	-1	12:12:34	43954	12:13:02	43982	12:13:32	44012	00:00:00	0	+00:00:58	58
45	45	100	STA_3	HH:MM:SS	-1	12:12:34	43954	12:18:13	44293	12:18:43	44323	00:00:00	0	+00:06:09	369
46	46	100	STA_3	HH:MM:SS	-1	12:12:34	43954	12:13:23	44003	12:13:53	44033	00:00:00	0	+00:01:19	79
47	47	100	STA_3	HH:MM:SS	-1	12:12:34	43954	12:18:33	44313	12:19:03	44343	00:00:00	0	+00:06:29	389
48	48	100	STA_3	HH:MM:SS	-1	12:12:34	43954	12:13:44	44024	12:14:14	44054	00:00:00	0	+00:01:40	100
49	49	100	STA_3	HH:MM:SS	-1	12:12:34	43954	12:18:54	44334	12:19:24	44364	00:00:00	0	+00:06:50	410
50	50	100	STA_3	HH:MM:SS	-1	12:12:34	43954	12:14:04	44044	12:14:34	44074	00:00:00	0	+00:02:00	120
51	51	100	STA_3	HH:MM:SS	-1	12:12:34	43954	12:11:04	43864	12:12:34	43954	00:00:00	0	+00:00:00	0
52	52	100	STA_3	HH:MM:SS	-1	12:12:34	43954	12:14:25	44065	12:14:55	44095	00:00:00	0	+00:02:21	141
53	53	100	STA_3	HH:MM:SS	-1	12:12:34	43954	12:11:04	43864	12:12:34	43954	00:00:00	0	+00:00:00	0
54	54	100	STA_3	HH:MM:SS	-1	12:12:34	43954	12:14:45	44085	12:15:15	44115	00:00:00	0	+00:02:41	161
55	55	100	STA_3	HH:MM:SS	-1	12:12:34	43954	12:11:04	43864	12:12:34	43954	00:00:00	0	+00:00:00	0
56	56	100	STA_3	HH:MM:SS	-1	12:12:34	43954	12:15:06	44106	12:15:36	44136	00:00:00	0	+00:03:02	182
57	57	100	STA_3	HH:MM:SS	-1	12:12:34	43954	12:11:04	43864	12:12:34	43954	00:00:00	0	+00:00:00	0
58	58	100	STA_3	HH:MM:SS	-1	12:12:34	43954	12:15:26	44126	12:15:56	44156	00:00:00	0	+00:03:22	202
59	59	100	STA_3	HH:MM:SS	-1	12:12:34	43954	12:11:04	43864	12:12:34	43954	00:00:00	0	+00:00:00	0
60	60	100	STA_3	HH:MM:SS	-1	12:12:34	43954	12:15:47	44147	12:16:17	44177	00:00:00	0	+00:03:43	223
61	61	100	STA_3	HH:MM:SS	-1	12:12:34	43954	12:11:04	43864	12:12:34	43954	00:00:00	0	+00:00:00	0
62	62	100	STA_3	HH:MM:SS	-1	12:12:34	43954	12:16:07	44167	12:16:37	44197	00:00:00	0	+00:04:03	243
63	63	100	STA_3	HH:MM:SS	-1	12:12:34	43954	12:11:18	43878	12:12:34	43954	00:00:00	0	+00:00:00	0
64	64	100	STA_3	HH:MM:SS	-1	12:12:34	43954	12:16:28	44188	12:16:58	44218	00:00:00	0	+00:04:24	264
65	65	100	STA_3	HH:MM:SS	-1	12:12:34	43954	12:11:38	43898	12:12:34	43954	00:00:00	0	+00:00:00	0
66	66	100	STA_3	HH:MM:SS	-1	12:12:34	43954	12:16:49	44209	12:17:19	44239	00:00:00	0	+00:04:45	285
67	67	100	STA_3	HH:MM:SS	-1	12:12:34	43954	12:11:59	43919	12:12:34	43954	00:00:00	0	+00:00:00	0
68	68	100	STA_3	HH:MM:SS	-1	12:12:34	43954	12:17:09	44229	12:17:39	44259	00:00:00	0	+00:05:05	305
69	69	100	STA_3	HH:MM:SS	-1	12:12:34	43954	12:12:19	43939	12:12:49	43969	00:00:00	0	+00:00:15	15
70	70	100	STA_3	HH:MM:SS	-1	12:12:34	43954	12:17:30	44250	12:18:00	44280	00:00:00	0	+00:05:26	326
71	71	100	STA_3	HH:MM:SS	-1	12:12:34	43954	12:12:40	43960	12:13:10	43990	00:00:00	0	+00:00:36	36
72	72	100	STA_3	HH:MM:SS	-1	12:12:34	43954	12:17:50	44270	12:18:20	44300	00:00:00	0	+00:05:46	346
73	73	100	STA_3	HH:MM:SS	-1	12:12:34	43954	12:13:00	43980	12:13:30	44010	00:00:00	0	+00:00:56	56
74	74	100	STA_3	HH:MM:SS	-1	12:12:34	43954	12:18:11	44291	12:18:41	44321	00:00:00	0	+00:06:07	367
75	75	100	STA_3	HH:MM:SS	-1	12:12:34	43954	12:13:21	44001	12:13:51	44031	00:00:00	0	+00:01:17	77
76	76	100	STA_3	HH:MM:SS	-1	12:12:34	43954	12:18:31	44311	12:19:01	44341	00:00:00	0	+00:06:27	387
77	77	100	STA_3	HH:MM:SS	-1	12:12:34	43954	12:13:42	44022	12:14:12	44052	00:00:00	0	+00:01:38	98
78	78	100	STA_3	HH:MM:SS	-1	12:12:34	43954	12:18:52	44332	12:19:22	44362	00:00:00	0	+00:06:48	408
79	79	100	STA_3	HH:MM:SS	-1	12:12:34	43954	12:14:02	44042	12:14:32	44072	00:00:00	0	+00:01:58	118
80	80	100	STA_3	HH:MM:SS	-1	12:12:34	43954	12:11:04	43864	12:12:34	43954	00:00:00	0	+00:00:00	0
81	81	100	STA_3	HH:MM:SS	-1	12:12:34	43954	12:14:23	44063	12:14:53	44093	00:00:00	0	+00:02:19	139
82	82	100	STA_3	HH:MM:SS	-1	12:12:34	43954	12:11:04	43864	12:12:34	43954	00:00:00	0	+00:00:00	0
83	83	100	STA_3	HH:MM:SS	-1	12:12:34	43954	12:14:43	44083	12:15:13	44113	00:00:00	0	+00:02:39	159
84	84	100	STA_3	HH:MM:SS	-1	12:12:34	43954	12:11:04	43864	12:12:34	43954	00:00:00	0	+00:00:00	0
85	85	100	STA_3	HH:MM:SS	-1	12:12:34	43954	12:15:04	44104	12:15:34	44134	00:00:00	0	+00:03:00	180
86	86	100	STA_3	HH:MM:SS	-1	12:12:34	43954	12:11:04	43864	12:12:34	43954	00:00:00	0	+00:00:00	0
87	87	100	STA_3	HH:MM:SS	-1	12:12:34	43954	12:15:24	44124	12:15:54	44154	00:00:00	0	+00:03:20	200
88	88	100	STA_3	HH:MM:SS	-1	12:12:34	43954	12:11:04	43864	12:12:34	43954	00:00:00	0	+00:00:00	0
89	89	100	STA_3	HH:MM:SS	-1	12:12:34	43954	12:15:45	44145	12:16:15	44175	00:00:00	0	+00:03:41	221
90	90	100	STA_3	HH:MM:SS	-1	12:12:34	43954	12:11:04	43864	12:12:34	43954	00:00:00	0	+00:00:00	0
91	91	100	STA_3	HH:MM:SS	-1	12:12:34	43954	12:16:05	44165	12:16:35	44195	00:00:00	0	+00:04:01	241
92	92	100	STA_3	HH:MM:SS	-1	12:12:34	43954	12:11:16	43876	12:12:34	43954	00:00:00	0	+00:00:00	0
93	93	100	STA_3	HH:MM:SS	-1	12:12:34	43954	12:16:26	44186	12:16:56	44216	00:00:00	0	+00:04:22	262
94	94	100	STA_3	HH:MM:SS	-1	12:12:34	43954	12:11:36	43896	12:12:34	43954	00:00:00	0	+00:00:00	0
95	95	100	STA_3	HH:MM:SS	-1	12:12:34	43954	12:16:47	44207	12:17:17	44237	00:00:00	0	+00:04:43	283
96	96	100	STA_3	HH:MM:SS	-1	12:12:34	43954	12:11:57	43917	12:12:34	43954	00:00:00	0	+00:00:00	0
97	97	100	STA_3	HH:MM:SS	-1	12:12:34	43954	12:17:07	44227	12:17:37	44257	00:00:00	0	+00:05:03	303
98	98	100	STA_3	HH:MM:SS	-1	12:12:34	43954	12:12:17	43937	12:12:47	43967	00:00:00	0	+00:00:13	13
99	99	100	STA_3	HH:MM:SS	-1	12:12:34	43954	12:17:28	44248	12:17:58	44278	00:00:00	0	+00:05:24	324
100	100	100	STA_3	HH:MM:SS	-1	12:12:34	43954	12:12:38	43958	12:13:08	43988	00:00:00	0	+00:00:34	34
1	1	100	STA_4	HH:MM:SS	-1	12:16:55	44215	12:15:25	44125	12:16:55	44215	00:00:00	0	+00:00:00	0
2	2	100	STA_4	HH:MM:SS	-1	12:16:55	44215	12:19:13	44353	12:19:43	44383	00:00:00	0	+00:02:48	168
3	3	100	STA_4	HH:MM:SS	-1	12:16:55	44215	12:15:25	44125	12:16:55	44215	00:00:00	0	+00:00:00	0
4	4	100	STA_4	HH:MM:SS	-1	12:16:55	44215	12:19:33	44373	12:20:03	44403	00:00:00	0	+00:03:08	188
5	5	100	STA_4	HH:MM:SS	-1	12:16:55	44215	12:15:25	44125	12:16:55	44215	00:00:00	0	+00:00:00	0
6	6	100	STA_4	HH:MM:SS	-1	12:16:55	44215	12:19:54	44394	12:20:24	44424	00:00:00	0	+00:03:29	209
7	7	100	STA_4	HH:MM:SS	-1	12:16:55	44215	12:15:25	44125	12:16:55	44215	00:00:00	0	+00:00:00	0
8	8	100	STA_4	HH:MM:SS	-1	12:16:55	44215	12:20:15	44415	12:20:45	44445	00:00:00	0	+00:03:50	230
9	9	100	STA_4	HH:MM:SS	-1	12:16:55	44215	12:15:25	44125	12:16:55	44215	00:00:00	0	+00:00:00	0
10	10	100	STA_4	HH:MM:SS	-1	12:16:55	44215	12:20:35	44435	12:21:05	44465	00:00:00	0	+00:04:10	250
11	11	100	STA_4	HH:MM:SS	-1	12:16:55	44215	12:15:45	44145	12:16:55	44215	00:00:00	0	+00:00:00	0
12	12	100	STA_4	HH:MM:SS	-1	12:16:55	44215	12:20:56	44456	12:21:26	44486	00:00:00	0	+00:04:31	271
13	13	100	STA_4	HH:MM:SS	-1	12:16:55	44215	12:16:06	44166	12:16:55	44215	00:00:00	0	+00:00:00	0
14	14	100	STA_4	HH:MM:SS	-1	12:16:55	44215	12:21:16	44476	12:21:46	44506	00:00:00	0	+00:04:51	291
15	15	100	STA_4	HH:MM:SS	-1	12:16:55	44215	12:16:27	44187	12:16:57	44217	00:00:00	0	+00:00:02	2
16	16	100	STA_4	HH:MM:SS	-1	12:16:55	44215	12:21:37	44497	12:22:07	44527	00:00:00	0	+00:05:12	312
17	17	100	STA_4	HH:MM:SS	-1	12:16:55	44215	12:16:47	44207	12:17:17	44237	00:00:00	0	+00:00:22	22
18	18	100	STA_4	HH:MM:SS	-1	12:16:55	44215	12:21:57	44517	12:22:27	44547	00:00:00	0	+00:05:32	332
19	19	100	STA_4	HH:MM:SS	-1	12:16:55	44215	12:17:08	44228	12:17:38	44258	00:00:00	0	+00:00:43	43
20	20	100	STA_4	HH:MM:SS	-1	12:16:55	44215	12:22:18	44538	12:22:48	44568	00:00:00	0	+00:05:53	353
21	21	100	STA_4	HH:MM:SS	-1	12:16:55	44215	12:17:28	44248	12:17:58	44278	00:00:00	0	+00:01:03	63
22	22	100	STA_4	HH:MM:SS	-1	12:16:55	44215	12:15:25	44125	12:16:55	44215	00:00:00	0	+00:00:00	0
23	23	100	STA_4	HH:MM:SS	-1	12:16:55	44215	12:17:49	44269	12:18:19	44299	00:00:00	0	+00:01:24	84
24	24	100	STA_4	HH:MM:SS	-1	12:16:55	44215	12:15:25	44125	12:16:55	44215	00:00:00	0	+00:00:00	0
25	25	100	STA_4	HH:MM:SS	-1	12:16:55	44215	12:18:09	44289	12:18:39	44319	00:00:00	0	+00:01:44	104
26	26	100	STA_4	HH:MM:SS	-1	12:16:55	44215	12:15:25	44125	12:16:55	44215	00:00:00	0	+00:00:00	0
27	27	100	STA_4	HH:MM:SS	-1	12:16:55	44215	12:18:30	44310	12:19:00	44340	00:00:00	0	+00:02:05	125
28	28	100	STA_4	HH:MM:SS	-1	12:16:55	44215	12:15:25	44125	12:16:55	44215	00:00:00	0	+00:00:00	0
29	29	100	STA_4	HH:MM:SS	-1	12:16:55	44215	12:18:50	44330	12:19:20	44360	00:00:00	0	+00:02:25	145
30	30	100	STA_4	HH:MM:SS	-1	12:16:55	44215	12:15:25	44125	12:16:55	44215	00:00:00	0	+00:00:00	0
31	31	100	STA_4	HH:MM:SS	-1	12:16:55	44215	12:19:11	44351	12:19:41	44381	00:00:00	0	+00:02:46	166
32	32	100	STA_4	HH:MM:SS	-1	12:16:55	44215	12:15:25	44125	12:16:55	44215	00:00:00	0	+00:00:00	0
33	33	100	STA_4	HH:MM:SS	-1	12:16:55	44215	12:19:31	44371	12:20:01	44401	00:00:00	0	+00:03:06	186
34	34	100	STA_4	HH:MM:SS	-1	12:16:55	44215	12:15:25	44125	12:16:55	44215	00:00:00	0	+00:00:00	0
35	35	100	STA_4	HH:MM:SS	-1	12:16:55	44215	12:19:52	44392	12:20:22	44422	00:00:00	0	+00:03:27	207
36	36	100	STA_4	HH:MM:SS	-1	12:16:55	44215	12:15:25	44125	12:16:55	44215	00:00:00	0	+00:00:00	0
37	37	100	STA_4	HH:MM:SS	-1	12:16:55	44215	12:20:13	44413	12:20:43	44443	00:00:00	0	+00:03:48	228
38	38	100	STA_4	HH:MM:SS	-1	12:16:55	44215	12:15:25	44125	12:16:55	44215	00:00:00	0	+00:00:00	0
39	39	100	STA_4	HH:MM:SS	-1	12:16:55	44215	12:20:33	44433	12:21:03	44463	00:00:00	0	+00:04:08	248
40	40	100	STA_4	HH:MM:SS	-1	12:16:55	44215	12:15:43	44143	12:16:55	44215	00:00:00	0	+00:00:00	0
41	41	100	STA_4	HH:MM:SS	-1	12:16:55	44215	12:20:54	44454	12:21:24	44484	00:00:00	0	+00:04:29	269
42	42	100	STA_4	HH:MM:SS	-1	12:16:55	44215	12:16:04	44164	12:16:55	44215	00:00:00	0	+00:00:00	0
43	43	100	STA_4	HH:MM:SS	-1	12:16:55	44215	12:21:14	44474	12:21:44	44504	00:00:00	0	+00:04:49	289
44	44	100	STA_4	HH:MM:SS	-1	12:16:55	44215	12:16:24	44184	12:16:55	44215	00:00:00	0	+00:00:00	0
45	45	100	STA_4	HH:MM:SS	-1	12:16:55	44215	12:21:35	44495	12:22:05	44525	00:00:00	0	+00:05:10	310
46	46	100	STA_4	HH:MM:SS	-1	12:16:55	44215	12:16:45	44205	12:17:15	44235	00:00:00	0	+00:00:20	20
47	47	100	STA_4	HH:MM:SS	-1	12:16:55	44215	12:21:55	44515	12:22:25	44545	00:00:00	0	+00:05:30	330
48	48	100	STA_4	HH:MM:SS	-1	12:16:55	44215	12:17:06	44226	12:17:36	44256	00:00:00	0	+00:00:41	41
49	49	100	STA_4	HH:MM:SS	-1	12:16:55	44215	12:22:16	44536	12:22:46	44566	00:00:00	0	+00:05:51	351
50	50	100	STA_4	HH:MM:SS	-1	12:16:55	44215	12:17:26	44246	12:17:56	44276	00:00:00	0	+00:01:01	61
51	51	100	STA_4	HH:MM:SS	-1	12:16:55	44215	12:15:25	44125	12:16:55	44215	00:00:00	0	+00:00:00	0
52	52	100	STA_4	HH:MM:SS	-1	12:16:55	44215	12:17:47	44267	12:18:17	44297	00:00:00	0	+00:01:22	82
53	53	100	STA_4	HH:MM:SS	-1	12:16:55	44215	12:15:25	44125	12:16:55	44215	00:00:00	0	+00:00:00	0
54	54	100	STA_4	HH:MM:SS	-1	12:16:55	44215	12:18:07	44287	12:18:37	44317	00:00:00	0	+00:01:42	102
55	55	100	STA_4	HH:MM:SS	-1	12:16:55	44215	12:15:25	44125	12:16:55	44215	00:00:00	0	+00:00:00	0
56	56	100	STA_4	HH:MM:SS	-1	12:16:55	44215	12:18:28	44308	12:18:58	44338	00:00:00	0	+00:02:03	123
57	57	100	STA_4	HH:MM:SS	-1	12:16:55	44215	12:15:25	44125	12:16:55	44215	00:00:00	0	+00:00:00	0
58	58	100	STA_4	HH:MM:SS	-1	12:16:55	44215	12:18:48	44328	12:19:18	44358	00:00:00	0	+00:02:23	143
59	59	100	STA_4	HH:MM:SS	-1	12:16:55	44215	12:15:25	44125	12:16:55	44215	00:00:00	0	+00:00:00	0
60	60	100	STA_4	HH:MM:SS	-1	12:16:55	44215	12:19:09	44349	12:19:39	44379	00:00:00	0	+00:02:44	164
61	61	100	STA_4	HH:MM:SS	-1	12:16:55	44215	12:15:25	44125	12:16:55	44215	00:00:00	0	+00:00:00	0
62	62	100	STA_4	HH:MM:SS	-1	12:16:55	44215	12:19:29	44369	12:19:59	44399	00:00:00	0	+00:03:04	184
63	63	100	STA_4	HH:MM:SS	-1	12:16:55	44215	12:15:25	44125	12:16:55	44215	00:00:00	0	+00:00:00	0
64	64	100	STA_4	HH:MM:SS	-1	12:16:55	44215	12:19:50	44390	12:20:20	44420	00:00:00	0	+00:03:25	205
65	65	100	STA_4	HH:MM:SS	-1	12:16:55	44215	12:15:25	44125	12:16:55	44215	00:00:00	0	+00:00:00	0
66	66	100	STA_4	HH:MM:SS	-1	12:16:55	44215	12:20:11	44411	12:20:41	44441	00:00:00	0	+00:03:46	226
67	67	100	STA_4	HH:MM:SS	-1	12:16:55	44215	12:15:25	44125	12:16:55	44215	00:00:00	0	+00:00:00	0
68	68	100	STA_4	HH:MM:SS	-1	12:16:55	44215	12:20:31	44431	12:21:01	44461	00:00:00	0	+00:04:06	246
69	69	100	STA_4	HH:MM:SS	-1	12:16:55	44215	12:15:41	44141	12:16:55	44215	00:00:00	0	+00:00:00	0
70	70	100	STA_4	HH:MM:SS	-1	12:16:55	44215	12:20:52	44452	12:21:22	44482	00:00:00	0	+00:04:27	267
71	71	100	STA_4	HH:MM:SS	-1	12:16:55	44215	12:16:02	44162	12:16:55	44215	00:00:00	0	+00:00:00	0
72	72	100	STA_4	HH:MM:SS	-1	12:16:55	44215	12:21:12	44472	12:21:42	44502	00:00:00	0	+00:04:47	287
73	73	100	STA_4	HH:MM:SS	-1	12:16:55	44215	12:16:22	44182	12:16:55	44215	00:00:00	0	+00:00:00	0
74	74	100	STA_4	HH:MM:SS	-1	12:16:55	44215	12:21:33	44493	12:22:03	44523	00:00:00	0	+00:05:08	308
75	75	100	STA_4	HH:MM:SS	-1	12:16:55	44215	12:16:43	44203	12:17:13	44233	00:00:00	0	+00:00:18	18
76	76	100	STA_4	HH:MM:SS	-1	12:16:55	44215	12:21:53	44513	12:22:23	44543	00:00:00	0	+00:05:28	328
77	77	100	STA_4	HH:MM:SS	-1	12:16:55	44215	12:17:04	44224	12:17:34	44254	00:00:00	0	+00:00:39	39
78	78	100	STA_4	HH:MM:SS	-1	12:16:55	44215	12:22:14	44534	12:22:44	44564	00:00:00	0	+00:05:49	349
79	79	100	STA_4	HH:MM:SS	-1	12:16:55	44215	12:17:24	44244	12:17:54	44274	00:00:00	0	+00:00:59	59
80	80	100	STA_4	HH:MM:SS	-1	12:16:55	44215	12:15:25	44125	12:16:55	44215	00:00:00	0	+00:00:00	0
81	81	100	STA_4	HH:MM:SS	-1	12:16:55	44215	12:17:45	44265	12:18:15	44295	00:00:00	0	+00:01:20	80
82	82	100	STA_4	HH:MM:SS	-1	12:16:55	44215	12:15:25	44125	12:16:55	44215	00:00:00	0	+00:00:00	0
83	83	100	STA_4	HH:MM:SS	-1	12:16:55	44215	12:18:05	44285	12:18:35	44315	00:00:00	0	+00:01:40	100
84	84	100	STA_4	HH:MM:SS	-1	12:16:55	44215	12:15:25	44125	12:16:55	44215	00:00:00	0	+00:00:00	0
85	85	100	STA_4	HH:MM:SS	-1	12:16:55	44215	12:18:26	44306	12:18:56	44336	00:00:00	0	+00:02:01	121
86	86	100	STA_4	HH:MM:SS	-1	12:16:55	44215	12:15:25	44125	12:16:55	44215	00:00:00	0	+00:00:00	0
87	87	100	STA_4	HH:MM:SS	-1	12:16:55	44215	12:18:46	44326	12:19:16	44356	00:00:00	0	+00:02:21	141
88	88	100	STA_4	HH:MM:SS	-1	12:16:55	44215	12:15:25	44125	12:16:55	44215	00:00:00	0	+00:00:00	0
89	89	100	STA_4	HH:MM:SS	-1	12:16:55	44215	12:19:07	44347	12:19:37	44377	00:00:00	0	+00:02:42	162
90	90	100	STA_4	HH:MM:SS	-1	12:16:55	44215	12:15:25	44125	12:16:55	44215	00:00:00	0	+00:00:00	0
91	91	100	STA_4	HH:MM:SS	-1	12:16:55	44215	12:19:27	44367	12:19:57	44397	00:00:00	0	+00:03:02	182
92	92	100	STA_4	HH:MM:SS	-1	12:16:55	44215	12:15:25	44125	12:16:55	44215	00:00:00	0	+00:00:00	0
93	93	100	STA_4	HH:MM:SS	-1	12:16:55	44215	12:19:48	44388	12:20:18	44418	00:00:00	0	+00:03:23	203
94	94	100	STA_4	HH:MM:SS	-1	12:16:55	44215	12:15:25	44125	12:16:55	44215	00:00:00	0	+00:00:00	0
95	95	100	STA_4	HH:MM:SS	-1	12:16:55	44215	12:20:09	44409	12:20:39	44439	00:00:00	0	+00:03:44	224
96	96	100	STA_4	HH:MM:SS	-1	12:16:55	44215	12:15:25	44125	12:16:55	44215	00:00:00	0	+00:00:00	0
97	97	100	STA_4	HH:MM:SS	-1	12:16:55	44215	12:20:29	44429	12:20:59	44459	00:00:00	0	+00:04:04	244
98	98	100	STA_4	HH:MM:SS	-1	12:16:55	44215	12:15:39	44139	12:16:55	44215	00:00:00	0	+00:00:00	0
99	99	100	STA_4	HH:MM:SS	-1	12:16:55	44215	12:20:50	44450	12:21:20	44480	00:00:00	0	+00:04:25	265
100	100	100	STA_4	HH:MM:SS	-1	12:16:55	44215	12:16:00	44160	12:16:55	44215	00:00:00	0	+00:00:00	0
1	1	100	STA_5	HH:MM:SS	-1	12:21:16	44476	12:19:46	44386	12:21:16	44476	00:00:00	0	+00:00:00	0
2	2	100	STA_5	HH:MM:SS	-1	12:21:16	44476	12:22:34	44554	12:23:04	44584	00:00:00	0	+00:01:48	108
3	3	100	STA_5	HH:MM:SS	-1	12:21:16	44476	12:19:46	44386	12:21:16	44476	00:00:00	0	+00:00:00	0
4	4	100	STA_5	HH:MM:SS	-1	12:21:16	44476	12:22:54	44574	12:23:24	44604	00:00:00	0	+00:02:08	128
5	5	100	STA_5	HH:MM:SS	-1	12:21:16	44476	12:19:46	44386	12:21:16	44476	00:00:00	0	+00:00:00	0
6	6	100	STA_5	HH:MM:SS	-1	12:21:16	44476	12:23:15	44595	12:23:45	44625	00:00:00	0	+00:02:29	149
7	7	100	STA_5	HH:MM:SS	-1	12:21:16	44476	12:19:46	44386	12:21:16	44476	00:00:00	0	+00:00:00	0
8	8	100	STA_5	HH:MM:SS	-1	12:21:16	44476	12:23:36	44616	12:24:06	44646	00:00:00	0	+00:02:50	170
9	9	100	STA_5	HH:MM:SS	-1	12:21:16	44476	12:19:46	44386	12:21:16	44476	00:00:00	0	+00:00:00	0
10	10	100	STA_5	HH:MM:SS	-1	12:21:16	44476	12:23:56	44636	12:24:26	44666	00:00:00	0	+00:03:10	190
11	11	100	STA_5	HH:MM:SS	-1	12:21:16	44476	12:19:46	44386	12:21:16	44476	00:00:00	0	+00:00:00	0
12	12	100	STA_5	HH:MM:SS	-1	12:21:16	44476	12:24:17	44657	12:24:47	44687	00:00:00	0	+00:03:31	211
13	13	100	STA_5	HH:MM:SS	-1	12:21:16	44476	12:19:46	44386	12:21:16	44476	00:00:00	0	+00:00:00	0
14	14	100	STA_5	HH:MM:SS	-1	12:21:16	44476	12:24:37	44677	12:25:07	44707	00:00:00	0	+00:03:51	231
15	15	100	STA_5	HH:MM:SS	-1	12:21:16	44476	12:19:48	44388	12:21:16	44476	00:00:00	0	+00:00:00	0
16	16	100	STA_5	HH:MM:SS	-1	12:21:16	44476	12:24:58	44698	12:25:28	44728	00:00:00	0	+00:04:12	252
17	17	100	STA_5	HH:MM:SS	-1	12:21:16	44476	12:20:08	44408	12:21:16	44476	00:00:00	0	+00:00:00	0
18	18	100	STA_5	HH:MM:SS	-1	12:21:16	44476	12:25:18	44718	12:25:48	44748	00:00:00	0	+00:04:32	272
19	19	100	STA_5	HH:MM:SS	-1	12:21:16	44476	12:20:29	44429	12:21:16	44476	00:00:00	0	+00:00:00	0
20	20	100	STA_5	HH:MM:SS	-1	12:21:16	44476	12:25:39	44739	12:26:09	44769	00:00:00	0	+00:04:53	293
21	21	100	STA_5	HH:MM:SS	-1	12:21:16	44476	12:20:49	44449	12:21:19	44479	00:00:00	0	+00:00:03	3
22	22	100	STA_5	HH:MM:SS	-1	12:21:16	44476	12:19:46	44386	12:21:16	44476	00:00:00	0	+00:00:00	0
23	23	100	STA_5	HH:MM:SS	-1	12:21:16	44476	12:21:10	44470	12:21:40	44500	00:00:00	0	+00:00:24	24
24	24	100	STA_5	HH:MM:SS	-1	12:21:16	44476	12:19:46	44386	12:21:16	44476	00:00:00	0	+00:00:00	0
25	25	100	STA_5	HH:MM:SS	-1	12:21:16	44476	12:21:30	44490	12:22:00	44520	00:00:00	0	+00:00:44	44
26	26	100	STA_5	HH:MM:SS	-1	12:21:16	44476	12:19:46	44386	12:21:16	44476	00:00:00	0	+00:00:00	0
27	27	100	STA_5	HH:MM:SS	-1	12:21:16	44476	12:21:51	44511	12:22:21	44541	00:00:00	0	+00:01:05	65
28	28	100	STA_5	HH:MM:SS	-1	12:21:16	44476	12:19:46	44386	12:21:16	44476	00:00:00	0	+00:00:00	0
29	29	100	STA_5	HH:MM:SS	-1	12:21:16	44476	12:22:11	44531	12:22:41	44561	00:00:00	0	+00:01:25	85
30	30	100	STA_5	HH:MM:SS	-1	12:21:16	44476	12:19:46	44386	12:21:16	44476	00:00:00	0	+00:00:00	0
31	31	100	STA_5	HH:MM:SS	-1	12:21:16	44476	12:22:32	44552	12:23:02	44582	00:00:00	0	+00:01:46	106
32	32	100	STA_5	HH:MM:SS	-1	12:21:16	44476	12:19:46	44386	12:21:16	44476	00:00:00	0	+00:00:00	0
33	33	100	STA_5	HH:MM:SS	-1	12:21:16	44476	12:22:52	44572	12:23:22	44602	00:00:00	0	+00:02:06	126
34	34	100	STA_5	HH:MM:SS	-1	12:21:16	44476	12:19:46	44386	12:21:16	44476	00:00:00	0	+00:00:00	0
35	35	100	STA_5	HH:MM:SS	-1	12:21:16	44476	12:23:13	44593	12:23:43	44623	00:00:00	0	+00:02:27	147
36	36	100	STA_5	HH:MM:SS	-1	12:21:16	44476	12:19:46	44386	12:21:16	44476	00:00:00	0	+00:00:00	0
37	37	100	STA_5	HH:MM:SS	-1	12:21:16	44476	12:23:34	44614	12:24:04	44644	00:00:00	0	+00:02:48	168
38	38	100	STA_5	HH:MM:SS	-1	12:21:16	44476	12:19:46	44386	12:21:16	44476	00:00:00	0	+00:00:00	0
39	39	100	STA_5	HH:MM:SS	-1	12:21:16	44476	12:23:54	44634	12:24:24	44664	00:00:00	0	+00:03:08	188
40	40	100	STA_5	HH:MM:SS	-1	12:21:16	44476	12:19:46	44386	12:21:16	44476	00:00:00	0	+00:00:00	0
41	41	100	STA_5	HH:MM:SS	-1	12:21:16	44476	12:24:15	44655	12:24:45	44685	00:00:00	0	+00:03:29	209
42	42	100	STA_5	HH:MM:SS	-1	12:21:16	44476	12:19:46	44386	12:21:16	44476	00:00:00	0	+00:00:00	0
43	43	100	STA_5	HH:MM:SS	-1	12:21:16	44476	12:24:35	44675	12:25:05	44705	00:00:00	0	+00:03:49	229
44	44	100	STA_5	HH:MM:SS	-1	12:21:16	44476	12:19:47	44387	12:21:16	44476	00:00:00	0	+00:00:00	0
45	45	100	STA_5	HH:MM:SS	-1	12:21:16	44476	12:24:56	44696	12:25:26	44726	00:00:00	0	+00:04:10	250
46	46	100	STA_5	HH:MM:SS	-1	12:21:16	44476	12:20:06	44406	12:21:16	44476	00:00:00	0	+00:00:00	0
47	47	100	STA_5	HH:MM:SS	-1	12:21:16	44476	12:25:16	44716	12:25:46	44746	00:00:00	0	+00:04:30	270
48	48	100	STA_5	HH:MM:SS	-1	12:21:16	44476	12:20:27	44427	12:21:16	44476	00:00:00	0	+00:00:00	0
49	49	100	STA_5	HH:MM:SS	-1	12:21:16	44476	12:25:37	44737	12:26:07	44767	00:00:00	0	+00:04:51	291
50	50	100	STA_5	HH:MM:SS	-1	12:21:16	44476	12:20:47	44447	12:21:17	44477	00:00:00	0	+00:00:01	1
51	51	100	STA_5	HH:MM:SS	-1	12:21:16	44476	12:19:46	44386	12:21:16	44476	00:00:00	0	+00:00:00	0
52	52	100	STA_5	HH:MM:SS	-1	12:21:16	44476	12:21:08	44468	12:21:38	44498	00:00:00	0	+00:00:22	22
53	53	100	STA_5	HH:MM:SS	-1	12:21:16	44476	12:19:46	44386	12:21:16	44476	00:00:00	0	+00:00:00	0
54	54	100	STA_5	HH:MM:SS	-1	12:21:16	44476	12:21:28	44488	12:21:58	44518	00:00:00	0	+00:00:42	42
55	55	100	STA_5	HH:MM:SS	-1	12:21:16	44476	12:19:46	44386	12:21:16	44476	00:00:00	0	+00:00:00	0
56	56	100	STA_5	HH:MM:SS	-1	12:21:16	44476	12:21:49	44509	12:22:19	44539	00:00:00	0	+00:01:03	63
57	57	100	STA_5	HH:MM:SS	-1	12:21:16	44476	12:19:46	44386	12:21:16	44476	00:00:00	0	+00:00:00	0
58	58	100	STA_5	HH:MM:SS	-1	12:21:16	44476	12:22:09	44529	12:22:39	44559	00:00:00	0	+00:01:23	83
59	59	100	STA_5	HH:MM:SS	-1	12:21:16	44476	12:19:46	44386	12:21:16	44476	00:00:00	0	+00:00:00	0
60	60	100	STA_5	HH:MM:SS	-1	12:21:16	44476	12:22:30	44550	12:23:00	44580	00:00:00	0	+00:01:44	104
61	61	100	STA_5	HH:MM:SS	-1	12:21:16	44476	12:19:46	44386	12:21:16	44476	00:00:00	0	+00:00:00	0
62	62	100	STA_5	HH:MM:SS	-1	12:21:16	44476	12:22:50	44570	12:23:20	44600	00:00:00	0	+00:02:04	124
63	63	100	STA_5	HH:MM:SS	-1	12:21:16	44476	12:19:46	44386	12:21:16	44476	00:00:00	0	+00:00:00	0
64	64	100	STA_5	HH:MM:SS	-1	12:21:16	44476	12:23:11	44591	12:23:41	44621	00:00:00	0	+00:02:25	145
65	65	100	STA_5	HH:MM:SS	-1	12:21:16	44476	12:19:46	44386	12:21:16	44476	00:00:00	0	+00:00:00	0
66	66	100	STA_5	HH:MM:SS	-1	12:21:16	44476	12:23:32	44612	12:24:02	44642	00:00:00	0	+00:02:46	166
67	67	100	STA_5	HH:MM:SS	-1	12:21:16	44476	12:19:46	44386	12:21:16	44476	00:00:00	0	+00:00:00	0
68	68	100	STA_5	HH:MM:SS	-1	12:21:16	44476	12:23:52	44632	12:24:22	44662	00:00:00	0	+00:03:06	186
69	69	100	STA_5	HH:MM:SS	-1	12:21:16	44476	12:19:46	44386	12:21:16	44476	00:00:00	0	+00:00:00	0
70	70	100	STA_5	HH:MM:SS	-1	12:21:16	44476	12:24:13	44653	12:24:43	44683	00:00:00	0	+00:03:27	207
71	71	100	STA_5	HH:MM:SS	-1	12:21:16	44476	12:19:46	44386	12:21:16	44476	00:00:00	0	+00:00:00	0
72	72	100	STA_5	HH:MM:SS	-1	12:21:16	44476	12:24:33	44673	12:25:03	44703	00:00:00	0	+00:03:47	227
73	73	100	STA_5	HH:MM:SS	-1	12:21:16	44476	12:19:46	44386	12:21:16	44476	00:00:00	0	+00:00:00	0
74	74	100	STA_5	HH:MM:SS	-1	12:21:16	44476	12:24:54	44694	12:25:24	44724	00:00:00	0	+00:04:08	248
75	75	100	STA_5	HH:MM:SS	-1	12:21:16	44476	12:20:04	44404	12:21:16	44476	00:00:00	0	+00:00:00	0
76	76	100	STA_5	HH:MM:SS	-1	12:21:16	44476	12:25:14	44714	12:25:44	44744	00:00:00	0	+00:04:28	268
77	77	100	STA_5	HH:MM:SS	-1	12:21:16	44476	12:20:25	44425	12:21:16	44476	00:00:00	0	+00:00:00	0
78	78	100	STA_5	HH:MM:SS	-1	12:21:16	44476	12:25:35	44735	12:26:05	44765	00:00:00	0	+00:04:49	289
79	79	100	STA_5	HH:MM:SS	-1	12:21:16	44476	12:20:45	44445	12:21:16	44476	00:00:00	0	+00:00:00	0
80	80	100	STA_5	HH:MM:SS	-1	12:21:16	44476	12:19:46	44386	12:21:16	44476	00:00:00	0	+00:00:00	0
81	81	100	STA_5	HH:MM:SS	-1	12:21:16	44476	12:21:06	44466	12:21:36	44496	00:00:00	0	+00:00:20	20
82	82	100	STA_5	HH:MM:SS	-1	12:21:16	44476	12:19:46	44386	12:21:16	44476	00:00:00	0	+00:00:00	0
83	83	100	STA_5	HH:MM:SS	-1	12:21:16	44476	12:21:26	44486	12:21:56	44516	00:00:00	0	+00:00:40	40
84	84	100	STA_5	HH:MM:SS	-1	12:21:16	44476	12:19:46	44386	12:21:16	44476	00:00:00	0	+00:00:00	0
85	85	100	STA_5	HH:MM:SS	-1	12:21:16	44476	12:21:47	44507	12:22:17	44537	00:00:00	0	+00:01:01	61
86	86	100	STA_5	HH:MM:SS	-1	12:21:16	44476	12:19:46	44386	12:21:16	44476	00:00:00	0	+00:00:00	0
87	87	100	STA_5	HH:MM:SS	-1	12:21:16	44476	12:22:07	44527	12:22:37	44557	00:00:00	0	+00:01:21	81
88	88	100	STA_5	HH:MM:SS	-1	12:21:16	44476	12:19:46	44386	12:21:16	44476	00:00:00	0	+00:00:00	0
89	89	100	STA_5	HH:MM:SS	-1	12:21:16	44476	12:22:28	44548	12:22:58	44578	00:00:00	0	+00:01:42	102
90	90	100	STA_5	HH:MM:SS	-1	12:21:16	44476	12:19:46	44386	12:21:16	44476	00:00:00	0	+00:00:00	0
91	91	100	STA_5	HH:MM:SS	-1	12:21:16	44476	12:22:48	44568	12:23:18	44598	00:00:00	0	+00:02:02	122
92	92	100	STA_5	HH:MM:SS	-1	12:21:16	44476	12:19:46	44386	12:21:16	44476	00:00:00	0	+00:00:00	0
93	93	100	STA_5	HH:MM:SS	-1	12:21:16	44476	12:23:09	44589	12:23:39	44619	00:00:00	0	+00:02:23	143
94	94	100	STA_5	HH:MM:SS	-1	12:21:16	44476	12:19:46	44386	12:21:16	44476	00:00:00	0	+00:00:00	0
95	95	100	STA_5	HH:MM:SS	-1	12:21:16	44476	12:23:30	44610	12:24:00	44640	00:00:00	0	+00:02:44	164
96	96	100	STA_5	HH:MM:SS	-1	12:21:16	44476	12:19:46	44386	12:21:16	44476	00:00:00	0	+00:00:00	0
97	97	100	STA_5	HH:MM:SS	-1	12:21:16	44476	12:23:50	44630	12:24:20	44660	00:00:00	0	+00:03:04	184
98	98	100	STA_5	HH:MM:SS	-1	12:21:16	44476	12:19:46	44386	12:21:16	44476	00:00:00	0	+00:00:00	0
99	99	100	STA_5	HH:MM:SS	-1	12:21:16	44476	12:24:11	44651	12:24:41	44681	00:00:00	0	+00:03:25	205
100	100	100	STA_5	HH:MM:SS	-1	12:21:16	44476	12:19:46	44386	12:21:16	44476	00:00:00	0	+00:00:00	0
1	1	100	STA_6	HH:MM:SS	-1	12:25:37	44737	12:24:07	44647	12:25:37	44737	00:00:00	0	+00:00:00	0
2	2	100	STA_6	HH:MM:SS	-1	12:25:37	44737	12:25:55	44755	12:26:25	44785	00:00:00	0	+00:00:48	48
3	3	100	STA_6	HH:MM:SS	-1	12:25:37	44737	12:24:07	44647	12:25:37	44737	00:00:00	0	+00:00:00	0
4	4	100	STA_6	HH:MM:SS	-1	12:25:37	44737	12:26:15	44775	12:26:45	44805	00:00:00	0	+00:01:08	68
5	5	100	STA_6	HH:MM:SS	-1	12:25:37	44737	12:24:07	44647	12:25:37	44737	00:00:00	0	+00:00:00	0
6	6	100	STA_6	HH:MM:SS	-1	12:25:37	44737	12:26:36	44796	12:27:06	44826	00:00:00	0	+00:01:29	89
7	7	100	STA_6	HH:MM:SS	-1	12:25:37	44737	12:24:07	44647	12:25:37	44737	00:00:00	0	+00:00:00	0
8	8	100	STA_6	HH:MM:SS	-1	12:25:37	44737	12:26:57	44817	12:27:27	44847	00:00:00	0	+00:01:50	110
9	9	100	STA_6	HH:MM:SS	-1	12:25:37	44737	12:24:07	44647	12:25:37	44737	00:00:00	0	+00:00:00	0
10	10	100	STA_6	HH:MM:SS	-1	12:25:37	44737	12:27:17	44837	12:27:47	44867	00:00:00	0	+00:02:10	130
11	11	100	STA_6	HH:MM:SS	-1	12:25:37	44737	12:24:07	44647	12:25:37	44737	00:00:00	0	+00:00:00	0
12	12	100	STA_6	HH:MM:SS	-1	12:25:37	44737	12:27:38	44858	12:28:08	44888	00:00:00	0	+00:02:31	151
13	13	100	STA_6	HH:MM:SS	-1	12:25:37	44737	12:24:07	44647	12:25:37	44737	00:00:00	0	+00:00:00	0
14	14	100	STA_6	HH:MM:SS	-1	12:25:37	44737	12:27:58	44878	12:28:28	44908	00:00:00	0	+00:02:51	171
15	15	100	STA_6	HH:MM:SS	-1	12:25:37	44737	12:24:07	44647	12:25:37	44737	00:00:00	0	+00:00:00	0
16	16	100	STA_6	HH:MM:SS	-1	12:25:37	44737	12:28:19	44899	12:28:49	44929	00:00:00	0	+00:03:12	192
17	17	100	STA_6	HH:MM:SS	-1	12:25:37	44737	12:24:07	44647	12:25:37	44737	00:00:00	0	+00:00:00	0
18	18	100	STA_6	HH:MM:SS	-1	12:25:37	44737	12:28:39	44919	12:29:09	44949	00:00:00	0	+00:03:32	212
19	19	100	STA_6	HH:MM:SS	-1	12:25:37	44737	12:24:07	44647	12:25:37	44737	00:00:00	0	+00:00:00	0
20	20	100	STA_6	HH:MM:SS	-1	12:25:37	44737	12:29:00	44940	12:29:30	44970	00:00:00	0	+00:03:53	233
21	21	100	STA_6	HH:MM:SS	-1	12:25:37	44737	12:24:10	44650	12:25:37	44737	00:00:00	0	+00:00:00	0
22	22	100	STA_6	HH:MM:SS	-1	12:25:37	44737	12:24:07	44647	12:25:37	44737	00:00:00	0	+00:00:00	0
23	23	100	STA_6	HH:MM:SS	-1	12:25:37	44737	12:24:31	44671	12:25:37	44737	00:00:00	0	+00:00:00	0
24	24	100	STA_6	HH:MM:SS	-1	12:25:37	44737	12:24:07	44647	12:25:37	44737	00:00:00	0	+00:00:00	0
25	25	100	STA_6	HH:MM:SS	-1	12:25:37	44737	12:24:51	44691	12:25:37	44737	00:00:00	0	+00:00:00	0
26	26	100	STA_6	HH:MM:SS	-1	12:25:37	44737	12:24:07	44647	12:25:37	44737	00:00:00	0	+00:00:00	0
27	27	100	STA_6	HH:MM:SS	-1	12:25:37	44737	12:25:12	44712	12:25:42	44742	00:00:00	0	+00:00:05	5
28	28	100	STA_6	HH:MM:SS	-1	12:25:37	44737	12:24:07	44647	12:25:37	44737	00:00:00	0	+00:00:00	0
29	29	100	STA_6	HH:MM:SS	-1	12:25:37	44737	12:25:32	44732	12:26:02	44762	00:00:00	0	+00:00:25	25
30	30	100	STA_6	HH:MM:SS	-1	12:25:37	44737	12:24:07	44647	12:25:37	44737	00:00:00	0	+00:00:00	0
31	31	100	STA_6	HH:MM:SS	-1	12:25:37	44737	12:25:53	44753	12:26:23	44783	00:00:00	0	+00:00:46	46
32	32	100	STA_6	HH:MM:SS	-1	12:25:37	44737	12:24:07	44647	12:25:37	44737	00:00:00	0	+00:00:00	0
33	33	100	STA_6	HH:MM:SS	-1	12:25:37	44737	12:26:13	44773	12:26:43	44803	00:00:00	0	+00:01:06	66
34	34	100	STA_6	HH:MM:SS	-1	12:25:37	44737	12:24:07	44647	12:25:37	44737	00:00:00	0	+00:00:00	0
35	35	100	STA_6	HH:MM:SS	-1	12:25:37	44737	12:26:34	44794	12:27:04	44824	00:00:00	0	+00:01:27	87
36	36	100	STA_6	HH:MM:SS	-1	12:25:37	44737	12:24:07	44647	12:25:37	44737	00:00:00	0	+00:00:00	0
37	37	100	STA_6	HH:MM:SS	-1	12:25:37	44737	12:26:55	44815	12:27:25	44845	00:00:00	0	+00:01:48	108
38	38	100	STA_6	HH:MM:SS	-1	12:25:37	44737	12:24:07	44647	12:25:37	44737	00:00:00	0	+00:00:00	0
39	39	100	STA_6	HH:MM:SS	-1	12:25:37	44737	12:27:15	44835	12:27:45	44865	00:00:00	0	+00:02:08	128
40	40	100	STA_6	HH:MM:SS	-1	12:25:37	44737	12:24:07	44647	12:25:37	44737	00:00:00	0	+00:00:00	0
41	41	100	STA_6	HH:MM:SS	-1	12:25:37	44737	12:27:36	44856	12:28:06	44886	00:00:00	0	+00:02:29	149
42	42	100	STA_6	HH:MM:SS	-1	12:25:37	44737	12:24:07	44647	12:25:37	44737	00:00:00	0	+00:00:00	0
43	43	100	STA_6	HH:MM:SS	-1	12:25:37	44737	12:27:56	44876	12:28:26	44906	00:00:00	0	+00:02:49	169
44	44	100	STA_6	HH:MM:SS	-1	12:25:37	44737	12:24:07	44647	12:25:37	44737	00:00:00	0	+00:00:00	0
45	45	100	STA_6	HH:MM:SS	-1	12:25:37	44737	12:28:17	44897	12:28:47	44927	00:00:00	0	+00:03:10	190
46	46	100	STA_6	HH:MM:SS	-1	12:25:37	44737	12:24:07	44647	12:25:37	44737	00:00:00	0	+00:00:00	0
47	47	100	STA_6	HH:MM:SS	-1	12:25:37	44737	12:28:37	44917	12:29:07	44947	00:00:00	0	+00:03:30	210
48	48	100	STA_6	HH:MM:SS	-1	12:25:37	44737	12:24:07	44647	12:25:37	44737	00:00:00	0	+00:00:00	0
49	49	100	STA_6	HH:MM:SS	-1	12:25:37	44737	12:28:58	44938	12:29:28	44968	00:00:00	0	+00:03:51	231
50	50	100	STA_6	HH:MM:SS	-1	12:25:37	44737	12:24:08	44648	12:25:37	44737	00:00:00	0	+00:00:00	0
51	51	100	STA_6	HH:MM:SS	-1	12:25:37	44737	12:24:07	44647	12:25:37	44737	00:00:00	0	+00:00:00	0
52	52	100	STA_6	HH:MM:SS	-1	12:25:37	44737	12:24:29	44669	12:25:37	44737	00:00:00	0	+00:00:00	0
53	53	100	STA_6	HH:MM:SS	-1	12:25:37	44737	12:24:07	44647	12:25:37	44737	00:00:00	0	+00:00:00	0
54	54	100	STA_6	HH:MM:SS	-1	12:25:37	44737	12:24:49	44689	12:25:37	44737	00:00:00	0	+00:00:00	0
55	55	100	STA_6	HH:MM:SS	-1	12:25:37	44737	12:24:07	44647	12:25:37	44737	00:00:00	0	+00:00:00	0
56	56	100	STA_6	HH:MM:SS	-1	12:25:37	44737	12:25:10	44710	12:25:40	44740	00:00:00	0	+00:00:03	3
57	57	100	STA_6	HH:MM:SS	-1	12:25:37	44737	12:24:07	44647	12:25:37	44737	00:00:00	0	+00:00:00	0
58	58	100	STA_6	HH:MM:SS	-1	12:25:37	44737	12:25:30	44730	12:26:00	44760	00:00:00	0	+00:00:23	23
59	59	100	STA_6	HH:MM:SS	-1	12:25:37	44737	12:24:07	44647	12:25:37	44737	00:00:00	0	+00:00:00	0
60	60	100	STA_6	HH:MM:SS	-1	12:25:37	44737	12:25:51	44751	12:26:21	44781	00:00:00	0	+00:00:44	44
61	61	100	STA_6	HH:MM:SS	-1	12:25:37	44737	12:24:07	44647	12:25:37	44737	00:00:00	0	+00:00:00	0
62	62	100	STA_6	HH:MM:SS	-1	12:25:37	44737	12:26:11	44771	12:26:41	44801	00:00:00	0	+00:01:04	64
63	63	100	STA_6	HH:MM:SS	-1	12:25:37	44737	12:24:07	44647	12:25:37	44737	00:00:00	0	+00:00:00	0
64	64	100	STA_6	HH:MM:SS	-1	12:25:37	44737	12:26:32	44792	12:27:02	44822	00:00:00	0	+00:01:25	85
65	65	100	STA_6	HH:MM:SS	-1	12:25:37	44737	12:24:07	44647	12:25:37	44737	00:00:00	0	+00:00:00	0
66	66	100	STA_6	HH:MM:SS	-1	12:25:37	44737	12:26:53	44813	12:27:23	44843	00:00:00	0	+00:01:46	106
67	67	100	STA_6	HH:MM:SS	-1	12:25:37	44737	12:24:07	44647	12:25:37	44737	00:00:00	0	+00:00:00	0
68	68	100	STA_6	HH:MM:SS	-1	12:25:37	44737	12:27:13	44833	12:27:43	44863	00:00:00	0	+00:02:06	126
69	69	100	STA_6	HH:MM:SS	-1	12:25:37	44737	12:24:07	44647	12:25:37	44737	00:00:00	0	+00:00:00	0
70	70	100	STA_6	HH:MM:SS	-1	12:25:37	44737	12:27:34	44854	12:28:04	44884	00:00:00	0	+00:02:27	147
71	71	100	STA_6	HH:MM:SS	-1	12:25:37	44737	12:24:07	44647	12:25:37	44737	00:00:00	0	+00:00:00	0
72	72	100	STA_6	HH:MM:SS	-1	12:25:37	44737	12:27:54	44874	12:28:24	44904	00:00:00	0	+00:02:47	167
73	73	100	STA_6	HH:MM:SS	-1	12:25:37	44737	12:24:07	44647	12:25:37	44737	00:00:00	0	+00:00:00	0
74	74	100	STA_6	HH:MM:SS	-1	12:25:37	44737	12:28:15	44895	12:28:45	44925	00:00:00	0	+00:03:08	188
75	75	100	STA_6	HH:MM:SS	-1	12:25:37	44737	12:24:07	44647	12:25:37	44737	00:00:00	0	+00:00:00	0
76	76	100	STA_6	HH:MM:SS	-1	12:25:37	44737	12:28:35	44915	12:29:05	44945	00:00:00	0	+00:03:28	208
77	77	100	STA_6	HH:MM:SS	-1	12:25:37	44737	12:24:07	44647	12:25:37	44737	00:00:00	0	+00:00:00	0
78	78	100	STA_6	HH:MM:SS	-1	12:25:37	44737	12:28:56	44936	12:29:26	44966	00:00:00	0	+00:03:49	229
79	79	100	STA_6	HH:MM:SS	-1	12:25:37	44737	12:24:08	44648	12:25:37	44737	00:00:00	0	+00:00:00	0
80	80	100	STA_6	HH:MM:SS	-1	12:25:37	44737	12:24:07	44647	12:25:37	44737	00:00:00	0	+00:00:00	0
81	81	100	STA_6	HH:MM:SS	-1	12:25:37	44737	12:24:27	44667	12:25:37	44737	00:00:00	0	+00:00:00	0
82	82	100	STA_6	HH:MM:SS	-1	12:25:37	44737	12:24:07	44647	12:25:37	44737	00:00:00	0	+00:00:00	0
83	83	100	STA_6	HH:MM:SS	-1	12:25:37	44737	12:24:47	44687	12:25:37	44737	00:00:00	0	+00:00:00	0
84	84	100	STA_6	HH:MM:SS	-1	12:25:37	44737	12:24:07	44647	12:25:37	44737	00:00:00	0	+00:00:00	0
85	85	100	STA_6	HH:MM:SS	-1	12:25:37	44737	12:25:08	44708	12:25:38	44738	00:00:00	0	+00:00:01	1
86	86	100	STA_6	HH:MM:SS	-1	12:25:37	44737	12:24:07	44647	12:25:37	44737	00:00:00	0	+00:00:00	0
87	87	100	STA_6	HH:MM:SS	-1	12:25:37	44737	12:25:28	44728	12:25:58	44758	00:00:00	0	+00:00:21	21
88	88	100	STA_6	HH:MM:SS	-1	12:25:37	44737	12:24:07	44647	12:25:37	44737	00:00:00	0	+00:00:00	0
89	89	100	STA_6	HH:MM:SS	-1	12:25:37	44737	12:25:49	44749	12:26:19	44779	00:00:00	0	+00:00:42	42
90	90	100	STA_6	HH:MM:SS	-1	12:25:37	44737	12:24:07	44647	12:25:37	44737	00:00:00	0	+00:00:00	0
91	91	100	STA_6	HH:MM:SS	-1	12:25:37	44737	12:26:09	44769	12:26:39	44799	00:00:00	0	+00:01:02	62
92	92	100	STA_6	HH:MM:SS	-1	12:25:37	44737	12:24:07	44647	12:25:37	44737	00:00:00	0	+00:00:00	0
93	93	100	STA_6	HH:MM:SS	-1	12:25:37	44737	12:26:30	44790	12:27:00	44820	00:00:00	0	+00:01:23	83
94	94	100	STA_6	HH:MM:SS	-1	12:25:37	44737	12:24:07	44647	12:25:37	44737	00:00:00	0	+00:00:00	0
95	95	100	STA_6	HH:MM:SS	-1	12:25:37	44737	12:26:51	44811	12:27:21	44841	00:00:00	0	+00:01:44	104
96	96	100	STA_6	HH:MM:SS	-1	12:25:37	44737	12:24:07	44647	12:25:37	44737	00:00:00	0	+00:00:00	0
97	97	100	STA_6	HH:MM:SS	-1	12:25:37	44737	12:27:11	44831	12:27:41	44861	00:00:00	0	+00:02:04	124
98	98	100	STA_6	HH:MM:SS	-1	12:25:37	44737	12:24:07	44647	12:25:37	44737	00:00:00	0	+00:00:00	0
99	99	100	STA_6	HH:MM:SS	-1	12:25:37	44737	12:27:32	44852	12:28:02	44882	00:00:00	0	+00:02:25	145
100	100	100	STA_6	HH:MM:SS	-1	12:25:37	44737	12:24:07	44647	12:25:37	44737	00:00:00	0	+00:00:00	0
1	1	100	STA_7	HH:MM:SS	-1	12:29:58	44998	12:28:28	44908	12:29:58	44998	00:00:00	0	+00:00:00	0
2	2	100	STA_7	HH:MM:SS	-1	12:29:58	44998	12:29:16	44956	12:29:58	44998	00:00:00	0	+00:00:00	0
3	3	100	STA_7	HH:MM:SS	-1	12:29:58	44998	12:28:28	44908	12:29:58	44998	00:00:00	0	+00:00:00	0
4	4	100	STA_7	HH:MM:SS	-1	12:29:58	44998	12:29:36	44976	12:30:06	45006	00:00:00	0	+00:00:08	8
5	5	100	STA_7	HH:MM:SS	-1	12:29:58	44998	12:28:28	44908	12:29:58	44998	00:00:00	0	+00:00:00	0
6	6	100	STA_7	HH:MM:SS	-1	12:29:58	44998	12:29:57	44997	12:30:27	45027	00:00:00	0	+00:00:29	29
7	7	100	STA_7	HH:MM:SS	-1	12:29:58	44998	12:28:28	44908	12:29:58	44998	00:00:00	0	+00:00:00	0
8	8	100	STA_7	HH:MM:SS	-1	12:29:58	44998	12:30:18	45018	12:30:48	45048	00:00:00	0	+00:00:50	50
9	9	100	STA_7	HH:MM:SS	-1	12:29:58	44998	12:28:28	44908	12:29:58	44998	00:00:00	0	+00:00:00	0
10	10	100	STA_7	HH:MM:SS	-1	12:29:58	44998	12:30:38	45038	12:31:08	45068	00:00:00	0	+00:01:10	70
11	11	100	STA_7	HH:MM:SS	-1	12:29:58	44998	12:28:28	44908	12:29:58	44998	00:00:00	0	+00:00:00	0
12	12	100	STA_7	HH:MM:SS	-1	12:29:58	44998	12:30:59	45059	12:31:29	45089	00:00:00	0	+00:01:31	91
13	13	100	STA_7	HH:MM:SS	-1	12:29:58	44998	12:28:28	44908	12:29:58	44998	00:00:00	0	+00:00:00	0
14	14	100	STA_7	HH:MM:SS	-1	12:29:58	44998	12:31:19	45079	12:31:49	45109	00:00:00	0	+00:01:51	111
15	15	100	STA_7	HH:MM:SS	-1	12:29:58	44998	12:28:28	44908	12:29:58	44998	00:00:00	0	+00:00:00	0
16	16	100	STA_7	HH:MM:SS	-1	12:29:58	44998	12:31:40	45100	12:32:10	45130	00:00:00	0	+00:02:12	132
17	17	100	STA_7	HH:MM:SS	-1	12:29:58	44998	12:28:28	44908	12:29:58	44998	00:00:00	0	+00:00:00	0
18	18	100	STA_7	HH:MM:SS	-1	12:29:58	44998	12:32:00	45120	12:32:30	45150	00:00:00	0	+00:02:32	152
19	19	100	STA_7	HH:MM:SS	-1	12:29:58	44998	12:28:28	44908	12:29:58	44998	00:00:00	0	+00:00:00	0
20	20	100	STA_7	HH:MM:SS	-1	12:29:58	44998	12:32:21	45141	12:32:51	45171	00:00:00	0	+00:02:53	173
21	21	100	STA_7	HH:MM:SS	-1	12:29:58	44998	12:28:28	44908	12:29:58	44998	00:00:00	0	+00:00:00	0
22	22	100	STA_7	HH:MM:SS	-1	12:29:58	44998	12:28:28	44908	12:29:58	44998	00:00:00	0	+00:00:00	0
23	23	100	STA_7	HH:MM:SS	-1	12:29:58	44998	12:28:28	44908	12:29:58	44998	00:00:00	0	+00:00:00	0
24	24	100	STA_7	HH:MM:SS	-1	12:29:58	44998	12:28:28	44908	12:29:58	44998	00:00:00	0	+00:00:00	0
25	25	100	STA_7	HH:MM:SS	-1	12:29:58	44998	12:28:28	44908	12:29:58	44998	00:00:00	0	+00:00:00	0
26	26	100	STA_7	HH:MM:SS	-1	12:29:58	44998	12:28:28	44908	12:29:58	44998	00:00:00	0	+00:00:00	0
27	27	100	STA_7	HH:MM:SS	-1	12:29:58	44998	12:28:33	44913	12:29:58	44998	00:00:00	0	+00:00:00	0
28	28	100	STA_7	HH:MM:SS	-1	12:29:58	44998	12:28:28	44908	12:29:58	44998	00:00:00	0	+00:00:00	0
29	29	100	STA_7	HH:MM:SS	-1	12:29:58	44998	12:28:53	44933	12:29:58	44998	00:00:00	0	+00:00:00	0
30	30	100	STA_7	HH:MM:SS	-1	12:29:58	44998	12:28:28	44908	12:29:58	44998	00:00:00	0	+00:00:00	0
31	31	100	STA_7	HH:MM:SS	-1	12:29:58	44998	12:29:14	44954	12:29:58	44998	00:00:00	0	+00:00:00	0
32	32	100	STA_7	HH:MM:SS	-1	12:29:58	44998	12:28:28	44908	12:29:58	44998	00:00:00	0	+00:00:00	0
33	33	100	STA_7	HH:MM:SS	-1	12:29:58	44998	12:29:34	44974	12:30:04	45004	00:00:00	0	+00:00:06	6
34	34	100	STA_7	HH:MM:SS	-1	12:29:58	44998	12:28:28	44908	12:29:58	44998	00:00:00	0	+00:00:00	0
35	35	100	STA_7	HH:MM:SS	-1	12:29:58	44998	12:29:55	44995	12:30:25	45025	00:00:00	0	+00:00:27	27
36	36	100	STA_7	HH:MM:SS	-1	12:29:58	44998	12:28:28	44908	12:29:58	44998	00:00:00	0	+00:00:00	0
37	37	100	STA_7	HH:MM:SS	-1	12:29:58	44998	12:30:16	45016	12:30:46	45046	00:00:00	0	+00:00:48	48
38	38	100	STA_7	HH:MM:SS	-1	12:29:58	44998	12:28:28	44908	12:29:58	44998	00:00:00	0	+00:00:00	0
39	39	100	STA_7	HH:MM:SS	-1	12:29:58	44998	12:30:36	45036	12:31:06	45066	00:00:00	0	+00:01:08	68
40	40	100	STA_7	HH:MM:SS	-1	12:29:58	44998	12:28:28	44908	12:29:58	44998	00:00:00	0	+00:00:00	0
41	41	100	STA_7	HH:MM:SS	-1	12:29:58	44998	12:30:57	45057	12:31:27	45087	00:00:00	0	+00:01:29	89
42	42	100	STA_7	HH:MM:SS	-1	12:29:58	44998	12:28:28	44908	12:29:58	44998	00:00:00	0	+00:00:00	0
43	43	100	STA_7	HH:MM:SS	-1	12:29:58	44998	12:31:17	45077	12:31:47	45107	00:00:00	0	+00:01:49	109
44	44	100	STA_7	HH:MM:SS	-1	12:29:58	44998	12:28:28	44908	12:29:58	44998	00:00:00	0	+00:00:00	0
45	45	100	STA_7	HH:MM:SS	-1	12:29:58	44998	12:31:38	45098	12:32:08	45128	00:00:00	0	+00:02:10	130
46	46	100	STA_7	HH:MM:SS	-1	12:29:58	44998	12:28:28	44908	12:29:58	44998	00:00:00	0	+00:00:00	0
47	47	100	STA_7	HH:MM:SS	-1	12:29:58	44998	12:31:58	45118	12:32:28	45148	00:00:00	0	+00:02:30	150
48	48	100	STA_7	HH:MM:SS	-1	12:29:58	44998	12:28:28	44908	12:29:58	44998	00:00:00	0	+00:00:00	0
49	49	100	STA_7	HH:MM:SS	-1	12:29:58	44998	12:32:19	45139	12:32:49	45169	00:00:00	0	+00:02:51	171
50	50	100	STA_7	HH:MM:SS	-1	12:29:58	44998	12:28:28	44908	12:29:58	44998	00:00:00	0	+00:00:00	0
51	51	100	STA_7	HH:MM:SS	-1	12:29:58	44998	12:28:28	44908	12:29:58	44998	00:00:00	0	+00:00:00	0
52	52	100	STA_7	HH:MM:SS	-1	12:29:58	44998	12:28:28	44908	12:29:58	44998	00:00:00	0	+00:00:00	0
53	53	100	STA_7	HH:MM:SS	-1	12:29:58	44998	12:28:28	44908	12:29:58	44998	00:00:00	0	+00:00:00	0
54	54	100	STA_7	HH:MM:SS	-1	12:29:58	44998	12:28:28	44908	12:29:58	44998	00:00:00	0	+00:00:00	0
55	55	100	STA_7	HH:MM:SS	-1	12:29:58	44998	12:28:28	44908	12:29:58	44998	00:00:00	0	+00:00:00	0
56	56	100	STA_7	HH:MM:SS	-1	12:29:58	44998	12:28:31	44911	12:29:58	44998	00:00:00	0	+00:00:00	0
57	57	100	STA_7	HH:MM:SS	-1	12:29:58	44998	12:28:28	44908	12:29:58	44998	00:00:00	0	+00:00:00	0
58	58	100	STA_7	HH:MM:SS	-1	12:29:58	44998	12:28:51	44931	12:29:58	44998	00:00:00	0	+00:00:00	0
59	59	100	STA_7	HH:MM:SS	-1	12:29:58	44998	12:28:28	44908	12:29:58	44998	00:00:00	0	+00:00:00	0
60	60	100	STA_7	HH:MM:SS	-1	12:29:58	44998	12:29:12	44952	12:29:58	44998	00:00:00	0	+00:00:00	0
61	61	100	STA_7	HH:MM:SS	-1	12:29:58	44998	12:28:28	44908	12:29:58	44998	00:00:00	0	+00:00:00	0
62	62	100	STA_7	HH:MM:SS	-1	12:29:58	44998	12:29:32	44972	12:30:02	45002	00:00:00	0	+00:00:04	4
63	63	100	STA_7	HH:MM:SS	-1	12:29:58	44998	12:28:28	44908	12:29:58	44998	00:00:00	0	+00:00:00	0
64	64	100	STA_7	HH:MM:SS	-1	12:29:58	44998	12:29:53	44993	12:30:23	45023	00:00:00	0	+00:00:25	25
65	65	100	STA_7	HH:MM:SS	-1	12:29:58	44998	12:28:28	44908	12:29:58	44998	00:00:00	0	+00:00:00	0
66	66	100	STA_7	HH:MM:SS	-1	12:29:58	44998	12:30:14	45014	12:30:44	45044	00:00:00	0	+00:00:46	46
67	67	100	STA_7	HH:MM:SS	-1	12:29:58	44998	12:28:28	44908	12:29:58	44998	00:00:00	0	+00:00:00	0
68	68	100	STA_7	HH:MM:SS	-1	12:29:58	44998	12:30:34	45034	12:31:04	45064	00:00:00	0	+00:01:06	66
69	69	100	STA_7	HH:MM:SS	-1	12:29:58	44998	12:28:28	44908	12:29:58	44998	00:00:00	0	+00:00:00	0
70	70	100	STA_7	HH:MM:SS	-1	12:29:58	44998	12:30:55	45055	12:31:25	45085	00:00:00	0	+00:01:27	87
71	71	100	STA_7	HH:MM:SS	-1	12:29:58	44998	12:28:28	44908	12:29:58	44998	00:00:00	0	+00:00:00	0
72	72	100	STA_7	HH:MM:SS	-1	12:29:58	44998	12:31:15	45075	12:31:45	45105	00:00:00	0	+00:01:47	107
73	73	100	STA_7	HH:MM:SS	-1	12:29:58	44998	12:28:28	44908	12:29:58	44998	00:00:00	0	+00:00:00	0
74	74	100	STA_7	HH:MM:SS	-1	12:29:58	44998	12:31:36	45096	12:32:06	45126	00:00:00	0	+00:02:08	128
75	75	100	STA_7	HH:MM:SS	-1	12:29:58	44998	12:28:28	44908	12:29:58	44998	00:00:00	0	+00:00:00	0
76	76	100	STA_7	HH:MM:SS	-1	12:29:58	44998	12:31:56	45116	12:32:26	45146	00:00:00	0	+00:02:28	148
77	77	100	STA_7	HH:MM:SS	-1	12:29:58	44998	12:28:28	44908	12:29:58	44998	00:00:00	0	+00:00:00	0
78	78	100	STA_7	HH:MM:SS	-1	12:29:58	44998	12:32:17	45137	12:32:47	45167	00:00:00	0	+00:02:49	169
79	79	100	STA_7	HH:MM:SS	-1	12:29:58	44998	12:28:28	44908	12:29:58	44998	00:00:00	0	+00:00:00	0
80	80	100	STA_7	HH:MM:SS	-1	12:29:58	44998	12:28:28	44908	12:29:58	44998	00:00:00	0	+00:00:00	0
81	81	100	STA_7	HH:MM:SS	-1	12:29:58	44998	12:28:28	44908	12:29:58	44998	00:00:00	0	+00:00:00	0
82	82	100	STA_7	HH:MM:SS	-1	12:29:58	44998	12:28:28	44908	12:29:58	44998	00:00:00	0	+00:00:00	0
83	83	100	STA_7	HH:MM:SS	-1	12:29:58	44998	12:28:28	44908	12:29:58	44998	00:00:00	0	+00:00:00	0
84	84	100	STA_7	HH:MM:SS	-1	12:29:58	44998	12:28:28	44908	12:29:58	44998	00:00:00	0	+00:00:00	0
85	85	100	STA_7	HH:MM:SS	-1	12:29:58	44998	12:28:29	44909	12:29:58	44998	00:00:00	0	+00:00:00	0
86	86	100	STA_7	HH:MM:SS	-1	12:29:58	44998	12:28:28	44908	12:29:58	44998	00:00:00	0	+00:00:00	0
87	87	100	STA_7	HH:MM:SS	-1	12:29:58	44998	12:28:49	44929	12:29:58	44998	00:00:00	0	+00:00:00	0
88	88	100	STA_7	HH:MM:SS	-1	12:29:58	44998	12:28:28	44908	12:29:58	44998	00:00:00	0	+00:00:00	0
89	89	100	STA_7	HH:MM:SS	-1	12:29:58	44998	12:29:10	44950	12:29:58	44998	00:00:00	0	+00:00:00	0
90	90	100	STA_7	HH:MM:SS	-1	12:29:58	44998	12:28:28	44908	12:29:58	44998	00:00:00	0	+00:00:00	0
91	91	100	STA_7	HH:MM:SS	-1	12:29:58	44998	12:29:30	44970	12:30:00	45000	00:00:00	0	+00:00:02	2
92	92	100	STA_7	HH:MM:SS	-1	12:29:58	44998	12:28:28	44908	12:29:58	44998	00:00:00	0	+00:00:00	0
93	93	100	STA_7	HH:MM:SS	-1	12:29:58	44998	12:29:51	44991	12:30:21	45021	00:00:00	0	+00:00:23	23
94	94	100	STA_7	HH:MM:SS	-1	12:29:58	44998	12:28:28	44908	12:29:58	44998	00:00:00	0	+00:00:00	0
95	95	100	STA_7	HH:MM:SS	-1	12:29:58	44998	12:30:12	45012	12:30:42	45042	00:00:00	0	+00:00:44	44
96	96	100	STA_7	HH:MM:SS	-1	12:29:58	44998	12:28:28	44908	12:29:58	44998	00:00:00	0	+00:00:00	0
97	97	100	STA_7	HH:MM:SS	-1	12:29:58	44998	12:30:32	45032	12:31:02	45062	00:00:00	0	+00:01:04	64
98	98	100	STA_7	HH:MM:SS	-1	12:29:58	44998	12:28:28	44908	12:29:58	44998	00:00:00	0	+00:00:00	0
99	99	100	STA_7	HH:MM:SS	-1	12:29:58	44998	12:30:53	45053	12:31:23	45083	00:00:00	0	+00:01:25	85
100	100	100	STA_7	HH:MM:SS	-1	12:29:58	44998	12:28:28	44908	12:29:58	44998	00:00:00	0	+00:00:00	0
1	1	100	STA_8	HH:MM:SS	-1	12:34:19	45259	12:32:49	45169	12:34:19	45259	00:00:00	0	+00:00:00	0
2	2	100	STA_8	HH:MM:SS	-1	12:34:19	45259	12:32:49	45169	12:34:19	45259	00:00:00	0	+00:00:00	0
3	3	100	STA_8	HH:MM:SS	-1	12:34:19	45259	12:32:49	45169	12:34:19	45259	00:00:00	0	+00:00:00	0
4	4	100	STA_8	HH:MM:SS	-1	12:34:19	45259	12:32:57	45177	12:34:19	45259	00:00:00	0	+00:00:00	0
5	5	100	STA_8	HH:MM:SS	-1	12:34:19	45259	12:32:49	45169	12:34:19	45259	00:00:00	0	+00:00:00	0
6	6	100	STA_8	HH:MM:SS	-1	12:34:19	45259	12:33:18	45198	12:34:19	45259	00:00:00	0	+00:00:00	0
7	7	100	STA_8	HH:MM:SS	-1	12:34:19	45259	12:32:49	45169	12:34:19	45259	00:00:00	0	+00:00:00	0
8	8	100	STA_8	HH:MM:SS	-1	12:34:19	45259	12:33:39	45219	12:34:19	45259	00:00:00	0	+00:00:00	0
9	9	100	STA_8	HH:MM:SS	-1	12:34:19	45259	12:32:49	45169	12:34:19	45259	00:00:00	0	+00:00:00	0
10	10	100	STA_8	HH:MM:SS	-1	12:34:19	45259	12:33:59	45239	12:34:29	45269	00:00:00	0	+00:00:10	10
11	11	100	STA_8	HH:MM:SS	-1	12:34:19	45259	12:32:49	45169	12:34:19	45259	00:00:00	0	+00:00:00	0
12	12	100	STA_8	HH:MM:SS	-1	12:34:19	45259	12:34:20	45260	12:34:50	45290	00:00:00	0	+00:00:31	31
13	13	100	STA_8	HH:MM:SS	-1	12:34:19	45259	12:32:49	45169	12:34:19	45259	00:00:00	0	+00:00:00	0
14	14	100	STA_8	HH:MM:SS	-1	12:34:19	45259	12:34:40	45280	12:35:10	45310	00:00:00	0	+00:00:51	51
15	15	100	STA_8	HH:MM:SS	-1	12:34:19	45259	12:32:49	45169	12:34:19	45259	00:00:00	0	+00:00:00	0
16	16	100	STA_8	HH:MM:SS	-1	12:34:19	45259	12:35:01	45301	12:35:31	45331	00:00:00	0	+00:01:12	72
17	17	100	STA_8	HH:MM:SS	-1	12:34:19	45259	12:32:49	45169	12:34:19	45259	00:00:00	0	+00:00:00	0
18	18	100	STA_8	HH:MM:SS	-1	12:34:19	45259	12:35:21	45321	12:35:51	45351	00:00:00	0	+00:01:32	92
19	19	100	STA_8	HH:MM:SS	-1	12:34:19	45259	12:32:49	45169	12:34:19	45259	00:00:00	0	+00:00:00	0
20	20	100	STA_8	HH:MM:SS	-1	12:34:19	45259	12:35:42	45342	12:36:12	45372	00:00:00	0	+00:01:53	113
21	21	100	STA_8	HH:MM:SS	-1	12:34:19	45259	12:32:49	45169	12:34:19	45259	00:00:00	0	+00:00:00	0
22	22	100	STA_8	HH:MM:SS	-1	12:34:19	45259	12:32:49	45169	12:34:19	45259	00:00:00	0	+00:00:00	0
23	23	100	STA_8	HH:MM:SS	-1	12:34:19	45259	12:32:49	45169	12:34:19	45259	00:00:00	0	+00:00:00	0
24	24	100	STA_8	HH:MM:SS	-1	12:34:19	45259	12:32:49	45169	12:34:19	45259	00:00:00	0	+00:00:00	0
25	25	100	STA_8	HH:MM:SS	-1	12:34:19	45259	12:32:49	45169	12:34:19	45259	00:00:00	0	+00:00:00	0
26	26	100	STA_8	HH:MM:SS	-1	12:34:19	45259	12:32:49	45169	12:34:19	45259	00:00:00	0	+00:00:00	0
27	27	100	STA_8	HH:MM:SS	-1	12:34:19	45259	12:32:49	45169	12:34:19	45259	00:00:00	0	+00:00:00	0
28	28	100	STA_8	HH:MM:SS	-1	12:34:19	45259	12:32:49	45169	12:34:19	45259	00:00:00	0	+00:00:00	0
29	29	100	STA_8	HH:MM:SS	-1	12:34:19	45259	12:32:49	45169	12:34:19	45259	00:00:00	0	+00:00:00	0
30	30	100	STA_8	HH:MM:SS	-1	12:34:19	45259	12:32:49	45169	12:34:19	45259	00:00:00	0	+00:00:00	0
31	31	100	STA_8	HH:MM:SS	-1	12:34:19	45259	12:32:49	45169	12:34:19	45259	00:00:00	0	+00:00:00	0
32	32	100	STA_8	HH:MM:SS	-1	12:34:19	45259	12:32:49	45169	12:34:19	45259	00:00:00	0	+00:00:00	0
33	33	100	STA_8	HH:MM:SS	-1	12:34:19	45259	12:32:55	45175	12:34:19	45259	00:00:00	0	+00:00:00	0
34	34	100	STA_8	HH:MM:SS	-1	12:34:19	45259	12:32:49	45169	12:34:19	45259	00:00:00	0	+00:00:00	0
35	35	100	STA_8	HH:MM:SS	-1	12:34:19	45259	12:33:16	45196	12:34:19	45259	00:00:00	0	+00:00:00	0
36	36	100	STA_8	HH:MM:SS	-1	12:34:19	45259	12:32:49	45169	12:34:19	45259	00:00:00	0	+00:00:00	0
37	37	100	STA_8	HH:MM:SS	-1	12:34:19	45259	12:33:37	45217	12:34:19	45259	00:00:00	0	+00:00:00	0
38	38	100	STA_8	HH:MM:SS	-1	12:34:19	45259	12:32:49	45169	12:34:19	45259	00:00:00	0	+00:00:00	0
39	39	100	STA_8	HH:MM:SS	-1	12:34:19	45259	12:33:57	45237	12:34:27	45267	00:00:00	0	+00:00:08	8
40	40	100	STA_8	HH:MM:SS	-1	12:34:19	45259	12:32:49	45169	12:34:19	45259	00:00:00	0	+00:00:00	0
41	41	100	STA_8	HH:MM:SS	-1	12:34:19	45259	12:34:18	45258	12:34:48	45288	00:00:00	0	+00:00:29	29
42	42	100	STA_8	HH:MM:SS	-1	12:34:19	45259	12:32:49	45169	12:34:19	45259	00:00:00	0	+00:00:00	0
43	43	100	STA_8	HH:MM:SS	-1	12:34:19	45259	12:34:38	45278	12:35:08	45308	00:00:00	0	+00:00:49	49
44	44	100	STA_8	HH:MM:SS	-1	12:34:19	45259	12:32:49	45169	12:34:19	45259	00:00:00	0	+00:00:00	0
45	45	100	STA_8	HH:MM:SS	-1	12:34:19	45259	12:34:59	45299	12:35:29	45329	00:00:00	0	+00:01:10	70
46	46	100	STA_8	HH:MM:SS	-1	12:34:19	45259	12:32:49	45169	12:34:19	45259	00:00:00	0	+00:00:00	0
47	47	100	STA_8	HH:MM:SS	-1	12:34:19	45259	12:35:19	45319	12:35:49	45349	00:00:00	0	+00:01:30	90
48	48	100	STA_8	HH:MM:SS	-1	12:34:19	45259	12:32:49	45169	12:34:19	45259	00:00:00	0	+00:00:00	0
49	49	100	STA_8	HH:MM:SS	-1	12:34:19	45259	12:35:40	45340	12:36:10	45370	00:00:00	0	+00:01:51	111
50	50	100	STA_8	HH:MM:SS	-1	12:34:19	45259	12:32:49	45169	12:34:19	45259	00:00:00	0	+00:00:00	0
51	51	100	STA_8	HH:MM:SS	-1	12:34:19	45259	12:32:49	45169	12:34:19	45259	00:00:00	0	+00:00:00	0
52	52	100	STA_8	HH:MM:SS	-1	12:34:19	45259	12:32:49	45169	12:34:19	45259	00:00:00	0	+00:00:00	0
53	53	100	STA_8	HH:MM:SS	-1	12:34:19	45259	12:32:49	45169	12:34:19	45259	00:00:00	0	+00:00:00	0
54	54	100	STA_8	HH:MM:SS	-1	12:34:19	45259	12:32:49	45169	12:34:19	45259	00:00:00	0	+00:00:00	0
55	55	100	STA_8	HH:MM:SS	-1	12:34:19	45259	12:32:49	45169	12:34:19	45259	00:00:00	0	+00:00:00	0
56	56	100	STA_8	HH:MM:SS	-1	12:34:19	45259	12:32:49	45169	12:34:19	45259	00:00:00	0	+00:00:00	0
57	57	100	STA_8	HH:MM:SS	-1	12:34:19	45259	12:32:49	45169	12:34:19	45259	00:00:00	0	+00:00:00	0
58	58	100	STA_8	HH:MM:SS	-1	12:34:19	45259	12:32:49	45169	12:34:19	45259	00:00:00	0	+00:00:00	0
59	59	100	STA_8	HH:MM:SS	-1	12:34:19	45259	12:32:49	45169	12:34:19	45259	00:00:00	0	+00:00:00	0
60	60	100	STA_8	HH:MM:SS	-1	12:34:19	45259	12:32:49	45169	12:34:19	45259	00:00:00	0	+00:00:00	0
61	61	100	STA_8	HH:MM:SS	-1	12:34:19	45259	12:32:49	45169	12:34:19	45259	00:00:00	0	+00:00:00	0
62	62	100	STA_8	HH:MM:SS	-1	12:34:19	45259	12:32:53	45173	12:34:19	45259	00:00:00	0	+00:00:00	0
63	63	100	STA_8	HH:MM:SS	-1	12:34:19	45259	12:32:49	45169	12:34:19	45259	00:00:00	0	+00:00:00	0
64	64	100	STA_8	HH:MM:SS	-1	12:34:19	45259	12:33:14	45194	12:34:19	45259	00:00:00	0	+00:00:00	0
65	65	100	STA_8	HH:MM:SS	-1	12:34:19	45259	12:32:49	45169	12:34:19	45259	00:00:00	0	+00:00:00	0
66	66	100	STA_8	HH:MM:SS	-1	12:34:19	45259	12:33:35	45215	12:34:19	45259	00:00:00	0	+00:00:00	0
67	67	100	STA_8	HH:MM:SS	-1	12:34:19	45259	12:32:49	45169	12:34:19	45259	00:00:00	0	+00:00:00	0
68	68	100	STA_8	HH:MM:SS	-1	12:34:19	45259	12:33:55	45235	12:34:25	45265	00:00:00	0	+00:00:06	6
69	69	100	STA_8	HH:MM:SS	-1	12:34:19	45259	12:32:49	45169	12:34:19	45259	00:00:00	0	+00:00:00	0
70	70	100	STA_8	HH:MM:SS	-1	12:34:19	45259	12:34:16	45256	12:34:46	45286	00:00:00	0	+00:00:27	27
71	71	100	STA_8	HH:MM:SS	-1	12:34:19	45259	12:32:49	45169	12:34:19	45259	00:00:00	0	+00:00:00	0
72	72	100	STA_8	HH:MM:SS	-1	12:34:19	45259	12:34:36	45276	12:35:06	45306	00:00:00	0	+00:00:47	47
73	73	100	STA_8	HH:MM:SS	-1	12:34:19	45259	12:32:49	45169	12:34:19	45259	00:00:00	0	+00:00:00	0
74	74	100	STA_8	HH:MM:SS	-1	12:34:19	45259	12:34:57	45297	12:35:27	45327	00:00:00	0	+00:01:08	68
75	75	100	STA_8	HH:MM:SS	-1	12:34:19	45259	12:32:49	45169	12:34:19	45259	00:00:00	0	+00:00:00	0
76	76	100	STA_8	HH:MM:SS	-1	12:34:19	45259	12:35:17	45317	12:35:47	45347	00:00:00	0	+00:01:28	88
77	77	100	STA_8	HH:MM:SS	-1	12:34:19	45259	12:32:49	45169	12:34:19	45259	00:00:00	0	+00:00:00	0
78	78	100	STA_8	HH:MM:SS	-1	12:34:19	45259	12:35:38	45338	12:36:08	45368	00:00:00	0	+00:01:49	109
79	79	100	STA_8	HH:MM:SS	-1	12:34:19	45259	12:32:49	45169	12:34:19	45259	00:00:00	0	+00:00:00	0
80	80	100	STA_8	HH:MM:SS	-1	12:34:19	45259	12:32:49	45169	12:34:19	45259	00:00:00	0	+00:00:00	0
81	81	100	STA_8	HH:MM:SS	-1	12:34:19	45259	12:32:49	45169	12:34:19	45259	00:00:00	0	+00:00:00	0
82	82	100	STA_8	HH:MM:SS	-1	12:34:19	45259	12:32:49	45169	12:34:19	45259	00:00:00	0	+00:00:00	0
83	83	100	STA_8	HH:MM:SS	-1	12:34:19	45259	12:32:49	45169	12:34:19	45259	00:00:00	0	+00:00:00	0
84	84	100	STA_8	HH:MM:SS	-1	12:34:19	45259	12:32:49	45169	12:34:19	45259	00:00:00	0	+00:00:00	0
85	85	100	STA_8	HH:MM:SS	-1	12:34:19	45259	12:32:49	45169	12:34:19	45259	00:00:00	0	+00:00:00	0
86	86	100	STA_8	HH:MM:SS	-1	12:34:19	45259	12:32:49	45169	12:34:19	45259	00:00:00	0	+00:00:00	0
87	87	100	STA_8	HH:MM:SS	-1	12:34:19	45259	12:32:49	45169	12:34:19	45259	00:00:00	0	+00:00:00	0
88	88	100	STA_8	HH:MM:SS	-1	12:34:19	45259	12:32:49	45169	12:34:19	45259	00:00:00	0	+00:00:00	0
89	89	100	STA_8	HH:MM:SS	-1	12:34:19	45259	12:32:49	45169	12:34:19	45259	00:00:00	0	+00:00:00	0
90	90	100	STA_8	HH:MM:SS	-1	12:34:19	45259	12:32:49	45169	12:34:19	45259	00:00:00	0	+00:00:00	0
91	91	100	STA_8	HH:MM:SS	-1	12:34:19	45259	12:32:51	45171	12:34:19	45259	00:00:00	0	+00:00:00	0
92	92	100	STA_8	HH:MM:SS	-1	12:34:19	45259	12:32:49	45169	12:34:19	45259	00:00:00	0	+00:00:00	0
93	93	100	STA_8	HH:MM:SS	-1	12:34:19	45259	12:33:12	45192	12:34:19	45259	00:00:00	0	+00:00:00	0
94	94	100	STA_8	HH:MM:SS	-1	12:34:19	45259	12:32:49	45169	12:34:19	45259	00:00:00	0	+00:00:00	0
95	95	100	STA_8	HH:MM:SS	-1	12:34:19	45259	12:33:33	45213	12:34:19	45259	00:00:00	0	+00:00:00	0
96	96	100	STA_8	HH:MM:SS	-1	12:34:19	45259	12:32:49	45169	12:34:19	45259	00:00:00	0	+00:00:00	0
97	97	100	STA_8	HH:MM:SS	-1	12:34:19	45259	12:33:53	45233	12:34:23	45263	00:00:00	0	+00:00:04	4
98	98	100	STA_8	HH:MM:SS	-1	12:34:19	45259	12:32:49	45169	12:34:19	45259	00:00:00	0	+00:00:00	0
99	99	100	STA_8	HH:MM:SS	-1	12:34:19	45259	12:34:14	45254	12:34:44	45284	00:00:00	0	+00:00:25	25
100	100	100	STA_8	HH:MM:SS	-1	12:34:19	45259	12:32:49	45169	12:34:19	45259	00:00:00	0	+00:00:00	0
1	1	100	STA_9	HH:MM:SS	-1	12:38:40	45520	12:37:10	45430	12:38:40	45520	00:00:00	0	+00:00:00	0
2	2	100	STA_9	HH:MM:SS	-1	12:38:40	45520	12:37:10	45430	12:38:40	45520	00:00:00	0	+00:00:00	0
3	3	100	STA_9	HH:MM:SS	-1	12:38:40	45520	12:37:10	45430	12:38:40	45520	00:00:00	0	+00:00:00	0
4	4	100	STA_9	HH:MM:SS	-1	12:38:40	45520	12:37:10	45430	12:38:40	45520	00:00:00	0	+00:00:00	0
5	5	100	STA_9	HH:MM:SS	-1	12:38:40	45520	12:37:10	45430	12:38:40	45520	00:00:00	0	+00:00:00	0
6	6	100	STA_9	HH:MM:SS	-1	12:38:40	45520	12:37:10	45430	12:38:40	45520	00:00:00	0	+00:00:00	0
7	7	100	STA_9	HH:MM:SS	-1	12:38:40	45520	12:37:10	45430	12:38:40	45520	00:00:00	0	+00:00:00	0
8	8	100	STA_9	HH:MM:SS	-1	12:38:40	45520	12:37:10	45430	12:38:40	45520	00:00:00	0	+00:00:00	0
9	9	100	STA_9	HH:MM:SS	-1	12:38:40	45520	12:37:10	45430	12:38:40	45520	00:00:00	0	+00:00:00	0
10	10	100	STA_9	HH:MM:SS	-1	12:38:40	45520	12:37:20	45440	12:38:40	45520	00:00:00	0	+00:00:00	0
11	11	100	STA_9	HH:MM:SS	-1	12:38:40	45520	12:37:10	45430	12:38:40	45520	00:00:00	0	+00:00:00	0
12	12	100	STA_9	HH:MM:SS	-1	12:38:40	45520	12:37:41	45461	12:38:40	45520	00:00:00	0	+00:00:00	0
13	13	100	STA_9	HH:MM:SS	-1	12:38:40	45520	12:37:10	45430	12:38:40	45520	00:00:00	0	+00:00:00	0
14	14	100	STA_9	HH:MM:SS	-1	12:38:40	45520	12:38:01	45481	12:38:40	45520	00:00:00	0	+00:00:00	0
15	15	100	STA_9	HH:MM:SS	-1	12:38:40	45520	12:37:10	45430	12:38:40	45520	00:00:00	0	+00:00:00	0
16	16	100	STA_9	HH:MM:SS	-1	12:38:40	45520	12:38:22	45502	12:38:52	45532	00:00:00	0	+00:00:12	12
17	17	100	STA_9	HH:MM:SS	-1	12:38:40	45520	12:37:10	45430	12:38:40	45520	00:00:00	0	+00:00:00	0
18	18	100	STA_9	HH:MM:SS	-1	12:38:40	45520	12:38:42	45522	12:39:12	45552	00:00:00	0	+00:00:32	32
19	19	100	STA_9	HH:MM:SS	-1	12:38:40	45520	12:37:10	45430	12:38:40	45520	00:00:00	0	+00:00:00	0
20	20	100	STA_9	HH:MM:SS	-1	12:38:40	45520	12:39:03	45543	12:39:33	45573	00:00:00	0	+00:00:53	53
21	21	100	STA_9	HH:MM:SS	-1	12:38:40	45520	12:37:10	45430	12:38:40	45520	00:00:00	0	+00:00:00	0
22	22	100	STA_9	HH:MM:SS	-1	12:38:40	45520	12:37:10	45430	12:38:40	45520	00:00:00	0	+00:00:00	0
23	23	100	STA_9	HH:MM:SS	-1	12:38:40	45520	12:37:10	45430	12:38:40	45520	00:00:00	0	+00:00:00	0
24	24	100	STA_9	HH:MM:SS	-1	12:38:40	45520	12:37:10	45430	12:38:40	45520	00:00:00	0	+00:00:00	0
25	25	100	STA_9	HH:MM:SS	-1	12:38:40	45520	12:37:10	45430	12:38:40	45520	00:00:00	0	+00:00:00	0
26	26	100	STA_9	HH:MM:SS	-1	12:38:40	45520	12:37:10	45430	12:38:40	45520	00:00:00	0	+00:00:00	0
27	27	100	STA_9	HH:MM:SS	-1	12:38:40	45520	12:37:10	45430	12:38:40	45520	00:00:00	0	+00:00:00	0
28	28	100	STA_9	HH:MM:SS	-1	12:38:40	45520	12:37:10	45430	12:38:40	45520	00:00:00	0	+00:00:00	0
29	29	100	STA_9	HH:MM:SS	-1	12:38:40	45520	12:37:10	45430	12:38:40	45520	00:00:00	0	+00:00:00	0
30	30	100	STA_9	HH:MM:SS	-1	12:38:40	45520	12:37:10	45430	12:38:40	45520	00:00:00	0	+00:00:00	0
31	31	100	STA_9	HH:MM:SS	-1	12:38:40	45520	12:37:10	45430	12:38:40	45520	00:00:00	0	+00:00:00	0
32	32	100	STA_9	HH:MM:SS	-1	12:38:40	45520	12:37:10	45430	12:38:40	45520	00:00:00	0	+00:00:00	0
33	33	100	STA_9	HH:MM:SS	-1	12:38:40	45520	12:37:10	45430	12:38:40	45520	00:00:00	0	+00:00:00	0
34	34	100	STA_9	HH:MM:SS	-1	12:38:40	45520	12:37:10	45430	12:38:40	45520	00:00:00	0	+00:00:00	0
35	35	100	STA_9	HH:MM:SS	-1	12:38:40	45520	12:37:10	45430	12:38:40	45520	00:00:00	0	+00:00:00	0
36	36	100	STA_9	HH:MM:SS	-1	12:38:40	45520	12:37:10	45430	12:38:40	45520	00:00:00	0	+00:00:00	0
37	37	100	STA_9	HH:MM:SS	-1	12:38:40	45520	12:37:10	45430	12:38:40	45520	00:00:00	0	+00:00:00	0
38	38	100	STA_9	HH:MM:SS	-1	12:38:40	45520	12:37:10	45430	12:38:40	45520	00:00:00	0	+00:00:00	0
39	39	100	STA_9	HH:MM:SS	-1	12:38:40	45520	12:37:18	45438	12:38:40	45520	00:00:00	0	+00:00:00	0
40	40	100	STA_9	HH:MM:SS	-1	12:38:40	45520	12:37:10	45430	12:38:40	45520	00:00:00	0	+00:00:00	0
41	41	100	STA_9	HH:MM:SS	-1	12:38:40	45520	12:37:39	45459	12:38:40	45520	00:00:00	0	+00:00:00	0
42	42	100	STA_9	HH:MM:SS	-1	12:38:40	45520	12:37:10	45430	12:38:40	45520	00:00:00	0	+00:00:00	0
43	43	100	STA_9	HH:MM:SS	-1	12:38:40	45520	12:37:59	45479	12:38:40	45520	00:00:00	0	+00:00:00	0
44	44	100	STA_9	HH:MM:SS	-1	12:38:40	45520	12:37:10	45430	12:38:40	45520	00:00:00	0	+00:00:00	0
45	45	100	STA_9	HH:MM:SS	-1	12:38:40	45520	12:38:20	45500	12:38:50	45530	00:00:00	0	+00:00:10	10
46	46	100	STA_9	HH:MM:SS	-1	12:38:40	45520	12:37:10	45430	12:38:40	45520	00:00:00	0	+00:00:00	0
47	47	100	STA_9	HH:MM:SS	-1	12:38:40	45520	12:38:40	45520	12:39:10	45550	00:00:00	0	+00:00:30	30
48	48	100	STA_9	HH:MM:SS	-1	12:38:40	45520	12:37:10	45430	12:38:40	45520	00:00:00	0	+00:00:00	0
49	49	100	STA_9	HH:MM:SS	-1	12:38:40	45520	12:39:01	45541	12:39:31	45571	00:00:00	0	+00:00:51	51
50	50	100	STA_9	HH:MM:SS	-1	12:38:40	45520	12:37:10	45430	12:38:40	45520	00:00:00	0	+00:00:00	0
51	51	100	STA_9	HH:MM:SS	-1	12:38:40	45520	12:37:10	45430	12:38:40	45520	00:00:00	0	+00:00:00	0
52	52	100	STA_9	HH:MM:SS	-1	12:38:40	45520	12:37:10	45430	12:38:40	45520	00:00:00	0	+00:00:00	0
53	53	100	STA_9	HH:MM:SS	-1	12:38:40	45520	12:37:10	45430	12:38:40	45520	00:00:00	0	+00:00:00	0
54	54	100	STA_9	HH:MM:SS	-1	12:38:40	45520	12:37:10	45430	12:38:40	45520	00:00:00	0	+00:00:00	0
55	55	100	STA_9	HH:MM:SS	-1	12:38:40	45520	12:37:10	45430	12:38:40	45520	00:00:00	0	+00:00:00	0
56	56	100	STA_9	HH:MM:SS	-1	12:38:40	45520	12:37:10	45430	12:38:40	45520	00:00:00	0	+00:00:00	0
57	57	100	STA_9	HH:MM:SS	-1	12:38:40	45520	12:37:10	45430	12:38:40	45520	00:00:00	0	+00:00:00	0
58	58	100	STA_9	HH:MM:SS	-1	12:38:40	45520	12:37:10	45430	12:38:40	45520	00:00:00	0	+00:00:00	0
59	59	100	STA_9	HH:MM:SS	-1	12:38:40	45520	12:37:10	45430	12:38:40	45520	00:00:00	0	+00:00:00	0
60	60	100	STA_9	HH:MM:SS	-1	12:38:40	45520	12:37:10	45430	12:38:40	45520	00:00:00	0	+00:00:00	0
61	61	100	STA_9	HH:MM:SS	-1	12:38:40	45520	12:37:10	45430	12:38:40	45520	00:00:00	0	+00:00:00	0
62	62	100	STA_9	HH:MM:SS	-1	12:38:40	45520	12:37:10	45430	12:38:40	45520	00:00:00	0	+00:00:00	0
63	63	100	STA_9	HH:MM:SS	-1	12:38:40	45520	12:37:10	45430	12:38:40	45520	00:00:00	0	+00:00:00	0
64	64	100	STA_9	HH:MM:SS	-1	12:38:40	45520	12:37:10	45430	12:38:40	45520	00:00:00	0	+00:00:00	0
65	65	100	STA_9	HH:MM:SS	-1	12:38:40	45520	12:37:10	45430	12:38:40	45520	00:00:00	0	+00:00:00	0
66	66	100	STA_9	HH:MM:SS	-1	12:38:40	45520	12:37:10	45430	12:38:40	45520	00:00:00	0	+00:00:00	0
67	67	100	STA_9	HH:MM:SS	-1	12:38:40	45520	12:37:10	45430	12:38:40	45520	00:00:00	0	+00:00:00	0
68	68	100	STA_9	HH:MM:SS	-1	12:38:40	45520	12:37:16	45436	12:38:40	45520	00:00:00	0	+00:00:00	0
69	69	100	STA_9	HH:MM:SS	-1	12:38:40	45520	12:37:10	45430	12:38:40	45520	00:00:00	0	+00:00:00	0
70	70	100	STA_9	HH:MM:SS	-1	12:38:40	45520	12:37:37	45457	12:38:40	45520	00:00:00	0	+00:00:00	0
71	71	100	STA_9	HH:MM:SS	-1	12:38:40	45520	12:37:10	45430	12:38:40	45520	00:00:00	0	+00:00:00	0
72	72	100	STA_9	HH:MM:SS	-1	12:38:40	45520	12:37:57	45477	12:38:40	45520	00:00:00	0	+00:00:00	0
73	73	100	STA_9	HH:MM:SS	-1	12:38:40	45520	12:37:10	45430	12:38:40	45520	00:00:00	0	+00:00:00	0
74	74	100	STA_9	HH:MM:SS	-1	12:38:40	45520	12:38:18	45498	12:38:48	45528	00:00:00	0	+00:00:08	8
75	75	100	STA_9	HH:MM:SS	-1	12:38:40	45520	12:37:10	45430	12:38:40	45520	00:00:00	0	+00:00:00	0
76	76	100	STA_9	HH:MM:SS	-1	12:38:40	45520	12:38:38	45518	12:39:08	45548	00:00:00	0	+00:00:28	28
77	77	100	STA_9	HH:MM:SS	-1	12:38:40	45520	12:37:10	45430	12:38:40	45520	00:00:00	0	+00:00:00	0
78	78	100	STA_9	HH:MM:SS	-1	12:38:40	45520	12:38:59	45539	12:39:29	45569	00:00:00	0	+00:00:49	49
79	79	100	STA_9	HH:MM:SS	-1	12:38:40	45520	12:37:10	45430	12:38:40	45520	00:00:00	0	+00:00:00	0
80	80	100	STA_9	HH:MM:SS	-1	12:38:40	45520	12:37:10	45430	12:38:40	45520	00:00:00	0	+00:00:00	0
81	81	100	STA_9	HH:MM:SS	-1	12:38:40	45520	12:37:10	45430	12:38:40	45520	00:00:00	0	+00:00:00	0
82	82	100	STA_9	HH:MM:SS	-1	12:38:40	45520	12:37:10	45430	12:38:40	45520	00:00:00	0	+00:00:00	0
83	83	100	STA_9	HH:MM:SS	-1	12:38:40	45520	12:37:10	45430	12:38:40	45520	00:00:00	0	+00:00:00	0
84	84	100	STA_9	HH:MM:SS	-1	12:38:40	45520	12:37:10	45430	12:38:40	45520	00:00:00	0	+00:00:00	0
85	85	100	STA_9	HH:MM:SS	-1	12:38:40	45520	12:37:10	45430	12:38:40	45520	00:00:00	0	+00:00:00	0
86	86	100	STA_9	HH:MM:SS	-1	12:38:40	45520	12:37:10	45430	12:38:40	45520	00:00:00	0	+00:00:00	0
[truncated: 10,014 more rows]

## Sheet: Validation Generic results
		supp	60	thresh	0
		buff	60
	Average	301.28	3064.71	0.139041	#DIV/0!	overall	3064.71
Theory		Simulations
Primary Delay	Polynomial Delay	Pri Del on Simulation	Simulated Cum Delay	not used	not used
10	4.21296	10	10	-0.578704
12	5.28	12	12	-0.56
14	6.42704	14	14	-0.540926
31	19.7209	31	31	-0.363843
33	21.7387	33	33	-0.34125
35	23.86	35	35	-0.318287
51	44.8162	51	51	-0.12125
54	49.59	54	54	-0.0816667
56	52.9304	56	56	-0.0548148
72	84.48	72	84	0.00571429
74	89.0604	74	88	0.0120497
76	93.7896	76	92	0.0194525
93	140.314	93	126	0.113601
95	146.568	95	130	0.127448
97	152.995	97	134	0.141754
99	159.596	99	138	0.156495
113	210.876	113	166	0.270336
115	218.953	115	171	0.280424
117	227.224	117	177	0.28375
119	235.692	119	183	0.287932
134	305.694	134	253	0.208276
136	315.923	136	263	0.201228
138	326.37	138	273	0.195495
140	337.037	140	283	0.190944
154	418.053	154	353	0.184286
156	430.56	156	363	0.186116
158	443.307	158	373	0.188491
160	456.296	160	383	0.191374
175	561.661	175	458	0.226334
177	576.799	177	468	0.232476
179	592.2	179	478	0.238912
181	607.867	181	489	0.243081
195	725.156	195	594	0.220802
197	743.027	197	610	0.218078
199	761.184	199	626	0.215949
201	779.629	201	642	0.214375
216	927.36	216	762	0.217008
218	948.34	218	778	0.218946
220	969.63	220	794	0.221196
222	991.23	222	810	0.223741
238	1175.5	238	951	0.236067
240	1200	240	969	0.23839
243	1237.38	243	1001	0.23614
259	1449.69	259	1198	0.210094
261	1477.8	261	1224	0.207356
263	1506.27	263	1250	0.205017
280	1762.96	280	1471	0.198479
282	1794.93	282	1497	0.199018
284	1827.28	284	1523	0.199788
300	2100	300	1731	0.213172
302	2135.87	302	1760	0.213561
304	2172.14	304	1790	0.213484
321	2496.98	321	2078	0.201626
323	2537.18	323	2114	0.20018
325	2577.81	325	2150	0.19898
341	2918.41	341	2446	0.193135
343	2962.96	343	2484	0.19282
345	3007.97	345	2522	0.192692
362	3408.9	362	2848	0.196945
364	3458.27	364	2890	0.196633
366	3508.11	366	2934	0.195675
382	3924.06	382	3310	0.185517
384	3978.24	384	3360	0.184
386	4032.91	386	3410	0.182673
403	4517.87	403	3835	0.178063
405	4577.34	405	3885	0.178209
407	4637.33	407	3935	0.178483
409	4697.84	409	3985	0.17888
423	5136.1	423	4340	0.183433
425	5200.84	425	4396	0.183084
427	5266.12	427	4452	0.182865
429	5331.93	429	4509	0.182509
444	5843.04	444	4968	0.176135
446	5913.55	446	5034	0.174721
448	5984.62	448	5100	0.173454
450	6056.25	450	5166	0.172329
465	6611.72	465	5661	0.167942
467	6688.24	467	5727	0.167844
469	6765.35	469	5793	0.167849
471	6843.04	471	5859	0.167954
485	7403.55	485	6332	0.169227
487	7486.02	487	6404	0.168961
489	7569.11	489	6478	0.168433
491	7652.8	491	6552	0.16801
506	8300.18	506	7134	0.163468
508	8389.15	508	7215	0.162737
510	8478.75	510	7297	0.16195
512	8568.98	512	7379	0.161266
528	9313.92	528	8035	0.159169
530	9409.95	530	8117	0.15929
532	9506.64	532	8199	0.159488
549	10355.3	549	8919	0.161036
551	10458.3	551	9009	0.160874
553	10562	553	9101	0.160534
569	11416.4	569	9861	0.15773
571	11526.3	571	9959	0.157375
573	11636.9	573	10059	0.156866
590	12605.8	590	10909	0.15554
592	12723.2	592	11009	0.155707
594	12841.3	594	11109	0.155936

## Sheet: Timetable Result Line A
Run	Scenario	Course	Station	f5	f6	f7	f8	f9	f10	f11	f12	f13	Arrival Delay	f15	Departure Delay
1	1	99	Hl	12:00:00	43200.0	12:00:30	43230.0	HH:MM:SS	-1.0	12:02:09	43329.0	0:00:00	0	+00:01:39	99
1	1	99	Bft	HH:MM:SS	-1.0	HH:MM:SS	-1.0	HH:MM:SS	-1.0	12:03:18	43398.0	0:00:00	0	0:00:00	0
1	1	99	Gj	HH:MM:SS	-1.0	HH:MM:SS	-1.0	HH:MM:SS	-1.0	12:04:13	43453.0	0:00:00	0	0:00:00	0
1	1	99	J�t	HH:MM:SS	-1.0	HH:MM:SS	-1.0	HH:MM:SS	-1.0	12:05:06	43506.0	0:00:00	0	0:00:00	0
1	1	99	Ly	HH:MM:SS	-1.0	12:07:08	43628.0	12:06:17	43577.0	12:07:08	43628.0	0:00:00	0	+00:00:00	0
1	1	99	Sft	HH:MM:SS	-1.0	HH:MM:SS	-1.0	HH:MM:SS	-1.0	12:08:33	43713.0	0:00:00	0	0:00:00	0
1	1	99	Vir	HH:MM:SS	-1.0	HH:MM:SS	-1.0	HH:MM:SS	-1.0	12:09:45	43785.0	0:00:00	0	0:00:00	0
1	1	99	Hot	HH:MM:SS	-1.0	12:13:28	44008.0	12:10:58	43858.0	12:13:28	44008.0	0:00:00	0	+00:00:00	0
1	1	99	Bi	HH:MM:SS	-1.0	12:19:21	44361.0	12:16:51	44211.0	12:19:21	44361.0	0:00:00	0	+00:00:00	0
1	1	99	Li	HH:MM:SS	-1.0	12:25:36	44736.0	12:23:06	44586.0	12:25:36	44736.0	0:00:00	0	+00:00:00	0
1	1	99	Hi	12:32:34	45154.0	HH:MM:SS	-1.0	12:30:34	45034.0	HH:MM:SS	-1.0	-00:02:00	-120	0:00:00	0
1	1	100	Hl	12:06:05	43565.0	12:06:35	43595.0	HH:MM:SS	-1.0	12:06:35	43595.0	0:00:00	0	+00:00:00	0
1	1	100	Bft	HH:MM:SS	-1.0	HH:MM:SS	-1.0	HH:MM:SS	-1.0	12:07:44	43664.0	0:00:00	0	0:00:00	0
1	1	100	Gj	HH:MM:SS	-1.0	HH:MM:SS	-1.0	HH:MM:SS	-1.0	12:08:39	43719.0	0:00:00	0	0:00:00	0
1	1	100	J�t	HH:MM:SS	-1.0	HH:MM:SS	-1.0	HH:MM:SS	-1.0	12:09:32	43772.0	0:00:00	0	0:00:00	0
1	1	100	Ly	HH:MM:SS	-1.0	12:13:13	43993.0	12:10:43	43843.0	12:13:13	43993.0	0:00:00	0	+00:00:00	0
1	1	100	Sft	HH:MM:SS	-1.0	HH:MM:SS	-1.0	HH:MM:SS	-1.0	12:14:38	44078.0	0:00:00	0	0:00:00	0
1	1	100	Vir	HH:MM:SS	-1.0	HH:MM:SS	-1.0	HH:MM:SS	-1.0	12:15:50	44150.0	0:00:00	0	0:00:00	0
1	1	100	Hot	HH:MM:SS	-1.0	12:19:33	44373.0	12:17:03	44223.0	12:19:33	44373.0	0:00:00	0	+00:00:00	0
1	1	100	Bi	HH:MM:SS	-1.0	12:25:26	44726.0	12:22:56	44576.0	12:25:26	44726.0	0:00:00	0	+00:00:00	0
1	1	100	Li	HH:MM:SS	-1.0	12:31:41	45101.0	12:29:11	44951.0	12:31:41	45101.0	0:00:00	0	+00:00:00	0
1	1	100	Hi	12:38:39	45519.0	HH:MM:SS	-1.0	12:36:39	45399.0	HH:MM:SS	-1.0	-00:02:00	-120	0:00:00	0
1	1	102	Hl	12:12:10	43930.0	12:12:40	43960.0	HH:MM:SS	-1.0	12:12:40	43960.0	0:00:00	0	+00:00:00	0
1	1	102	Bft	HH:MM:SS	-1.0	HH:MM:SS	-1.0	HH:MM:SS	-1.0	12:13:49	44029.0	0:00:00	0	0:00:00	0
1	1	102	Gj	HH:MM:SS	-1.0	HH:MM:SS	-1.0	HH:MM:SS	-1.0	12:14:44	44084.0	0:00:00	0	0:00:00	0
1	1	102	J�t	HH:MM:SS	-1.0	HH:MM:SS	-1.0	HH:MM:SS	-1.0	12:15:37	44137.0	0:00:00	0	0:00:00	0
1	1	102	Ly	HH:MM:SS	-1.0	12:19:18	44358.0	12:16:48	44208.0	12:19:18	44358.0	0:00:00	0	+00:00:00	0
1	1	102	Sft	HH:MM:SS	-1.0	HH:MM:SS	-1.0	HH:MM:SS	-1.0	12:20:43	44443.0	0:00:00	0	0:00:00	0
1	1	102	Vir	HH:MM:SS	-1.0	HH:MM:SS	-1.0	HH:MM:SS	-1.0	12:21:55	44515.0	0:00:00	0	0:00:00	0
1	1	102	Hot	HH:MM:SS	-1.0	12:25:38	44738.0	12:23:08	44588.0	12:25:38	44738.0	0:00:00	0	+00:00:00	0
1	1	102	Bi	HH:MM:SS	-1.0	12:31:31	45091.0	12:29:01	44941.0	12:31:31	45091.0	0:00:00	0	+00:00:00	0
1	1	102	Li	HH:MM:SS	-1.0	12:37:46	45466.0	12:35:16	45316.0	12:37:46	45466.0	0:00:00	0	+00:00:00	0
1	1	102	Hi	12:44:44	45884.0	HH:MM:SS	-1.0	12:42:44	45764.0	HH:MM:SS	-1.0	-00:02:00	-120	0:00:00	0
1	1	104	Hl	12:18:15	44295.0	12:18:45	44325.0	HH:MM:SS	-1.0	12:18:45	44325.0	0:00:00	0	+00:00:00	0
1	1	104	Bft	HH:MM:SS	-1.0	HH:MM:SS	-1.0	HH:MM:SS	-1.0	12:19:54	44394.0	0:00:00	0	0:00:00	0
1	1	104	Gj	HH:MM:SS	-1.0	HH:MM:SS	-1.0	HH:MM:SS	-1.0	12:20:49	44449.0	0:00:00	0	0:00:00	0
1	1	104	J�t	HH:MM:SS	-1.0	HH:MM:SS	-1.0	HH:MM:SS	-1.0	12:21:42	44502.0	0:00:00	0	0:00:00	0
1	1	104	Ly	HH:MM:SS	-1.0	12:25:23	44723.0	12:22:53	44573.0	12:25:23	44723.0	0:00:00	0	+00:00:00	0
1	1	104	Sft	HH:MM:SS	-1.0	HH:MM:SS	-1.0	HH:MM:SS	-1.0	12:26:48	44808.0	0:00:00	0	0:00:00	0
1	1	104	Vir	HH:MM:SS	-1.0	HH:MM:SS	-1.0	HH:MM:SS	-1.0	12:28:00	44880.0	0:00:00	0	0:00:00	0
1	1	104	Hot	HH:MM:SS	-1.0	12:31:43	45103.0	12:29:13	44953.0	12:31:43	45103.0	0:00:00	0	+00:00:00	0
1	1	104	Bi	HH:MM:SS	-1.0	12:37:36	45456.0	12:35:06	45306.0	12:37:36	45456.0	0:00:00	0	+00:00:00	0
1	1	104	Li	HH:MM:SS	-1.0	12:43:51	45831.0	12:41:21	45681.0	12:43:51	45831.0	0:00:00	0	+00:00:00	0
1	1	104	Hi	12:50:49	46249.0	HH:MM:SS	-1.0	12:48:49	46129.0	HH:MM:SS	-1.0	-00:02:00	-120	0:00:00	0
1	1	106	Hl	12:24:20	44660.0	12:24:50	44690.0	HH:MM:SS	-1.0	12:24:50	44690.0	0:00:00	0	+00:00:00	0
1	1	106	Bft	HH:MM:SS	-1.0	HH:MM:SS	-1.0	HH:MM:SS	-1.0	12:25:59	44759.0	0:00:00	0	0:00:00	0
1	1	106	Gj	HH:MM:SS	-1.0	HH:MM:SS	-1.0	HH:MM:SS	-1.0	12:26:54	44814.0	0:00:00	0	0:00:00	0
1	1	106	J�t	HH:MM:SS	-1.0	HH:MM:SS	-1.0	HH:MM:SS	-1.0	12:27:47	44867.0	0:00:00	0	0:00:00	0
1	1	106	Ly	HH:MM:SS	-1.0	12:31:28	45088.0	12:28:58	44938.0	12:31:28	45088.0	0:00:00	0	+00:00:00	0
1	1	106	Sft	HH:MM:SS	-1.0	HH:MM:SS	-1.0	HH:MM:SS	-1.0	12:32:53	45173.0	0:00:00	0	0:00:00	0
1	1	106	Vir	HH:MM:SS	-1.0	HH:MM:SS	-1.0	HH:MM:SS	-1.0	12:34:05	45245.0	0:00:00	0	0:00:00	0
1	1	106	Hot	HH:MM:SS	-1.0	12:37:48	45468.0	12:35:18	45318.0	12:37:48	45468.0	0:00:00	0	+00:00:00	0
1	1	106	Bi	HH:MM:SS	-1.0	12:43:41	45821.0	12:41:11	45671.0	12:43:41	45821.0	0:00:00	0	+00:00:00	0
1	1	106	Li	HH:MM:SS	-1.0	12:49:56	46196.0	12:47:26	46046.0	12:49:56	46196.0	0:00:00	0	+00:00:00	0
1	1	106	Hi	12:56:54	46614.0	HH:MM:SS	-1.0	12:54:54	46494.0	HH:MM:SS	-1.0	-00:02:00	-120	0:00:00	0
1	1	108	Hl	12:30:25	45025.0	12:30:55	45055.0	HH:MM:SS	-1.0	12:30:55	45055.0	0:00:00	0	+00:00:00	0
1	1	108	Bft	HH:MM:SS	-1.0	HH:MM:SS	-1.0	HH:MM:SS	-1.0	12:32:04	45124.0	0:00:00	0	0:00:00	0
1	1	108	Gj	HH:MM:SS	-1.0	HH:MM:SS	-1.0	HH:MM:SS	-1.0	12:32:59	45179.0	0:00:00	0	0:00:00	0
1	1	108	J�t	HH:MM:SS	-1.0	HH:MM:SS	-1.0	HH:MM:SS	-1.0	12:33:52	45232.0	0:00:00	0	0:00:00	0
1	1	108	Ly	HH:MM:SS	-1.0	12:37:33	45453.0	12:35:03	45303.0	12:37:33	45453.0	0:00:00	0	+00:00:00	0
1	1	108	Sft	HH:MM:SS	-1.0	HH:MM:SS	-1.0	HH:MM:SS	-1.0	12:38:58	45538.0	0:00:00	0	0:00:00	0
1	1	108	Vir	HH:MM:SS	-1.0	HH:MM:SS	-1.0	HH:MM:SS	-1.0	12:40:10	45610.0	0:00:00	0	0:00:00	0
1	1	108	Hot	HH:MM:SS	-1.0	12:43:53	45833.0	12:41:23	45683.0	12:43:53	45833.0	0:00:00	0	+00:00:00	0
1	1	108	Bi	HH:MM:SS	-1.0	12:49:46	46186.0	12:47:16	46036.0	12:49:46	46186.0	0:00:00	0	+00:00:00	0
1	1	108	Li	HH:MM:SS	-1.0	12:56:01	46561.0	12:53:31	46411.0	12:56:01	46561.0	0:00:00	0	+00:00:00	0
1	1	108	Hi	13:02:59	46979.0	HH:MM:SS	-1.0	13:00:59	46859.0	HH:MM:SS	-1.0	-00:02:00	-120	0:00:00	0
1	1	110	Hl	12:36:30	45390.0	12:37:00	45420.0	HH:MM:SS	-1.0	12:37:00	45420.0	0:00:00	0	+00:00:00	0
1	1	110	Bft	HH:MM:SS	-1.0	HH:MM:SS	-1.0	HH:MM:SS	-1.0	12:38:09	45489.0	0:00:00	0	0:00:00	0
1	1	110	Gj	HH:MM:SS	-1.0	HH:MM:SS	-1.0	HH:MM:SS	-1.0	12:39:04	45544.0	0:00:00	0	0:00:00	0
1	1	110	J�t	HH:MM:SS	-1.0	HH:MM:SS	-1.0	HH:MM:SS	-1.0	12:39:57	45597.0	0:00:00	0	0:00:00	0
1	1	110	Ly	HH:MM:SS	-1.0	12:43:38	45818.0	12:41:08	45668.0	12:43:38	45818.0	0:00:00	0	+00:00:00	0
1	1	110	Sft	HH:MM:SS	-1.0	HH:MM:SS	-1.0	HH:MM:SS	-1.0	12:45:03	45903.0	0:00:00	0	0:00:00	0
1	1	110	Vir	HH:MM:SS	-1.0	HH:MM:SS	-1.0	HH:MM:SS	-1.0	12:46:15	45975.0	0:00:00	0	0:00:00	0
1	1	110	Hot	HH:MM:SS	-1.0	12:49:58	46198.0	12:47:28	46048.0	12:49:58	46198.0	0:00:00	0	+00:00:00	0
1	1	110	Bi	HH:MM:SS	-1.0	12:55:51	46551.0	12:53:21	46401.0	12:55:51	46551.0	0:00:00	0	+00:00:00	0
1	1	110	Li	HH:MM:SS	-1.0	13:02:06	46926.0	12:59:36	46776.0	13:02:06	46926.0	0:00:00	0	+00:00:00	0
1	1	110	Hi	13:09:04	47344.0	HH:MM:SS	-1.0	13:07:04	47224.0	HH:MM:SS	-1.0	-00:02:00	-120	0:00:00	0
2	2	99	Hl	12:00:00	43200.0	12:00:30	43230.0	HH:MM:SS	-1.0	12:07:19	43639.0	0:00:00	0	+00:06:49	409
2	2	99	Bft	HH:MM:SS	-1.0	HH:MM:SS	-1.0	HH:MM:SS	-1.0	12:08:28	43708.0	0:00:00	0	0:00:00	0
2	2	99	Gj	HH:MM:SS	-1.0	HH:MM:SS	-1.0	HH:MM:SS	-1.0	12:09:23	43763.0	0:00:00	0	0:00:00	0
2	2	99	J�t	HH:MM:SS	-1.0	HH:MM:SS	-1.0	HH:MM:SS	-1.0	12:10:16	43816.0	0:00:00	0	0:00:00	0
2	2	99	Ly	HH:MM:SS	-1.0	12:07:08	43628.0	12:11:27	43887.0	12:11:57	43917.0	0:00:00	0	+00:04:49	289
2	2	99	Sft	HH:MM:SS	-1.0	HH:MM:SS	-1.0	HH:MM:SS	-1.0	12:13:22	44002.0	0:00:00	0	0:00:00	0
2	2	99	Vir	HH:MM:SS	-1.0	HH:MM:SS	-1.0	HH:MM:SS	-1.0	12:14:34	44074.0	0:00:00	0	0:00:00	0
2	2	99	Hot	HH:MM:SS	-1.0	12:13:28	44008.0	12:15:47	44147.0	12:16:17	44177.0	0:00:00	0	+00:02:49	169
2	2	99	Bi	HH:MM:SS	-1.0	12:19:21	44361.0	12:19:40	44380.0	12:20:10	44410.0	0:00:00	0	+00:00:49	49
2	2	99	Li	HH:MM:SS	-1.0	12:25:36	44736.0	12:23:55	44635.0	12:25:36	44736.0	0:00:00	0	+00:00:00	0
2	2	99	Hi	12:32:34	45154.0	HH:MM:SS	-1.0	12:30:34	45034.0	HH:MM:SS	-1.0	-00:02:00	-120	0:00:00	0
2	2	100	Hl	12:06:05	43565.0	12:06:35	43595.0	HH:MM:SS	-1.0	12:07:58	43678.0	0:00:00	0	+00:01:23	83
2	2	100	Bft	HH:MM:SS	-1.0	HH:MM:SS	-1.0	HH:MM:SS	-1.0	12:09:22	43762.0	0:00:00	0	0:00:00	0
2	2	100	Gj	HH:MM:SS	-1.0	HH:MM:SS	-1.0	HH:MM:SS	-1.0	12:10:37	43837.0	0:00:00	0	0:00:00	0
2	2	100	J�t	HH:MM:SS	-1.0	HH:MM:SS	-1.0	HH:MM:SS	-1.0	12:11:30	43890.0	0:00:00	0	0:00:00	0
2	2	100	Ly	HH:MM:SS	-1.0	12:13:13	43993.0	12:13:35	44015.0	12:14:05	44045.0	0:00:00	0	+00:00:52	52
2	2	100	Sft	HH:MM:SS	-1.0	HH:MM:SS	-1.0	HH:MM:SS	-1.0	12:15:30	44130.0	0:00:00	0	0:00:00	0
2	2	100	Vir	HH:MM:SS	-1.0	HH:MM:SS	-1.0	HH:MM:SS	-1.0	12:16:42	44202.0	0:00:00	0	0:00:00	0
2	2	100	Hot	HH:MM:SS	-1.0	12:19:33	44373.0	12:18:08	44288.0	12:19:33	44373.0	0:00:00	0	+00:00:00	0
2	2	100	Bi	HH:MM:SS	-1.0	12:25:26	44726.0	12:22:56	44576.0	12:25:26	44726.0	0:00:00	0	+00:00:00	0
2	2	100	Li	HH:MM:SS	-1.0	12:31:41	45101.0	12:29:11	44951.0	12:31:41	45101.0	0:00:00	0	+00:00:00	0
2	2	100	Hi	12:38:39	45519.0	HH:MM:SS	-1.0	12:36:39	45399.0	HH:MM:SS	-1.0	-00:02:00	-120	0:00:00	0
2	2	102	Hl	12:12:10	43930.0	12:12:40	43960.0	HH:MM:SS	-1.0	12:12:40	43960.0	0:00:00	0	+00:00:00	0
2	2	102	Bft	HH:MM:SS	-1.0	HH:MM:SS	-1.0	HH:MM:SS	-1.0	12:13:49	44029.0	0:00:00	0	0:00:00	0
2	2	102	Gj	HH:MM:SS	-1.0	HH:MM:SS	-1.0	HH:MM:SS	-1.0	12:14:44	44084.0	0:00:00	0	0:00:00	0
2	2	102	J�t	HH:MM:SS	-1.0	HH:MM:SS	-1.0	HH:MM:SS	-1.0	12:15:37	44137.0	0:00:00	0	0:00:00	0
2	2	102	Ly	HH:MM:SS	-1.0	12:19:18	44358.0	12:16:48	44208.0	12:19:18	44358.0	0:00:00	0	+00:00:00	0
2	2	102	Sft	HH:MM:SS	-1.0	HH:MM:SS	-1.0	HH:MM:SS	-1.0	12:20:43	44443.0	0:00:00	0	0:00:00	0
2	2	102	Vir	HH:MM:SS	-1.0	HH:MM:SS	-1.0	HH:MM:SS	-1.0	12:21:55	44515.0	0:00:00	0	0:00:00	0
2	2	102	Hot	HH:MM:SS	-1.0	12:25:38	44738.0	12:23:08	44588.0	12:25:38	44738.0	0:00:00	0	+00:00:00	0
2	2	102	Bi	HH:MM:SS	-1.0	12:31:31	45091.0	12:29:01	44941.0	12:31:31	45091.0	0:00:00	0	+00:00:00	0
2	2	102	Li	HH:MM:SS	-1.0	12:37:46	45466.0	12:35:16	45316.0	12:37:46	45466.0	0:00:00	0	+00:00:00	0
2	2	102	Hi	12:44:44	45884.0	HH:MM:SS	-1.0	12:42:44	45764.0	HH:MM:SS	-1.0	-00:02:00	-120	0:00:00	0
2	2	104	Hl	12:18:15	44295.0	12:18:45	44325.0	HH:MM:SS	-1.0	12:18:45	44325.0	0:00:00	0	+00:00:00	0
2	2	104	Bft	HH:MM:SS	-1.0	HH:MM:SS	-1.0	HH:MM:SS	-1.0	12:19:54	44394.0	0:00:00	0	0:00:00	0
2	2	104	Gj	HH:MM:SS	-1.0	HH:MM:SS	-1.0	HH:MM:SS	-1.0	12:20:49	44449.0	0:00:00	0	0:00:00	0
2	2	104	J�t	HH:MM:SS	-1.0	HH:MM:SS	-1.0	HH:MM:SS	-1.0	12:21:42	44502.0	0:00:00	0	0:00:00	0
2	2	104	Ly	HH:MM:SS	-1.0	12:25:23	44723.0	12:22:53	44573.0	12:25:23	44723.0	0:00:00	0	+00:00:00	0
2	2	104	Sft	HH:MM:SS	-1.0	HH:MM:SS	-1.0	HH:MM:SS	-1.0	12:26:48	44808.0	0:00:00	0	0:00:00	0
2	2	104	Vir	HH:MM:SS	-1.0	HH:MM:SS	-1.0	HH:MM:SS	-1.0	12:28:00	44880.0	0:00:00	0	0:00:00	0
2	2	104	Hot	HH:MM:SS	-1.0	12:31:43	45103.0	12:29:13	44953.0	12:31:43	45103.0	0:00:00	0	+00:00:00	0
2	2	104	Bi	HH:MM:SS	-1.0	12:37:36	45456.0	12:35:06	45306.0	12:37:36	45456.0	0:00:00	0	+00:00:00	0
2	2	104	Li	HH:MM:SS	-1.0	12:43:51	45831.0	12:41:21	45681.0	12:43:51	45831.0	0:00:00	0	+00:00:00	0
2	2	104	Hi	12:50:49	46249.0	HH:MM:SS	-1.0	12:48:49	46129.0	HH:MM:SS	-1.0	-00:02:00	-120	0:00:00	0
2	2	106	Hl	12:24:20	44660.0	12:24:50	44690.0	HH:MM:SS	-1.0	12:24:50	44690.0	0:00:00	0	+00:00:00	0
2	2	106	Bft	HH:MM:SS	-1.0	HH:MM:SS	-1.0	HH:MM:SS	-1.0	12:25:59	44759.0	0:00:00	0	0:00:00	0
2	2	106	Gj	HH:MM:SS	-1.0	HH:MM:SS	-1.0	HH:MM:SS	-1.0	12:26:54	44814.0	0:00:00	0	0:00:00	0
2	2	106	J�t	HH:MM:SS	-1.0	HH:MM:SS	-1.0	HH:MM:SS	-1.0	12:27:47	44867.0	0:00:00	0	0:00:00	0
2	2	106	Ly	HH:MM:SS	-1.0	12:31:28	45088.0	12:28:58	44938.0	12:31:28	45088.0	0:00:00	0	+00:00:00	0
2	2	106	Sft	HH:MM:SS	-1.0	HH:MM:SS	-1.0	HH:MM:SS	-1.0	12:32:53	45173.0	0:00:00	0	0:00:00	0
2	2	106	Vir	HH:MM:SS	-1.0	HH:MM:SS	-1.0	HH:MM:SS	-1.0	12:34:05	45245.0	0:00:00	0	0:00:00	0
2	2	106	Hot	HH:MM:SS	-1.0	12:37:48	45468.0	12:35:18	45318.0	12:37:48	45468.0	0:00:00	0	+00:00:00	0
2	2	106	Bi	HH:MM:SS	-1.0	12:43:41	45821.0	12:41:11	45671.0	12:43:41	45821.0	0:00:00	0	+00:00:00	0
2	2	106	Li	HH:MM:SS	-1.0	12:49:56	46196.0	12:47:26	46046.0	12:49:56	46196.0	0:00:00	0	+00:00:00	0
2	2	106	Hi	12:56:54	46614.0	HH:MM:SS	-1.0	12:54:54	46494.0	HH:MM:SS	-1.0	-00:02:00	-120	0:00:00	0
2	2	108	Hl	12:30:25	45025.0	12:30:55	45055.0	HH:MM:SS	-1.0	12:30:55	45055.0	0:00:00	0	+00:00:00	0
2	2	108	Bft	HH:MM:SS	-1.0	HH:MM:SS	-1.0	HH:MM:SS	-1.0	12:32:04	45124.0	0:00:00	0	0:00:00	0
2	2	108	Gj	HH:MM:SS	-1.0	HH:MM:SS	-1.0	HH:MM:SS	-1.0	12:32:59	45179.0	0:00:00	0	0:00:00	0
2	2	108	J�t	HH:MM:SS	-1.0	HH:MM:SS	-1.0	HH:MM:SS	-1.0	12:33:52	45232.0	0:00:00	0	0:00:00	0
2	2	108	Ly	HH:MM:SS	-1.0	12:37:33	45453.0	12:35:03	45303.0	12:37:33	45453.0	0:00:00	0	+00:00:00	0
2	2	108	Sft	HH:MM:SS	-1.0	HH:MM:SS	-1.0	HH:MM:SS	-1.0	12:38:58	45538.0	0:00:00	0	0:00:00	0
2	2	108	Vir	HH:MM:SS	-1.0	HH:MM:SS	-1.0	HH:MM:SS	-1.0	12:40:10	45610.0	0:00:00	0	0:00:00	0
2	2	108	Hot	HH:MM:SS	-1.0	12:43:53	45833.0	12:41:23	45683.0	12:43:53	45833.0	0:00:00	0	+00:00:00	0
2	2	108	Bi	HH:MM:SS	-1.0	12:49:46	46186.0	12:47:16	46036.0	12:49:46	46186.0	0:00:00	0	+00:00:00	0
2	2	108	Li	HH:MM:SS	-1.0	12:56:01	46561.0	12:53:31	46411.0	12:56:01	46561.0	0:00:00	0	+00:00:00	0
2	2	108	Hi	13:02:59	46979.0	HH:MM:SS	-1.0	13:00:59	46859.0	HH:MM:SS	-1.0	-00:02:00	-120	0:00:00	0
2	2	110	Hl	12:36:30	45390.0	12:37:00	45420.0	HH:MM:SS	-1.0	12:37:00	45420.0	0:00:00	0	+00:00:00	0
2	2	110	Bft	HH:MM:SS	-1.0	HH:MM:SS	-1.0	HH:MM:SS	-1.0	12:38:09	45489.0	0:00:00	0	0:00:00	0
2	2	110	Gj	HH:MM:SS	-1.0	HH:MM:SS	-1.0	HH:MM:SS	-1.0	12:39:04	45544.0	0:00:00	0	0:00:00	0
2	2	110	J�t	HH:MM:SS	-1.0	HH:MM:SS	-1.0	HH:MM:SS	-1.0	12:39:57	45597.0	0:00:00	0	0:00:00	0
2	2	110	Ly	HH:MM:SS	-1.0	12:43:38	45818.0	12:41:08	45668.0	12:43:38	45818.0	0:00:00	0	+00:00:00	0
2	2	110	Sft	HH:MM:SS	-1.0	HH:MM:SS	-1.0	HH:MM:SS	-1.0	12:45:03	45903.0	0:00:00	0	0:00:00	0
2	2	110	Vir	HH:MM:SS	-1.0	HH:MM:SS	-1.0	HH:MM:SS	-1.0	12:46:15	45975.0	0:00:00	0	0:00:00	0
2	2	110	Hot	HH:MM:SS	-1.0	12:49:58	46198.0	12:47:28	46048.0	12:49:58	46198.0	0:00:00	0	+00:00:00	0
2	2	110	Bi	HH:MM:SS	-1.0	12:55:51	46551.0	12:53:21	46401.0	12:55:51	46551.0	0:00:00	0	+00:00:00	0
2	2	110	Li	HH:MM:SS	-1.0	13:02:06	46926.0	12:59:36	46776.0	13:02:06	46926.0	0:00:00	0	+00:00:00	0
2	2	110	Hi	13:09:04	47344.0	HH:MM:SS	-1.0	13:07:04	47224.0	HH:MM:SS	-1.0	-00:02:00	-120	0:00:00	0
3	3	99	Hl	12:00:00	43200.0	12:00:30	43230.0	HH:MM:SS	-1.0	12:02:29	43349.0	0:00:00	0	+00:01:59	119
3	3	99	Bft	HH:MM:SS	-1.0	HH:MM:SS	-1.0	HH:MM:SS	-1.0	12:03:38	43418.0	0:00:00	0	0:00:00	0
3	3	99	Gj	HH:MM:SS	-1.0	HH:MM:SS	-1.0	HH:MM:SS	-1.0	12:04:33	43473.0	0:00:00	0	0:00:00	0
3	3	99	J�t	HH:MM:SS	-1.0	HH:MM:SS	-1.0	HH:MM:SS	-1.0	12:05:26	43526.0	0:00:00	0	0:00:00	0
3	3	99	Ly	HH:MM:SS	-1.0	12:07:08	43628.0	12:06:37	43597.0	12:07:08	43628.0	0:00:00	0	+00:00:00	0
3	3	99	Sft	HH:MM:SS	-1.0	HH:MM:SS	-1.0	HH:MM:SS	-1.0	12:08:33	43713.0	0:00:00	0	0:00:00	0
3	3	99	Vir	HH:MM:SS	-1.0	HH:MM:SS	-1.0	HH:MM:SS	-1.0	12:09:45	43785.0	0:00:00	0	0:00:00	0
3	3	99	Hot	HH:MM:SS	-1.0	12:13:28	44008.0	12:10:58	43858.0	12:13:28	44008.0	0:00:00	0	+00:00:00	0
3	3	99	Bi	HH:MM:SS	-1.0	12:19:21	44361.0	12:16:51	44211.0	12:19:21	44361.0	0:00:00	0	+00:00:00	0
3	3	99	Li	HH:MM:SS	-1.0	12:25:36	44736.0	12:23:06	44586.0	12:25:36	44736.0	0:00:00	0	+00:00:00	0
3	3	99	Hi	12:32:34	45154.0	HH:MM:SS	-1.0	12:30:34	45034.0	HH:MM:SS	-1.0	-00:02:00	-120	0:00:00	0
3	3	100	Hl	12:06:05	43565.0	12:06:35	43595.0	HH:MM:SS	-1.0	12:06:35	43595.0	0:00:00	0	+00:00:00	0
3	3	100	Bft	HH:MM:SS	-1.0	HH:MM:SS	-1.0	HH:MM:SS	-1.0	12:07:44	43664.0	0:00:00	0	0:00:00	0
3	3	100	Gj	HH:MM:SS	-1.0	HH:MM:SS	-1.0	HH:MM:SS	-1.0	12:08:39	43719.0	0:00:00	0	0:00:00	0
3	3	100	J�t	HH:MM:SS	-1.0	HH:MM:SS	-1.0	HH:MM:SS	-1.0	12:09:32	43772.0	0:00:00	0	0:00:00	0
3	3	100	Ly	HH:MM:SS	-1.0	12:13:13	43993.0	12:10:43	43843.0	12:13:13	43993.0	0:00:00	0	+00:00:00	0
3	3	100	Sft	HH:MM:SS	-1.0	HH:MM:SS	-1.0	HH:MM:SS	-1.0	12:14:38	44078.0	0:00:00	0	0:00:00	0
3	3	100	Vir	HH:MM:SS	-1.0	HH:MM:SS	-1.0	HH:MM:SS	-1.0	12:15:50	44150.0	0:00:00	0	0:00:00	0
3	3	100	Hot	HH:MM:SS	-1.0	12:19:33	44373.0	12:17:03	44223.0	12:19:33	44373.0	0:00:00	0	+00:00:00	0
3	3	100	Bi	HH:MM:SS	-1.0	12:25:26	44726.0	12:22:56	44576.0	12:25:26	44726.0	0:00:00	0	+00:00:00	0
3	3	100	Li	HH:MM:SS	-1.0	12:31:41	45101.0	12:29:11	44951.0	12:31:41	45101.0	0:00:00	0	+00:00:00	0
3	3	100	Hi	12:38:39	45519.0	HH:MM:SS	-1.0	12:36:39	45399.0	HH:MM:SS	-1.0	-00:02:00	-120	0:00:00	0
3	3	102	Hl	12:12:10	43930.0	12:12:40	43960.0	HH:MM:SS	-1.0	12:12:40	43960.0	0:00:00	0	+00:00:00	0
3	3	102	Bft	HH:MM:SS	-1.0	HH:MM:SS	-1.0	HH:MM:SS	-1.0	12:13:49	44029.0	0:00:00	0	0:00:00	0
3	3	102	Gj	HH:MM:SS	-1.0	HH:MM:SS	-1.0	HH:MM:SS	-1.0	12:14:44	44084.0	0:00:00	0	0:00:00	0
3	3	102	J�t	HH:MM:SS	-1.0	HH:MM:SS	-1.0	HH:MM:SS	-1.0	12:15:37	44137.0	0:00:00	0	0:00:00	0
3	3	102	Ly	HH:MM:SS	-1.0	12:19:18	44358.0	12:16:48	44208.0	12:19:18	44358.0	0:00:00	0	+00:00:00	0
3	3	102	Sft	HH:MM:SS	-1.0	HH:MM:SS	-1.0	HH:MM:SS	-1.0	12:20:43	44443.0	0:00:00	0	0:00:00	0
3	3	102	Vir	HH:MM:SS	-1.0	HH:MM:SS	-1.0	HH:MM:SS	-1.0	12:21:55	44515.0	0:00:00	0	0:00:00	0
3	3	102	Hot	HH:MM:SS	-1.0	12:25:38	44738.0	12:23:08	44588.0	12:25:38	44738.0	0:00:00	0	+00:00:00	0
3	3	102	Bi	HH:MM:SS	-1.0	12:31:31	45091.0	12:29:01	44941.0	12:31:31	45091.0	0:00:00	0	+00:00:00	0
3	3	102	Li	HH:MM:SS	-1.0	12:37:46	45466.0	12:35:16	45316.0	12:37:46	45466.0	0:00:00	0	+00:00:00	0
3	3	102	Hi	12:44:44	45884.0	HH:MM:SS	-1.0	12:42:44	45764.0	HH:MM:SS	-1.0	-00:02:00	-120	0:00:00	0
3	3	104	Hl	12:18:15	44295.0	12:18:45	44325.0	HH:MM:SS	-1.0	12:18:45	44325.0	0:00:00	0	+00:00:00	0
3	3	104	Bft	HH:MM:SS	-1.0	HH:MM:SS	-1.0	HH:MM:SS	-1.0	12:19:54	44394.0	0:00:00	0	0:00:00	0
3	3	104	Gj	HH:MM:SS	-1.0	HH:MM:SS	-1.0	HH:MM:SS	-1.0	12:20:49	44449.0	0:00:00	0	0:00:00	0
3	3	104	J�t	HH:MM:SS	-1.0	HH:MM:SS	-1.0	HH:MM:SS	-1.0	12:21:42	44502.0	0:00:00	0	0:00:00	0
3	3	104	Ly	HH:MM:SS	-1.0	12:25:23	44723.0	12:22:53	44573.0	12:25:23	44723.0	0:00:00	0	+00:00:00	0
3	3	104	Sft	HH:MM:SS	-1.0	HH:MM:SS	-1.0	HH:MM:SS	-1.0	12:26:48	44808.0	0:00:00	0	0:00:00	0
3	3	104	Vir	HH:MM:SS	-1.0	HH:MM:SS	-1.0	HH:MM:SS	-1.0	12:28:00	44880.0	0:00:00	0	0:00:00	0
3	3	104	Hot	HH:MM:SS	-1.0	12:31:43	45103.0	12:29:13	44953.0	12:31:43	45103.0	0:00:00	0	+00:00:00	0
3	3	104	Bi	HH:MM:SS	-1.0	12:37:36	45456.0	12:35:06	45306.0	12:37:36	45456.0	0:00:00	0	+00:00:00	0
3	3	104	Li	HH:MM:SS	-1.0	12:43:51	45831.0	12:41:21	45681.0	12:43:51	45831.0	0:00:00	0	+00:00:00	0
3	3	104	Hi	12:50:49	46249.0	HH:MM:SS	-1.0	12:48:49	46129.0	HH:MM:SS	-1.0	-00:02:00	-120	0:00:00	0
3	3	106	Hl	12:24:20	44660.0	12:24:50	44690.0	HH:MM:SS	-1.0	12:24:50	44690.0	0:00:00	0	+00:00:00	0
3	3	106	Bft	HH:MM:SS	-1.0	HH:MM:SS	-1.0	HH:MM:SS	-1.0	12:25:59	44759.0	0:00:00	0	0:00:00	0
3	3	106	Gj	HH:MM:SS	-1.0	HH:MM:SS	-1.0	HH:MM:SS	-1.0	12:26:54	44814.0	0:00:00	0	0:00:00	0
3	3	106	J�t	HH:MM:SS	-1.0	HH:MM:SS	-1.0	HH:MM:SS	-1.0	12:27:47	44867.0	0:00:00	0	0:00:00	0
3	3	106	Ly	HH:MM:SS	-1.0	12:31:28	45088.0	12:28:58	44938.0	12:31:28	45088.0	0:00:00	0	+00:00:00	0
3	3	106	Sft	HH:MM:SS	-1.0	HH:MM:SS	-1.0	HH:MM:SS	-1.0	12:32:53	45173.0	0:00:00	0	0:00:00	0
3	3	106	Vir	HH:MM:SS	-1.0	HH:MM:SS	-1.0	HH:MM:SS	-1.0	12:34:05	45245.0	0:00:00	0	0:00:00	0
3	3	106	Hot	HH:MM:SS	-1.0	12:37:48	45468.0	12:35:18	45318.0	12:37:48	45468.0	0:00:00	0	+00:00:00	0
3	3	106	Bi	HH:MM:SS	-1.0	12:43:41	45821.0	12:41:11	45671.0	12:43:41	45821.0	0:00:00	0	+00:00:00	0
3	3	106	Li	HH:MM:SS	-1.0	12:49:56	46196.0	12:47:26	46046.0	12:49:56	46196.0	0:00:00	0	+00:00:00	0
3	3	106	Hi	12:56:54	46614.0	HH:MM:SS	-1.0	12:54:54	46494.0	HH:MM:SS	-1.0	-00:02:00	-120	0:00:00	0
3	3	108	Hl	12:30:25	45025.0	12:30:55	45055.0	HH:MM:SS	-1.0	12:30:55	45055.0	0:00:00	0	+00:00:00	0
3	3	108	Bft	HH:MM:SS	-1.0	HH:MM:SS	-1.0	HH:MM:SS	-1.0	12:32:04	45124.0	0:00:00	0	0:00:00	0
3	3	108	Gj	HH:MM:SS	-1.0	HH:MM:SS	-1.0	HH:MM:SS	-1.0	12:32:59	45179.0	0:00:00	0	0:00:00	0
3	3	108	J�t	HH:MM:SS	-1.0	HH:MM:SS	-1.0	HH:MM:SS	-1.0	12:33:52	45232.0	0:00:00	0	0:00:00	0
3	3	108	Ly	HH:MM:SS	-1.0	12:37:33	45453.0	12:35:03	45303.0	12:37:33	45453.0	0:00:00	0	+00:00:00	0
3	3	108	Sft	HH:MM:SS	-1.0	HH:MM:SS	-1.0	HH:MM:SS	-1.0	12:38:58	45538.0	0:00:00	0	0:00:00	0
3	3	108	Vir	HH:MM:SS	-1.0	HH:MM:SS	-1.0	HH:MM:SS	-1.0	12:40:10	45610.0	0:00:00	0	0:00:00	0
3	3	108	Hot	HH:MM:SS	-1.0	12:43:53	45833.0	12:41:23	45683.0	12:43:53	45833.0	0:00:00	0	+00:00:00	0
3	3	108	Bi	HH:MM:SS	-1.0	12:49:46	46186.0	12:47:16	46036.0	12:49:46	46186.0	0:00:00	0	+00:00:00	0
3	3	108	Li	HH:MM:SS	-1.0	12:56:01	46561.0	12:53:31	46411.0	12:56:01	46561.0	0:00:00	0	+00:00:00	0
3	3	108	Hi	13:02:59	46979.0	HH:MM:SS	-1.0	13:00:59	46859.0	HH:MM:SS	-1.0	-00:02:00	-120	0:00:00	0
3	3	110	Hl	12:36:30	45390.0	12:37:00	45420.0	HH:MM:SS	-1.0	12:37:00	45420.0	0:00:00	0	+00:00:00	0
3	3	110	Bft	HH:MM:SS	-1.0	HH:MM:SS	-1.0	HH:MM:SS	-1.0	12:38:09	45489.0	0:00:00	0	0:00:00	0
3	3	110	Gj	HH:MM:SS	-1.0	HH:MM:SS	-1.0	HH:MM:SS	-1.0	12:39:04	45544.0	0:00:00	0	0:00:00	0
3	3	110	J�t	HH:MM:SS	-1.0	HH:MM:SS	-1.0	HH:MM:SS	-1.0	12:39:57	45597.0	0:00:00	0	0:00:00	0
3	3	110	Ly	HH:MM:SS	-1.0	12:43:38	45818.0	12:41:08	45668.0	12:43:38	45818.0	0:00:00	0	+00:00:00	0
3	3	110	Sft	HH:MM:SS	-1.0	HH:MM:SS	-1.0	HH:MM:SS	-1.0	12:45:03	45903.0	0:00:00	0	0:00:00	0
3	3	110	Vir	HH:MM:SS	-1.0	HH:MM:SS	-1.0	HH:MM:SS	-1.0	12:46:15	45975.0	0:00:00	0	0:00:00	0
3	3	110	Hot	HH:MM:SS	-1.0	12:49:58	46198.0	12:47:28	46048.0	12:49:58	46198.0	0:00:00	0	+00:00:00	0
3	3	110	Bi	HH:MM:SS	-1.0	12:55:51	46551.0	12:53:21	46401.0	12:55:51	46551.0	0:00:00	0	+00:00:00	0
3	3	110	Li	HH:MM:SS	-1.0	13:02:06	46926.0	12:59:36	46776.0	13:02:06	46926.0	0:00:00	0	+00:00:00	0
3	3	110	Hi	13:09:04	47344.0	HH:MM:SS	-1.0	13:07:04	47224.0	HH:MM:SS	-1.0	-00:02:00	-120	0:00:00	0
4	4	99	Hl	12:00:00	43200.0	12:00:30	43230.0	HH:MM:SS	-1.0	12:07:39	43659.0	0:00:00	0	+00:07:09	429
4	4	99	Bft	HH:MM:SS	-1.0	HH:MM:SS	-1.0	HH:MM:SS	-1.0	12:08:48	43728.0	0:00:00	0	0:00:00	0
4	4	99	Gj	HH:MM:SS	-1.0	HH:MM:SS	-1.0	HH:MM:SS	-1.0	12:09:43	43783.0	0:00:00	0	0:00:00	0
4	4	99	J�t	HH:MM:SS	-1.0	HH:MM:SS	-1.0	HH:MM:SS	-1.0	12:10:36	43836.0	0:00:00	0	0:00:00	0
4	4	99	Ly	HH:MM:SS	-1.0	12:07:08	43628.0	12:11:47	43907.0	12:12:17	43937.0	0:00:00	0	+00:05:09	309
4	4	99	Sft	HH:MM:SS	-1.0	HH:MM:SS	-1.0	HH:MM:SS	-1.0	12:13:42	44022.0	0:00:00	0	0:00:00	0
4	4	99	Vir	HH:MM:SS	-1.0	HH:MM:SS	-1.0	HH:MM:SS	-1.0	12:14:54	44094.0	0:00:00	0	0:00:00	0
4	4	99	Hot	HH:MM:SS	-1.0	12:13:28	44008.0	12:16:07	44167.0	12:16:37	44197.0	0:00:00	0	+00:03:09	189
4	4	99	Bi	HH:MM:SS	-1.0	12:19:21	44361.0	12:20:00	44400.0	12:20:30	44430.0	0:00:00	0	+00:01:09	69
4	4	99	Li	HH:MM:SS	-1.0	12:25:36	44736.0	12:24:15	44655.0	12:25:36	44736.0	0:00:00	0	+00:00:00	0
4	4	99	Hi	12:32:34	45154.0	HH:MM:SS	-1.0	12:30:34	45034.0	HH:MM:SS	-1.0	-00:02:00	-120	0:00:00	0
4	4	100	Hl	12:06:05	43565.0	12:06:35	43595.0	HH:MM:SS	-1.0	12:08:18	43698.0	0:00:00	0	+00:01:43	103
4	4	100	Bft	HH:MM:SS	-1.0	HH:MM:SS	-1.0	HH:MM:SS	-1.0	12:09:42	43782.0	0:00:00	0	0:00:00	0
4	4	100	Gj	HH:MM:SS	-1.0	HH:MM:SS	-1.0	HH:MM:SS	-1.0	12:10:57	43857.0	0:00:00	0	0:00:00	0
4	4	100	J�t	HH:MM:SS	-1.0	HH:MM:SS	-1.0	HH:MM:SS	-1.0	12:11:50	43910.0	0:00:00	0	0:00:00	0
4	4	100	Ly	HH:MM:SS	-1.0	12:13:13	43993.0	12:13:55	44035.0	12:14:25	44065.0	0:00:00	0	+00:01:12	72
4	4	100	Sft	HH:MM:SS	-1.0	HH:MM:SS	-1.0	HH:MM:SS	-1.0	12:15:50	44150.0	0:00:00	0	0:00:00	0
4	4	100	Vir	HH:MM:SS	-1.0	HH:MM:SS	-1.0	HH:MM:SS	-1.0	12:17:02	44222.0	0:00:00	0	0:00:00	0
4	4	100	Hot	HH:MM:SS	-1.0	12:19:33	44373.0	12:18:28	44308.0	12:19:33	44373.0	0:00:00	0	+00:00:00	0
4	4	100	Bi	HH:MM:SS	-1.0	12:25:26	44726.0	12:22:56	44576.0	12:25:26	44726.0	0:00:00	0	+00:00:00	0
4	4	100	Li	HH:MM:SS	-1.0	12:31:41	45101.0	12:29:11	44951.0	12:31:41	45101.0	0:00:00	0	+00:00:00	0
4	4	100	Hi	12:38:39	45519.0	HH:MM:SS	-1.0	12:36:39	45399.0	HH:MM:SS	-1.0	-00:02:00	-120	0:00:00	0
4	4	102	Hl	12:12:10	43930.0	12:12:40	43960.0	HH:MM:SS	-1.0	12:12:40	43960.0	0:00:00	0	+00:00:00	0
4	4	102	Bft	HH:MM:SS	-1.0	HH:MM:SS	-1.0	HH:MM:SS	-1.0	12:13:49	44029.0	0:00:00	0	0:00:00	0
4	4	102	Gj	HH:MM:SS	-1.0	HH:MM:SS	-1.0	HH:MM:SS	-1.0	12:14:44	44084.0	0:00:00	0	0:00:00	0
4	4	102	J�t	HH:MM:SS	-1.0	HH:MM:SS	-1.0	HH:MM:SS	-1.0	12:15:37	44137.0	0:00:00	0	0:00:00	0
4	4	102	Ly	HH:MM:SS	-1.0	12:19:18	44358.0	12:16:48	44208.0	12:19:18	44358.0	0:00:00	0	+00:00:00	0
4	4	102	Sft	HH:MM:SS	-1.0	HH:MM:SS	-1.0	HH:MM:SS	-1.0	12:20:43	44443.0	0:00:00	0	0:00:00	0
4	4	102	Vir	HH:MM:SS	-1.0	HH:MM:SS	-1.0	HH:MM:SS	-1.0	12:21:55	44515.0	0:00:00	0	0:00:00	0
4	4	102	Hot	HH:MM:SS	-1.0	12:25:38	44738.0	12:23:08	44588.0	12:25:38	44738.0	0:00:00	0	+00:00:00	0
4	4	102	Bi	HH:MM:SS	-1.0	12:31:31	45091.0	12:29:01	44941.0	12:31:31	45091.0	0:00:00	0	+00:00:00	0
4	4	102	Li	HH:MM:SS	-1.0	12:37:46	45466.0	12:35:16	45316.0	12:37:46	45466.0	0:00:00	0	+00:00:00	0
4	4	102	Hi	12:44:44	45884.0	HH:MM:SS	-1.0	12:42:44	45764.0	HH:MM:SS	-1.0	-00:02:00	-120	0:00:00	0
4	4	104	Hl	12:18:15	44295.0	12:18:45	44325.0	HH:MM:SS	-1.0	12:18:45	44325.0	0:00:00	0	+00:00:00	0
4	4	104	Bft	HH:MM:SS	-1.0	HH:MM:SS	-1.0	HH:MM:SS	-1.0	12:19:54	44394.0	0:00:00	0	0:00:00	0
4	4	104	Gj	HH:MM:SS	-1.0	HH:MM:SS	-1.0	HH:MM:SS	-1.0	12:20:49	44449.0	0:00:00	0	0:00:00	0
4	4	104	J�t	HH:MM:SS	-1.0	HH:MM:SS	-1.0	HH:MM:SS	-1.0	12:21:42	44502.0	0:00:00	0	0:00:00	0
4	4	104	Ly	HH:MM:SS	-1.0	12:25:23	44723.0	12:22:53	44573.0	12:25:23	44723.0	0:00:00	0	+00:00:00	0
4	4	104	Sft	HH:MM:SS	-1.0	HH:MM:SS	-1.0	HH:MM:SS	-1.0	12:26:48	44808.0	0:00:00	0	0:00:00	0
4	4	104	Vir	HH:MM:SS	-1.0	HH:MM:SS	-1.0	HH:MM:SS	-1.0	12:28:00	44880.0	0:00:00	0	0:00:00	0
4	4	104	Hot	HH:MM:SS	-1.0	12:31:43	45103.0	12:29:13	44953.0	12:31:43	45103.0	0:00:00	0	+00:00:00	0
4	4	104	Bi	HH:MM:SS	-1.0	12:37:36	45456.0	12:35:06	45306.0	12:37:36	45456.0	0:00:00	0	+00:00:00	0
4	4	104	Li	HH:MM:SS	-1.0	12:43:51	45831.0	12:41:21	45681.0	12:43:51	45831.0	0:00:00	0	+00:00:00	0
4	4	104	Hi	12:50:49	46249.0	HH:MM:SS	-1.0	12:48:49	46129.0	HH:MM:SS	-1.0	-00:02:00	-120	0:00:00	0
4	4	106	Hl	12:24:20	44660.0	12:24:50	44690.0	HH:MM:SS	-1.0	12:24:50	44690.0	0:00:00	0	+00:00:00	0
4	4	106	Bft	HH:MM:SS	-1.0	HH:MM:SS	-1.0	HH:MM:SS	-1.0	12:25:59	44759.0	0:00:00	0	0:00:00	0
4	4	106	Gj	HH:MM:SS	-1.0	HH:MM:SS	-1.0	HH:MM:SS	-1.0	12:26:54	44814.0	0:00:00	0	0:00:00	0
4	4	106	J�t	HH:MM:SS	-1.0	HH:MM:SS	-1.0	HH:MM:SS	-1.0	12:27:47	44867.0	0:00:00	0	0:00:00	0
4	4	106	Ly	HH:MM:SS	-1.0	12:31:28	45088.0	12:28:58	44938.0	12:31:28	45088.0	0:00:00	0	+00:00:00	0
4	4	106	Sft	HH:MM:SS	-1.0	HH:MM:SS	-1.0	HH:MM:SS	-1.0	12:32:53	45173.0	0:00:00	0	0:00:00	0
4	4	106	Vir	HH:MM:SS	-1.0	HH:MM:SS	-1.0	HH:MM:SS	-1.0	12:34:05	45245.0	0:00:00	0	0:00:00	0
4	4	106	Hot	HH:MM:SS	-1.0	12:37:48	45468.0	12:35:18	45318.0	12:37:48	45468.0	0:00:00	0	+00:00:00	0
4	4	106	Bi	HH:MM:SS	-1.0	12:43:41	45821.0	12:41:11	45671.0	12:43:41	45821.0	0:00:00	0	+00:00:00	0
4	4	106	Li	HH:MM:SS	-1.0	12:49:56	46196.0	12:47:26	46046.0	12:49:56	46196.0	0:00:00	0	+00:00:00	0
4	4	106	Hi	12:56:54	46614.0	HH:MM:SS	-1.0	12:54:54	46494.0	HH:MM:SS	-1.0	-00:02:00	-120	0:00:00	0
4	4	108	Hl	12:30:25	45025.0	12:30:55	45055.0	HH:MM:SS	-1.0	12:30:55	45055.0	0:00:00	0	+00:00:00	0
4	4	108	Bft	HH:MM:SS	-1.0	HH:MM:SS	-1.0	HH:MM:SS	-1.0	12:32:04	45124.0	0:00:00	0	0:00:00	0
4	4	108	Gj	HH:MM:SS	-1.0	HH:MM:SS	-1.0	HH:MM:SS	-1.0	12:32:59	45179.0	0:00:00	0	0:00:00	0
4	4	108	J�t	HH:MM:SS	-1.0	HH:MM:SS	-1.0	HH:MM:SS	-1.0	12:33:52	45232.0	0:00:00	0	0:00:00	0
4	4	108	Ly	HH:MM:SS	-1.0	12:37:33	45453.0	12:35:03	45303.0	12:37:33	45453.0	0:00:00	0	+00:00:00	0
4	4	108	Sft	HH:MM:SS	-1.0	HH:MM:SS	-1.0	HH:MM:SS	-1.0	12:38:58	45538.0	0:00:00	0	0:00:00	0
4	4	108	Vir	HH:MM:SS	-1.0	HH:MM:SS	-1.0	HH:MM:SS	-1.0	12:40:10	45610.0	0:00:00	0	0:00:00	0
4	4	108	Hot	HH:MM:SS	-1.0	12:43:53	45833.0	12:41:23	45683.0	12:43:53	45833.0	0:00:00	0	+00:00:00	0
4	4	108	Bi	HH:MM:SS	-1.0	12:49:46	46186.0	12:47:16	46036.0	12:49:46	46186.0	0:00:00	0	+00:00:00	0
4	4	108	Li	HH:MM:SS	-1.0	12:56:01	46561.0	12:53:31	46411.0	12:56:01	46561.0	0:00:00	0	+00:00:00	0
4	4	108	Hi	13:02:59	46979.0	HH:MM:SS	-1.0	13:00:59	46859.0	HH:MM:SS	-1.0	-00:02:00	-120	0:00:00	0
4	4	110	Hl	12:36:30	45390.0	12:37:00	45420.0	HH:MM:SS	-1.0	12:37:00	45420.0	0:00:00	0	+00:00:00	0
4	4	110	Bft	HH:MM:SS	-1.0	HH:MM:SS	-1.0	HH:MM:SS	-1.0	12:38:09	45489.0	0:00:00	0	0:00:00	0
4	4	110	Gj	HH:MM:SS	-1.0	HH:MM:SS	-1.0	HH:MM:SS	-1.0	12:39:04	45544.0	0:00:00	0	0:00:00	0
4	4	110	J�t	HH:MM:SS	-1.0	HH:MM:SS	-1.0	HH:MM:SS	-1.0	12:39:57	45597.0	0:00:00	0	0:00:00	0
4	4	110	Ly	HH:MM:SS	-1.0	12:43:38	45818.0	12:41:08	45668.0	12:43:38	45818.0	0:00:00	0	+00:00:00	0
4	4	110	Sft	HH:MM:SS	-1.0	HH:MM:SS	-1.0	HH:MM:SS	-1.0	12:45:03	45903.0	0:00:00	0	0:00:00	0
4	4	110	Vir	HH:MM:SS	-1.0	HH:MM:SS	-1.0	HH:MM:SS	-1.0	12:46:15	45975.0	0:00:00	0	0:00:00	0
4	4	110	Hot	HH:MM:SS	-1.0	12:49:58	46198.0	12:47:28	46048.0	12:49:58	46198.0	0:00:00	0	+00:00:00	0
4	4	110	Bi	HH:MM:SS	-1.0	12:55:51	46551.0	12:53:21	46401.0	12:55:51	46551.0	0:00:00	0	+00:00:00	0
4	4	110	Li	HH:MM:SS	-1.0	13:02:06	46926.0	12:59:36	46776.0	13:02:06	46926.0	0:00:00	0	+00:00:00	0
4	4	110	Hi	13:09:04	47344.0	HH:MM:SS	-1.0	13:07:04	47224.0	HH:MM:SS	-1.0	-00:02:00	-120	0:00:00	0
5	5	99	Hl	12:00:00	43200.0	12:00:30	43230.0	HH:MM:SS	-1.0	12:02:50	43370.0	0:00:00	0	+00:02:20	140
5	5	99	Bft	HH:MM:SS	-1.0	HH:MM:SS	-1.0	HH:MM:SS	-1.0	12:03:59	43439.0	0:00:00	0	0:00:00	0
5	5	99	Gj	HH:MM:SS	-1.0	HH:MM:SS	-1.0	HH:MM:SS	-1.0	12:04:54	43494.0	0:00:00	0	0:00:00	0
5	5	99	J�t	HH:MM:SS	-1.0	HH:MM:SS	-1.0	HH:MM:SS	-1.0	12:05:47	43547.0	0:00:00	0	0:00:00	0
5	5	99	Ly	HH:MM:SS	-1.0	12:07:08	43628.0	12:06:58	43618.0	12:07:28	43648.0	0:00:00	0	+00:00:20	20
5	5	99	Sft	HH:MM:SS	-1.0	HH:MM:SS	-1.0	HH:MM:SS	-1.0	12:08:53	43733.0	0:00:00	0	0:00:00	0
5	5	99	Vir	HH:MM:SS	-1.0	HH:MM:SS	-1.0	HH:MM:SS	-1.0	12:10:05	43805.0	0:00:00	0	0:00:00	0
5	5	99	Hot	HH:MM:SS	-1.0	12:13:28	44008.0	12:11:18	43878.0	12:13:28	44008.0	0:00:00	0	+00:00:00	0
5	5	99	Bi	HH:MM:SS	-1.0	12:19:21	44361.0	12:16:51	44211.0	12:19:21	44361.0	0:00:00	0	+00:00:00	0
5	5	99	Li	HH:MM:SS	-1.0	12:25:36	44736.0	12:23:06	44586.0	12:25:36	44736.0	0:00:00	0	+00:00:00	0
5	5	99	Hi	12:32:34	45154.0	HH:MM:SS	-1.0	12:30:34	45034.0	HH:MM:SS	-1.0	-00:02:00	-120	0:00:00	0
5	5	100	Hl	12:06:05	43565.0	12:06:35	43595.0	HH:MM:SS	-1.0	12:06:35	43595.0	0:00:00	0	+00:00:00	0
5	5	100	Bft	HH:MM:SS	-1.0	HH:MM:SS	-1.0	HH:MM:SS	-1.0	12:07:44	43664.0	0:00:00	0	0:00:00	0
5	5	100	Gj	HH:MM:SS	-1.0	HH:MM:SS	-1.0	HH:MM:SS	-1.0	12:08:39	43719.0	0:00:00	0	0:00:00	0
5	5	100	J�t	HH:MM:SS	-1.0	HH:MM:SS	-1.0	HH:MM:SS	-1.0	12:09:32	43772.0	0:00:00	0	0:00:00	0
5	5	100	Ly	HH:MM:SS	-1.0	12:13:13	43993.0	12:10:43	43843.0	12:13:13	43993.0	0:00:00	0	+00:00:00	0
5	5	100	Sft	HH:MM:SS	-1.0	HH:MM:SS	-1.0	HH:MM:SS	-1.0	12:14:38	44078.0	0:00:00	0	0:00:00	0
5	5	100	Vir	HH:MM:SS	-1.0	HH:MM:SS	-1.0	HH:MM:SS	-1.0	12:15:50	44150.0	0:00:00	0	0:00:00	0
5	5	100	Hot	HH:MM:SS	-1.0	12:19:33	44373.0	12:17:03	44223.0	12:19:33	44373.0	0:00:00	0	+00:00:00	0
5	5	100	Bi	HH:MM:SS	-1.0	12:25:26	44726.0	12:22:56	44576.0	12:25:26	44726.0	0:00:00	0	+00:00:00	0
5	5	100	Li	HH:MM:SS	-1.0	12:31:41	45101.0	12:29:11	44951.0	12:31:41	45101.0	0:00:00	0	+00:00:00	0
5	5	100	Hi	12:38:39	45519.0	HH:MM:SS	-1.0	12:36:39	45399.0	HH:MM:SS	-1.0	-00:02:00	-120	0:00:00	0
5	5	102	Hl	12:12:10	43930.0	12:12:40	43960.0	HH:MM:SS	-1.0	12:12:40	43960.0	0:00:00	0	+00:00:00	0
5	5	102	Bft	HH:MM:SS	-1.0	HH:MM:SS	-1.0	HH:MM:SS	-1.0	12:13:49	44029.0	0:00:00	0	0:00:00	0
5	5	102	Gj	HH:MM:SS	-1.0	HH:MM:SS	-1.0	HH:MM:SS	-1.0	12:14:44	44084.0	0:00:00	0	0:00:00	0
5	5	102	J�t	HH:MM:SS	-1.0	HH:MM:SS	-1.0	HH:MM:SS	-1.0	12:15:37	44137.0	0:00:00	0	0:00:00	0
5	5	102	Ly	HH:MM:SS	-1.0	12:19:18	44358.0	12:16:48	44208.0	12:19:18	44358.0	0:00:00	0	+00:00:00	0
5	5	102	Sft	HH:MM:SS	-1.0	HH:MM:SS	-1.0	HH:MM:SS	-1.0	12:20:43	44443.0	0:00:00	0	0:00:00	0
5	5	102	Vir	HH:MM:SS	-1.0	HH:MM:SS	-1.0	HH:MM:SS	-1.0	12:21:55	44515.0	0:00:00	0	0:00:00	0
5	5	102	Hot	HH:MM:SS	-1.0	12:25:38	44738.0	12:23:08	44588.0	12:25:38	44738.0	0:00:00	0	+00:00:00	0
5	5	102	Bi	HH:MM:SS	-1.0	12:31:31	45091.0	12:29:01	44941.0	12:31:31	45091.0	0:00:00	0	+00:00:00	0
5	5	102	Li	HH:MM:SS	-1.0	12:37:46	45466.0	12:35:16	45316.0	12:37:46	45466.0	0:00:00	0	+00:00:00	0
5	5	102	Hi	12:44:44	45884.0	HH:MM:SS	-1.0	12:42:44	45764.0	HH:MM:SS	-1.0	-00:02:00	-120	0:00:00	0
5	5	104	Hl	12:18:15	44295.0	12:18:45	44325.0	HH:MM:SS	-1.0	12:18:45	44325.0	0:00:00	0	+00:00:00	0
5	5	104	Bft	HH:MM:SS	-1.0	HH:MM:SS	-1.0	HH:MM:SS	-1.0	12:19:54	44394.0	0:00:00	0	0:00:00	0
5	5	104	Gj	HH:MM:SS	-1.0	HH:MM:SS	-1.0	HH:MM:SS	-1.0	12:20:49	44449.0	0:00:00	0	0:00:00	0
5	5	104	J�t	HH:MM:SS	-1.0	HH:MM:SS	-1.0	HH:MM:SS	-1.0	12:21:42	44502.0	0:00:00	0	0:00:00	0
5	5	104	Ly	HH:MM:SS	-1.0	12:25:23	44723.0	12:22:53	44573.0	12:25:23	44723.0	0:00:00	0	+00:00:00	0
5	5	104	Sft	HH:MM:SS	-1.0	HH:MM:SS	-1.0	HH:MM:SS	-1.0	12:26:48	44808.0	0:00:00	0	0:00:00	0
5	5	104	Vir	HH:MM:SS	-1.0	HH:MM:SS	-1.0	HH:MM:SS	-1.0	12:28:00	44880.0	0:00:00	0	0:00:00	0
5	5	104	Hot	HH:MM:SS	-1.0	12:31:43	45103.0	12:29:13	44953.0	12:31:43	45103.0	0:00:00	0	+00:00:00	0
5	5	104	Bi	HH:MM:SS	-1.0	12:37:36	45456.0	12:35:06	45306.0	12:37:36	45456.0	0:00:00	0	+00:00:00	0
5	5	104	Li	HH:MM:SS	-1.0	12:43:51	45831.0	12:41:21	45681.0	12:43:51	45831.0	0:00:00	0	+00:00:00	0
5	5	104	Hi	12:50:49	46249.0	HH:MM:SS	-1.0	12:48:49	46129.0	HH:MM:SS	-1.0	-00:02:00	-120	0:00:00	0
5	5	106	Hl	12:24:20	44660.0	12:24:50	44690.0	HH:MM:SS	-1.0	12:24:50	44690.0	0:00:00	0	+00:00:00	0
5	5	106	Bft	HH:MM:SS	-1.0	HH:MM:SS	-1.0	HH:MM:SS	-1.0	12:25:59	44759.0	0:00:00	0	0:00:00	0
5	5	106	Gj	HH:MM:SS	-1.0	HH:MM:SS	-1.0	HH:MM:SS	-1.0	12:26:54	44814.0	0:00:00	0	0:00:00	0
5	5	106	J�t	HH:MM:SS	-1.0	HH:MM:SS	-1.0	HH:MM:SS	-1.0	12:27:47	44867.0	0:00:00	0	0:00:00	0
5	5	106	Ly	HH:MM:SS	-1.0	12:31:28	45088.0	12:28:58	44938.0	12:31:28	45088.0	0:00:00	0	+00:00:00	0
5	5	106	Sft	HH:MM:SS	-1.0	HH:MM:SS	-1.0	HH:MM:SS	-1.0	12:32:53	45173.0	0:00:00	0	0:00:00	0
5	5	106	Vir	HH:MM:SS	-1.0	HH:MM:SS	-1.0	HH:MM:SS	-1.0	12:34:05	45245.0	0:00:00	0	0:00:00	0
5	5	106	Hot	HH:MM:SS	-1.0	12:37:48	45468.0	12:35:18	45318.0	12:37:48	45468.0	0:00:00	0	+00:00:00	0
5	5	106	Bi	HH:MM:SS	-1.0	12:43:41	45821.0	12:41:11	45671.0	12:43:41	45821.0	0:00:00	0	+00:00:00	0
5	5	106	Li	HH:MM:SS	-1.0	12:49:56	46196.0	12:47:26	46046.0	12:49:56	46196.0	0:00:00	0	+00:00:00	0
5	5	106	Hi	12:56:54	46614.0	HH:MM:SS	-1.0	12:54:54	46494.0	HH:MM:SS	-1.0	-00:02:00	-120	0:00:00	0
5	5	108	Hl	12:30:25	45025.0	12:30:55	45055.0	HH:MM:SS	-1.0	12:30:55	45055.0	0:00:00	0	+00:00:00	0
5	5	108	Bft	HH:MM:SS	-1.0	HH:MM:SS	-1.0	HH:MM:SS	-1.0	12:32:04	45124.0	0:00:00	0	0:00:00	0
5	5	108	Gj	HH:MM:SS	-1.0	HH:MM:SS	-1.0	HH:MM:SS	-1.0	12:32:59	45179.0	0:00:00	0	0:00:00	0
5	5	108	J�t	HH:MM:SS	-1.0	HH:MM:SS	-1.0	HH:MM:SS	-1.0	12:33:52	45232.0	0:00:00	0	0:00:00	0
5	5	108	Ly	HH:MM:SS	-1.0	12:37:33	45453.0	12:35:03	45303.0	12:37:33	45453.0	0:00:00	0	+00:00:00	0
5	5	108	Sft	HH:MM:SS	-1.0	HH:MM:SS	-1.0	HH:MM:SS	-1.0	12:38:58	45538.0	0:00:00	0	0:00:00	0
5	5	108	Vir	HH:MM:SS	-1.0	HH:MM:SS	-1.0	HH:MM:SS	-1.0	12:40:10	45610.0	0:00:00	0	0:00:00	0
5	5	108	Hot	HH:MM:SS	-1.0	12:43:53	45833.0	12:41:23	45683.0	12:43:53	45833.0	0:00:00	0	+00:00:00	0
5	5	108	Bi	HH:MM:SS	-1.0	12:49:46	46186.0	12:47:16	46036.0	12:49:46	46186.0	0:00:00	0	+00:00:00	0
5	5	108	Li	HH:MM:SS	-1.0	12:56:01	46561.0	12:53:31	46411.0	12:56:01	46561.0	0:00:00	0	+00:00:00	0
5	5	108	Hi	13:02:59	46979.0	HH:MM:SS	-1.0	13:00:59	46859.0	HH:MM:SS	-1.0	-00:02:00	-120	0:00:00	0
5	5	110	Hl	12:36:30	45390.0	12:37:00	45420.0	HH:MM:SS	-1.0	12:37:00	45420.0	0:00:00	0	+00:00:00	0
5	5	110	Bft	HH:MM:SS	-1.0	HH:MM:SS	-1.0	HH:MM:SS	-1.0	12:38:09	45489.0	0:00:00	0	0:00:00	0
5	5	110	Gj	HH:MM:SS	-1.0	HH:MM:SS	-1.0	HH:MM:SS	-1.0	12:39:04	45544.0	0:00:00	0	0:00:00	0
5	5	110	J�t	HH:MM:SS	-1.0	HH:MM:SS	-1.0	HH:MM:SS	-1.0	12:39:57	45597.0	0:00:00	0	0:00:00	0
5	5	110	Ly	HH:MM:SS	-1.0	12:43:38	45818.0	12:41:08	45668.0	12:43:38	45818.0	0:00:00	0	+00:00:00	0
5	5	110	Sft	HH:MM:SS	-1.0	HH:MM:SS	-1.0	HH:MM:SS	-1.0	12:45:03	45903.0	0:00:00	0	0:00:00	0
5	5	110	Vir	HH:MM:SS	-1.0	HH:MM:SS	-1.0	HH:MM:SS	-1.0	12:46:15	45975.0	0:00:00	0	0:00:00	0
5	5	110	Hot	HH:MM:SS	-1.0	12:49:58	46198.0	12:47:28	46048.0	12:49:58	46198.0	0:00:00	0	+00:00:00	0
5	5	110	Bi	HH:MM:SS	-1.0	12:55:51	46551.0	12:53:21	46401.0	12:55:51	46551.0	0:00:00	0	+00:00:00	0
5	5	110	Li	HH:MM:SS	-1.0	13:02:06	46926.0	12:59:36	46776.0	13:02:06	46926.0	0:00:00	0	+00:00:00	0
5	5	110	Hi	13:09:04	47344.0	HH:MM:SS	-1.0	13:07:04	47224.0	HH:MM:SS	-1.0	-00:02:00	-120	0:00:00	0
6	6	99	Hl	12:00:00	43200.0	12:00:30	43230.0	HH:MM:SS	-1.0	12:08:00	43680.0	0:00:00	0	+00:07:30	450
6	6	99	Bft	HH:MM:SS	-1.0	HH:MM:SS	-1.0	HH:MM:SS	-1.0	12:09:09	43749.0	0:00:00	0	0:00:00	0
6	6	99	Gj	HH:MM:SS	-1.0	HH:MM:SS	-1.0	HH:MM:SS	-1.0	12:10:04	43804.0	0:00:00	0	0:00:00	0
6	6	99	J�t	HH:MM:SS	-1.0	HH:MM:SS	-1.0	HH:MM:SS	-1.0	12:10:57	43857.0	0:00:00	0	0:00:00	0
6	6	99	Ly	HH:MM:SS	-1.0	12:07:08	43628.0	12:12:08	43928.0	12:12:38	43958.0	0:00:00	0	+00:05:30	330
6	6	99	Sft	HH:MM:SS	-1.0	HH:MM:SS	-1.0	HH:MM:SS	-1.0	12:14:03	44043.0	0:00:00	0	0:00:00	0
6	6	99	Vir	HH:MM:SS	-1.0	HH:MM:SS	-1.0	HH:MM:SS	-1.0	12:15:15	44115.0	0:00:00	0	0:00:00	0
6	6	99	Hot	HH:MM:SS	-1.0	12:13:28	44008.0	12:16:28	44188.0	12:16:58	44218.0	0:00:00	0	+00:03:30	210
6	6	99	Bi	HH:MM:SS	-1.0	12:19:21	44361.0	12:20:21	44421.0	12:20:51	44451.0	0:00:00	0	+00:01:30	90
6	6	99	Li	HH:MM:SS	-1.0	12:25:36	44736.0	12:24:36	44676.0	12:25:36	44736.0	0:00:00	0	+00:00:00	0
6	6	99	Hi	12:32:34	45154.0	HH:MM:SS	-1.0	12:30:34	45034.0	HH:MM:SS	-1.0	-00:02:00	-120	0:00:00	0
6	6	100	Hl	12:06:05	43565.0	12:06:35	43595.0	HH:MM:SS	-1.0	12:08:39	43719.0	0:00:00	0	+00:02:04	124
6	6	100	Bft	HH:MM:SS	-1.0	HH:MM:SS	-1.0	HH:MM:SS	-1.0	12:10:03	43803.0	0:00:00	0	0:00:00	0
6	6	100	Gj	HH:MM:SS	-1.0	HH:MM:SS	-1.0	HH:MM:SS	-1.0	12:11:18	43878.0	0:00:00	0	0:00:00	0
6	6	100	J�t	HH:MM:SS	-1.0	HH:MM:SS	-1.0	HH:MM:SS	-1.0	12:12:11	43931.0	0:00:00	0	0:00:00	0
6	6	100	Ly	HH:MM:SS	-1.0	12:13:13	43993.0	12:14:16	44056.0	12:14:46	44086.0	0:00:00	0	+00:01:33	93
6	6	100	Sft	HH:MM:SS	-1.0	HH:MM:SS	-1.0	HH:MM:SS	-1.0	12:16:11	44171.0	0:00:00	0	0:00:00	0
6	6	100	Vir	HH:MM:SS	-1.0	HH:MM:SS	-1.0	HH:MM:SS	-1.0	12:17:23	44243.0	0:00:00	0	0:00:00	0
6	6	100	Hot	HH:MM:SS	-1.0	12:19:33	44373.0	12:18:49	44329.0	12:19:33	44373.0	0:00:00	0	+00:00:00	0
6	6	100	Bi	HH:MM:SS	-1.0	12:25:26	44726.0	12:22:56	44576.0	12:25:26	44726.0	0:00:00	0	+00:00:00	0
6	6	100	Li	HH:MM:SS	-1.0	12:31:41	45101.0	12:29:11	44951.0	12:31:41	45101.0	0:00:00	0	+00:00:00	0
6	6	100	Hi	12:38:39	45519.0	HH:MM:SS	-1.0	12:36:39	45399.0	HH:MM:SS	-1.0	-00:02:00	-120	0:00:00	0
6	6	102	Hl	12:12:10	43930.0	12:12:40	43960.0	HH:MM:SS	-1.0	12:12:40	43960.0	0:00:00	0	+00:00:00	0
6	6	102	Bft	HH:MM:SS	-1.0	HH:MM:SS	-1.0	HH:MM:SS	-1.0	12:13:49	44029.0	0:00:00	0	0:00:00	0
6	6	102	Gj	HH:MM:SS	-1.0	HH:MM:SS	-1.0	HH:MM:SS	-1.0	12:14:44	44084.0	0:00:00	0	0:00:00	0
6	6	102	J�t	HH:MM:SS	-1.0	HH:MM:SS	-1.0	HH:MM:SS	-1.0	12:15:37	44137.0	0:00:00	0	0:00:00	0
6	6	102	Ly	HH:MM:SS	-1.0	12:19:18	44358.0	12:16:48	44208.0	12:19:18	44358.0	0:00:00	0	+00:00:00	0
6	6	102	Sft	HH:MM:SS	-1.0	HH:MM:SS	-1.0	HH:MM:SS	-1.0	12:20:43	44443.0	0:00:00	0	0:00:00	0
6	6	102	Vir	HH:MM:SS	-1.0	HH:MM:SS	-1.0	HH:MM:SS	-1.0	12:21:55	44515.0	0:00:00	0	0:00:00	0
6	6	102	Hot	HH:MM:SS	-1.0	12:25:38	44738.0	12:23:08	44588.0	12:25:38	44738.0	0:00:00	0	+00:00:00	0
6	6	102	Bi	HH:MM:SS	-1.0	12:31:31	45091.0	12:29:01	44941.0	12:31:31	45091.0	0:00:00	0	+00:00:00	0
6	6	102	Li	HH:MM:SS	-1.0	12:37:46	45466.0	12:35:16	45316.0	12:37:46	45466.0	0:00:00	0	+00:00:00	0
6	6	102	Hi	12:44:44	45884.0	HH:MM:SS	-1.0	12:42:44	45764.0	HH:MM:SS	-1.0	-00:02:00	-120	0:00:00	0
6	6	104	Hl	12:18:15	44295.0	12:18:45	44325.0	HH:MM:SS	-1.0	12:18:45	44325.0	0:00:00	0	+00:00:00	0
6	6	104	Bft	HH:MM:SS	-1.0	HH:MM:SS	-1.0	HH:MM:SS	-1.0	12:19:54	44394.0	0:00:00	0	0:00:00	0
6	6	104	Gj	HH:MM:SS	-1.0	HH:MM:SS	-1.0	HH:MM:SS	-1.0	12:20:49	44449.0	0:00:00	0	0:00:00	0
6	6	104	J�t	HH:MM:SS	-1.0	HH:MM:SS	-1.0	HH:MM:SS	-1.0	12:21:42	44502.0	0:00:00	0	0:00:00	0
6	6	104	Ly	HH:MM:SS	-1.0	12:25:23	44723.0	12:22:53	44573.0	12:25:23	44723.0	0:00:00	0	+00:00:00	0
6	6	104	Sft	HH:MM:SS	-1.0	HH:MM:SS	-1.0	HH:MM:SS	-1.0	12:26:48	44808.0	0:00:00	0	0:00:00	0
6	6	104	Vir	HH:MM:SS	-1.0	HH:MM:SS	-1.0	HH:MM:SS	-1.0	12:28:00	44880.0	0:00:00	0	0:00:00	0
6	6	104	Hot	HH:MM:SS	-1.0	12:31:43	45103.0	12:29:13	44953.0	12:31:43	45103.0	0:00:00	0	+00:00:00	0
6	6	104	Bi	HH:MM:SS	-1.0	12:37:36	45456.0	12:35:06	45306.0	12:37:36	45456.0	0:00:00	0	+00:00:00	0
6	6	104	Li	HH:MM:SS	-1.0	12:43:51	45831.0	12:41:21	45681.0	12:43:51	45831.0	0:00:00	0	+00:00:00	0
6	6	104	Hi	12:50:49	46249.0	HH:MM:SS	-1.0	12:48:49	46129.0	HH:MM:SS	-1.0	-00:02:00	-120	0:00:00	0
6	6	106	Hl	12:24:20	44660.0	12:24:50	44690.0	HH:MM:SS	-1.0	12:24:50	44690.0	0:00:00	0	+00:00:00	0
6	6	106	Bft	HH:MM:SS	-1.0	HH:MM:SS	-1.0	HH:MM:SS	-1.0	12:25:59	44759.0	0:00:00	0	0:00:00	0
6	6	106	Gj	HH:MM:SS	-1.0	HH:MM:SS	-1.0	HH:MM:SS	-1.0	12:26:54	44814.0	0:00:00	0	0:00:00	0
6	6	106	J�t	HH:MM:SS	-1.0	HH:MM:SS	-1.0	HH:MM:SS	-1.0	12:27:47	44867.0	0:00:00	0	0:00:00	0
6	6	106	Ly	HH:MM:SS	-1.0	12:31:28	45088.0	12:28:58	44938.0	12:31:28	45088.0	0:00:00	0	+00:00:00	0
6	6	106	Sft	HH:MM:SS	-1.0	HH:MM:SS	-1.0	HH:MM:SS	-1.0	12:32:53	45173.0	0:00:00	0	0:00:00	0
6	6	106	Vir	HH:MM:SS	-1.0	HH:MM:SS	-1.0	HH:MM:SS	-1.0	12:34:05	45245.0	0:00:00	0	0:00:00	0
6	6	106	Hot	HH:MM:SS	-1.0	12:37:48	45468.0	12:35:18	45318.0	12:37:48	45468.0	0:00:00	0	+00:00:00	0
6	6	106	Bi	HH:MM:SS	-1.0	12:43:41	45821.0	12:41:11	45671.0	12:43:41	45821.0	0:00:00	0	+00:00:00	0
6	6	106	Li	HH:MM:SS	-1.0	12:49:56	46196.0	12:47:26	46046.0	12:49:56	46196.0	0:00:00	0	+00:00:00	0
6	6	106	Hi	12:56:54	46614.0	HH:MM:SS	-1.0	12:54:54	46494.0	HH:MM:SS	-1.0	-00:02:00	-120	0:00:00	0
6	6	108	Hl	12:30:25	45025.0	12:30:55	45055.0	HH:MM:SS	-1.0	12:30:55	45055.0	0:00:00	0	+00:00:00	0
6	6	108	Bft	HH:MM:SS	-1.0	HH:MM:SS	-1.0	HH:MM:SS	-1.0	12:32:04	45124.0	0:00:00	0	0:00:00	0
6	6	108	Gj	HH:MM:SS	-1.0	HH:MM:SS	-1.0	HH:MM:SS	-1.0	12:32:59	45179.0	0:00:00	0	0:00:00	0
6	6	108	J�t	HH:MM:SS	-1.0	HH:MM:SS	-1.0	HH:MM:SS	-1.0	12:33:52	45232.0	0:00:00	0	0:00:00	0
6	6	108	Ly	HH:MM:SS	-1.0	12:37:33	45453.0	12:35:03	45303.0	12:37:33	45453.0	0:00:00	0	+00:00:00	0
6	6	108	Sft	HH:MM:SS	-1.0	HH:MM:SS	-1.0	HH:MM:SS	-1.0	12:38:58	45538.0	0:00:00	0	0:00:00	0
6	6	108	Vir	HH:MM:SS	-1.0	HH:MM:SS	-1.0	HH:MM:SS	-1.0	12:40:10	45610.0	0:00:00	0	0:00:00	0
6	6	108	Hot	HH:MM:SS	-1.0	12:43:53	45833.0	12:41:23	45683.0	12:43:53	45833.0	0:00:00	0	+00:00:00	0
6	6	108	Bi	HH:MM:SS	-1.0	12:49:46	46186.0	12:47:16	46036.0	12:49:46	46186.0	0:00:00	0	+00:00:00	0
6	6	108	Li	HH:MM:SS	-1.0	12:56:01	46561.0	12:53:31	46411.0	12:56:01	46561.0	0:00:00	0	+00:00:00	0
6	6	108	Hi	13:02:59	46979.0	HH:MM:SS	-1.0	13:00:59	46859.0	HH:MM:SS	-1.0	-00:02:00	-120	0:00:00	0
6	6	110	Hl	12:36:30	45390.0	12:37:00	45420.0	HH:MM:SS	-1.0	12:37:00	45420.0	0:00:00	0	+00:00:00	0
6	6	110	Bft	HH:MM:SS	-1.0	HH:MM:SS	-1.0	HH:MM:SS	-1.0	12:38:09	45489.0	0:00:00	0	0:00:00	0
6	6	110	Gj	HH:MM:SS	-1.0	HH:MM:SS	-1.0	HH:MM:SS	-1.0	12:39:04	45544.0	0:00:00	0	0:00:00	0
6	6	110	J�t	HH:MM:SS	-1.0	HH:MM:SS	-1.0	HH:MM:SS	-1.0	12:39:57	45597.0	0:00:00	0	0:00:00	0
6	6	110	Ly	HH:MM:SS	-1.0	12:43:38	45818.0	12:41:08	45668.0	12:43:38	45818.0	0:00:00	0	+00:00:00	0
6	6	110	Sft	HH:MM:SS	-1.0	HH:MM:SS	-1.0	HH:MM:SS	-1.0	12:45:03	45903.0	0:00:00	0	0:00:00	0
6	6	110	Vir	HH:MM:SS	-1.0	HH:MM:SS	-1.0	HH:MM:SS	-1.0	12:46:15	45975.0	0:00:00	0	0:00:00	0
6	6	110	Hot	HH:MM:SS	-1.0	12:49:58	46198.0	12:47:28	46048.0	12:49:58	46198.0	0:00:00	0	+00:00:00	0
6	6	110	Bi	HH:MM:SS	-1.0	12:55:51	46551.0	12:53:21	46401.0	12:55:51	46551.0	0:00:00	0	+00:00:00	0
6	6	110	Li	HH:MM:SS	-1.0	13:02:06	46926.0	12:59:36	46776.0	13:02:06	46926.0	0:00:00	0	+00:00:00	0
6	6	110	Hi	13:09:04	47344.0	HH:MM:SS	-1.0	13:07:04	47224.0	HH:MM:SS	-1.0	-00:02:00	-120	0:00:00	0
7	7	99	Hl	12:00:00	43200.0	12:00:30	43230.0	HH:MM:SS	-1.0	12:03:10	43390.0	0:00:00	0	+00:02:40	160
7	7	99	Bft	HH:MM:SS	-1.0	HH:MM:SS	-1.0	HH:MM:SS	-1.0	12:04:19	43459.0	0:00:00	0	0:00:00	0
7	7	99	Gj	HH:MM:SS	-1.0	HH:MM:SS	-1.0	HH:MM:SS	-1.0	12:05:14	43514.0	0:00:00	0	0:00:00	0
7	7	99	J�t	HH:MM:SS	-1.0	HH:MM:SS	-1.0	HH:MM:SS	-1.0	12:06:07	43567.0	0:00:00	0	0:00:00	0
7	7	99	Ly	HH:MM:SS	-1.0	12:07:08	43628.0	12:07:18	43638.0	12:07:48	43668.0	0:00:00	0	+00:00:40	40
7	7	99	Sft	HH:MM:SS	-1.0	HH:MM:SS	-1.0	HH:MM:SS	-1.0	12:09:13	43753.0	0:00:00	0	0:00:00	0
7	7	99	Vir	HH:MM:SS	-1.0	HH:MM:SS	-1.0	HH:MM:SS	-1.0	12:10:25	43825.0	0:00:00	0	0:00:00	0
7	7	99	Hot	HH:MM:SS	-1.0	12:13:28	44008.0	12:11:38	43898.0	12:13:28	44008.0	0:00:00	0	+00:00:00	0
7	7	99	Bi	HH:MM:SS	-1.0	12:19:21	44361.0	12:16:51	44211.0	12:19:21	44361.0	0:00:00	0	+00:00:00	0
7	7	99	Li	HH:MM:SS	-1.0	12:25:36	44736.0	12:23:06	44586.0	12:25:36	44736.0	0:00:00	0	+00:00:00	0
7	7	99	Hi	12:32:34	45154.0	HH:MM:SS	-1.0	12:30:34	45034.0	HH:MM:SS	-1.0	-00:02:00	-120	0:00:00	0
7	7	100	Hl	12:06:05	43565.0	12:06:35	43595.0	HH:MM:SS	-1.0	12:06:35	43595.0	0:00:00	0	+00:00:00	0
7	7	100	Bft	HH:MM:SS	-1.0	HH:MM:SS	-1.0	HH:MM:SS	-1.0	12:07:44	43664.0	0:00:00	0	0:00:00	0
7	7	100	Gj	HH:MM:SS	-1.0	HH:MM:SS	-1.0	HH:MM:SS	-1.0	12:08:39	43719.0	0:00:00	0	0:00:00	0
7	7	100	J�t	HH:MM:SS	-1.0	HH:MM:SS	-1.0	HH:MM:SS	-1.0	12:09:32	43772.0	0:00:00	0	0:00:00	0
7	7	100	Ly	HH:MM:SS	-1.0	12:13:13	43993.0	12:10:43	43843.0	12:13:13	43993.0	0:00:00	0	+00:00:00	0
7	7	100	Sft	HH:MM:SS	-1.0	HH:MM:SS	-1.0	HH:MM:SS	-1.0	12:14:38	44078.0	0:00:00	0	0:00:00	0
7	7	100	Vir	HH:MM:SS	-1.0	HH:MM:SS	-1.0	HH:MM:SS	-1.0	12:15:50	44150.0	0:00:00	0	0:00:00	0
7	7	100	Hot	HH:MM:SS	-1.0	12:19:33	44373.0	12:17:03	44223.0	12:19:33	44373.0	0:00:00	0	+00:00:00	0
7	7	100	Bi	HH:MM:SS	-1.0	12:25:26	44726.0	12:22:56	44576.0	12:25:26	44726.0	0:00:00	0	+00:00:00	0
7	7	100	Li	HH:MM:SS	-1.0	12:31:41	45101.0	12:29:11	44951.0	12:31:41	45101.0	0:00:00	0	+00:00:00	0
7	7	100	Hi	12:38:39	45519.0	HH:MM:SS	-1.0	12:36:39	45399.0	HH:MM:SS	-1.0	-00:02:00	-120	0:00:00	0
7	7	102	Hl	12:12:10	43930.0	12:12:40	43960.0	HH:MM:SS	-1.0	12:12:40	43960.0	0:00:00	0	+00:00:00	0
7	7	102	Bft	HH:MM:SS	-1.0	HH:MM:SS	-1.0	HH:MM:SS	-1.0	12:13:49	44029.0	0:00:00	0	0:00:00	0
7	7	102	Gj	HH:MM:SS	-1.0	HH:MM:SS	-1.0	HH:MM:SS	-1.0	12:14:44	44084.0	0:00:00	0	0:00:00	0
7	7	102	J�t	HH:MM:SS	-1.0	HH:MM:SS	-1.0	HH:MM:SS	-1.0	12:15:37	44137.0	0:00:00	0	0:00:00	0
7	7	102	Ly	HH:MM:SS	-1.0	12:19:18	44358.0	12:16:48	44208.0	12:19:18	44358.0	0:00:00	0	+00:00:00	0
7	7	102	Sft	HH:MM:SS	-1.0	HH:MM:SS	-1.0	HH:MM:SS	-1.0	12:20:43	44443.0	0:00:00	0	0:00:00	0
7	7	102	Vir	HH:MM:SS	-1.0	HH:MM:SS	-1.0	HH:MM:SS	-1.0	12:21:55	44515.0	0:00:00	0	0:00:00	0
7	7	102	Hot	HH:MM:SS	-1.0	12:25:38	44738.0	12:23:08	44588.0	12:25:38	44738.0	0:00:00	0	+00:00:00	0
7	7	102	Bi	HH:MM:SS	-1.0	12:31:31	45091.0	12:29:01	44941.0	12:31:31	45091.0	0:00:00	0	+00:00:00	0
7	7	102	Li	HH:MM:SS	-1.0	12:37:46	45466.0	12:35:16	45316.0	12:37:46	45466.0	0:00:00	0	+00:00:00	0
7	7	102	Hi	12:44:44	45884.0	HH:MM:SS	-1.0	12:42:44	45764.0	HH:MM:SS	-1.0	-00:02:00	-120	0:00:00	0
7	7	104	Hl	12:18:15	44295.0	12:18:45	44325.0	HH:MM:SS	-1.0	12:18:45	44325.0	0:00:00	0	+00:00:00	0
7	7	104	Bft	HH:MM:SS	-1.0	HH:MM:SS	-1.0	HH:MM:SS	-1.0	12:19:54	44394.0	0:00:00	0	0:00:00	0
7	7	104	Gj	HH:MM:SS	-1.0	HH:MM:SS	-1.0	HH:MM:SS	-1.0	12:20:49	44449.0	0:00:00	0	0:00:00	0
7	7	104	J�t	HH:MM:SS	-1.0	HH:MM:SS	-1.0	HH:MM:SS	-1.0	12:21:42	44502.0	0:00:00	0	0:00:00	0
7	7	104	Ly	HH:MM:SS	-1.0	12:25:23	44723.0	12:22:53	44573.0	12:25:23	44723.0	0:00:00	0	+00:00:00	0
7	7	104	Sft	HH:MM:SS	-1.0	HH:MM:SS	-1.0	HH:MM:SS	-1.0	12:26:48	44808.0	0:00:00	0	0:00:00	0
7	7	104	Vir	HH:MM:SS	-1.0	HH:MM:SS	-1.0	HH:MM:SS	-1.0	12:28:00	44880.0	0:00:00	0	0:00:00	0
7	7	104	Hot	HH:MM:SS	-1.0	12:31:43	45103.0	12:29:13	44953.0	12:31:43	45103.0	0:00:00	0	+00:00:00	0
7	7	104	Bi	HH:MM:SS	-1.0	12:37:36	45456.0	12:35:06	45306.0	12:37:36	45456.0	0:00:00	0	+00:00:00	0
7	7	104	Li	HH:MM:SS	-1.0	12:43:51	45831.0	12:41:21	45681.0	12:43:51	45831.0	0:00:00	0	+00:00:00	0
7	7	104	Hi	12:50:49	46249.0	HH:MM:SS	-1.0	12:48:49	46129.0	HH:MM:SS	-1.0	-00:02:00	-120	0:00:00	0
7	7	106	Hl	12:24:20	44660.0	12:24:50	44690.0	HH:MM:SS	-1.0	12:24:50	44690.0	0:00:00	0	+00:00:00	0
7	7	106	Bft	HH:MM:SS	-1.0	HH:MM:SS	-1.0	HH:MM:SS	-1.0	12:25:59	44759.0	0:00:00	0	0:00:00	0
7	7	106	Gj	HH:MM:SS	-1.0	HH:MM:SS	-1.0	HH:MM:SS	-1.0	12:26:54	44814.0	0:00:00	0	0:00:00	0
7	7	106	J�t	HH:MM:SS	-1.0	HH:MM:SS	-1.0	HH:MM:SS	-1.0	12:27:47	44867.0	0:00:00	0	0:00:00	0
7	7	106	Ly	HH:MM:SS	-1.0	12:31:28	45088.0	12:28:58	44938.0	12:31:28	45088.0	0:00:00	0	+00:00:00	0
7	7	106	Sft	HH:MM:SS	-1.0	HH:MM:SS	-1.0	HH:MM:SS	-1.0	12:32:53	45173.0	0:00:00	0	0:00:00	0
7	7	106	Vir	HH:MM:SS	-1.0	HH:MM:SS	-1.0	HH:MM:SS	-1.0	12:34:05	45245.0	0:00:00	0	0:00:00	0
7	7	106	Hot	HH:MM:SS	-1.0	12:37:48	45468.0	12:35:18	45318.0	12:37:48	45468.0	0:00:00	0	+00:00:00	0
7	7	106	Bi	HH:MM:SS	-1.0	12:43:41	45821.0	12:41:11	45671.0	12:43:41	45821.0	0:00:00	0	+00:00:00	0
7	7	106	Li	HH:MM:SS	-1.0	12:49:56	46196.0	12:47:26	46046.0	12:49:56	46196.0	0:00:00	0	+00:00:00	0
7	7	106	Hi	12:56:54	46614.0	HH:MM:SS	-1.0	12:54:54	46494.0	HH:MM:SS	-1.0	-00:02:00	-120	0:00:00	0
7	7	108	Hl	12:30:25	45025.0	12:30:55	45055.0	HH:MM:SS	-1.0	12:30:55	45055.0	0:00:00	0	+00:00:00	0
7	7	108	Bft	HH:MM:SS	-1.0	HH:MM:SS	-1.0	HH:MM:SS	-1.0	12:32:04	45124.0	0:00:00	0	0:00:00	0
7	7	108	Gj	HH:MM:SS	-1.0	HH:MM:SS	-1.0	HH:MM:SS	-1.0	12:32:59	45179.0	0:00:00	0	0:00:00	0
7	7	108	J�t	HH:MM:SS	-1.0	HH:MM:SS	-1.0	HH:MM:SS	-1.0	12:33:52	45232.0	0:00:00	0	0:00:00	0
7	7	108	Ly	HH:MM:SS	-1.0	12:37:33	45453.0	12:35:03	45303.0	12:37:33	45453.0	0:00:00	0	+00:00:00	0
7	7	108	Sft	HH:MM:SS	-1.0	HH:MM:SS	-1.0	HH:MM:SS	-1.0	12:38:58	45538.0	0:00:00	0	0:00:00	0
7	7	108	Vir	HH:MM:SS	-1.0	HH:MM:SS	-1.0	HH:MM:SS	-1.0	12:40:10	45610.0	0:00:00	0	0:00:00	0
7	7	108	Hot	HH:MM:SS	-1.0	12:43:53	45833.0	12:41:23	45683.0	12:43:53	45833.0	0:00:00	0	+00:00:00	0
7	7	108	Bi	HH:MM:SS	-1.0	12:49:46	46186.0	12:47:16	46036.0	12:49:46	46186.0	0:00:00	0	+00:00:00	0
7	7	108	Li	HH:MM:SS	-1.0	12:56:01	46561.0	12:53:31	46411.0	12:56:01	46561.0	0:00:00	0	+00:00:00	0
7	7	108	Hi	13:02:59	46979.0	HH:MM:SS	-1.0	13:00:59	46859.0	HH:MM:SS	-1.0	-00:02:00	-120	0:00:00	0
7	7	110	Hl	12:36:30	45390.0	12:37:00	45420.0	HH:MM:SS	-1.0	12:37:00	45420.0	0:00:00	0	+00:00:00	0
7	7	110	Bft	HH:MM:SS	-1.0	HH:MM:SS	-1.0	HH:MM:SS	-1.0	12:38:09	45489.0	0:00:00	0	0:00:00	0
7	7	110	Gj	HH:MM:SS	-1.0	HH:MM:SS	-1.0	HH:MM:SS	-1.0	12:39:04	45544.0	0:00:00	0	0:00:00	0
7	7	110	J�t	HH:MM:SS	-1.0	HH:MM:SS	-1.0	HH:MM:SS	-1.0	12:39:57	45597.0	0:00:00	0	0:00:00	0
7	7	110	Ly	HH:MM:SS	-1.0	12:43:38	45818.0	12:41:08	45668.0	12:43:38	45818.0	0:00:00	0	+00:00:00	0
7	7	110	Sft	HH:MM:SS	-1.0	HH:MM:SS	-1.0	HH:MM:SS	-1.0	12:45:03	45903.0	0:00:00	0	0:00:00	0
7	7	110	Vir	HH:MM:SS	-1.0	HH:MM:SS	-1.0	HH:MM:SS	-1.0	12:46:15	45975.0	0:00:00	0	0:00:00	0
7	7	110	Hot	HH:MM:SS	-1.0	12:49:58	46198.0	12:47:28	46048.0	12:49:58	46198.0	0:00:00	0	+00:00:00	0
7	7	110	Bi	HH:MM:SS	-1.0	12:55:51	46551.0	12:53:21	46401.0	12:55:51	46551.0	0:00:00	0	+00:00:00	0
7	7	110	Li	HH:MM:SS	-1.0	13:02:06	46926.0	12:59:36	46776.0	13:02:06	46926.0	0:00:00	0	+00:00:00	0
7	7	110	Hi	13:09:04	47344.0	HH:MM:SS	-1.0	13:07:04	47224.0	HH:MM:SS	-1.0	-00:02:00	-120	0:00:00	0
8	8	99	Hl	12:00:00	43200.0	12:00:30	43230.0	HH:MM:SS	-1.0	12:08:21	43701.0	0:00:00	0	+00:07:51	471
8	8	99	Bft	HH:MM:SS	-1.0	HH:MM:SS	-1.0	HH:MM:SS	-1.0	12:09:30	43770.0	0:00:00	0	0:00:00	0
8	8	99	Gj	HH:MM:SS	-1.0	HH:MM:SS	-1.0	HH:MM:SS	-1.0	12:10:25	43825.0	0:00:00	0	0:00:00	0
8	8	99	J�t	HH:MM:SS	-1.0	HH:MM:SS	-1.0	HH:MM:SS	-1.0	12:11:18	43878.0	0:00:00	0	0:00:00	0
8	8	99	Ly	HH:MM:SS	-1.0	12:07:08	43628.0	12:12:29	43949.0	12:12:59	43979.0	0:00:00	0	+00:05:51	351
8	8	99	Sft	HH:MM:SS	-1.0	HH:MM:SS	-1.0	HH:MM:SS	-1.0	12:14:24	44064.0	0:00:00	0	0:00:00	0
8	8	99	Vir	HH:MM:SS	-1.0	HH:MM:SS	-1.0	HH:MM:SS	-1.0	12:15:36	44136.0	0:00:00	0	0:00:00	0
8	8	99	Hot	HH:MM:SS	-1.0	12:13:28	44008.0	12:16:49	44209.0	12:17:19	44239.0	0:00:00	0	+00:03:51	231
8	8	99	Bi	HH:MM:SS	-1.0	12:19:21	44361.0	12:20:42	44442.0	12:21:12	44472.0	0:00:00	0	+00:01:51	111
8	8	99	Li	HH:MM:SS	-1.0	12:25:36	44736.0	12:24:57	44697.0	12:25:36	44736.0	0:00:00	0	+00:00:00	0
8	8	99	Hi	12:32:34	45154.0	HH:MM:SS	-1.0	12:30:34	45034.0	HH:MM:SS	-1.0	-00:02:00	-120	0:00:00	0
8	8	100	Hl	12:06:05	43565.0	12:06:35	43595.0	HH:MM:SS	-1.0	12:09:00	43740.0	0:00:00	0	+00:02:25	145
8	8	100	Bft	HH:MM:SS	-1.0	HH:MM:SS	-1.0	HH:MM:SS	-1.0	12:10:24	43824.0	0:00:00	0	0:00:00	0
8	8	100	Gj	HH:MM:SS	-1.0	HH:MM:SS	-1.0	HH:MM:SS	-1.0	12:11:39	43899.0	0:00:00	0	0:00:00	0
8	8	100	J�t	HH:MM:SS	-1.0	HH:MM:SS	-1.0	HH:MM:SS	-1.0	12:12:32	43952.0	0:00:00	0	0:00:00	0
8	8	100	Ly	HH:MM:SS	-1.0	12:13:13	43993.0	12:14:37	44077.0	12:15:07	44107.0	0:00:00	0	+00:01:54	114
8	8	100	Sft	HH:MM:SS	-1.0	HH:MM:SS	-1.0	HH:MM:SS	-1.0	12:16:32	44192.0	0:00:00	0	0:00:00	0
8	8	100	Vir	HH:MM:SS	-1.0	HH:MM:SS	-1.0	HH:MM:SS	-1.0	12:17:44	44264.0	0:00:00	0	0:00:00	0
8	8	100	Hot	HH:MM:SS	-1.0	12:19:33	44373.0	12:19:10	44350.0	12:19:40	44380.0	0:00:00	0	+00:00:07	7
8	8	100	Bi	HH:MM:SS	-1.0	12:25:26	44726.0	12:23:03	44583.0	12:25:26	44726.0	0:00:00	0	+00:00:00	0
8	8	100	Li	HH:MM:SS	-1.0	12:31:41	45101.0	12:29:11	44951.0	12:31:41	45101.0	0:00:00	0	+00:00:00	0
8	8	100	Hi	12:38:39	45519.0	HH:MM:SS	-1.0	12:36:39	45399.0	HH:MM:SS	-1.0	-00:02:00	-120	0:00:00	0
8	8	102	Hl	12:12:10	43930.0	12:12:40	43960.0	HH:MM:SS	-1.0	12:12:40	43960.0	0:00:00	0	+00:00:00	0
8	8	102	Bft	HH:MM:SS	-1.0	HH:MM:SS	-1.0	HH:MM:SS	-1.0	12:13:49	44029.0	0:00:00	0	0:00:00	0
8	8	102	Gj	HH:MM:SS	-1.0	HH:MM:SS	-1.0	HH:MM:SS	-1.0	12:14:44	44084.0	0:00:00	0	0:00:00	0
8	8	102	J�t	HH:MM:SS	-1.0	HH:MM:SS	-1.0	HH:MM:SS	-1.0	12:15:37	44137.0	0:00:00	0	0:00:00	0
8	8	102	Ly	HH:MM:SS	-1.0	12:19:18	44358.0	12:16:48	44208.0	12:19:18	44358.0	0:00:00	0	+00:00:00	0
8	8	102	Sft	HH:MM:SS	-1.0	HH:MM:SS	-1.0	HH:MM:SS	-1.0	12:20:43	44443.0	0:00:00	0	0:00:00	0
8	8	102	Vir	HH:MM:SS	-1.0	HH:MM:SS	-1.0	HH:MM:SS	-1.0	12:21:55	44515.0	0:00:00	0	0:00:00	0
8	8	102	Hot	HH:MM:SS	-1.0	12:25:38	44738.0	12:23:08	44588.0	12:25:38	44738.0	0:00:00	0	+00:00:00	0
8	8	102	Bi	HH:MM:SS	-1.0	12:31:31	45091.0	12:29:01	44941.0	12:31:31	45091.0	0:00:00	0	+00:00:00	0
8	8	102	Li	HH:MM:SS	-1.0	12:37:46	45466.0	12:35:16	45316.0	12:37:46	45466.0	0:00:00	0	+00:00:00	0
8	8	102	Hi	12:44:44	45884.0	HH:MM:SS	-1.0	12:42:44	45764.0	HH:MM:SS	-1.0	-00:02:00	-120	0:00:00	0
8	8	104	Hl	12:18:15	44295.0	12:18:45	44325.0	HH:MM:SS	-1.0	12:18:45	44325.0	0:00:00	0	+00:00:00	0
8	8	104	Bft	HH:MM:SS	-1.0	HH:MM:SS	-1.0	HH:MM:SS	-1.0	12:19:54	44394.0	0:00:00	0	0:00:00	0
8	8	104	Gj	HH:MM:SS	-1.0	HH:MM:SS	-1.0	HH:MM:SS	-1.0	12:20:49	44449.0	0:00:00	0	0:00:00	0
8	8	104	J�t	HH:MM:SS	-1.0	HH:MM:SS	-1.0	HH:MM:SS	-1.0	12:21:42	44502.0	0:00:00	0	0:00:00	0
8	8	104	Ly	HH:MM:SS	-1.0	12:25:23	44723.0	12:22:53	44573.0	12:25:23	44723.0	0:00:00	0	+00:00:00	0
8	8	104	Sft	HH:MM:SS	-1.0	HH:MM:SS	-1.0	HH:MM:SS	-1.0	12:26:48	44808.0	0:00:00	0	0:00:00	0
8	8	104	Vir	HH:MM:SS	-1.0	HH:MM:SS	-1.0	HH:MM:SS	-1.0	12:28:00	44880.0	0:00:00	0	0:00:00	0
8	8	104	Hot	HH:MM:SS	-1.0	12:31:43	45103.0	12:29:13	44953.0	12:31:43	45103.0	0:00:00	0	+00:00:00	0
8	8	104	Bi	HH:MM:SS	-1.0	12:37:36	45456.0	12:35:06	45306.0	12:37:36	45456.0	0:00:00	0	+00:00:00	0
8	8	104	Li	HH:MM:SS	-1.0	12:43:51	45831.0	12:41:21	45681.0	12:43:51	45831.0	0:00:00	0	+00:00:00	0
8	8	104	Hi	12:50:49	46249.0	HH:MM:SS	-1.0	12:48:49	46129.0	HH:MM:SS	-1.0	-00:02:00	-120	0:00:00	0
8	8	106	Hl	12:24:20	44660.0	12:24:50	44690.0	HH:MM:SS	-1.0	12:24:50	44690.0	0:00:00	0	+00:00:00	0
8	8	106	Bft	HH:MM:SS	-1.0	HH:MM:SS	-1.0	HH:MM:SS	-1.0	12:25:59	44759.0	0:00:00	0	0:00:00	0
8	8	106	Gj	HH:MM:SS	-1.0	HH:MM:SS	-1.0	HH:MM:SS	-1.0	12:26:54	44814.0	0:00:00	0	0:00:00	0
8	8	106	J�t	HH:MM:SS	-1.0	HH:MM:SS	-1.0	HH:MM:SS	-1.0	12:27:47	44867.0	0:00:00	0	0:00:00	0
8	8	106	Ly	HH:MM:SS	-1.0	12:31:28	45088.0	12:28:58	44938.0	12:31:28	45088.0	0:00:00	0	+00:00:00	0
8	8	106	Sft	HH:MM:SS	-1.0	HH:MM:SS	-1.0	HH:MM:SS	-1.0	12:32:53	45173.0	0:00:00	0	0:00:00	0
8	8	106	Vir	HH:MM:SS	-1.0	HH:MM:SS	-1.0	HH:MM:SS	-1.0	12:34:05	45245.0	0:00:00	0	0:00:00	0
8	8	106	Hot	HH:MM:SS	-1.0	12:37:48	45468.0	12:35:18	45318.0	12:37:48	45468.0	0:00:00	0	+00:00:00	0
8	8	106	Bi	HH:MM:SS	-1.0	12:43:41	45821.0	12:41:11	45671.0	12:43:41	45821.0	0:00:00	0	+00:00:00	0
8	8	106	Li	HH:MM:SS	-1.0	12:49:56	46196.0	12:47:26	46046.0	12:49:56	46196.0	0:00:00	0	+00:00:00	0
8	8	106	Hi	12:56:54	46614.0	HH:MM:SS	-1.0	12:54:54	46494.0	HH:MM:SS	-1.0	-00:02:00	-120	0:00:00	0
8	8	108	Hl	12:30:25	45025.0	12:30:55	45055.0	HH:MM:SS	-1.0	12:30:55	45055.0	0:00:00	0	+00:00:00	0
8	8	108	Bft	HH:MM:SS	-1.0	HH:MM:SS	-1.0	HH:MM:SS	-1.0	12:32:04	45124.0	0:00:00	0	0:00:00	0
8	8	108	Gj	HH:MM:SS	-1.0	HH:MM:SS	-1.0	HH:MM:SS	-1.0	12:32:59	45179.0	0:00:00	0	0:00:00	0
8	8	108	J�t	HH:MM:SS	-1.0	HH:MM:SS	-1.0	HH:MM:SS	-1.0	12:33:52	45232.0	0:00:00	0	0:00:00	0
8	8	108	Ly	HH:MM:SS	-1.0	12:37:33	45453.0	12:35:03	45303.0	12:37:33	45453.0	0:00:00	0	+00:00:00	0
8	8	108	Sft	HH:MM:SS	-1.0	HH:MM:SS	-1.0	HH:MM:SS	-1.0	12:38:58	45538.0	0:00:00	0	0:00:00	0
8	8	108	Vir	HH:MM:SS	-1.0	HH:MM:SS	-1.0	HH:MM:SS	-1.0	12:40:10	45610.0	0:00:00	0	0:00:00	0
8	8	108	Hot	HH:MM:SS	-1.0	12:43:53	45833.0	12:41:23	45683.0	12:43:53	45833.0	0:00:00	0	+00:00:00	0
8	8	108	Bi	HH:MM:SS	-1.0	12:49:46	46186.0	12:47:16	46036.0	12:49:46	46186.0	0:00:00	0	+00:00:00	0
8	8	108	Li	HH:MM:SS	-1.0	12:56:01	46561.0	12:53:31	46411.0	12:56:01	46561.0	0:00:00	0	+00:00:00	0
8	8	108	Hi	13:02:59	46979.0	HH:MM:SS	-1.0	13:00:59	46859.0	HH:MM:SS	-1.0	-00:02:00	-120	0:00:00	0
8	8	110	Hl	12:36:30	45390.0	12:37:00	45420.0	HH:MM:SS	-1.0	12:37:00	45420.0	0:00:00	0	+00:00:00	0
8	8	110	Bft	HH:MM:SS	-1.0	HH:MM:SS	-1.0	HH:MM:SS	-1.0	12:38:09	45489.0	0:00:00	0	0:00:00	0
8	8	110	Gj	HH:MM:SS	-1.0	HH:MM:SS	-1.0	HH:MM:SS	-1.0	12:39:04	45544.0	0:00:00	0	0:00:00	0
8	8	110	J�t	HH:MM:SS	-1.0	HH:MM:SS	-1.0	HH:MM:SS	-1.0	12:39:57	45597.0	0:00:00	0	0:00:00	0
8	8	110	Ly	HH:MM:SS	-1.0	12:43:38	45818.0	12:41:08	45668.0	12:43:38	45818.0	0:00:00	0	+00:00:00	0
8	8	110	Sft	HH:MM:SS	-1.0	HH:MM:SS	-1.0	HH:MM:SS	-1.0	12:45:03	45903.0	0:00:00	0	0:00:00	0
8	8	110	Vir	HH:MM:SS	-1.0	HH:MM:SS	-1.0	HH:MM:SS	-1.0	12:46:15	45975.0	0:00:00	0	0:00:00	0
8	8	110	Hot	HH:MM:SS	-1.0	12:49:58	46198.0	12:47:28	46048.0	12:49:58	46198.0	0:00:00	0	+00:00:00	0
8	8	110	Bi	HH:MM:SS	-1.0	12:55:51	46551.0	12:53:21	46401.0	12:55:51	46551.0	0:00:00	0	+00:00:00	0
8	8	110	Li	HH:MM:SS	-1.0	13:02:06	46926.0	12:59:36	46776.0	13:02:06	46926.0	0:00:00	0	+00:00:00	0
8	8	110	Hi	13:09:04	47344.0	HH:MM:SS	-1.0	13:07:04	47224.0	HH:MM:SS	-1.0	-00:02:00	-120	0:00:00	0
9	9	99	Hl	12:00:00	43200.0	12:00:30	43230.0	HH:MM:SS	-1.0	12:03:31	43411.0	0:00:00	0	+00:03:01	181
9	9	99	Bft	HH:MM:SS	-1.0	HH:MM:SS	-1.0	HH:MM:SS	-1.0	12:04:40	43480.0	0:00:00	0	0:00:00	0
9	9	99	Gj	HH:MM:SS	-1.0	HH:MM:SS	-1.0	HH:MM:SS	-1.0	12:05:35	43535.0	0:00:00	0	0:00:00	0
9	9	99	J�t	HH:MM:SS	-1.0	HH:MM:SS	-1.0	HH:MM:SS	-1.0	12:06:28	43588.0	0:00:00	0	0:00:00	0
9	9	99	Ly	HH:MM:SS	-1.0	12:07:08	43628.0	12:07:39	43659.0	12:08:09	43689.0	0:00:00	0	+00:01:01	61
9	9	99	Sft	HH:MM:SS	-1.0	HH:MM:SS	-1.0	HH:MM:SS	-1.0	12:09:34	43774.0	0:00:00	0	0:00:00	0
9	9	99	Vir	HH:MM:SS	-1.0	HH:MM:SS	-1.0	HH:MM:SS	-1.0	12:10:46	43846.0	0:00:00	0	0:00:00	0
9	9	99	Hot	HH:MM:SS	-1.0	12:13:28	44008.0	12:11:59	43919.0	12:13:28	44008.0	0:00:00	0	+00:00:00	0
9	9	99	Bi	HH:MM:SS	-1.0	12:19:21	44361.0	12:16:51	44211.0	12:19:21	44361.0	0:00:00	0	+00:00:00	0
9	9	99	Li	HH:MM:SS	-1.0	12:25:36	44736.0	12:23:06	44586.0	12:25:36	44736.0	0:00:00	0	+00:00:00	0
9	9	99	Hi	12:32:34	45154.0	HH:MM:SS	-1.0	12:30:34	45034.0	HH:MM:SS	-1.0	-00:02:00	-120	0:00:00	0
9	9	100	Hl	12:06:05	43565.0	12:06:35	43595.0	HH:MM:SS	-1.0	12:06:35	43595.0	0:00:00	0	+00:00:00	0
9	9	100	Bft	HH:MM:SS	-1.0	HH:MM:SS	-1.0	HH:MM:SS	-1.0	12:07:44	43664.0	0:00:00	0	0:00:00	0
9	9	100	Gj	HH:MM:SS	-1.0	HH:MM:SS	-1.0	HH:MM:SS	-1.0	12:08:39	43719.0	0:00:00	0	0:00:00	0
9	9	100	J�t	HH:MM:SS	-1.0	HH:MM:SS	-1.0	HH:MM:SS	-1.0	12:09:32	43772.0	0:00:00	0	0:00:00	0
9	9	100	Ly	HH:MM:SS	-1.0	12:13:13	43993.0	12:10:43	43843.0	12:13:13	43993.0	0:00:00	0	+00:00:00	0
9	9	100	Sft	HH:MM:SS	-1.0	HH:MM:SS	-1.0	HH:MM:SS	-1.0	12:14:38	44078.0	0:00:00	0	0:00:00	0
9	9	100	Vir	HH:MM:SS	-1.0	HH:MM:SS	-1.0	HH:MM:SS	-1.0	12:15:50	44150.0	0:00:00	0	0:00:00	0
9	9	100	Hot	HH:MM:SS	-1.0	12:19:33	44373.0	12:17:03	44223.0	12:19:33	44373.0	0:00:00	0	+00:00:00	0
9	9	100	Bi	HH:MM:SS	-1.0	12:25:26	44726.0	12:22:56	44576.0	12:25:26	44726.0	0:00:00	0	+00:00:00	0
9	9	100	Li	HH:MM:SS	-1.0	12:31:41	45101.0	12:29:11	44951.0	12:31:41	45101.0	0:00:00	0	+00:00:00	0
9	9	100	Hi	12:38:39	45519.0	HH:MM:SS	-1.0	12:36:39	45399.0	HH:MM:SS	-1.0	-00:02:00	-120	0:00:00	0
9	9	102	Hl	12:12:10	43930.0	12:12:40	43960.0	HH:MM:SS	-1.0	12:12:40	43960.0	0:00:00	0	+00:00:00	0
9	9	102	Bft	HH:MM:SS	-1.0	HH:MM:SS	-1.0	HH:MM:SS	-1.0	12:13:49	44029.0	0:00:00	0	0:00:00	0
9	9	102	Gj	HH:MM:SS	-1.0	HH:MM:SS	-1.0	HH:MM:SS	-1.0	12:14:44	44084.0	0:00:00	0	0:00:00	0
9	9	102	J�t	HH:MM:SS	-1.0	HH:MM:SS	-1.0	HH:MM:SS	-1.0	12:15:37	44137.0	0:00:00	0	0:00:00	0
9	9	102	Ly	HH:MM:SS	-1.0	12:19:18	44358.0	12:16:48	44208.0	12:19:18	44358.0	0:00:00	0	+00:00:00	0
9	9	102	Sft	HH:MM:SS	-1.0	HH:MM:SS	-1.0	HH:MM:SS	-1.0	12:20:43	44443.0	0:00:00	0	0:00:00	0
9	9	102	Vir	HH:MM:SS	-1.0	HH:MM:SS	-1.0	HH:MM:SS	-1.0	12:21:55	44515.0	0:00:00	0	0:00:00	0
9	9	102	Hot	HH:MM:SS	-1.0	12:25:38	44738.0	12:23:08	44588.0	12:25:38	44738.0	0:00:00	0	+00:00:00	0
9	9	102	Bi	HH:MM:SS	-1.0	12:31:31	45091.0	12:29:01	44941.0	12:31:31	45091.0	0:00:00	0	+00:00:00	0
9	9	102	Li	HH:MM:SS	-1.0	12:37:46	45466.0	12:35:16	45316.0	12:37:46	45466.0	0:00:00	0	+00:00:00	0
9	9	102	Hi	12:44:44	45884.0	HH:MM:SS	-1.0	12:42:44	45764.0	HH:MM:SS	-1.0	-00:02:00	-120	0:00:00	0
9	9	104	Hl	12:18:15	44295.0	12:18:45	44325.0	HH:MM:SS	-1.0	12:18:45	44325.0	0:00:00	0	+00:00:00	0
9	9	104	Bft	HH:MM:SS	-1.0	HH:MM:SS	-1.0	HH:MM:SS	-1.0	12:19:54	44394.0	0:00:00	0	0:00:00	0
9	9	104	Gj	HH:MM:SS	-1.0	HH:MM:SS	-1.0	HH:MM:SS	-1.0	12:20:49	44449.0	0:00:00	0	0:00:00	0
9	9	104	J�t	HH:MM:SS	-1.0	HH:MM:SS	-1.0	HH:MM:SS	-1.0	12:21:42	44502.0	0:00:00	0	0:00:00	0
9	9	104	Ly	HH:MM:SS	-1.0	12:25:23	44723.0	12:22:53	44573.0	12:25:23	44723.0	0:00:00	0	+00:00:00	0
9	9	104	Sft	HH:MM:SS	-1.0	HH:MM:SS	-1.0	HH:MM:SS	-1.0	12:26:48	44808.0	0:00:00	0	0:00:00	0
9	9	104	Vir	HH:MM:SS	-1.0	HH:MM:SS	-1.0	HH:MM:SS	-1.0	12:28:00	44880.0	0:00:00	0	0:00:00	0
9	9	104	Hot	HH:MM:SS	-1.0	12:31:43	45103.0	12:29:13	44953.0	12:31:43	45103.0	0:00:00	0	+00:00:00	0
9	9	104	Bi	HH:MM:SS	-1.0	12:37:36	45456.0	12:35:06	45306.0	12:37:36	45456.0	0:00:00	0	+00:00:00	0
9	9	104	Li	HH:MM:SS	-1.0	12:43:51	45831.0	12:41:21	45681.0	12:43:51	45831.0	0:00:00	0	+00:00:00	0
9	9	104	Hi	12:50:49	46249.0	HH:MM:SS	-1.0	12:48:49	46129.0	HH:MM:SS	-1.0	-00:02:00	-120	0:00:00	0
9	9	106	Hl	12:24:20	44660.0	12:24:50	44690.0	HH:MM:SS	-1.0	12:24:50	44690.0	0:00:00	0	+00:00:00	0
9	9	106	Bft	HH:MM:SS	-1.0	HH:MM:SS	-1.0	HH:MM:SS	-1.0	12:25:59	44759.0	0:00:00	0	0:00:00	0
9	9	106	Gj	HH:MM:SS	-1.0	HH:MM:SS	-1.0	HH:MM:SS	-1.0	12:26:54	44814.0	0:00:00	0	0:00:00	0
9	9	106	J�t	HH:MM:SS	-1.0	HH:MM:SS	-1.0	HH:MM:SS	-1.0	12:27:47	44867.0	0:00:00	0	0:00:00	0
9	9	106	Ly	HH:MM:SS	-1.0	12:31:28	45088.0	12:28:58	44938.0	12:31:28	45088.0	0:00:00	0	+00:00:00	0
9	9	106	Sft	HH:MM:SS	-1.0	HH:MM:SS	-1.0	HH:MM:SS	-1.0	12:32:53	45173.0	0:00:00	0	0:00:00	0
9	9	106	Vir	HH:MM:SS	-1.0	HH:MM:SS	-1.0	HH:MM:SS	-1.0	12:34:05	45245.0	0:00:00	0	0:00:00	0
9	9	106	Hot	HH:MM:SS	-1.0	12:37:48	45468.0	12:35:18	45318.0	12:37:48	45468.0	0:00:00	0	+00:00:00	0
9	9	106	Bi	HH:MM:SS	-1.0	12:43:41	45821.0	12:41:11	45671.0	12:43:41	45821.0	0:00:00	0	+00:00:00	0
9	9	106	Li	HH:MM:SS	-1.0	12:49:56	46196.0	12:47:26	46046.0	12:49:56	46196.0	0:00:00	0	+00:00:00	0
9	9	106	Hi	12:56:54	46614.0	HH:MM:SS	-1.0	12:54:54	46494.0	HH:MM:SS	-1.0	-00:02:00	-120	0:00:00	0
9	9	108	Hl	12:30:25	45025.0	12:30:55	45055.0	HH:MM:SS	-1.0	12:30:55	45055.0	0:00:00	0	+00:00:00	0
9	9	108	Bft	HH:MM:SS	-1.0	HH:MM:SS	-1.0	HH:MM:SS	-1.0	12:32:04	45124.0	0:00:00	0	0:00:00	0
9	9	108	Gj	HH:MM:SS	-1.0	HH:MM:SS	-1.0	HH:MM:SS	-1.0	12:32:59	45179.0	0:00:00	0	0:00:00	0
9	9	108	J�t	HH:MM:SS	-1.0	HH:MM:SS	-1.0	HH:MM:SS	-1.0	12:33:52	45232.0	0:00:00	0	0:00:00	0
9	9	108	Ly	HH:MM:SS	-1.0	12:37:33	45453.0	12:35:03	45303.0	12:37:33	45453.0	0:00:00	0	+00:00:00	0
9	9	108	Sft	HH:MM:SS	-1.0	HH:MM:SS	-1.0	HH:MM:SS	-1.0	12:38:58	45538.0	0:00:00	0	0:00:00	0
9	9	108	Vir	HH:MM:SS	-1.0	HH:MM:SS	-1.0	HH:MM:SS	-1.0	12:40:10	45610.0	0:00:00	0	0:00:00	0
9	9	108	Hot	HH:MM:SS	-1.0	12:43:53	45833.0	12:41:23	45683.0	12:43:53	45833.0	0:00:00	0	+00:00:00	0
9	9	108	Bi	HH:MM:SS	-1.0	12:49:46	46186.0	12:47:16	46036.0	12:49:46	46186.0	0:00:00	0	+00:00:00	0
9	9	108	Li	HH:MM:SS	-1.0	12:56:01	46561.0	12:53:31	46411.0	12:56:01	46561.0	0:00:00	0	+00:00:00	0
9	9	108	Hi	13:02:59	46979.0	HH:MM:SS	-1.0	13:00:59	46859.0	HH:MM:SS	-1.0	-00:02:00	-120	0:00:00	0
9	9	110	Hl	12:36:30	45390.0	12:37:00	45420.0	HH:MM:SS	-1.0	12:37:00	45420.0	0:00:00	0	+00:00:00	0
9	9	110	Bft	HH:MM:SS	-1.0	HH:MM:SS	-1.0	HH:MM:SS	-1.0	12:38:09	45489.0	0:00:00	0	0:00:00	0
9	9	110	Gj	HH:MM:SS	-1.0	HH:MM:SS	-1.0	HH:MM:SS	-1.0	12:39:04	45544.0	0:00:00	0	0:00:00	0
9	9	110	J�t	HH:MM:SS	-1.0	HH:MM:SS	-1.0	HH:MM:SS	-1.0	12:39:57	45597.0	0:00:00	0	0:00:00	0
9	9	110	Ly	HH:MM:SS	-1.0	12:43:38	45818.0	12:41:08	45668.0	12:43:38	45818.0	0:00:00	0	+00:00:00	0
9	9	110	Sft	HH:MM:SS	-1.0	HH:MM:SS	-1.0	HH:MM:SS	-1.0	12:45:03	45903.0	0:00:00	0	0:00:00	0
9	9	110	Vir	HH:MM:SS	-1.0	HH:MM:SS	-1.0	HH:MM:SS	-1.0	12:46:15	45975.0	0:00:00	0	0:00:00	0
9	9	110	Hot	HH:MM:SS	-1.0	12:49:58	46198.0	12:47:28	46048.0	12:49:58	46198.0	0:00:00	0	+00:00:00	0
9	9	110	Bi	HH:MM:SS	-1.0	12:55:51	46551.0	12:53:21	46401.0	12:55:51	46551.0	0:00:00	0	+00:00:00	0
9	9	110	Li	HH:MM:SS	-1.0	13:02:06	46926.0	12:59:36	46776.0	13:02:06	46926.0	0:00:00	0	+00:00:00	0
9	9	110	Hi	13:09:04	47344.0	HH:MM:SS	-1.0	13:07:04	47224.0	HH:MM:SS	-1.0	-00:02:00	-120	0:00:00	0
10	10	99	Hl	12:00:00	43200.0	12:00:30	43230.0	HH:MM:SS	-1.0	12:08:41	43721.0	0:00:00	0	+00:08:11	491
10	10	99	Bft	HH:MM:SS	-1.0	HH:MM:SS	-1.0	HH:MM:SS	-1.0	12:09:50	43790.0	0:00:00	0	0:00:00	0
10	10	99	Gj	HH:MM:SS	-1.0	HH:MM:SS	-1.0	HH:MM:SS	-1.0	12:10:45	43845.0	0:00:00	0	0:00:00	0
10	10	99	J�t	HH:MM:SS	-1.0	HH:MM:SS	-1.0	HH:MM:SS	-1.0	12:11:38	43898.0	0:00:00	0	0:00:00	0
10	10	99	Ly	HH:MM:SS	-1.0	12:07:08	43628.0	12:12:49	43969.0	12:13:19	43999.0	0:00:00	0	+00:06:11	371
10	10	99	Sft	HH:MM:SS	-1.0	HH:MM:SS	-1.0	HH:MM:SS	-1.0	12:14:44	44084.0	0:00:00	0	0:00:00	0
10	10	99	Vir	HH:MM:SS	-1.0	HH:MM:SS	-1.0	HH:MM:SS	-1.0	12:15:56	44156.0	0:00:00	0	0:00:00	0
10	10	99	Hot	HH:MM:SS	-1.0	12:13:28	44008.0	12:17:09	44229.0	12:17:39	44259.0	0:00:00	0	+00:04:11	251
10	10	99	Bi	HH:MM:SS	-1.0	12:19:21	44361.0	12:21:02	44462.0	12:21:32	44492.0	0:00:00	0	+00:02:11	131
10	10	99	Li	HH:MM:SS	-1.0	12:25:36	44736.0	12:25:17	44717.0	12:25:47	44747.0	0:00:00	0	+00:00:11	11
10	10	99	Hi	12:32:34	45154.0	HH:MM:SS	-1.0	12:30:45	45045.0	HH:MM:SS	-1.0	-00:01:49	-109	0:00:00	0
10	10	100	Hl	12:06:05	43565.0	12:06:35	43595.0	HH:MM:SS	-1.0	12:09:20	43760.0	0:00:00	0	+00:02:45	165
10	10	100	Bft	HH:MM:SS	-1.0	HH:MM:SS	-1.0	HH:MM:SS	-1.0	12:10:44	43844.0	0:00:00	0	0:00:00	0
10	10	100	Gj	HH:MM:SS	-1.0	HH:MM:SS	-1.0	HH:MM:SS	-1.0	12:11:59	43919.0	0:00:00	0	0:00:00	0
10	10	100	J�t	HH:MM:SS	-1.0	HH:MM:SS	-1.0	HH:MM:SS	-1.0	12:12:52	43972.0	0:00:00	0	0:00:00	0
10	10	100	Ly	HH:MM:SS	-1.0	12:13:13	43993.0	12:14:57	44097.0	12:15:27	44127.0	0:00:00	0	+00:02:14	134
10	10	100	Sft	HH:MM:SS	-1.0	HH:MM:SS	-1.0	HH:MM:SS	-1.0	12:16:52	44212.0	0:00:00	0	0:00:00	0
10	10	100	Vir	HH:MM:SS	-1.0	HH:MM:SS	-1.0	HH:MM:SS	-1.0	12:18:04	44284.0	0:00:00	0	0:00:00	0
10	10	100	Hot	HH:MM:SS	-1.0	12:19:33	44373.0	12:19:30	44370.0	12:20:00	44400.0	0:00:00	0	+00:00:27	27
10	10	100	Bi	HH:MM:SS	-1.0	12:25:26	44726.0	12:23:23	44603.0	12:25:26	44726.0	0:00:00	0	+00:00:00	0
10	10	100	Li	HH:MM:SS	-1.0	12:31:41	45101.0	12:29:18	44958.0	12:31:41	45101.0	0:00:00	0	+00:00:00	0
10	10	100	Hi	12:38:39	45519.0	HH:MM:SS	-1.0	12:36:39	45399.0	HH:MM:SS	-1.0	-00:02:00	-120	0:00:00	0
10	10	102	Hl	12:12:10	43930.0	12:12:40	43960.0	HH:MM:SS	-1.0	12:12:40	43960.0	0:00:00	0	+00:00:00	0
10	10	102	Bft	HH:MM:SS	-1.0	HH:MM:SS	-1.0	HH:MM:SS	-1.0	12:13:49	44029.0	0:00:00	0	0:00:00	0
10	10	102	Gj	HH:MM:SS	-1.0	HH:MM:SS	-1.0	HH:MM:SS	-1.0	12:14:44	44084.0	0:00:00	0	0:00:00	0
10	10	102	J�t	HH:MM:SS	-1.0	HH:MM:SS	-1.0	HH:MM:SS	-1.0	12:15:37	44137.0	0:00:00	0	0:00:00	0
10	10	102	Ly	HH:MM:SS	-1.0	12:19:18	44358.0	12:17:00	44220.0	12:19:18	44358.0	0:00:00	0	+00:00:00	0
10	10	102	Sft	HH:MM:SS	-1.0	HH:MM:SS	-1.0	HH:MM:SS	-1.0	12:20:43	44443.0	0:00:00	0	0:00:00	0
10	10	102	Vir	HH:MM:SS	-1.0	HH:MM:SS	-1.0	HH:MM:SS	-1.0	12:21:55	44515.0	0:00:00	0	0:00:00	0
10	10	102	Hot	HH:MM:SS	-1.0	12:25:38	44738.0	12:23:08	44588.0	12:25:38	44738.0	0:00:00	0	+00:00:00	0
10	10	102	Bi	HH:MM:SS	-1.0	12:31:31	45091.0	12:29:01	44941.0	12:31:31	45091.0	0:00:00	0	+00:00:00	0
10	10	102	Li	HH:MM:SS	-1.0	12:37:46	45466.0	12:35:16	45316.0	12:37:46	45466.0	0:00:00	0	+00:00:00	0
10	10	102	Hi	12:44:44	45884.0	HH:MM:SS	-1.0	12:42:44	45764.0	HH:MM:SS	-1.0	-00:02:00	-120	0:00:00	0
10	10	104	Hl	12:18:15	44295.0	12:18:45	44325.0	HH:MM:SS	-1.0	12:18:45	44325.0	0:00:00	0	+00:00:00	0
10	10	104	Bft	HH:MM:SS	-1.0	HH:MM:SS	-1.0	HH:MM:SS	-1.0	12:19:54	44394.0	0:00:00	0	0:00:00	0
10	10	104	Gj	HH:MM:SS	-1.0	HH:MM:SS	-1.0	HH:MM:SS	-1.0	12:20:49	44449.0	0:00:00	0	0:00:00	0
10	10	104	J�t	HH:MM:SS	-1.0	HH:MM:SS	-1.0	HH:MM:SS	-1.0	12:21:42	44502.0	0:00:00	0	0:00:00	0
10	10	104	Ly	HH:MM:SS	-1.0	12:25:23	44723.0	12:22:53	44573.0	12:25:23	44723.0	0:00:00	0	+00:00:00	0
10	10	104	Sft	HH:MM:SS	-1.0	HH:MM:SS	-1.0	HH:MM:SS	-1.0	12:26:48	44808.0	0:00:00	0	0:00:00	0
10	10	104	Vir	HH:MM:SS	-1.0	HH:MM:SS	-1.0	HH:MM:SS	-1.0	12:28:00	44880.0	0:00:00	0	0:00:00	0
10	10	104	Hot	HH:MM:SS	-1.0	12:31:43	45103.0	12:29:13	44953.0	12:31:43	45103.0	0:00:00	0	+00:00:00	0
10	10	104	Bi	HH:MM:SS	-1.0	12:37:36	45456.0	12:35:06	45306.0	12:37:36	45456.0	0:00:00	0	+00:00:00	0
10	10	104	Li	HH:MM:SS	-1.0	12:43:51	45831.0	12:41:21	45681.0	12:43:51	45831.0	0:00:00	0	+00:00:00	0
10	10	104	Hi	12:50:49	46249.0	HH:MM:SS	-1.0	12:48:49	46129.0	HH:MM:SS	-1.0	-00:02:00	-120	0:00:00	0
10	10	106	Hl	12:24:20	44660.0	12:24:50	44690.0	HH:MM:SS	-1.0	12:24:50	44690.0	0:00:00	0	+00:00:00	0
10	10	106	Bft	HH:MM:SS	-1.0	HH:MM:SS	-1.0	HH:MM:SS	-1.0	12:25:59	44759.0	0:00:00	0	0:00:00	0
10	10	106	Gj	HH:MM:SS	-1.0	HH:MM:SS	-1.0	HH:MM:SS	-1.0	12:26:54	44814.0	0:00:00	0	0:00:00	0
10	10	106	J�t	HH:MM:SS	-1.0	HH:MM:SS	-1.0	HH:MM:SS	-1.0	12:27:47	44867.0	0:00:00	0	0:00:00	0
10	10	106	Ly	HH:MM:SS	-1.0	12:31:28	45088.0	12:28:58	44938.0	12:31:28	45088.0	0:00:00	0	+00:00:00	0
10	10	106	Sft	HH:MM:SS	-1.0	HH:MM:SS	-1.0	HH:MM:SS	-1.0	12:32:53	45173.0	0:00:00	0	0:00:00	0
10	10	106	Vir	HH:MM:SS	-1.0	HH:MM:SS	-1.0	HH:MM:SS	-1.0	12:34:05	45245.0	0:00:00	0	0:00:00	0
10	10	106	Hot	HH:MM:SS	-1.0	12:37:48	45468.0	12:35:18	45318.0	12:37:48	45468.0	0:00:00	0	+00:00:00	0
10	10	106	Bi	HH:MM:SS	-1.0	12:43:41	45821.0	12:41:11	45671.0	12:43:41	45821.0	0:00:00	0	+00:00:00	0
10	10	106	Li	HH:MM:SS	-1.0	12:49:56	46196.0	12:47:26	46046.0	12:49:56	46196.0	0:00:00	0	+00:00:00	0
10	10	106	Hi	12:56:54	46614.0	HH:MM:SS	-1.0	12:54:54	46494.0	HH:MM:SS	-1.0	-00:02:00	-120	0:00:00	0
10	10	108	Hl	12:30:25	45025.0	12:30:55	45055.0	HH:MM:SS	-1.0	12:30:55	45055.0	0:00:00	0	+00:00:00	0
10	10	108	Bft	HH:MM:SS	-1.0	HH:MM:SS	-1.0	HH:MM:SS	-1.0	12:32:04	45124.0	0:00:00	0	0:00:00	0
10	10	108	Gj	HH:MM:SS	-1.0	HH:MM:SS	-1.0	HH:MM:SS	-1.0	12:32:59	45179.0	0:00:00	0	0:00:00	0
10	10	108	J�t	HH:MM:SS	-1.0	HH:MM:SS	-1.0	HH:MM:SS	-1.0	12:33:52	45232.0	0:00:00	0	0:00:00	0
10	10	108	Ly	HH:MM:SS	-1.0	12:37:33	45453.0	12:35:03	45303.0	12:37:33	45453.0	0:00:00	0	+00:00:00	0
10	10	108	Sft	HH:MM:SS	-1.0	HH:MM:SS	-1.0	HH:MM:SS	-1.0	12:38:58	45538.0	0:00:00	0	0:00:00	0
10	10	108	Vir	HH:MM:SS	-1.0	HH:MM:SS	-1.0	HH:MM:SS	-1.0	12:40:10	45610.0	0:00:00	0	0:00:00	0
10	10	108	Hot	HH:MM:SS	-1.0	12:43:53	45833.0	12:41:23	45683.0	12:43:53	45833.0	0:00:00	0	+00:00:00	0
10	10	108	Bi	HH:MM:SS	-1.0	12:49:46	46186.0	12:47:16	46036.0	12:49:46	46186.0	0:00:00	0	+00:00:00	0
10	10	108	Li	HH:MM:SS	-1.0	12:56:01	46561.0	12:53:31	46411.0	12:56:01	46561.0	0:00:00	0	+00:00:00	0
10	10	108	Hi	13:02:59	46979.0	HH:MM:SS	-1.0	13:00:59	46859.0	HH:MM:SS	-1.0	-00:02:00	-120	0:00:00	0
10	10	110	Hl	12:36:30	45390.0	12:37:00	45420.0	HH:MM:SS	-1.0	12:37:00	45420.0	0:00:00	0	+00:00:00	0
10	10	110	Bft	HH:MM:SS	-1.0	HH:MM:SS	-1.0	HH:MM:SS	-1.0	12:38:09	45489.0	0:00:00	0	0:00:00	0
10	10	110	Gj	HH:MM:SS	-1.0	HH:MM:SS	-1.0	HH:MM:SS	-1.0	12:39:04	45544.0	0:00:00	0	0:00:00	0
10	10	110	J�t	HH:MM:SS	-1.0	HH:MM:SS	-1.0	HH:MM:SS	-1.0	12:39:57	45597.0	0:00:00	0	0:00:00	0
10	10	110	Ly	HH:MM:SS	-1.0	12:43:38	45818.0	12:41:08	45668.0	12:43:38	45818.0	0:00:00	0	+00:00:00	0
10	10	110	Sft	HH:MM:SS	-1.0	HH:MM:SS	-1.0	HH:MM:SS	-1.0	12:45:03	45903.0	0:00:00	0	0:00:00	0
10	10	110	Vir	HH:MM:SS	-1.0	HH:MM:SS	-1.0	HH:MM:SS	-1.0	12:46:15	45975.0	0:00:00	0	0:00:00	0
10	10	110	Hot	HH:MM:SS	-1.0	12:49:58	46198.0	12:47:28	46048.0	12:49:58	46198.0	0:00:00	0	+00:00:00	0
10	10	110	Bi	HH:MM:SS	-1.0	12:55:51	46551.0	12:53:21	46401.0	12:55:51	46551.0	0:00:00	0	+00:00:00	0
10	10	110	Li	HH:MM:SS	-1.0	13:02:06	46926.0	12:59:36	46776.0	13:02:06	46926.0	0:00:00	0	+00:00:00	0
10	10	110	Hi	13:09:04	47344.0	HH:MM:SS	-1.0	13:07:04	47224.0	HH:MM:SS	-1.0	-00:02:00	-120	0:00:00	0
11	11	99	Hl	12:00:00	43200.0	12:00:30	43230.0	HH:MM:SS	-1.0	12:03:51	43431.0	0:00:00	0	+00:03:21	201
11	11	99	Bft	HH:MM:SS	-1.0	HH:MM:SS	-1.0	HH:MM:SS	-1.0	12:05:00	43500.0	0:00:00	0	0:00:00	0
11	11	99	Gj	HH:MM:SS	-1.0	HH:MM:SS	-1.0	HH:MM:SS	-1.0	12:05:55	43555.0	0:00:00	0	0:00:00	0
11	11	99	J�t	HH:MM:SS	-1.0	HH:MM:SS	-1.0	HH:MM:SS	-1.0	12:06:48	43608.0	0:00:00	0	0:00:00	0
11	11	99	Ly	HH:MM:SS	-1.0	12:07:08	43628.0	12:07:59	43679.0	12:08:29	43709.0	0:00:00	0	+00:01:21	81
11	11	99	Sft	HH:MM:SS	-1.0	HH:MM:SS	-1.0	HH:MM:SS	-1.0	12:09:54	43794.0	0:00:00	0	0:00:00	0
11	11	99	Vir	HH:MM:SS	-1.0	HH:MM:SS	-1.0	HH:MM:SS	-1.0	12:11:06	43866.0	0:00:00	0	0:00:00	0
11	11	99	Hot	HH:MM:SS	-1.0	12:13:28	44008.0	12:12:19	43939.0	12:13:28	44008.0	0:00:00	0	+00:00:00	0
11	11	99	Bi	HH:MM:SS	-1.0	12:19:21	44361.0	12:16:51	44211.0	12:19:21	44361.0	0:00:00	0	+00:00:00	0
11	11	99	Li	HH:MM:SS	-1.0	12:25:36	44736.0	12:23:06	44586.0	12:25:36	44736.0	0:00:00	0	+00:00:00	0
11	11	99	Hi	12:32:34	45154.0	HH:MM:SS	-1.0	12:30:34	45034.0	HH:MM:SS	-1.0	-00:02:00	-120	0:00:00	0
11	11	100	Hl	12:06:05	43565.0	12:06:35	43595.0	HH:MM:SS	-1.0	12:06:35	43595.0	0:00:00	0	+00:00:00	0
11	11	100	Bft	HH:MM:SS	-1.0	HH:MM:SS	-1.0	HH:MM:SS	-1.0	12:07:44	43664.0	0:00:00	0	0:00:00	0
11	11	100	Gj	HH:MM:SS	-1.0	HH:MM:SS	-1.0	HH:MM:SS	-1.0	12:08:39	43719.0	0:00:00	0	0:00:00	0
11	11	100	J�t	HH:MM:SS	-1.0	HH:MM:SS	-1.0	HH:MM:SS	-1.0	12:09:32	43772.0	0:00:00	0	0:00:00	0
11	11	100	Ly	HH:MM:SS	-1.0	12:13:13	43993.0	12:10:43	43843.0	12:13:13	43993.0	0:00:00	0	+00:00:00	0
11	11	100	Sft	HH:MM:SS	-1.0	HH:MM:SS	-1.0	HH:MM:SS	-1.0	12:14:38	44078.0	0:00:00	0	0:00:00	0
11	11	100	Vir	HH:MM:SS	-1.0	HH:MM:SS	-1.0	HH:MM:SS	-1.0	12:15:50	44150.0	0:00:00	0	0:00:00	0
11	11	100	Hot	HH:MM:SS	-1.0	12:19:33	44373.0	12:17:03	44223.0	12:19:33	44373.0	0:00:00	0	+00:00:00	0
11	11	100	Bi	HH:MM:SS	-1.0	12:25:26	44726.0	12:22:56	44576.0	12:25:26	44726.0	0:00:00	0	+00:00:00	0
11	11	100	Li	HH:MM:SS	-1.0	12:31:41	45101.0	12:29:11	44951.0	12:31:41	45101.0	0:00:00	0	+00:00:00	0
11	11	100	Hi	12:38:39	45519.0	HH:MM:SS	-1.0	12:36:39	45399.0	HH:MM:SS	-1.0	-00:02:00	-120	0:00:00	0
11	11	102	Hl	12:12:10	43930.0	12:12:40	43960.0	HH:MM:SS	-1.0	12:12:40	43960.0	0:00:00	0	+00:00:00	0
11	11	102	Bft	HH:MM:SS	-1.0	HH:MM:SS	-1.0	HH:MM:SS	-1.0	12:13:49	44029.0	0:00:00	0	0:00:00	0
11	11	102	Gj	HH:MM:SS	-1.0	HH:MM:SS	-1.0	HH:MM:SS	-1.0	12:14:44	44084.0	0:00:00	0	0:00:00	0
11	11	102	J�t	HH:MM:SS	-1.0	HH:MM:SS	-1.0	HH:MM:SS	-1.0	12:15:37	44137.0	0:00:00	0	0:00:00	0
11	11	102	Ly	HH:MM:SS	-1.0	12:19:18	44358.0	12:16:48	44208.0	12:19:18	44358.0	0:00:00	0	+00:00:00	0
11	11	102	Sft	HH:MM:SS	-1.0	HH:MM:SS	-1.0	HH:MM:SS	-1.0	12:20:43	44443.0	0:00:00	0	0:00:00	0
11	11	102	Vir	HH:MM:SS	-1.0	HH:MM:SS	-1.0	HH:MM:SS	-1.0	12:21:55	44515.0	0:00:00	0	0:00:00	0
11	11	102	Hot	HH:MM:SS	-1.0	12:25:38	44738.0	12:23:08	44588.0	12:25:38	44738.0	0:00:00	0	+00:00:00	0
11	11	102	Bi	HH:MM:SS	-1.0	12:31:31	45091.0	12:29:01	44941.0	12:31:31	45091.0	0:00:00	0	+00:00:00	0
11	11	102	Li	HH:MM:SS	-1.0	12:37:46	45466.0	12:35:16	45316.0	12:37:46	45466.0	0:00:00	0	+00:00:00	0
11	11	102	Hi	12:44:44	45884.0	HH:MM:SS	-1.0	12:42:44	45764.0	HH:MM:SS	-1.0	-00:02:00	-120	0:00:00	0
11	11	104	Hl	12:18:15	44295.0	12:18:45	44325.0	HH:MM:SS	-1.0	12:18:45	44325.0	0:00:00	0	+00:00:00	0
11	11	104	Bft	HH:MM:SS	-1.0	HH:MM:SS	-1.0	HH:MM:SS	-1.0	12:19:54	44394.0	0:00:00	0	0:00:00	0
11	11	104	Gj	HH:MM:SS	-1.0	HH:MM:SS	-1.0	HH:MM:SS	-1.0	12:20:49	44449.0	0:00:00	0	0:00:00	0
11	11	104	J�t	HH:MM:SS	-1.0	HH:MM:SS	-1.0	HH:MM:SS	-1.0	12:21:42	44502.0	0:00:00	0	0:00:00	0
11	11	104	Ly	HH:MM:SS	-1.0	12:25:23	44723.0	12:22:53	44573.0	12:25:23	44723.0	0:00:00	0	+00:00:00	0
11	11	104	Sft	HH:MM:SS	-1.0	HH:MM:SS	-1.0	HH:MM:SS	-1.0	12:26:48	44808.0	0:00:00	0	0:00:00	0
11	11	104	Vir	HH:MM:SS	-1.0	HH:MM:SS	-1.0	HH:MM:SS	-1.0	12:28:00	44880.0	0:00:00	0	0:00:00	0
11	11	104	Hot	HH:MM:SS	-1.0	12:31:43	45103.0	12:29:13	44953.0	12:31:43	45103.0	0:00:00	0	+00:00:00	0
11	11	104	Bi	HH:MM:SS	-1.0	12:37:36	45456.0	12:35:06	45306.0	12:37:36	45456.0	0:00:00	0	+00:00:00	0
11	11	104	Li	HH:MM:SS	-1.0	12:43:51	45831.0	12:41:21	45681.0	12:43:51	45831.0	0:00:00	0	+00:00:00	0
11	11	104	Hi	12:50:49	46249.0	HH:MM:SS	-1.0	12:48:49	46129.0	HH:MM:SS	-1.0	-00:02:00	-120	0:00:00	0
11	11	106	Hl	12:24:20	44660.0	12:24:50	44690.0	HH:MM:SS	-1.0	12:24:50	44690.0	0:00:00	0	+00:00:00	0
11	11	106	Bft	HH:MM:SS	-1.0	HH:MM:SS	-1.0	HH:MM:SS	-1.0	12:25:59	44759.0	0:00:00	0	0:00:00	0
11	11	106	Gj	HH:MM:SS	-1.0	HH:MM:SS	-1.0	HH:MM:SS	-1.0	12:26:54	44814.0	0:00:00	0	0:00:00	0
11	11	106	J�t	HH:MM:SS	-1.0	HH:MM:SS	-1.0	HH:MM:SS	-1.0	12:27:47	44867.0	0:00:00	0	0:00:00	0
11	11	106	Ly	HH:MM:SS	-1.0	12:31:28	45088.0	12:28:58	44938.0	12:31:28	45088.0	0:00:00	0	+00:00:00	0
11	11	106	Sft	HH:MM:SS	-1.0	HH:MM:SS	-1.0	HH:MM:SS	-1.0	12:32:53	45173.0	0:00:00	0	0:00:00	0
11	11	106	Vir	HH:MM:SS	-1.0	HH:MM:SS	-1.0	HH:MM:SS	-1.0	12:34:05	45245.0	0:00:00	0	0:00:00	0
11	11	106	Hot	HH:MM:SS	-1.0	12:37:48	45468.0	12:35:18	45318.0	12:37:48	45468.0	0:00:00	0	+00:00:00	0
11	11	106	Bi	HH:MM:SS	-1.0	12:43:41	45821.0	12:41:11	45671.0	12:43:41	45821.0	0:00:00	0	+00:00:00	0
11	11	106	Li	HH:MM:SS	-1.0	12:49:56	46196.0	12:47:26	46046.0	12:49:56	46196.0	0:00:00	0	+00:00:00	0
11	11	106	Hi	12:56:54	46614.0	HH:MM:SS	-1.0	12:54:54	46494.0	HH:MM:SS	-1.0	-00:02:00	-120	0:00:00	0
11	11	108	Hl	12:30:25	45025.0	12:30:55	45055.0	HH:MM:SS	-1.0	12:30:55	45055.0	0:00:00	0	+00:00:00	0
11	11	108	Bft	HH:MM:SS	-1.0	HH:MM:SS	-1.0	HH:MM:SS	-1.0	12:32:04	45124.0	0:00:00	0	0:00:00	0
11	11	108	Gj	HH:MM:SS	-1.0	HH:MM:SS	-1.0	HH:MM:SS	-1.0	12:32:59	45179.0	0:00:00	0	0:00:00	0
11	11	108	J�t	HH:MM:SS	-1.0	HH:MM:SS	-1.0	HH:MM:SS	-1.0	12:33:52	45232.0	0:00:00	0	0:00:00	0
11	11	108	Ly	HH:MM:SS	-1.0	12:37:33	45453.0	12:35:03	45303.0	12:37:33	45453.0	0:00:00	0	+00:00:00	0
11	11	108	Sft	HH:MM:SS	-1.0	HH:MM:SS	-1.0	HH:MM:SS	-1.0	12:38:58	45538.0	0:00:00	0	0:00:00	0
11	11	108	Vir	HH:MM:SS	-1.0	HH:MM:SS	-1.0	HH:MM:SS	-1.0	12:40:10	45610.0	0:00:00	0	0:00:00	0
11	11	108	Hot	HH:MM:SS	-1.0	12:43:53	45833.0	12:41:23	45683.0	12:43:53	45833.0	0:00:00	0	+00:00:00	0
11	11	108	Bi	HH:MM:SS	-1.0	12:49:46	46186.0	12:47:16	46036.0	12:49:46	46186.0	0:00:00	0	+00:00:00	0
11	11	108	Li	HH:MM:SS	-1.0	12:56:01	46561.0	12:53:31	46411.0	12:56:01	46561.0	0:00:00	0	+00:00:00	0
11	11	108	Hi	13:02:59	46979.0	HH:MM:SS	-1.0	13:00:59	46859.0	HH:MM:SS	-1.0	-00:02:00	-120	0:00:00	0
11	11	110	Hl	12:36:30	45390.0	12:37:00	45420.0	HH:MM:SS	-1.0	12:37:00	45420.0	0:00:00	0	+00:00:00	0
11	11	110	Bft	HH:MM:SS	-1.0	HH:MM:SS	-1.0	HH:MM:SS	-1.0	12:38:09	45489.0	0:00:00	0	0:00:00	0
11	11	110	Gj	HH:MM:SS	-1.0	HH:MM:SS	-1.0	HH:MM:SS	-1.0	12:39:04	45544.0	0:00:00	0	0:00:00	0
11	11	110	J�t	HH:MM:SS	-1.0	HH:MM:SS	-1.0	HH:MM:SS	-1.0	12:39:57	45597.0	0:00:00	0	0:00:00	0
11	11	110	Ly	HH:MM:SS	-1.0	12:43:38	45818.0	12:41:08	45668.0	12:43:38	45818.0	0:00:00	0	+00:00:00	0
11	11	110	Sft	HH:MM:SS	-1.0	HH:MM:SS	-1.0	HH:MM:SS	-1.0	12:45:03	45903.0	0:00:00	0	0:00:00	0
11	11	110	Vir	HH:MM:SS	-1.0	HH:MM:SS	-1.0	HH:MM:SS	-1.0	12:46:15	45975.0	0:00:00	0	0:00:00	0
11	11	110	Hot	HH:MM:SS	-1.0	12:49:58	46198.0	12:47:28	46048.0	12:49:58	46198.0	0:00:00	0	+00:00:00	0
11	11	110	Bi	HH:MM:SS	-1.0	12:55:51	46551.0	12:53:21	46401.0	12:55:51	46551.0	0:00:00	0	+00:00:00	0
11	11	110	Li	HH:MM:SS	-1.0	13:02:06	46926.0	12:59:36	46776.0	13:02:06	46926.0	0:00:00	0	+00:00:00	0
11	11	110	Hi	13:09:04	47344.0	HH:MM:SS	-1.0	13:07:04	47224.0	HH:MM:SS	-1.0	-00:02:00	-120	0:00:00	0
12	12	99	Hl	12:00:00	43200.0	12:00:30	43230.0	HH:MM:SS	-1.0	12:09:02	43742.0	0:00:00	0	+00:08:32	512
12	12	99	Bft	HH:MM:SS	-1.0	HH:MM:SS	-1.0	HH:MM:SS	-1.0	12:10:11	43811.0	0:00:00	0	0:00:00	0
12	12	99	Gj	HH:MM:SS	-1.0	HH:MM:SS	-1.0	HH:MM:SS	-1.0	12:11:06	43866.0	0:00:00	0	0:00:00	0
12	12	99	J�t	HH:MM:SS	-1.0	HH:MM:SS	-1.0	HH:MM:SS	-1.0	12:11:59	43919.0	0:00:00	0	0:00:00	0
12	12	99	Ly	HH:MM:SS	-1.0	12:07:08	43628.0	12:13:10	43990.0	12:13:40	44020.0	0:00:00	0	+00:06:32	392
12	12	99	Sft	HH:MM:SS	-1.0	HH:MM:SS	-1.0	HH:MM:SS	-1.0	12:15:05	44105.0	0:00:00	0	0:00:00	0
12	12	99	Vir	HH:MM:SS	-1.0	HH:MM:SS	-1.0	HH:MM:SS	-1.0	12:16:17	44177.0	0:00:00	0	0:00:00	0
12	12	99	Hot	HH:MM:SS	-1.0	12:13:28	44008.0	12:17:30	44250.0	12:18:00	44280.0	0:00:00	0	+00:04:32	272
12	12	99	Bi	HH:MM:SS	-1.0	12:19:21	44361.0	12:21:23	44483.0	12:21:53	44513.0	0:00:00	0	+00:02:32	152
12	12	99	Li	HH:MM:SS	-1.0	12:25:36	44736.0	12:25:38	44738.0	12:26:08	44768.0	0:00:00	0	+00:00:32	32
12	12	99	Hi	12:32:34	45154.0	HH:MM:SS	-1.0	12:31:06	45066.0	HH:MM:SS	-1.0	-00:01:28	-88	0:00:00	0
12	12	100	Hl	12:06:05	43565.0	12:06:35	43595.0	HH:MM:SS	-1.0	12:09:41	43781.0	0:00:00	0	+00:03:06	186
12	12	100	Bft	HH:MM:SS	-1.0	HH:MM:SS	-1.0	HH:MM:SS	-1.0	12:11:05	43865.0	0:00:00	0	0:00:00	0
12	12	100	Gj	HH:MM:SS	-1.0	HH:MM:SS	-1.0	HH:MM:SS	-1.0	12:12:20	43940.0	0:00:00	0	0:00:00	0
12	12	100	J�t	HH:MM:SS	-1.0	HH:MM:SS	-1.0	HH:MM:SS	-1.0	12:13:13	43993.0	0:00:00	0	0:00:00	0
12	12	100	Ly	HH:MM:SS	-1.0	12:13:13	43993.0	12:15:18	44118.0	12:15:48	44148.0	0:00:00	0	+00:02:35	155
12	12	100	Sft	HH:MM:SS	-1.0	HH:MM:SS	-1.0	HH:MM:SS	-1.0	12:17:13	44233.0	0:00:00	0	0:00:00	0
12	12	100	Vir	HH:MM:SS	-1.0	HH:MM:SS	-1.0	HH:MM:SS	-1.0	12:18:25	44305.0	0:00:00	0	0:00:00	0
12	12	100	Hot	HH:MM:SS	-1.0	12:19:33	44373.0	12:19:51	44391.0	12:20:21	44421.0	0:00:00	0	+00:00:48	48
12	12	100	Bi	HH:MM:SS	-1.0	12:25:26	44726.0	12:23:44	44624.0	12:25:26	44726.0	0:00:00	0	+00:00:00	0
12	12	100	Li	HH:MM:SS	-1.0	12:31:41	45101.0	12:29:44	44984.0	12:31:41	45101.0	0:00:00	0	+00:00:00	0
12	12	100	Hi	12:38:39	45519.0	HH:MM:SS	-1.0	12:36:39	45399.0	HH:MM:SS	-1.0	-00:02:00	-120	0:00:00	0
12	12	102	Hl	12:12:10	43930.0	12:12:40	43960.0	HH:MM:SS	-1.0	12:12:40	43960.0	0:00:00	0	+00:00:00	0
12	12	102	Bft	HH:MM:SS	-1.0	HH:MM:SS	-1.0	HH:MM:SS	-1.0	12:13:49	44029.0	0:00:00	0	0:00:00	0
12	12	102	Gj	HH:MM:SS	-1.0	HH:MM:SS	-1.0	HH:MM:SS	-1.0	12:14:44	44084.0	0:00:00	0	0:00:00	0
12	12	102	J�t	HH:MM:SS	-1.0	HH:MM:SS	-1.0	HH:MM:SS	-1.0	12:15:37	44137.0	0:00:00	0	0:00:00	0
12	12	102	Ly	HH:MM:SS	-1.0	12:19:18	44358.0	12:17:25	44245.0	12:19:18	44358.0	0:00:00	0	+00:00:00	0
12	12	102	Sft	HH:MM:SS	-1.0	HH:MM:SS	-1.0	HH:MM:SS	-1.0	12:20:43	44443.0	0:00:00	0	0:00:00	0
12	12	102	Vir	HH:MM:SS	-1.0	HH:MM:SS	-1.0	HH:MM:SS	-1.0	12:21:55	44515.0	0:00:00	0	0:00:00	0
12	12	102	Hot	HH:MM:SS	-1.0	12:25:38	44738.0	12:23:08	44588.0	12:25:38	44738.0	0:00:00	0	+00:00:00	0
12	12	102	Bi	HH:MM:SS	-1.0	12:31:31	45091.0	12:29:01	44941.0	12:31:31	45091.0	0:00:00	0	+00:00:00	0
12	12	102	Li	HH:MM:SS	-1.0	12:37:46	45466.0	12:35:16	45316.0	12:37:46	45466.0	0:00:00	0	+00:00:00	0
12	12	102	Hi	12:44:44	45884.0	HH:MM:SS	-1.0	12:42:44	45764.0	HH:MM:SS	-1.0	-00:02:00	-120	0:00:00	0
12	12	104	Hl	12:18:15	44295.0	12:18:45	44325.0	HH:MM:SS	-1.0	12:18:45	44325.0	0:00:00	0	+00:00:00	0
12	12	104	Bft	HH:MM:SS	-1.0	HH:MM:SS	-1.0	HH:MM:SS	-1.0	12:19:54	44394.0	0:00:00	0	0:00:00	0
12	12	104	Gj	HH:MM:SS	-1.0	HH:MM:SS	-1.0	HH:MM:SS	-1.0	12:20:49	44449.0	0:00:00	0	0:00:00	0
12	12	104	J�t	HH:MM:SS	-1.0	HH:MM:SS	-1.0	HH:MM:SS	-1.0	12:21:42	44502.0	0:00:00	0	0:00:00	0
12	12	104	Ly	HH:MM:SS	-1.0	12:25:23	44723.0	12:22:53	44573.0	12:25:23	44723.0	0:00:00	0	+00:00:00	0
12	12	104	Sft	HH:MM:SS	-1.0	HH:MM:SS	-1.0	HH:MM:SS	-1.0	12:26:48	44808.0	0:00:00	0	0:00:00	0
12	12	104	Vir	HH:MM:SS	-1.0	HH:MM:SS	-1.0	HH:MM:SS	-1.0	12:28:00	44880.0	0:00:00	0	0:00:00	0
12	12	104	Hot	HH:MM:SS	-1.0	12:31:43	45103.0	12:29:13	44953.0	12:31:43	45103.0	0:00:00	0	+00:00:00	0
12	12	104	Bi	HH:MM:SS	-1.0	12:37:36	45456.0	12:35:06	45306.0	12:37:36	45456.0	0:00:00	0	+00:00:00	0
12	12	104	Li	HH:MM:SS	-1.0	12:43:51	45831.0	12:41:21	45681.0	12:43:51	45831.0	0:00:00	0	+00:00:00	0
12	12	104	Hi	12:50:49	46249.0	HH:MM:SS	-1.0	12:48:49	46129.0	HH:MM:SS	-1.0	-00:02:00	-120	0:00:00	0
12	12	106	Hl	12:24:20	44660.0	12:24:50	44690.0	HH:MM:SS	-1.0	12:24:50	44690.0	0:00:00	0	+00:00:00	0
12	12	106	Bft	HH:MM:SS	-1.0	HH:MM:SS	-1.0	HH:MM:SS	-1.0	12:25:59	44759.0	0:00:00	0	0:00:00	0
12	12	106	Gj	HH:MM:SS	-1.0	HH:MM:SS	-1.0	HH:MM:SS	-1.0	12:26:54	44814.0	0:00:00	0	0:00:00	0
12	12	106	J�t	HH:MM:SS	-1.0	HH:MM:SS	-1.0	HH:MM:SS	-1.0	12:27:47	44867.0	0:00:00	0	0:00:00	0
12	12	106	Ly	HH:MM:SS	-1.0	12:31:28	45088.0	12:28:58	44938.0	12:31:28	45088.0	0:00:00	0	+00:00:00	0
12	12	106	Sft	HH:MM:SS	-1.0	HH:MM:SS	-1.0	HH:MM:SS	-1.0	12:32:53	45173.0	0:00:00	0	0:00:00	0
12	12	106	Vir	HH:MM:SS	-1.0	HH:MM:SS	-1.0	HH:MM:SS	-1.0	12:34:05	45245.0	0:00:00	0	0:00:00	0
12	12	106	Hot	HH:MM:SS	-1.0	12:37:48	45468.0	12:35:18	45318.0	12:37:48	45468.0	0:00:00	0	+00:00:00	0
12	12	106	Bi	HH:MM:SS	-1.0	12:43:41	45821.0	12:41:11	45671.0	12:43:41	45821.0	0:00:00	0	+00:00:00	0
12	12	106	Li	HH:MM:SS	-1.0	12:49:56	46196.0	12:47:26	46046.0	12:49:56	46196.0	0:00:00	0	+00:00:00	0
12	12	106	Hi	12:56:54	46614.0	HH:MM:SS	-1.0	12:54:54	46494.0	HH:MM:SS	-1.0	-00:02:00	-120	0:00:00	0
12	12	108	Hl	12:30:25	45025.0	12:30:55	45055.0	HH:MM:SS	-1.0	12:30:55	45055.0	0:00:00	0	+00:00:00	0
12	12	108	Bft	HH:MM:SS	-1.0	HH:MM:SS	-1.0	HH:MM:SS	-1.0	12:32:04	45124.0	0:00:00	0	0:00:00	0
12	12	108	Gj	HH:MM:SS	-1.0	HH:MM:SS	-1.0	HH:MM:SS	-1.0	12:32:59	45179.0	0:00:00	0	0:00:00	0
12	12	108	J�t	HH:MM:SS	-1.0	HH:MM:SS	-1.0	HH:MM:SS	-1.0	12:33:52	45232.0	0:00:00	0	0:00:00	0
12	12	108	Ly	HH:MM:SS	-1.0	12:37:33	45453.0	12:35:03	45303.0	12:37:33	45453.0	0:00:00	0	+00:00:00	0
12	12	108	Sft	HH:MM:SS	-1.0	HH:MM:SS	-1.0	HH:MM:SS	-1.0	12:38:58	45538.0	0:00:00	0	0:00:00	0
12	12	108	Vir	HH:MM:SS	-1.0	HH:MM:SS	-1.0	HH:MM:SS	-1.0	12:40:10	45610.0	0:00:00	0	0:00:00	0
12	12	108	Hot	HH:MM:SS	-1.0	12:43:53	45833.0	12:41:23	45683.0	12:43:53	45833.0	0:00:00	0	+00:00:00	0
12	12	108	Bi	HH:MM:SS	-1.0	12:49:46	46186.0	12:47:16	46036.0	12:49:46	46186.0	0:00:00	0	+00:00:00	0
12	12	108	Li	HH:MM:SS	-1.0	12:56:01	46561.0	12:53:31	46411.0	12:56:01	46561.0	0:00:00	0	+00:00:00	0
12	12	108	Hi	13:02:59	46979.0	HH:MM:SS	-1.0	13:00:59	46859.0	HH:MM:SS	-1.0	-00:02:00	-120	0:00:00	0
12	12	110	Hl	12:36:30	45390.0	12:37:00	45420.0	HH:MM:SS	-1.0	12:37:00	45420.0	0:00:00	0	+00:00:00	0
12	12	110	Bft	HH:MM:SS	-1.0	HH:MM:SS	-1.0	HH:MM:SS	-1.0	12:38:09	45489.0	0:00:00	0	0:00:00	0
12	12	110	Gj	HH:MM:SS	-1.0	HH:MM:SS	-1.0	HH:MM:SS	-1.0	12:39:04	45544.0	0:00:00	0	0:00:00	0
12	12	110	J�t	HH:MM:SS	-1.0	HH:MM:SS	-1.0	HH:MM:SS	-1.0	12:39:57	45597.0	0:00:00	0	0:00:00	0
12	12	110	Ly	HH:MM:SS	-1.0	12:43:38	45818.0	12:41:08	45668.0	12:43:38	45818.0	0:00:00	0	+00:00:00	0
12	12	110	Sft	HH:MM:SS	-1.0	HH:MM:SS	-1.0	HH:MM:SS	-1.0	12:45:03	45903.0	0:00:00	0	0:00:00	0
12	12	110	Vir	HH:MM:SS	-1.0	HH:MM:SS	-1.0	HH:MM:SS	-1.0	12:46:15	45975.0	0:00:00	0	0:00:00	0
12	12	110	Hot	HH:MM:SS	-1.0	12:49:58	46198.0	12:47:28	46048.0	12:49:58	46198.0	0:00:00	0	+00:00:00	0
12	12	110	Bi	HH:MM:SS	-1.0	12:55:51	46551.0	12:53:21	46401.0	12:55:51	46551.0	0:00:00	0	+00:00:00	0
12	12	110	Li	HH:MM:SS	-1.0	13:02:06	46926.0	12:59:36	46776.0	13:02:06	46926.0	0:00:00	0	+00:00:00	0
12	12	110	Hi	13:09:04	47344.0	HH:MM:SS	-1.0	13:07:04	47224.0	HH:MM:SS	-1.0	-00:02:00	-120	0:00:00	0
13	13	99	Hl	12:00:00	43200.0	12:00:30	43230.0	HH:MM:SS	-1.0	12:04:12	43452.0	0:00:00	0	+00:03:42	222
13	13	99	Bft	HH:MM:SS	-1.0	HH:MM:SS	-1.0	HH:MM:SS	-1.0	12:05:21	43521.0	0:00:00	0	0:00:00	0
13	13	99	Gj	HH:MM:SS	-1.0	HH:MM:SS	-1.0	HH:MM:SS	-1.0	12:06:16	43576.0	0:00:00	0	0:00:00	0
13	13	99	J�t	HH:MM:SS	-1.0	HH:MM:SS	-1.0	HH:MM:SS	-1.0	12:07:09	43629.0	0:00:00	0	0:00:00	0
13	13	99	Ly	HH:MM:SS	-1.0	12:07:08	43628.0	12:08:20	43700.0	12:08:50	43730.0	0:00:00	0	+00:01:42	102
13	13	99	Sft	HH:MM:SS	-1.0	HH:MM:SS	-1.0	HH:MM:SS	-1.0	12:10:15	43815.0	0:00:00	0	0:00:00	0
13	13	99	Vir	HH:MM:SS	-1.0	HH:MM:SS	-1.0	HH:MM:SS	-1.0	12:11:27	43887.0	0:00:00	0	0:00:00	0
13	13	99	Hot	HH:MM:SS	-1.0	12:13:28	44008.0	12:12:40	43960.0	12:13:28	44008.0	0:00:00	0	+00:00:00	0
13	13	99	Bi	HH:MM:SS	-1.0	12:19:21	44361.0	12:16:51	44211.0	12:19:21	44361.0	0:00:00	0	+00:00:00	0
13	13	99	Li	HH:MM:SS	-1.0	12:25:36	44736.0	12:23:06	44586.0	12:25:36	44736.0	0:00:00	0	+00:00:00	0
13	13	99	Hi	12:32:34	45154.0	HH:MM:SS	-1.0	12:30:34	45034.0	HH:MM:SS	-1.0	-00:02:00	-120	0:00:00	0
13	13	100	Hl	12:06:05	43565.0	12:06:35	43595.0	HH:MM:SS	-1.0	12:06:35	43595.0	0:00:00	0	+00:00:00	0
13	13	100	Bft	HH:MM:SS	-1.0	HH:MM:SS	-1.0	HH:MM:SS	-1.0	12:07:44	43664.0	0:00:00	0	0:00:00	0
13	13	100	Gj	HH:MM:SS	-1.0	HH:MM:SS	-1.0	HH:MM:SS	-1.0	12:08:39	43719.0	0:00:00	0	0:00:00	0
13	13	100	J�t	HH:MM:SS	-1.0	HH:MM:SS	-1.0	HH:MM:SS	-1.0	12:09:32	43772.0	0:00:00	0	0:00:00	0
13	13	100	Ly	HH:MM:SS	-1.0	12:13:13	43993.0	12:10:43	43843.0	12:13:13	43993.0	0:00:00	0	+00:00:00	0
13	13	100	Sft	HH:MM:SS	-1.0	HH:MM:SS	-1.0	HH:MM:SS	-1.0	12:14:38	44078.0	0:00:00	0	0:00:00	0
13	13	100	Vir	HH:MM:SS	-1.0	HH:MM:SS	-1.0	HH:MM:SS	-1.0	12:15:50	44150.0	0:00:00	0	0:00:00	0
13	13	100	Hot	HH:MM:SS	-1.0	12:19:33	44373.0	12:17:03	44223.0	12:19:33	44373.0	0:00:00	0	+00:00:00	0
13	13	100	Bi	HH:MM:SS	-1.0	12:25:26	44726.0	12:22:56	44576.0	12:25:26	44726.0	0:00:00	0	+00:00:00	0
13	13	100	Li	HH:MM:SS	-1.0	12:31:41	45101.0	12:29:11	44951.0	12:31:41	45101.0	0:00:00	0	+00:00:00	0
13	13	100	Hi	12:38:39	45519.0	HH:MM:SS	-1.0	12:36:39	45399.0	HH:MM:SS	-1.0	-00:02:00	-120	0:00:00	0
13	13	102	Hl	12:12:10	43930.0	12:12:40	43960.0	HH:MM:SS	-1.0	12:12:40	43960.0	0:00:00	0	+00:00:00	0
13	13	102	Bft	HH:MM:SS	-1.0	HH:MM:SS	-1.0	HH:MM:SS	-1.0	12:13:49	44029.0	0:00:00	0	0:00:00	0
13	13	102	Gj	HH:MM:SS	-1.0	HH:MM:SS	-1.0	HH:MM:SS	-1.0	12:14:44	44084.0	0:00:00	0	0:00:00	0
13	13	102	J�t	HH:MM:SS	-1.0	HH:MM:SS	-1.0	HH:MM:SS	-1.0	12:15:37	44137.0	0:00:00	0	0:00:00	0
13	13	102	Ly	HH:MM:SS	-1.0	12:19:18	44358.0	12:16:48	44208.0	12:19:18	44358.0	0:00:00	0	+00:00:00	0
13	13	102	Sft	HH:MM:SS	-1.0	HH:MM:SS	-1.0	HH:MM:SS	-1.0	12:20:43	44443.0	0:00:00	0	0:00:00	0
13	13	102	Vir	HH:MM:SS	-1.0	HH:MM:SS	-1.0	HH:MM:SS	-1.0	12:21:55	44515.0	0:00:00	0	0:00:00	0
13	13	102	Hot	HH:MM:SS	-1.0	12:25:38	44738.0	12:23:08	44588.0	12:25:38	44738.0	0:00:00	0	+00:00:00	0
13	13	102	Bi	HH:MM:SS	-1.0	12:31:31	45091.0	12:29:01	44941.0	12:31:31	45091.0	0:00:00	0	+00:00:00	0
13	13	102	Li	HH:MM:SS	-1.0	12:37:46	45466.0	12:35:16	45316.0	12:37:46	45466.0	0:00:00	0	+00:00:00	0
13	13	102	Hi	12:44:44	45884.0	HH:MM:SS	-1.0	12:42:44	45764.0	HH:MM:SS	-1.0	-00:02:00	-120	0:00:00	0
13	13	104	Hl	12:18:15	44295.0	12:18:45	44325.0	HH:MM:SS	-1.0	12:18:45	44325.0	0:00:00	0	+00:00:00	0
13	13	104	Bft	HH:MM:SS	-1.0	HH:MM:SS	-1.0	HH:MM:SS	-1.0	12:19:54	44394.0	0:00:00	0	0:00:00	0
13	13	104	Gj	HH:MM:SS	-1.0	HH:MM:SS	-1.0	HH:MM:SS	-1.0	12:20:49	44449.0	0:00:00	0	0:00:00	0
13	13	104	J�t	HH:MM:SS	-1.0	HH:MM:SS	-1.0	HH:MM:SS	-1.0	12:21:42	44502.0	0:00:00	0	0:00:00	0
13	13	104	Ly	HH:MM:SS	-1.0	12:25:23	44723.0	12:22:53	44573.0	12:25:23	44723.0	0:00:00	0	+00:00:00	0
13	13	104	Sft	HH:MM:SS	-1.0	HH:MM:SS	-1.0	HH:MM:SS	-1.0	12:26:48	44808.0	0:00:00	0	0:00:00	0
13	13	104	Vir	HH:MM:SS	-1.0	HH:MM:SS	-1.0	HH:MM:SS	-1.0	12:28:00	44880.0	0:00:00	0	0:00:00	0
13	13	104	Hot	HH:MM:SS	-1.0	12:31:43	45103.0	12:29:13	44953.0	12:31:43	45103.0	0:00:00	0	+00:00:00	0
13	13	104	Bi	HH:MM:SS	-1.0	12:37:36	45456.0	12:35:06	45306.0	12:37:36	45456.0	0:00:00	0	+00:00:00	0
13	13	104	Li	HH:MM:SS	-1.0	12:43:51	45831.0	12:41:21	45681.0	12:43:51	45831.0	0:00:00	0	+00:00:00	0
13	13	104	Hi	12:50:49	46249.0	HH:MM:SS	-1.0	12:48:49	46129.0	HH:MM:SS	-1.0	-00:02:00	-120	0:00:00	0
13	13	106	Hl	12:24:20	44660.0	12:24:50	44690.0	HH:MM:SS	-1.0	12:24:50	44690.0	0:00:00	0	+00:00:00	0
13	13	106	Bft	HH:MM:SS	-1.0	HH:MM:SS	-1.0	HH:MM:SS	-1.0	12:25:59	44759.0	0:00:00	0	0:00:00	0
13	13	106	Gj	HH:MM:SS	-1.0	HH:MM:SS	-1.0	HH:MM:SS	-1.0	12:26:54	44814.0	0:00:00	0	0:00:00	0
13	13	106	J�t	HH:MM:SS	-1.0	HH:MM:SS	-1.0	HH:MM:SS	-1.0	12:27:47	44867.0	0:00:00	0	0:00:00	0
13	13	106	Ly	HH:MM:SS	-1.0	12:31:28	45088.0	12:28:58	44938.0	12:31:28	45088.0	0:00:00	0	+00:00:00	0
13	13	106	Sft	HH:MM:SS	-1.0	HH:MM:SS	-1.0	HH:MM:SS	-1.0	12:32:53	45173.0	0:00:00	0	0:00:00	0
13	13	106	Vir	HH:MM:SS	-1.0	HH:MM:SS	-1.0	HH:MM:SS	-1.0	12:34:05	45245.0	0:00:00	0	0:00:00	0
13	13	106	Hot	HH:MM:SS	-1.0	12:37:48	45468.0	12:35:18	45318.0	12:37:48	45468.0	0:00:00	0	+00:00:00	0
13	13	106	Bi	HH:MM:SS	-1.0	12:43:41	45821.0	12:41:11	45671.0	12:43:41	45821.0	0:00:00	0	+00:00:00	0
13	13	106	Li	HH:MM:SS	-1.0	12:49:56	46196.0	12:47:26	46046.0	12:49:56	46196.0	0:00:00	0	+00:00:00	0
13	13	106	Hi	12:56:54	46614.0	HH:MM:SS	-1.0	12:54:54	46494.0	HH:MM:SS	-1.0	-00:02:00	-120	0:00:00	0
13	13	108	Hl	12:30:25	45025.0	12:30:55	45055.0	HH:MM:SS	-1.0	12:30:55	45055.0	0:00:00	0	+00:00:00	0
13	13	108	Bft	HH:MM:SS	-1.0	HH:MM:SS	-1.0	HH:MM:SS	-1.0	12:32:04	45124.0	0:00:00	0	0:00:00	0
13	13	108	Gj	HH:MM:SS	-1.0	HH:MM:SS	-1.0	HH:MM:SS	-1.0	12:32:59	45179.0	0:00:00	0	0:00:00	0
13	13	108	J�t	HH:MM:SS	-1.0	HH:MM:SS	-1.0	HH:MM:SS	-1.0	12:33:52	45232.0	0:00:00	0	0:00:00	0
13	13	108	Ly	HH:MM:SS	-1.0	12:37:33	45453.0	12:35:03	45303.0	12:37:33	45453.0	0:00:00	0	+00:00:00	0
13	13	108	Sft	HH:MM:SS	-1.0	HH:MM:SS	-1.0	HH:MM:SS	-1.0	12:38:58	45538.0	0:00:00	0	0:00:00	0
13	13	108	Vir	HH:MM:SS	-1.0	HH:MM:SS	-1.0	HH:MM:SS	-1.0	12:40:10	45610.0	0:00:00	0	0:00:00	0
13	13	108	Hot	HH:MM:SS	-1.0	12:43:53	45833.0	12:41:23	45683.0	12:43:53	45833.0	0:00:00	0	+00:00:00	0
13	13	108	Bi	HH:MM:SS	-1.0	12:49:46	46186.0	12:47:16	46036.0	12:49:46	46186.0	0:00:00	0	+00:00:00	0
13	13	108	Li	HH:MM:SS	-1.0	12:56:01	46561.0	12:53:31	46411.0	12:56:01	46561.0	0:00:00	0	+00:00:00	0
13	13	108	Hi	13:02:59	46979.0	HH:MM:SS	-1.0	13:00:59	46859.0	HH:MM:SS	-1.0	-00:02:00	-120	0:00:00	0
13	13	110	Hl	12:36:30	45390.0	12:37:00	45420.0	HH:MM:SS	-1.0	12:37:00	45420.0	0:00:00	0	+00:00:00	0
13	13	110	Bft	HH:MM:SS	-1.0	HH:MM:SS	-1.0	HH:MM:SS	-1.0	12:38:09	45489.0	0:00:00	0	0:00:00	0
13	13	110	Gj	HH:MM:SS	-1.0	HH:MM:SS	-1.0	HH:MM:SS	-1.0	12:39:04	45544.0	0:00:00	0	0:00:00	0
13	13	110	J�t	HH:MM:SS	-1.0	HH:MM:SS	-1.0	HH:MM:SS	-1.0	12:39:57	45597.0	0:00:00	0	0:00:00	0
13	13	110	Ly	HH:MM:SS	-1.0	12:43:38	45818.0	12:41:08	45668.0	12:43:38	45818.0	0:00:00	0	+00:00:00	0
13	13	110	Sft	HH:MM:SS	-1.0	HH:MM:SS	-1.0	HH:MM:SS	-1.0	12:45:03	45903.0	0:00:00	0	0:00:00	0
13	13	110	Vir	HH:MM:SS	-1.0	HH:MM:SS	-1.0	HH:MM:SS	-1.0	12:46:15	45975.0	0:00:00	0	0:00:00	0
13	13	110	Hot	HH:MM:SS	-1.0	12:49:58	46198.0	12:47:28	46048.0	12:49:58	46198.0	0:00:00	0	+00:00:00	0
13	13	110	Bi	HH:MM:SS	-1.0	12:55:51	46551.0	12:53:21	46401.0	12:55:51	46551.0	0:00:00	0	+00:00:00	0
13	13	110	Li	HH:MM:SS	-1.0	13:02:06	46926.0	12:59:36	46776.0	13:02:06	46926.0	0:00:00	0	+00:00:00	0
13	13	110	Hi	13:09:04	47344.0	HH:MM:SS	-1.0	13:07:04	47224.0	HH:MM:SS	-1.0	-00:02:00	-120	0:00:00	0
14	14	99	Hl	12:00:00	43200.0	12:00:30	43230.0	HH:MM:SS	-1.0	12:09:22	43762.0	0:00:00	0	+00:08:52	532
14	14	99	Bft	HH:MM:SS	-1.0	HH:MM:SS	-1.0	HH:MM:SS	-1.0	12:10:31	43831.0	0:00:00	0	0:00:00	0
14	14	99	Gj	HH:MM:SS	-1.0	HH:MM:SS	-1.0	HH:MM:SS	-1.0	12:11:26	43886.0	0:00:00	0	0:00:00	0
14	14	99	J�t	HH:MM:SS	-1.0	HH:MM:SS	-1.0	HH:MM:SS	-1.0	12:12:19	43939.0	0:00:00	0	0:00:00	0
14	14	99	Ly	HH:MM:SS	-1.0	12:07:08	43628.0	12:13:30	44010.0	12:14:00	44040.0	0:00:00	0	+00:06:52	412
14	14	99	Sft	HH:MM:SS	-1.0	HH:MM:SS	-1.0	HH:MM:SS	-1.0	12:15:25	44125.0	0:00:00	0	0:00:00	0
14	14	99	Vir	HH:MM:SS	-1.0	HH:MM:SS	-1.0	HH:MM:SS	-1.0	12:16:37	44197.0	0:00:00	0	0:00:00	0
14	14	99	Hot	HH:MM:SS	-1.0	12:13:28	44008.0	12:17:50	44270.0	12:18:20	44300.0	0:00:00	0	+00:04:52	292
14	14	99	Bi	HH:MM:SS	-1.0	12:19:21	44361.0	12:21:43	44503.0	12:22:13	44533.0	0:00:00	0	+00:02:52	172
14	14	99	Li	HH:MM:SS	-1.0	12:25:36	44736.0	12:25:58	44758.0	12:26:28	44788.0	0:00:00	0	+00:00:52	52
14	14	99	Hi	12:32:34	45154.0	HH:MM:SS	-1.0	12:31:26	45086.0	HH:MM:SS	-1.0	-00:01:08	-68	0:00:00	0
14	14	100	Hl	12:06:05	43565.0	12:06:35	43595.0	HH:MM:SS	-1.0	12:10:01	43801.0	0:00:00	0	+00:03:26	206
14	14	100	Bft	HH:MM:SS	-1.0	HH:MM:SS	-1.0	HH:MM:SS	-1.0	12:11:25	43885.0	0:00:00	0	0:00:00	0
14	14	100	Gj	HH:MM:SS	-1.0	HH:MM:SS	-1.0	HH:MM:SS	-1.0	12:12:40	43960.0	0:00:00	0	0:00:00	0
14	14	100	J�t	HH:MM:SS	-1.0	HH:MM:SS	-1.0	HH:MM:SS	-1.0	12:13:33	44013.0	0:00:00	0	0:00:00	0
14	14	100	Ly	HH:MM:SS	-1.0	12:13:13	43993.0	12:15:38	44138.0	12:16:08	44168.0	0:00:00	0	+00:02:55	175
14	14	100	Sft	HH:MM:SS	-1.0	HH:MM:SS	-1.0	HH:MM:SS	-1.0	12:17:33	44253.0	0:00:00	0	0:00:00	0
14	14	100	Vir	HH:MM:SS	-1.0	HH:MM:SS	-1.0	HH:MM:SS	-1.0	12:18:45	44325.0	0:00:00	0	0:00:00	0
14	14	100	Hot	HH:MM:SS	-1.0	12:19:33	44373.0	12:20:11	44411.0	12:20:41	44441.0	0:00:00	0	+00:01:08	68
14	14	100	Bi	HH:MM:SS	-1.0	12:25:26	44726.0	12:24:04	44644.0	12:25:26	44726.0	0:00:00	0	+00:00:00	0
14	14	100	Li	HH:MM:SS	-1.0	12:31:41	45101.0	12:30:04	45004.0	12:31:41	45101.0	0:00:00	0	+00:00:00	0
14	14	100	Hi	12:38:39	45519.0	HH:MM:SS	-1.0	12:36:39	45399.0	HH:MM:SS	-1.0	-00:02:00	-120	0:00:00	0
14	14	102	Hl	12:12:10	43930.0	12:12:40	43960.0	HH:MM:SS	-1.0	12:12:40	43960.0	0:00:00	0	+00:00:00	0
14	14	102	Bft	HH:MM:SS	-1.0	HH:MM:SS	-1.0	HH:MM:SS	-1.0	12:13:49	44029.0	0:00:00	0	0:00:00	0
14	14	102	Gj	HH:MM:SS	-1.0	HH:MM:SS	-1.0	HH:MM:SS	-1.0	12:14:44	44084.0	0:00:00	0	0:00:00	0
14	14	102	J�t	HH:MM:SS	-1.0	HH:MM:SS	-1.0	HH:MM:SS	-1.0	12:15:37	44137.0	0:00:00	0	0:00:00	0
14	14	102	Ly	HH:MM:SS	-1.0	12:19:18	44358.0	12:17:45	44265.0	12:19:18	44358.0	0:00:00	0	+00:00:00	0
14	14	102	Sft	HH:MM:SS	-1.0	HH:MM:SS	-1.0	HH:MM:SS	-1.0	12:20:43	44443.0	0:00:00	0	0:00:00	0
14	14	102	Vir	HH:MM:SS	-1.0	HH:MM:SS	-1.0	HH:MM:SS	-1.0	12:21:55	44515.0	0:00:00	0	0:00:00	0
14	14	102	Hot	HH:MM:SS	-1.0	12:25:38	44738.0	12:23:08	44588.0	12:25:38	44738.0	0:00:00	0	+00:00:00	0
14	14	102	Bi	HH:MM:SS	-1.0	12:31:31	45091.0	12:29:01	44941.0	12:31:31	45091.0	0:00:00	0	+00:00:00	0
14	14	102	Li	HH:MM:SS	-1.0	12:37:46	45466.0	12:35:16	45316.0	12:37:46	45466.0	0:00:00	0	+00:00:00	0
14	14	102	Hi	12:44:44	45884.0	HH:MM:SS	-1.0	12:42:44	45764.0	HH:MM:SS	-1.0	-00:02:00	-120	0:00:00	0
14	14	104	Hl	12:18:15	44295.0	12:18:45	44325.0	HH:MM:SS	-1.0	12:18:45	44325.0	0:00:00	0	+00:00:00	0
14	14	104	Bft	HH:MM:SS	-1.0	HH:MM:SS	-1.0	HH:MM:SS	-1.0	12:19:54	44394.0	0:00:00	0	0:00:00	0
14	14	104	Gj	HH:MM:SS	-1.0	HH:MM:SS	-1.0	HH:MM:SS	-1.0	12:20:49	44449.0	0:00:00	0	0:00:00	0
14	14	104	J�t	HH:MM:SS	-1.0	HH:MM:SS	-1.0	HH:MM:SS	-1.0	12:21:42	44502.0	0:00:00	0	0:00:00	0
14	14	104	Ly	HH:MM:SS	-1.0	12:25:23	44723.0	12:22:53	44573.0	12:25:23	44723.0	0:00:00	0	+00:00:00	0
14	14	104	Sft	HH:MM:SS	-1.0	HH:MM:SS	-1.0	HH:MM:SS	-1.0	12:26:48	44808.0	0:00:00	0	0:00:00	0
14	14	104	Vir	HH:MM:SS	-1.0	HH:MM:SS	-1.0	HH:MM:SS	-1.0	12:28:00	44880.0	0:00:00	0	0:00:00	0
14	14	104	Hot	HH:MM:SS	-1.0	12:31:43	45103.0	12:29:13	44953.0	12:31:43	45103.0	0:00:00	0	+00:00:00	0
14	14	104	Bi	HH:MM:SS	-1.0	12:37:36	45456.0	12:35:06	45306.0	12:37:36	45456.0	0:00:00	0	+00:00:00	0
14	14	104	Li	HH:MM:SS	-1.0	12:43:51	45831.0	12:41:21	45681.0	12:43:51	45831.0	0:00:00	0	+00:00:00	0
14	14	104	Hi	12:50:49	46249.0	HH:MM:SS	-1.0	12:48:49	46129.0	HH:MM:SS	-1.0	-00:02:00	-120	0:00:00	0
14	14	106	Hl	12:24:20	44660.0	12:24:50	44690.0	HH:MM:SS	-1.0	12:24:50	44690.0	0:00:00	0	+00:00:00	0
14	14	106	Bft	HH:MM:SS	-1.0	HH:MM:SS	-1.0	HH:MM:SS	-1.0	12:25:59	44759.0	0:00:00	0	0:00:00	0
14	14	106	Gj	HH:MM:SS	-1.0	HH:MM:SS	-1.0	HH:MM:SS	-1.0	12:26:54	44814.0	0:00:00	0	0:00:00	0
14	14	106	J�t	HH:MM:SS	-1.0	HH:MM:SS	-1.0	HH:MM:SS	-1.0	12:27:47	44867.0	0:00:00	0	0:00:00	0
14	14	106	Ly	HH:MM:SS	-1.0	12:31:28	45088.0	12:28:58	44938.0	12:31:28	45088.0	0:00:00	0	+00:00:00	0
14	14	106	Sft	HH:MM:SS	-1.0	HH:MM:SS	-1.0	HH:MM:SS	-1.0	12:32:53	45173.0	0:00:00	0	0:00:00	0
14	14	106	Vir	HH:MM:SS	-1.0	HH:MM:SS	-1.0	HH:MM:SS	-1.0	12:34:05	45245.0	0:00:00	0	0:00:00	0
14	14	106	Hot	HH:MM:SS	-1.0	12:37:48	45468.0	12:35:18	45318.0	12:37:48	45468.0	0:00:00	0	+00:00:00	0
14	14	106	Bi	HH:MM:SS	-1.0	12:43:41	45821.0	12:41:11	45671.0	12:43:41	45821.0	0:00:00	0	+00:00:00	0
14	14	106	Li	HH:MM:SS	-1.0	12:49:56	46196.0	12:47:26	46046.0	12:49:56	46196.0	0:00:00	0	+00:00:00	0
14	14	106	Hi	12:56:54	46614.0	HH:MM:SS	-1.0	12:54:54	46494.0	HH:MM:SS	-1.0	-00:02:00	-120	0:00:00	0
14	14	108	Hl	12:30:25	45025.0	12:30:55	45055.0	HH:MM:SS	-1.0	12:30:55	45055.0	0:00:00	0	+00:00:00	0
14	14	108	Bft	HH:MM:SS	-1.0	HH:MM:SS	-1.0	HH:MM:SS	-1.0	12:32:04	45124.0	0:00:00	0	0:00:00	0
14	14	108	Gj	HH:MM:SS	-1.0	HH:MM:SS	-1.0	HH:MM:SS	-1.0	12:32:59	45179.0	0:00:00	0	0:00:00	0
14	14	108	J�t	HH:MM:SS	-1.0	HH:MM:SS	-1.0	HH:MM:SS	-1.0	12:33:52	45232.0	0:00:00	0	0:00:00	0
14	14	108	Ly	HH:MM:SS	-1.0	12:37:33	45453.0	12:35:03	45303.0	12:37:33	45453.0	0:00:00	0	+00:00:00	0
14	14	108	Sft	HH:MM:SS	-1.0	HH:MM:SS	-1.0	HH:MM:SS	-1.0	12:38:58	45538.0	0:00:00	0	0:00:00	0
14	14	108	Vir	HH:MM:SS	-1.0	HH:MM:SS	-1.0	HH:MM:SS	-1.0	12:40:10	45610.0	0:00:00	0	0:00:00	0
14	14	108	Hot	HH:MM:SS	-1.0	12:43:53	45833.0	12:41:23	45683.0	12:43:53	45833.0	0:00:00	0	+00:00:00	0
14	14	108	Bi	HH:MM:SS	-1.0	12:49:46	46186.0	12:47:16	46036.0	12:49:46	46186.0	0:00:00	0	+00:00:00	0
14	14	108	Li	HH:MM:SS	-1.0	12:56:01	46561.0	12:53:31	46411.0	12:56:01	46561.0	0:00:00	0	+00:00:00	0
14	14	108	Hi	13:02:59	46979.0	HH:MM:SS	-1.0	13:00:59	46859.0	HH:MM:SS	-1.0	-00:02:00	-120	0:00:00	0
14	14	110	Hl	12:36:30	45390.0	12:37:00	45420.0	HH:MM:SS	-1.0	12:37:00	45420.0	0:00:00	0	+00:00:00	0
14	14	110	Bft	HH:MM:SS	-1.0	HH:MM:SS	-1.0	HH:MM:SS	-1.0	12:38:09	45489.0	0:00:00	0	0:00:00	0
14	14	110	Gj	HH:MM:SS	-1.0	HH:MM:SS	-1.0	HH:MM:SS	-1.0	12:39:04	45544.0	0:00:00	0	0:00:00	0
14	14	110	J�t	HH:MM:SS	-1.0	HH:MM:SS	-1.0	HH:MM:SS	-1.0	12:39:57	45597.0	0:00:00	0	0:00:00	0
14	14	110	Ly	HH:MM:SS	-1.0	12:43:38	45818.0	12:41:08	45668.0	12:43:38	45818.0	0:00:00	0	+00:00:00	0
14	14	110	Sft	HH:MM:SS	-1.0	HH:MM:SS	-1.0	HH:MM:SS	-1.0	12:45:03	45903.0	0:00:00	0	0:00:00	0
14	14	110	Vir	HH:MM:SS	-1.0	HH:MM:SS	-1.0	HH:MM:SS	-1.0	12:46:15	45975.0	0:00:00	0	0:00:00	0
14	14	110	Hot	HH:MM:SS	-1.0	12:49:58	46198.0	12:47:28	46048.0	12:49:58	46198.0	0:00:00	0	+00:00:00	0
14	14	110	Bi	HH:MM:SS	-1.0	12:55:51	46551.0	12:53:21	46401.0	12:55:51	46551.0	0:00:00	0	+00:00:00	0
14	14	110	Li	HH:MM:SS	-1.0	13:02:06	46926.0	12:59:36	46776.0	13:02:06	46926.0	0:00:00	0	+00:00:00	0
14	14	110	Hi	13:09:04	47344.0	HH:MM:SS	-1.0	13:07:04	47224.0	HH:MM:SS	-1.0	-00:02:00	-120	0:00:00	0
15	15	99	Hl	12:00:00	43200.0	12:00:30	43230.0	HH:MM:SS	-1.0	12:04:33	43473.0	0:00:00	0	+00:04:03	243
15	15	99	Bft	HH:MM:SS	-1.0	HH:MM:SS	-1.0	HH:MM:SS	-1.0	12:05:42	43542.0	0:00:00	0	0:00:00	0
15	15	99	Gj	HH:MM:SS	-1.0	HH:MM:SS	-1.0	HH:MM:SS	-1.0	12:06:37	43597.0	0:00:00	0	0:00:00	0
15	15	99	J�t	HH:MM:SS	-1.0	HH:MM:SS	-1.0	HH:MM:SS	-1.0	12:07:30	43650.0	0:00:00	0	0:00:00	0
15	15	99	Ly	HH:MM:SS	-1.0	12:07:08	43628.0	12:08:41	43721.0	12:09:11	43751.0	0:00:00	0	+00:02:03	123
15	15	99	Sft	HH:MM:SS	-1.0	HH:MM:SS	-1.0	HH:MM:SS	-1.0	12:10:36	43836.0	0:00:00	0	0:00:00	0
15	15	99	Vir	HH:MM:SS	-1.0	HH:MM:SS	-1.0	HH:MM:SS	-1.0	12:11:48	43908.0	0:00:00	0	0:00:00	0
15	15	99	Hot	HH:MM:SS	-1.0	12:13:28	44008.0	12:13:01	43981.0	12:13:31	44011.0	0:00:00	0	+00:00:03	3
15	15	99	Bi	HH:MM:SS	-1.0	12:19:21	44361.0	12:16:54	44214.0	12:19:21	44361.0	0:00:00	0	+00:00:00	0
15	15	99	Li	HH:MM:SS	-1.0	12:25:36	44736.0	12:23:06	44586.0	12:25:36	44736.0	0:00:00	0	+00:00:00	0
15	15	99	Hi	12:32:34	45154.0	HH:MM:SS	-1.0	12:30:34	45034.0	HH:MM:SS	-1.0	-00:02:00	-120	0:00:00	0
15	15	100	Hl	12:06:05	43565.0	12:06:35	43595.0	HH:MM:SS	-1.0	12:06:35	43595.0	0:00:00	0	+00:00:00	0
15	15	100	Bft	HH:MM:SS	-1.0	HH:MM:SS	-1.0	HH:MM:SS	-1.0	12:07:44	43664.0	0:00:00	0	0:00:00	0
15	15	100	Gj	HH:MM:SS	-1.0	HH:MM:SS	-1.0	HH:MM:SS	-1.0	12:08:39	43719.0	0:00:00	0	0:00:00	0
15	15	100	J�t	HH:MM:SS	-1.0	HH:MM:SS	-1.0	HH:MM:SS	-1.0	12:09:32	43772.0	0:00:00	0	0:00:00	0
15	15	100	Ly	HH:MM:SS	-1.0	12:13:13	43993.0	12:10:45	43845.0	12:13:13	43993.0	0:00:00	0	+00:00:00	0
15	15	100	Sft	HH:MM:SS	-1.0	HH:MM:SS	-1.0	HH:MM:SS	-1.0	12:14:38	44078.0	0:00:00	0	0:00:00	0
15	15	100	Vir	HH:MM:SS	-1.0	HH:MM:SS	-1.0	HH:MM:SS	-1.0	12:15:50	44150.0	0:00:00	0	0:00:00	0
15	15	100	Hot	HH:MM:SS	-1.0	12:19:33	44373.0	12:17:03	44223.0	12:19:33	44373.0	0:00:00	0	+00:00:00	0
15	15	100	Bi	HH:MM:SS	-1.0	12:25:26	44726.0	12:22:56	44576.0	12:25:26	44726.0	0:00:00	0	+00:00:00	0
15	15	100	Li	HH:MM:SS	-1.0	12:31:41	45101.0	12:29:11	44951.0	12:31:41	45101.0	0:00:00	0	+00:00:00	0
15	15	100	Hi	12:38:39	45519.0	HH:MM:SS	-1.0	12:36:39	45399.0	HH:MM:SS	-1.0	-00:02:00	-120	0:00:00	0
15	15	102	Hl	12:12:10	43930.0	12:12:40	43960.0	HH:MM:SS	-1.0	12:12:40	43960.0	0:00:00	0	+00:00:00	0
15	15	102	Bft	HH:MM:SS	-1.0	HH:MM:SS	-1.0	HH:MM:SS	-1.0	12:13:49	44029.0	0:00:00	0	0:00:00	0
15	15	102	Gj	HH:MM:SS	-1.0	HH:MM:SS	-1.0	HH:MM:SS	-1.0	12:14:44	44084.0	0:00:00	0	0:00:00	0
15	15	102	J�t	HH:MM:SS	-1.0	HH:MM:SS	-1.0	HH:MM:SS	-1.0	12:15:37	44137.0	0:00:00	0	0:00:00	0
15	15	102	Ly	HH:MM:SS	-1.0	12:19:18	44358.0	12:16:48	44208.0	12:19:18	44358.0	0:00:00	0	+00:00:00	0
15	15	102	Sft	HH:MM:SS	-1.0	HH:MM:SS	-1.0	HH:MM:SS	-1.0	12:20:43	44443.0	0:00:00	0	0:00:00	0
15	15	102	Vir	HH:MM:SS	-1.0	HH:MM:SS	-1.0	HH:MM:SS	-1.0	12:21:55	44515.0	0:00:00	0	0:00:00	0
15	15	102	Hot	HH:MM:SS	-1.0	12:25:38	44738.0	12:23:08	44588.0	12:25:38	44738.0	0:00:00	0	+00:00:00	0
15	15	102	Bi	HH:MM:SS	-1.0	12:31:31	45091.0	12:29:01	44941.0	12:31:31	45091.0	0:00:00	0	+00:00:00	0
15	15	102	Li	HH:MM:SS	-1.0	12:37:46	45466.0	12:35:16	45316.0	12:37:46	45466.0	0:00:00	0	+00:00:00	0
15	15	102	Hi	12:44:44	45884.0	HH:MM:SS	-1.0	12:42:44	45764.0	HH:MM:SS	-1.0	-00:02:00	-120	0:00:00	0
15	15	104	Hl	12:18:15	44295.0	12:18:45	44325.0	HH:MM:SS	-1.0	12:18:45	44325.0	0:00:00	0	+00:00:00	0
15	15	104	Bft	HH:MM:SS	-1.0	HH:MM:SS	-1.0	HH:MM:SS	-1.0	12:19:54	44394.0	0:00:00	0	0:00:00	0
15	15	104	Gj	HH:MM:SS	-1.0	HH:MM:SS	-1.0	HH:MM:SS	-1.0	12:20:49	44449.0	0:00:00	0	0:00:00	0
15	15	104	J�t	HH:MM:SS	-1.0	HH:MM:SS	-1.0	HH:MM:SS	-1.0	12:21:42	44502.0	0:00:00	0	0:00:00	0
15	15	104	Ly	HH:MM:SS	-1.0	12:25:23	44723.0	12:22:53	44573.0	12:25:23	44723.0	0:00:00	0	+00:00:00	0
15	15	104	Sft	HH:MM:SS	-1.0	HH:MM:SS	-1.0	HH:MM:SS	-1.0	12:26:48	44808.0	0:00:00	0	0:00:00	0
15	15	104	Vir	HH:MM:SS	-1.0	HH:MM:SS	-1.0	HH:MM:SS	-1.0	12:28:00	44880.0	0:00:00	0	0:00:00	0
15	15	104	Hot	HH:MM:SS	-1.0	12:31:43	45103.0	12:29:13	44953.0	12:31:43	45103.0	0:00:00	0	+00:00:00	0
15	15	104	Bi	HH:MM:SS	-1.0	12:37:36	45456.0	12:35:06	45306.0	12:37:36	45456.0	0:00:00	0	+00:00:00	0
15	15	104	Li	HH:MM:SS	-1.0	12:43:51	45831.0	12:41:21	45681.0	12:43:51	45831.0	0:00:00	0	+00:00:00	0
15	15	104	Hi	12:50:49	46249.0	HH:MM:SS	-1.0	12:48:49	46129.0	HH:MM:SS	-1.0	-00:02:00	-120	0:00:00	0
15	15	106	Hl	12:24:20	44660.0	12:24:50	44690.0	HH:MM:SS	-1.0	12:24:50	44690.0	0:00:00	0	+00:00:00	0
15	15	106	Bft	HH:MM:SS	-1.0	HH:MM:SS	-1.0	HH:MM:SS	-1.0	12:25:59	44759.0	0:00:00	0	0:00:00	0
15	15	106	Gj	HH:MM:SS	-1.0	HH:MM:SS	-1.0	HH:MM:SS	-1.0	12:26:54	44814.0	0:00:00	0	0:00:00	0
15	15	106	J�t	HH:MM:SS	-1.0	HH:MM:SS	-1.0	HH:MM:SS	-1.0	12:27:47	44867.0	0:00:00	0	0:00:00	0
15	15	106	Ly	HH:MM:SS	-1.0	12:31:28	45088.0	12:28:58	44938.0	12:31:28	45088.0	0:00:00	0	+00:00:00	0
15	15	106	Sft	HH:MM:SS	-1.0	HH:MM:SS	-1.0	HH:MM:SS	-1.0	12:32:53	45173.0	0:00:00	0	0:00:00	0
15	15	106	Vir	HH:MM:SS	-1.0	HH:MM:SS	-1.0	HH:MM:SS	-1.0	12:34:05	45245.0	0:00:00	0	0:00:00	0
15	15	106	Hot	HH:MM:SS	-1.0	12:37:48	45468.0	12:35:18	45318.0	12:37:48	45468.0	0:00:00	0	+00:00:00	0
15	15	106	Bi	HH:MM:SS	-1.0	12:43:41	45821.0	12:41:11	45671.0	12:43:41	45821.0	0:00:00	0	+00:00:00	0
15	15	106	Li	HH:MM:SS	-1.0	12:49:56	46196.0	12:47:26	46046.0	12:49:56	46196.0	0:00:00	0	+00:00:00	0
15	15	106	Hi	12:56:54	46614.0	HH:MM:SS	-1.0	12:54:54	46494.0	HH:MM:SS	-1.0	-00:02:00	-120	0:00:00	0
15	15	108	Hl	12:30:25	45025.0	12:30:55	45055.0	HH:MM:SS	-1.0	12:30:55	45055.0	0:00:00	0	+00:00:00	0
15	15	108	Bft	HH:MM:SS	-1.0	HH:MM:SS	-1.0	HH:MM:SS	-1.0	12:32:04	45124.0	0:00:00	0	0:00:00	0
15	15	108	Gj	HH:MM:SS	-1.0	HH:MM:SS	-1.0	HH:MM:SS	-1.0	12:32:59	45179.0	0:00:00	0	0:00:00	0
15	15	108	J�t	HH:MM:SS	-1.0	HH:MM:SS	-1.0	HH:MM:SS	-1.0	12:33:52	45232.0	0:00:00	0	0:00:00	0
15	15	108	Ly	HH:MM:SS	-1.0	12:37:33	45453.0	12:35:03	45303.0	12:37:33	45453.0	0:00:00	0	+00:00:00	0
15	15	108	Sft	HH:MM:SS	-1.0	HH:MM:SS	-1.0	HH:MM:SS	-1.0	12:38:58	45538.0	0:00:00	0	0:00:00	0
15	15	108	Vir	HH:MM:SS	-1.0	HH:MM:SS	-1.0	HH:MM:SS	-1.0	12:40:10	45610.0	0:00:00	0	0:00:00	0
15	15	108	Hot	HH:MM:SS	-1.0	12:43:53	45833.0	12:41:23	45683.0	12:43:53	45833.0	0:00:00	0	+00:00:00	0
15	15	108	Bi	HH:MM:SS	-1.0	12:49:46	46186.0	12:47:16	46036.0	12:49:46	46186.0	0:00:00	0	+00:00:00	0
15	15	108	Li	HH:MM:SS	-1.0	12:56:01	46561.0	12:53:31	46411.0	12:56:01	46561.0	0:00:00	0	+00:00:00	0
15	15	108	Hi	13:02:59	46979.0	HH:MM:SS	-1.0	13:00:59	46859.0	HH:MM:SS	-1.0	-00:02:00	-120	0:00:00	0
15	15	110	Hl	12:36:30	45390.0	12:37:00	45420.0	HH:MM:SS	-1.0	12:37:00	45420.0	0:00:00	0	+00:00:00	0
15	15	110	Bft	HH:MM:SS	-1.0	HH:MM:SS	-1.0	HH:MM:SS	-1.0	12:38:09	45489.0	0:00:00	0	0:00:00	0
15	15	110	Gj	HH:MM:SS	-1.0	HH:MM:SS	-1.0	HH:MM:SS	-1.0	12:39:04	45544.0	0:00:00	0	0:00:00	0
15	15	110	J�t	HH:MM:SS	-1.0	HH:MM:SS	-1.0	HH:MM:SS	-1.0	12:39:57	45597.0	0:00:00	0	0:00:00	0
15	15	110	Ly	HH:MM:SS	-1.0	12:43:38	45818.0	12:41:08	45668.0	12:43:38	45818.0	0:00:00	0	+00:00:00	0
15	15	110	Sft	HH:MM:SS	-1.0	HH:MM:SS	-1.0	HH:MM:SS	-1.0	12:45:03	45903.0	0:00:00	0	0:00:00	0
15	15	110	Vir	HH:MM:SS	-1.0	HH:MM:SS	-1.0	HH:MM:SS	-1.0	12:46:15	45975.0	0:00:00	0	0:00:00	0
15	15	110	Hot	HH:MM:SS	-1.0	12:49:58	46198.0	12:47:28	46048.0	12:49:58	46198.0	0:00:00	0	+00:00:00	0
15	15	110	Bi	HH:MM:SS	-1.0	12:55:51	46551.0	12:53:21	46401.0	12:55:51	46551.0	0:00:00	0	+00:00:00	0
15	15	110	Li	HH:MM:SS	-1.0	13:02:06	46926.0	12:59:36	46776.0	13:02:06	46926.0	0:00:00	0	+00:00:00	0
15	15	110	Hi	13:09:04	47344.0	HH:MM:SS	-1.0	13:07:04	47224.0	HH:MM:SS	-1.0	-00:02:00	-120	0:00:00	0
16	16	99	Hl	12:00:00	43200.0	12:00:30	43230.0	HH:MM:SS	-1.0	12:09:43	43783.0	0:00:00	0	+00:09:13	553
16	16	99	Bft	HH:MM:SS	-1.0	HH:MM:SS	-1.0	HH:MM:SS	-1.0	12:10:52	43852.0	0:00:00	0	0:00:00	0
16	16	99	Gj	HH:MM:SS	-1.0	HH:MM:SS	-1.0	HH:MM:SS	-1.0	12:11:47	43907.0	0:00:00	0	0:00:00	0
16	16	99	J�t	HH:MM:SS	-1.0	HH:MM:SS	-1.0	HH:MM:SS	-1.0	12:12:40	43960.0	0:00:00	0	0:00:00	0
16	16	99	Ly	HH:MM:SS	-1.0	12:07:08	43628.0	12:13:51	44031.0	12:14:21	44061.0	0:00:00	0	+00:07:13	433
16	16	99	Sft	HH:MM:SS	-1.0	HH:MM:SS	-1.0	HH:MM:SS	-1.0	12:15:46	44146.0	0:00:00	0	0:00:00	0
16	16	99	Vir	HH:MM:SS	-1.0	HH:MM:SS	-1.0	HH:MM:SS	-1.0	12:16:58	44218.0	0:00:00	0	0:00:00	0
16	16	99	Hot	HH:MM:SS	-1.0	12:13:28	44008.0	12:18:11	44291.0	12:18:41	44321.0	0:00:00	0	+00:05:13	313
16	16	99	Bi	HH:MM:SS	-1.0	12:19:21	44361.0	12:22:04	44524.0	12:22:34	44554.0	0:00:00	0	+00:03:13	193
16	16	99	Li	HH:MM:SS	-1.0	12:25:36	44736.0	12:26:19	44779.0	12:26:49	44809.0	0:00:00	0	+00:01:13	73
16	16	99	Hi	12:32:34	45154.0	HH:MM:SS	-1.0	12:31:47	45107.0	HH:MM:SS	-1.0	-00:00:47	-47	0:00:00	0
16	16	100	Hl	12:06:05	43565.0	12:06:35	43595.0	HH:MM:SS	-1.0	12:10:22	43822.0	0:00:00	0	+00:03:47	227
16	16	100	Bft	HH:MM:SS	-1.0	HH:MM:SS	-1.0	HH:MM:SS	-1.0	12:11:46	43906.0	0:00:00	0	0:00:00	0
16	16	100	Gj	HH:MM:SS	-1.0	HH:MM:SS	-1.0	HH:MM:SS	-1.0	12:13:01	43981.0	0:00:00	0	0:00:00	0
16	16	100	J�t	HH:MM:SS	-1.0	HH:MM:SS	-1.0	HH:MM:SS	-1.0	12:13:54	44034.0	0:00:00	0	0:00:00	0
16	16	100	Ly	HH:MM:SS	-1.0	12:13:13	43993.0	12:15:59	44159.0	12:16:29	44189.0	0:00:00	0	+00:03:16	196
16	16	100	Sft	HH:MM:SS	-1.0	HH:MM:SS	-1.0	HH:MM:SS	-1.0	12:17:54	44274.0	0:00:00	0	0:00:00	0
16	16	100	Vir	HH:MM:SS	-1.0	HH:MM:SS	-1.0	HH:MM:SS	-1.0	12:19:06	44346.0	0:00:00	0	0:00:00	0
16	16	100	Hot	HH:MM:SS	-1.0	12:19:33	44373.0	12:20:32	44432.0	12:21:02	44462.0	0:00:00	0	+00:01:29	89
16	16	100	Bi	HH:MM:SS	-1.0	12:25:26	44726.0	12:24:25	44665.0	12:25:26	44726.0	0:00:00	0	+00:00:00	0
16	16	100	Li	HH:MM:SS	-1.0	12:31:41	45101.0	12:30:25	45025.0	12:31:41	45101.0	0:00:00	0	+00:00:00	0
16	16	100	Hi	12:38:39	45519.0	HH:MM:SS	-1.0	12:36:39	45399.0	HH:MM:SS	-1.0	-00:02:00	-120	0:00:00	0
16	16	102	Hl	12:12:10	43930.0	12:12:40	43960.0	HH:MM:SS	-1.0	12:12:40	43960.0	0:00:00	0	+00:00:00	0
16	16	102	Bft	HH:MM:SS	-1.0	HH:MM:SS	-1.0	HH:MM:SS	-1.0	12:13:49	44029.0	0:00:00	0	0:00:00	0
16	16	102	Gj	HH:MM:SS	-1.0	HH:MM:SS	-1.0	HH:MM:SS	-1.0	12:14:44	44084.0	0:00:00	0	0:00:00	0
16	16	102	J�t	HH:MM:SS	-1.0	HH:MM:SS	-1.0	HH:MM:SS	-1.0	12:15:39	44139.0	0:00:00	0	0:00:00	0
16	16	102	Ly	HH:MM:SS	-1.0	12:19:18	44358.0	12:18:06	44286.0	12:19:18	44358.0	0:00:00	0	+00:00:00	0
16	16	102	Sft	HH:MM:SS	-1.0	HH:MM:SS	-1.0	HH:MM:SS	-1.0	12:20:43	44443.0	0:00:00	0	0:00:00	0
16	16	102	Vir	HH:MM:SS	-1.0	HH:MM:SS	-1.0	HH:MM:SS	-1.0	12:21:55	44515.0	0:00:00	0	0:00:00	0
16	16	102	Hot	HH:MM:SS	-1.0	12:25:38	44738.0	12:23:08	44588.0	12:25:38	44738.0	0:00:00	0	+00:00:00	0
16	16	102	Bi	HH:MM:SS	-1.0	12:31:31	45091.0	12:29:01	44941.0	12:31:31	45091.0	0:00:00	0	+00:00:00	0
16	16	102	Li	HH:MM:SS	-1.0	12:37:46	45466.0	12:35:16	45316.0	12:37:46	45466.0	0:00:00	0	+00:00:00	0
16	16	102	Hi	12:44:44	45884.0	HH:MM:SS	-1.0	12:42:44	45764.0	HH:MM:SS	-1.0	-00:02:00	-120	0:00:00	0
16	16	104	Hl	12:18:15	44295.0	12:18:45	44325.0	HH:MM:SS	-1.0	12:18:45	44325.0	0:00:00	0	+00:00:00	0
16	16	104	Bft	HH:MM:SS	-1.0	HH:MM:SS	-1.0	HH:MM:SS	-1.0	12:19:54	44394.0	0:00:00	0	0:00:00	0
16	16	104	Gj	HH:MM:SS	-1.0	HH:MM:SS	-1.0	HH:MM:SS	-1.0	12:20:49	44449.0	0:00:00	0	0:00:00	0
16	16	104	J�t	HH:MM:SS	-1.0	HH:MM:SS	-1.0	HH:MM:SS	-1.0	12:21:42	44502.0	0:00:00	0	0:00:00	0
16	16	104	Ly	HH:MM:SS	-1.0	12:25:23	44723.0	12:22:53	44573.0	12:25:23	44723.0	0:00:00	0	+00:00:00	0
16	16	104	Sft	HH:MM:SS	-1.0	HH:MM:SS	-1.0	HH:MM:SS	-1.0	12:26:48	44808.0	0:00:00	0	0:00:00	0
16	16	104	Vir	HH:MM:SS	-1.0	HH:MM:SS	-1.0	HH:MM:SS	-1.0	12:28:00	44880.0	0:00:00	0	0:00:00	0
16	16	104	Hot	HH:MM:SS	-1.0	12:31:43	45103.0	12:29:13	44953.0	12:31:43	45103.0	0:00:00	0	+00:00:00	0
16	16	104	Bi	HH:MM:SS	-1.0	12:37:36	45456.0	12:35:06	45306.0	12:37:36	45456.0	0:00:00	0	+00:00:00	0
16	16	104	Li	HH:MM:SS	-1.0	12:43:51	45831.0	12:41:21	45681.0	12:43:51	45831.0	0:00:00	0	+00:00:00	0
16	16	104	Hi	12:50:49	46249.0	HH:MM:SS	-1.0	12:48:49	46129.0	HH:MM:SS	-1.0	-00:02:00	-120	0:00:00	0
16	16	106	Hl	12:24:20	44660.0	12:24:50	44690.0	HH:MM:SS	-1.0	12:24:50	44690.0	0:00:00	0	+00:00:00	0
16	16	106	Bft	HH:MM:SS	-1.0	HH:MM:SS	-1.0	HH:MM:SS	-1.0	12:25:59	44759.0	0:00:00	0	0:00:00	0
16	16	106	Gj	HH:MM:SS	-1.0	HH:MM:SS	-1.0	HH:MM:SS	-1.0	12:26:54	44814.0	0:00:00	0	0:00:00	0
16	16	106	J�t	HH:MM:SS	-1.0	HH:MM:SS	-1.0	HH:MM:SS	-1.0	12:27:47	44867.0	0:00:00	0	0:00:00	0
16	16	106	Ly	HH:MM:SS	-1.0	12:31:28	45088.0	12:28:58	44938.0	12:31:28	45088.0	0:00:00	0	+00:00:00	0
16	16	106	Sft	HH:MM:SS	-1.0	HH:MM:SS	-1.0	HH:MM:SS	-1.0	12:32:53	45173.0	0:00:00	0	0:00:00	0
16	16	106	Vir	HH:MM:SS	-1.0	HH:MM:SS	-1.0	HH:MM:SS	-1.0	12:34:05	45245.0	0:00:00	0	0:00:00	0
16	16	106	Hot	HH:MM:SS	-1.0	12:37:48	45468.0	12:35:18	45318.0	12:37:48	45468.0	0:00:00	0	+00:00:00	0
16	16	106	Bi	HH:MM:SS	-1.0	12:43:41	45821.0	12:41:11	45671.0	12:43:41	45821.0	0:00:00	0	+00:00:00	0
16	16	106	Li	HH:MM:SS	-1.0	12:49:56	46196.0	12:47:26	46046.0	12:49:56	46196.0	0:00:00	0	+00:00:00	0
16	16	106	Hi	12:56:54	46614.0	HH:MM:SS	-1.0	12:54:54	46494.0	HH:MM:SS	-1.0	-00:02:00	-120	0:00:00	0
16	16	108	Hl	12:30:25	45025.0	12:30:55	45055.0	HH:MM:SS	-1.0	12:30:55	45055.0	0:00:00	0	+00:00:00	0
16	16	108	Bft	HH:MM:SS	-1.0	HH:MM:SS	-1.0	HH:MM:SS	-1.0	12:32:04	45124.0	0:00:00	0	0:00:00	0
16	16	108	Gj	HH:MM:SS	-1.0	HH:MM:SS	-1.0	HH:MM:SS	-1.0	12:32:59	45179.0	0:00:00	0	0:00:00	0
16	16	108	J�t	HH:MM:SS	-1.0	HH:MM:SS	-1.0	HH:MM:SS	-1.0	12:33:52	45232.0	0:00:00	0	0:00:00	0
16	16	108	Ly	HH:MM:SS	-1.0	12:37:33	45453.0	12:35:03	45303.0	12:37:33	45453.0	0:00:00	0	+00:00:00	0
16	16	108	Sft	HH:MM:SS	-1.0	HH:MM:SS	-1.0	HH:MM:SS	-1.0	12:38:58	45538.0	0:00:00	0	0:00:00	0
16	16	108	Vir	HH:MM:SS	-1.0	HH:MM:SS	-1.0	HH:MM:SS	-1.0	12:40:10	45610.0	0:00:00	0	0:00:00	0
16	16	108	Hot	HH:MM:SS	-1.0	12:43:53	45833.0	12:41:23	45683.0	12:43:53	45833.0	0:00:00	0	+00:00:00	0
16	16	108	Bi	HH:MM:SS	-1.0	12:49:46	46186.0	12:47:16	46036.0	12:49:46	46186.0	0:00:00	0	+00:00:00	0
16	16	108	Li	HH:MM:SS	-1.0	12:56:01	46561.0	12:53:31	46411.0	12:56:01	46561.0	0:00:00	0	+00:00:00	0
16	16	108	Hi	13:02:59	46979.0	HH:MM:SS	-1.0	13:00:59	46859.0	HH:MM:SS	-1.0	-00:02:00	-120	0:00:00	0
16	16	110	Hl	12:36:30	45390.0	12:37:00	45420.0	HH:MM:SS	-1.0	12:37:00	45420.0	0:00:00	0	+00:00:00	0
16	16	110	Bft	HH:MM:SS	-1.0	HH:MM:SS	-1.0	HH:MM:SS	-1.0	12:38:09	45489.0	0:00:00	0	0:00:00	0
16	16	110	Gj	HH:MM:SS	-1.0	HH:MM:SS	-1.0	HH:MM:SS	-1.0	12:39:04	45544.0	0:00:00	0	0:00:00	0
16	16	110	J�t	HH:MM:SS	-1.0	HH:MM:SS	-1.0	HH:MM:SS	-1.0	12:39:57	45597.0	0:00:00	0	0:00:00	0
16	16	110	Ly	HH:MM:SS	-1.0	12:43:38	45818.0	12:41:08	45668.0	12:43:38	45818.0	0:00:00	0	+00:00:00	0
16	16	110	Sft	HH:MM:SS	-1.0	HH:MM:SS	-1.0	HH:MM:SS	-1.0	12:45:03	45903.0	0:00:00	0	0:00:00	0
16	16	110	Vir	HH:MM:SS	-1.0	HH:MM:SS	-1.0	HH:MM:SS	-1.0	12:46:15	45975.0	0:00:00	0	0:00:00	0
16	16	110	Hot	HH:MM:SS	-1.0	12:49:58	46198.0	12:47:28	46048.0	12:49:58	46198.0	0:00:00	0	+00:00:00	0
16	16	110	Bi	HH:MM:SS	-1.0	12:55:51	46551.0	12:53:21	46401.0	12:55:51	46551.0	0:00:00	0	+00:00:00	0
16	16	110	Li	HH:MM:SS	-1.0	13:02:06	46926.0	12:59:36	46776.0	13:02:06	46926.0	0:00:00	0	+00:00:00	0
16	16	110	Hi	13:09:04	47344.0	HH:MM:SS	-1.0	13:07:04	47224.0	HH:MM:SS	-1.0	-00:02:00	-120	0:00:00	0
17	17	99	Hl	12:00:00	43200.0	12:00:30	43230.0	HH:MM:SS	-1.0	12:04:53	43493.0	0:00:00	0	+00:04:23	263
17	17	99	Bft	HH:MM:SS	-1.0	HH:MM:SS	-1.0	HH:MM:SS	-1.0	12:06:02	43562.0	0:00:00	0	0:00:00	0
17	17	99	Gj	HH:MM:SS	-1.0	HH:MM:SS	-1.0	HH:MM:SS	-1.0	12:06:57	43617.0	0:00:00	0	0:00:00	0
17	17	99	J�t	HH:MM:SS	-1.0	HH:MM:SS	-1.0	HH:MM:SS	-1.0	12:07:50	43670.0	0:00:00	0	0:00:00	0
17	17	99	Ly	HH:MM:SS	-1.0	12:07:08	43628.0	12:09:01	43741.0	12:09:31	43771.0	0:00:00	0	+00:02:23	143
17	17	99	Sft	HH:MM:SS	-1.0	HH:MM:SS	-1.0	HH:MM:SS	-1.0	12:10:56	43856.0	0:00:00	0	0:00:00	0
17	17	99	Vir	HH:MM:SS	-1.0	HH:MM:SS	-1.0	HH:MM:SS	-1.0	12:12:08	43928.0	0:00:00	0	0:00:00	0
17	17	99	Hot	HH:MM:SS	-1.0	12:13:28	44008.0	12:13:21	44001.0	12:13:51	44031.0	0:00:00	0	+00:00:23	23
17	17	99	Bi	HH:MM:SS	-1.0	12:19:21	44361.0	12:17:14	44234.0	12:19:21	44361.0	0:00:00	0	+00:00:00	0
17	17	99	Li	HH:MM:SS	-1.0	12:25:36	44736.0	12:23:06	44586.0	12:25:36	44736.0	0:00:00	0	+00:00:00	0
17	17	99	Hi	12:32:34	45154.0	HH:MM:SS	-1.0	12:30:34	45034.0	HH:MM:SS	-1.0	-00:02:00	-120	0:00:00	0
17	17	100	Hl	12:06:05	43565.0	12:06:35	43595.0	HH:MM:SS	-1.0	12:06:35	43595.0	0:00:00	0	+00:00:00	0
17	17	100	Bft	HH:MM:SS	-1.0	HH:MM:SS	-1.0	HH:MM:SS	-1.0	12:07:44	43664.0	0:00:00	0	0:00:00	0
17	17	100	Gj	HH:MM:SS	-1.0	HH:MM:SS	-1.0	HH:MM:SS	-1.0	12:08:39	43719.0	0:00:00	0	0:00:00	0
17	17	100	J�t	HH:MM:SS	-1.0	HH:MM:SS	-1.0	HH:MM:SS	-1.0	12:09:32	43772.0	0:00:00	0	0:00:00	0
17	17	100	Ly	HH:MM:SS	-1.0	12:13:13	43993.0	12:11:09	43869.0	12:13:13	43993.0	0:00:00	0	+00:00:00	0
17	17	100	Sft	HH:MM:SS	-1.0	HH:MM:SS	-1.0	HH:MM:SS	-1.0	12:14:38	44078.0	0:00:00	0	0:00:00	0
17	17	100	Vir	HH:MM:SS	-1.0	HH:MM:SS	-1.0	HH:MM:SS	-1.0	12:15:50	44150.0	0:00:00	0	0:00:00	0
17	17	100	Hot	HH:MM:SS	-1.0	12:19:33	44373.0	12:17:03	44223.0	12:19:33	44373.0	0:00:00	0	+00:00:00	0
17	17	100	Bi	HH:MM:SS	-1.0	12:25:26	44726.0	12:22:56	44576.0	12:25:26	44726.0	0:00:00	0	+00:00:00	0
17	17	100	Li	HH:MM:SS	-1.0	12:31:41	45101.0	12:29:11	44951.0	12:31:41	45101.0	0:00:00	0	+00:00:00	0
17	17	100	Hi	12:38:39	45519.0	HH:MM:SS	-1.0	12:36:39	45399.0	HH:MM:SS	-1.0	-00:02:00	-120	0:00:00	0
17	17	102	Hl	12:12:10	43930.0	12:12:40	43960.0	HH:MM:SS	-1.0	12:12:40	43960.0	0:00:00	0	+00:00:00	0
17	17	102	Bft	HH:MM:SS	-1.0	HH:MM:SS	-1.0	HH:MM:SS	-1.0	12:13:49	44029.0	0:00:00	0	0:00:00	0
17	17	102	Gj	HH:MM:SS	-1.0	HH:MM:SS	-1.0	HH:MM:SS	-1.0	12:14:44	44084.0	0:00:00	0	0:00:00	0
17	17	102	J�t	HH:MM:SS	-1.0	HH:MM:SS	-1.0	HH:MM:SS	-1.0	12:15:37	44137.0	0:00:00	0	0:00:00	0
17	17	102	Ly	HH:MM:SS	-1.0	12:19:18	44358.0	12:16:48	44208.0	12:19:18	44358.0	0:00:00	0	+00:00:00	0
17	17	102	Sft	HH:MM:SS	-1.0	HH:MM:SS	-1.0	HH:MM:SS	-1.0	12:20:43	44443.0	0:00:00	0	0:00:00	0
17	17	102	Vir	HH:MM:SS	-1.0	HH:MM:SS	-1.0	HH:MM:SS	-1.0	12:21:55	44515.0	0:00:00	0	0:00:00	0
17	17	102	Hot	HH:MM:SS	-1.0	12:25:38	44738.0	12:23:08	44588.0	12:25:38	44738.0	0:00:00	0	+00:00:00	0
17	17	102	Bi	HH:MM:SS	-1.0	12:31:31	45091.0	12:29:01	44941.0	12:31:31	45091.0	0:00:00	0	+00:00:00	0
17	17	102	Li	HH:MM:SS	-1.0	12:37:46	45466.0	12:35:16	45316.0	12:37:46	45466.0	0:00:00	0	+00:00:00	0
17	17	102	Hi	12:44:44	45884.0	HH:MM:SS	-1.0	12:42:44	45764.0	HH:MM:SS	-1.0	-00:02:00	-120	0:00:00	0
17	17	104	Hl	12:18:15	44295.0	12:18:45	44325.0	HH:MM:SS	-1.0	12:18:45	44325.0	0:00:00	0	+00:00:00	0
17	17	104	Bft	HH:MM:SS	-1.0	HH:MM:SS	-1.0	HH:MM:SS	-1.0	12:19:54	44394.0	0:00:00	0	0:00:00	0
17	17	104	Gj	HH:MM:SS	-1.0	HH:MM:SS	-1.0	HH:MM:SS	-1.0	12:20:49	44449.0	0:00:00	0	0:00:00	0
17	17	104	J�t	HH:MM:SS	-1.0	HH:MM:SS	-1.0	HH:MM:SS	-1.0	12:21:42	44502.0	0:00:00	0	0:00:00	0
17	17	104	Ly	HH:MM:SS	-1.0	12:25:23	44723.0	12:22:53	44573.0	12:25:23	44723.0	0:00:00	0	+00:00:00	0
17	17	104	Sft	HH:MM:SS	-1.0	HH:MM:SS	-1.0	HH:MM:SS	-1.0	12:26:48	44808.0	0:00:00	0	0:00:00	0
17	17	104	Vir	HH:MM:SS	-1.0	HH:MM:SS	-1.0	HH:MM:SS	-1.0	12:28:00	44880.0	0:00:00	0	0:00:00	0
17	17	104	Hot	HH:MM:SS	-1.0	12:31:43	45103.0	12:29:13	44953.0	12:31:43	45103.0	0:00:00	0	+00:00:00	0
17	17	104	Bi	HH:MM:SS	-1.0	12:37:36	45456.0	12:35:06	45306.0	12:37:36	45456.0	0:00:00	0	+00:00:00	0
17	17	104	Li	HH:MM:SS	-1.0	12:43:51	45831.0	12:41:21	45681.0	12:43:51	45831.0	0:00:00	0	+00:00:00	0
17	17	104	Hi	12:50:49	46249.0	HH:MM:SS	-1.0	12:48:49	46129.0	HH:MM:SS	-1.0	-00:02:00	-120	0:00:00	0
17	17	106	Hl	12:24:20	44660.0	12:24:50	44690.0	HH:MM:SS	-1.0	12:24:50	44690.0	0:00:00	0	+00:00:00	0
17	17	106	Bft	HH:MM:SS	-1.0	HH:MM:SS	-1.0	HH:MM:SS	-1.0	12:25:59	44759.0	0:00:00	0	0:00:00	0
17	17	106	Gj	HH:MM:SS	-1.0	HH:MM:SS	-1.0	HH:MM:SS	-1.0	12:26:54	44814.0	0:00:00	0	0:00:00	0
17	17	106	J�t	HH:MM:SS	-1.0	HH:MM:SS	-1.0	HH:MM:SS	-1.0	12:27:47	44867.0	0:00:00	0	0:00:00	0
17	17	106	Ly	HH:MM:SS	-1.0	12:31:28	45088.0	12:28:58	44938.0	12:31:28	45088.0	0:00:00	0	+00:00:00	0
17	17	106	Sft	HH:MM:SS	-1.0	HH:MM:SS	-1.0	HH:MM:SS	-1.0	12:32:53	45173.0	0:00:00	0	0:00:00	0
17	17	106	Vir	HH:MM:SS	-1.0	HH:MM:SS	-1.0	HH:MM:SS	-1.0	12:34:05	45245.0	0:00:00	0	0:00:00	0
17	17	106	Hot	HH:MM:SS	-1.0	12:37:48	45468.0	12:35:18	45318.0	12:37:48	45468.0	0:00:00	0	+00:00:00	0
17	17	106	Bi	HH:MM:SS	-1.0	12:43:41	45821.0	12:41:11	45671.0	12:43:41	45821.0	0:00:00	0	+00:00:00	0
17	17	106	Li	HH:MM:SS	-1.0	12:49:56	46196.0	12:47:26	46046.0	12:49:56	46196.0	0:00:00	0	+00:00:00	0
17	17	106	Hi	12:56:54	46614.0	HH:MM:SS	-1.0	12:54:54	46494.0	HH:MM:SS	-1.0	-00:02:00	-120	0:00:00	0
17	17	108	Hl	12:30:25	45025.0	12:30:55	45055.0	HH:MM:SS	-1.0	12:30:55	45055.0	0:00:00	0	+00:00:00	0
17	17	108	Bft	HH:MM:SS	-1.0	HH:MM:SS	-1.0	HH:MM:SS	-1.0	12:32:04	45124.0	0:00:00	0	0:00:00	0
17	17	108	Gj	HH:MM:SS	-1.0	HH:MM:SS	-1.0	HH:MM:SS	-1.0	12:32:59	45179.0	0:00:00	0	0:00:00	0
17	17	108	J�t	HH:MM:SS	-1.0	HH:MM:SS	-1.0	HH:MM:SS	-1.0	12:33:52	45232.0	0:00:00	0	0:00:00	0
17	17	108	Ly	HH:MM:SS	-1.0	12:37:33	45453.0	12:35:03	45303.0	12:37:33	45453.0	0:00:00	0	+00:00:00	0
17	17	108	Sft	HH:MM:SS	-1.0	HH:MM:SS	-1.0	HH:MM:SS	-1.0	12:38:58	45538.0	0:00:00	0	0:00:00	0
17	17	108	Vir	HH:MM:SS	-1.0	HH:MM:SS	-1.0	HH:MM:SS	-1.0	12:40:10	45610.0	0:00:00	0	0:00:00	0
17	17	108	Hot	HH:MM:SS	-1.0	12:43:53	45833.0	12:41:23	45683.0	12:43:53	45833.0	0:00:00	0	+00:00:00	0
17	17	108	Bi	HH:MM:SS	-1.0	12:49:46	46186.0	12:47:16	46036.0	12:49:46	46186.0	0:00:00	0	+00:00:00	0
17	17	108	Li	HH:MM:SS	-1.0	12:56:01	46561.0	12:53:31	46411.0	12:56:01	46561.0	0:00:00	0	+00:00:00	0
17	17	108	Hi	13:02:59	46979.0	HH:MM:SS	-1.0	13:00:59	46859.0	HH:MM:SS	-1.0	-00:02:00	-120	0:00:00	0
17	17	110	Hl	12:36:30	45390.0	12:37:00	45420.0	HH:MM:SS	-1.0	12:37:00	45420.0	0:00:00	0	+00:00:00	0
17	17	110	Bft	HH:MM:SS	-1.0	HH:MM:SS	-1.0	HH:MM:SS	-1.0	12:38:09	45489.0	0:00:00	0	0:00:00	0
17	17	110	Gj	HH:MM:SS	-1.0	HH:MM:SS	-1.0	HH:MM:SS	-1.0	12:39:04	45544.0	0:00:00	0	0:00:00	0
17	17	110	J�t	HH:MM:SS	-1.0	HH:MM:SS	-1.0	HH:MM:SS	-1.0	12:39:57	45597.0	0:00:00	0	0:00:00	0
17	17	110	Ly	HH:MM:SS	-1.0	12:43:38	45818.0	12:41:08	45668.0	12:43:38	45818.0	0:00:00	0	+00:00:00	0
17	17	110	Sft	HH:MM:SS	-1.0	HH:MM:SS	-1.0	HH:MM:SS	-1.0	12:45:03	45903.0	0:00:00	0	0:00:00	0
17	17	110	Vir	HH:MM:SS	-1.0	HH:MM:SS	-1.0	HH:MM:SS	-1.0	12:46:15	45975.0	0:00:00	0	0:00:00	0
17	17	110	Hot	HH:MM:SS	-1.0	12:49:58	46198.0	12:47:28	46048.0	12:49:58	46198.0	0:00:00	0	+00:00:00	0
17	17	110	Bi	HH:MM:SS	-1.0	12:55:51	46551.0	12:53:21	46401.0	12:55:51	46551.0	0:00:00	0	+00:00:00	0
17	17	110	Li	HH:MM:SS	-1.0	13:02:06	46926.0	12:59:36	46776.0	13:02:06	46926.0	0:00:00	0	+00:00:00	0
17	17	110	Hi	13:09:04	47344.0	HH:MM:SS	-1.0	13:07:04	47224.0	HH:MM:SS	-1.0	-00:02:00	-120	0:00:00	0
18	18	99	Hl	12:00:00	43200.0	12:00:30	43230.0	HH:MM:SS	-1.0	12:10:03	43803.0	0:00:00	0	+00:09:33	573
18	18	99	Bft	HH:MM:SS	-1.0	HH:MM:SS	-1.0	HH:MM:SS	-1.0	12:11:12	43872.0	0:00:00	0	0:00:00	0
18	18	99	Gj	HH:MM:SS	-1.0	HH:MM:SS	-1.0	HH:MM:SS	-1.0	12:12:07	43927.0	0:00:00	0	0:00:00	0
18	18	99	J�t	HH:MM:SS	-1.0	HH:MM:SS	-1.0	HH:MM:SS	-1.0	12:13:00	43980.0	0:00:00	0	0:00:00	0
18	18	99	Ly	HH:MM:SS	-1.0	12:07:08	43628.0	12:14:11	44051.0	12:14:41	44081.0	0:00:00	0	+00:07:33	453
18	18	99	Sft	HH:MM:SS	-1.0	HH:MM:SS	-1.0	HH:MM:SS	-1.0	12:16:06	44166.0	0:00:00	0	0:00:00	0
18	18	99	Vir	HH:MM:SS	-1.0	HH:MM:SS	-1.0	HH:MM:SS	-1.0	12:17:18	44238.0	0:00:00	0	0:00:00	0
18	18	99	Hot	HH:MM:SS	-1.0	12:13:28	44008.0	12:18:31	44311.0	12:19:01	44341.0	0:00:00	0	+00:05:33	333
18	18	99	Bi	HH:MM:SS	-1.0	12:19:21	44361.0	12:22:24	44544.0	12:22:54	44574.0	0:00:00	0	+00:03:33	213
18	18	99	Li	HH:MM:SS	-1.0	12:25:36	44736.0	12:26:39	44799.0	12:27:09	44829.0	0:00:00	0	+00:01:33	93
18	18	99	Hi	12:32:34	45154.0	HH:MM:SS	-1.0	12:32:07	45127.0	HH:MM:SS	-1.0	-00:00:27	-27	0:00:00	0
18	18	100	Hl	12:06:05	43565.0	12:06:35	43595.0	HH:MM:SS	-1.0	12:10:42	43842.0	0:00:00	0	+00:04:07	247
18	18	100	Bft	HH:MM:SS	-1.0	HH:MM:SS	-1.0	HH:MM:SS	-1.0	12:12:06	43926.0	0:00:00	0	0:00:00	0
18	18	100	Gj	HH:MM:SS	-1.0	HH:MM:SS	-1.0	HH:MM:SS	-1.0	12:13:21	44001.0	0:00:00	0	0:00:00	0
18	18	100	J�t	HH:MM:SS	-1.0	HH:MM:SS	-1.0	HH:MM:SS	-1.0	12:14:14	44054.0	0:00:00	0	0:00:00	0
18	18	100	Ly	HH:MM:SS	-1.0	12:13:13	43993.0	12:16:19	44179.0	12:16:49	44209.0	0:00:00	0	+00:03:36	216
18	18	100	Sft	HH:MM:SS	-1.0	HH:MM:SS	-1.0	HH:MM:SS	-1.0	12:18:14	44294.0	0:00:00	0	0:00:00	0
18	18	100	Vir	HH:MM:SS	-1.0	HH:MM:SS	-1.0	HH:MM:SS	-1.0	12:19:26	44366.0	0:00:00	0	0:00:00	0
18	18	100	Hot	HH:MM:SS	-1.0	12:19:33	44373.0	12:20:52	44452.0	12:21:22	44482.0	0:00:00	0	+00:01:49	109
18	18	100	Bi	HH:MM:SS	-1.0	12:25:26	44726.0	12:24:45	44685.0	12:25:26	44726.0	0:00:00	0	+00:00:00	0
18	18	100	Li	HH:MM:SS	-1.0	12:31:41	45101.0	12:30:45	45045.0	12:31:41	45101.0	0:00:00	0	+00:00:00	0
18	18	100	Hi	12:38:39	45519.0	HH:MM:SS	-1.0	12:36:39	45399.0	HH:MM:SS	-1.0	-00:02:00	-120	0:00:00	0
18	18	102	Hl	12:12:10	43930.0	12:12:40	43960.0	HH:MM:SS	-1.0	12:12:40	43960.0	0:00:00	0	+00:00:00	0
18	18	102	Bft	HH:MM:SS	-1.0	HH:MM:SS	-1.0	HH:MM:SS	-1.0	12:13:49	44029.0	0:00:00	0	0:00:00	0
18	18	102	Gj	HH:MM:SS	-1.0	HH:MM:SS	-1.0	HH:MM:SS	-1.0	12:14:44	44084.0	0:00:00	0	0:00:00	0
18	18	102	J�t	HH:MM:SS	-1.0	HH:MM:SS	-1.0	HH:MM:SS	-1.0	12:15:56	44156.0	0:00:00	0	0:00:00	0
18	18	102	Ly	HH:MM:SS	-1.0	12:19:18	44358.0	12:18:26	44306.0	12:19:18	44358.0	0:00:00	0	+00:00:00	0
18	18	102	Sft	HH:MM:SS	-1.0	HH:MM:SS	-1.0	HH:MM:SS	-1.0	12:20:43	44443.0	0:00:00	0	0:00:00	0
18	18	102	Vir	HH:MM:SS	-1.0	HH:MM:SS	-1.0	HH:MM:SS	-1.0	12:21:55	44515.0	0:00:00	0	0:00:00	0
18	18	102	Hot	HH:MM:SS	-1.0	12:25:38	44738.0	12:23:12	44592.0	12:25:38	44738.0	0:00:00	0	+00:00:00	0
18	18	102	Bi	HH:MM:SS	-1.0	12:31:31	45091.0	12:29:01	44941.0	12:31:31	45091.0	0:00:00	0	+00:00:00	0
18	18	102	Li	HH:MM:SS	-1.0	12:37:46	45466.0	12:35:16	45316.0	12:37:46	45466.0	0:00:00	0	+00:00:00	0
18	18	102	Hi	12:44:44	45884.0	HH:MM:SS	-1.0	12:42:44	45764.0	HH:MM:SS	-1.0	-00:02:00	-120	0:00:00	0
18	18	104	Hl	12:18:15	44295.0	12:18:45	44325.0	HH:MM:SS	-1.0	12:18:45	44325.0	0:00:00	0	+00:00:00	0
18	18	104	Bft	HH:MM:SS	-1.0	HH:MM:SS	-1.0	HH:MM:SS	-1.0	12:19:54	44394.0	0:00:00	0	0:00:00	0
18	18	104	Gj	HH:MM:SS	-1.0	HH:MM:SS	-1.0	HH:MM:SS	-1.0	12:20:49	44449.0	0:00:00	0	0:00:00	0
18	18	104	J�t	HH:MM:SS	-1.0	HH:MM:SS	-1.0	HH:MM:SS	-1.0	12:21:42	44502.0	0:00:00	0	0:00:00	0
18	18	104	Ly	HH:MM:SS	-1.0	12:25:23	44723.0	12:22:53	44573.0	12:25:23	44723.0	0:00:00	0	+00:00:00	0
18	18	104	Sft	HH:MM:SS	-1.0	HH:MM:SS	-1.0	HH:MM:SS	-1.0	12:26:48	44808.0	0:00:00	0	0:00:00	0
18	18	104	Vir	HH:MM:SS	-1.0	HH:MM:SS	-1.0	HH:MM:SS	-1.0	12:28:00	44880.0	0:00:00	0	0:00:00	0
18	18	104	Hot	HH:MM:SS	-1.0	12:31:43	45103.0	12:29:13	44953.0	12:31:43	45103.0	0:00:00	0	+00:00:00	0
18	18	104	Bi	HH:MM:SS	-1.0	12:37:36	45456.0	12:35:06	45306.0	12:37:36	45456.0	0:00:00	0	+00:00:00	0
18	18	104	Li	HH:MM:SS	-1.0	12:43:51	45831.0	12:41:21	45681.0	12:43:51	45831.0	0:00:00	0	+00:00:00	0
18	18	104	Hi	12:50:49	46249.0	HH:MM:SS	-1.0	12:48:49	46129.0	HH:MM:SS	-1.0	-00:02:00	-120	0:00:00	0
18	18	106	Hl	12:24:20	44660.0	12:24:50	44690.0	HH:MM:SS	-1.0	12:24:50	44690.0	0:00:00	0	+00:00:00	0
18	18	106	Bft	HH:MM:SS	-1.0	HH:MM:SS	-1.0	HH:MM:SS	-1.0	12:25:59	44759.0	0:00:00	0	0:00:00	0
18	18	106	Gj	HH:MM:SS	-1.0	HH:MM:SS	-1.0	HH:MM:SS	-1.0	12:26:54	44814.0	0:00:00	0	0:00:00	0
18	18	106	J�t	HH:MM:SS	-1.0	HH:MM:SS	-1.0	HH:MM:SS	-1.0	12:27:47	44867.0	0:00:00	0	0:00:00	0
18	18	106	Ly	HH:MM:SS	-1.0	12:31:28	45088.0	12:28:58	44938.0	12:31:28	45088.0	0:00:00	0	+00:00:00	0
18	18	106	Sft	HH:MM:SS	-1.0	HH:MM:SS	-1.0	HH:MM:SS	-1.0	12:32:53	45173.0	0:00:00	0	0:00:00	0
18	18	106	Vir	HH:MM:SS	-1.0	HH:MM:SS	-1.0	HH:MM:SS	-1.0	12:34:05	45245.0	0:00:00	0	0:00:00	0
18	18	106	Hot	HH:MM:SS	-1.0	12:37:48	45468.0	12:35:18	45318.0	12:37:48	45468.0	0:00:00	0	+00:00:00	0
18	18	106	Bi	HH:MM:SS	-1.0	12:43:41	45821.0	12:41:11	45671.0	12:43:41	45821.0	0:00:00	0	+00:00:00	0
18	18	106	Li	HH:MM:SS	-1.0	12:49:56	46196.0	12:47:26	46046.0	12:49:56	46196.0	0:00:00	0	+00:00:00	0
18	18	106	Hi	12:56:54	46614.0	HH:MM:SS	-1.0	12:54:54	46494.0	HH:MM:SS	-1.0	-00:02:00	-120	0:00:00	0
18	18	108	Hl	12:30:25	45025.0	12:30:55	45055.0	HH:MM:SS	-1.0	12:30:55	45055.0	0:00:00	0	+00:00:00	0
18	18	108	Bft	HH:MM:SS	-1.0	HH:MM:SS	-1.0	HH:MM:SS	-1.0	12:32:04	45124.0	0:00:00	0	0:00:00	0
18	18	108	Gj	HH:MM:SS	-1.0	HH:MM:SS	-1.0	HH:MM:SS	-1.0	12:32:59	45179.0	0:00:00	0	0:00:00	0
18	18	108	J�t	HH:MM:SS	-1.0	HH:MM:SS	-1.0	HH:MM:SS	-1.0	12:33:52	45232.0	0:00:00	0	0:00:00	0
18	18	108	Ly	HH:MM:SS	-1.0	12:37:33	45453.0	12:35:03	45303.0	12:37:33	45453.0	0:00:00	0	+00:00:00	0
18	18	108	Sft	HH:MM:SS	-1.0	HH:MM:SS	-1.0	HH:MM:SS	-1.0	12:38:58	45538.0	0:00:00	0	0:00:00	0
18	18	108	Vir	HH:MM:SS	-1.0	HH:MM:SS	-1.0	HH:MM:SS	-1.0	12:40:10	45610.0	0:00:00	0	0:00:00	0
18	18	108	Hot	HH:MM:SS	-1.0	12:43:53	45833.0	12:41:23	45683.0	12:43:53	45833.0	0:00:00	0	+00:00:00	0
18	18	108	Bi	HH:MM:SS	-1.0	12:49:46	46186.0	12:47:16	46036.0	12:49:46	46186.0	0:00:00	0	+00:00:00	0
18	18	108	Li	HH:MM:SS	-1.0	12:56:01	46561.0	12:53:31	46411.0	12:56:01	46561.0	0:00:00	0	+00:00:00	0
18	18	108	Hi	13:02:59	46979.0	HH:MM:SS	-1.0	13:00:59	46859.0	HH:MM:SS	-1.0	-00:02:00	-120	0:00:00	0
18	18	110	Hl	12:36:30	45390.0	12:37:00	45420.0	HH:MM:SS	-1.0	12:37:00	45420.0	0:00:00	0	+00:00:00	0
18	18	110	Bft	HH:MM:SS	-1.0	HH:MM:SS	-1.0	HH:MM:SS	-1.0	12:38:09	45489.0	0:00:00	0	0:00:00	0
18	18	110	Gj	HH:MM:SS	-1.0	HH:MM:SS	-1.0	HH:MM:SS	-1.0	12:39:04	45544.0	0:00:00	0	0:00:00	0
18	18	110	J�t	HH:MM:SS	-1.0	HH:MM:SS	-1.0	HH:MM:SS	-1.0	12:39:57	45597.0	0:00:00	0	0:00:00	0
18	18	110	Ly	HH:MM:SS	-1.0	12:43:38	45818.0	12:41:08	45668.0	12:43:38	45818.0	0:00:00	0	+00:00:00	0
18	18	110	Sft	HH:MM:SS	-1.0	HH:MM:SS	-1.0	HH:MM:SS	-1.0	12:45:03	45903.0	0:00:00	0	0:00:00	0
18	18	110	Vir	HH:MM:SS	-1.0	HH:MM:SS	-1.0	HH:MM:SS	-1.0	12:46:15	45975.0	0:00:00	0	0:00:00	0
18	18	110	Hot	HH:MM:SS	-1.0	12:49:58	46198.0	12:47:28	46048.0	12:49:58	46198.0	0:00:00	0	+00:00:00	0
18	18	110	Bi	HH:MM:SS	-1.0	12:55:51	46551.0	12:53:21	46401.0	12:55:51	46551.0	0:00:00	0	+00:00:00	0
18	18	110	Li	HH:MM:SS	-1.0	13:02:06	46926.0	12:59:36	46776.0	13:02:06	46926.0	0:00:00	0	+00:00:00	0
18	18	110	Hi	13:09:04	47344.0	HH:MM:SS	-1.0	13:07:04	47224.0	HH:MM:SS	-1.0	-00:02:00	-120	0:00:00	0
19	19	99	Hl	12:00:00	43200.0	12:00:30	43230.0	HH:MM:SS	-1.0	12:05:14	43514.0	0:00:00	0	+00:04:44	284
19	19	99	Bft	HH:MM:SS	-1.0	HH:MM:SS	-1.0	HH:MM:SS	-1.0	12:06:23	43583.0	0:00:00	0	0:00:00	0
19	19	99	Gj	HH:MM:SS	-1.0	HH:MM:SS	-1.0	HH:MM:SS	-1.0	12:07:18	43638.0	0:00:00	0	0:00:00	0
19	19	99	J�t	HH:MM:SS	-1.0	HH:MM:SS	-1.0	HH:MM:SS	-1.0	12:08:11	43691.0	0:00:00	0	0:00:00	0
19	19	99	Ly	HH:MM:SS	-1.0	12:07:08	43628.0	12:09:22	43762.0	12:09:52	43792.0	0:00:00	0	+00:02:44	164
19	19	99	Sft	HH:MM:SS	-1.0	HH:MM:SS	-1.0	HH:MM:SS	-1.0	12:11:17	43877.0	0:00:00	0	0:00:00	0
19	19	99	Vir	HH:MM:SS	-1.0	HH:MM:SS	-1.0	HH:MM:SS	-1.0	12:12:29	43949.0	0:00:00	0	0:00:00	0
19	19	99	Hot	HH:MM:SS	-1.0	12:13:28	44008.0	12:13:42	44022.0	12:14:12	44052.0	0:00:00	0	+00:00:44	44
19	19	99	Bi	HH:MM:SS	-1.0	12:19:21	44361.0	12:17:35	44255.0	12:19:21	44361.0	0:00:00	0	+00:00:00	0
19	19	99	Li	HH:MM:SS	-1.0	12:25:36	44736.0	12:23:06	44586.0	12:25:36	44736.0	0:00:00	0	+00:00:00	0
19	19	99	Hi	12:32:34	45154.0	HH:MM:SS	-1.0	12:30:34	45034.0	HH:MM:SS	-1.0	-00:02:00	-120	0:00:00	0
19	19	100	Hl	12:06:05	43565.0	12:06:35	43595.0	HH:MM:SS	-1.0	12:06:35	43595.0	0:00:00	0	+00:00:00	0
19	19	100	Bft	HH:MM:SS	-1.0	HH:MM:SS	-1.0	HH:MM:SS	-1.0	12:07:44	43664.0	0:00:00	0	0:00:00	0
19	19	100	Gj	HH:MM:SS	-1.0	HH:MM:SS	-1.0	HH:MM:SS	-1.0	12:08:39	43719.0	0:00:00	0	0:00:00	0
19	19	100	J�t	HH:MM:SS	-1.0	HH:MM:SS	-1.0	HH:MM:SS	-1.0	12:09:32	43772.0	0:00:00	0	0:00:00	0
19	19	100	Ly	HH:MM:SS	-1.0	12:13:13	43993.0	12:11:30	43890.0	12:13:13	43993.0	0:00:00	0	+00:00:00	0
19	19	100	Sft	HH:MM:SS	-1.0	HH:MM:SS	-1.0	HH:MM:SS	-1.0	12:14:38	44078.0	0:00:00	0	0:00:00	0
19	19	100	Vir	HH:MM:SS	-1.0	HH:MM:SS	-1.0	HH:MM:SS	-1.0	12:15:50	44150.0	0:00:00	0	0:00:00	0
19	19	100	Hot	HH:MM:SS	-1.0	12:19:33	44373.0	12:17:03	44223.0	12:19:33	44373.0	0:00:00	0	+00:00:00	0
19	19	100	Bi	HH:MM:SS	-1.0	12:25:26	44726.0	12:22:56	44576.0	12:25:26	44726.0	0:00:00	0	+00:00:00	0
19	19	100	Li	HH:MM:SS	-1.0	12:31:41	45101.0	12:29:11	44951.0	12:31:41	45101.0	0:00:00	0	+00:00:00	0
19	19	100	Hi	12:38:39	45519.0	HH:MM:SS	-1.0	12:36:39	45399.0	HH:MM:SS	-1.0	-00:02:00	-120	0:00:00	0
19	19	102	Hl	12:12:10	43930.0	12:12:40	43960.0	HH:MM:SS	-1.0	12:12:40	43960.0	0:00:00	0	+00:00:00	0
19	19	102	Bft	HH:MM:SS	-1.0	HH:MM:SS	-1.0	HH:MM:SS	-1.0	12:13:49	44029.0	0:00:00	0	0:00:00	0
19	19	102	Gj	HH:MM:SS	-1.0	HH:MM:SS	-1.0	HH:MM:SS	-1.0	12:14:44	44084.0	0:00:00	0	0:00:00	0
19	19	102	J�t	HH:MM:SS	-1.0	HH:MM:SS	-1.0	HH:MM:SS	-1.0	12:15:37	44137.0	0:00:00	0	0:00:00	0
19	19	102	Ly	HH:MM:SS	-1.0	12:19:18	44358.0	12:16:48	44208.0	12:19:18	44358.0	0:00:00	0	+00:00:00	0
19	19	102	Sft	HH:MM:SS	-1.0	HH:MM:SS	-1.0	HH:MM:SS	-1.0	12:20:43	44443.0	0:00:00	0	0:00:00	0
19	19	102	Vir	HH:MM:SS	-1.0	HH:MM:SS	-1.0	HH:MM:SS	-1.0	12:21:55	44515.0	0:00:00	0	0:00:00	0
19	19	102	Hot	HH:MM:SS	-1.0	12:25:38	44738.0	12:23:08	44588.0	12:25:38	44738.0	0:00:00	0	+00:00:00	0
19	19	102	Bi	HH:MM:SS	-1.0	12:31:31	45091.0	12:29:01	44941.0	12:31:31	45091.0	0:00:00	0	+00:00:00	0
19	19	102	Li	HH:MM:SS	-1.0	12:37:46	45466.0	12:35:16	45316.0	12:37:46	45466.0	0:00:00	0	+00:00:00	0
19	19	102	Hi	12:44:44	45884.0	HH:MM:SS	-1.0	12:42:44	45764.0	HH:MM:SS	-1.0	-00:02:00	-120	0:00:00	0
19	19	104	Hl	12:18:15	44295.0	12:18:45	44325.0	HH:MM:SS	-1.0	12:18:45	44325.0	0:00:00	0	+00:00:00	0
19	19	104	Bft	HH:MM:SS	-1.0	HH:MM:SS	-1.0	HH:MM:SS	-1.0	12:19:54	44394.0	0:00:00	0	0:00:00	0
19	19	104	Gj	HH:MM:SS	-1.0	HH:MM:SS	-1.0	HH:MM:SS	-1.0	12:20:49	44449.0	0:00:00	0	0:00:00	0
19	19	104	J�t	HH:MM:SS	-1.0	HH:MM:SS	-1.0	HH:MM:SS	-1.0	12:21:42	44502.0	0:00:00	0	0:00:00	0
19	19	104	Ly	HH:MM:SS	-1.0	12:25:23	44723.0	12:22:53	44573.0	12:25:23	44723.0	0:00:00	0	+00:00:00	0
19	19	104	Sft	HH:MM:SS	-1.0	HH:MM:SS	-1.0	HH:MM:SS	-1.0	12:26:48	44808.0	0:00:00	0	0:00:00	0
19	19	104	Vir	HH:MM:SS	-1.0	HH:MM:SS	-1.0	HH:MM:SS	-1.0	12:28:00	44880.0	0:00:00	0	0:00:00	0
19	19	104	Hot	HH:MM:SS	-1.0	12:31:43	45103.0	12:29:13	44953.0	12:31:43	45103.0	0:00:00	0	+00:00:00	0
19	19	104	Bi	HH:MM:SS	-1.0	12:37:36	45456.0	12:35:06	45306.0	12:37:36	45456.0	0:00:00	0	+00:00:00	0
19	19	104	Li	HH:MM:SS	-1.0	12:43:51	45831.0	12:41:21	45681.0	12:43:51	45831.0	0:00:00	0	+00:00:00	0
19	19	104	Hi	12:50:49	46249.0	HH:MM:SS	-1.0	12:48:49	46129.0	HH:MM:SS	-1.0	-00:02:00	-120	0:00:00	0
19	19	106	Hl	12:24:20	44660.0	12:24:50	44690.0	HH:MM:SS	-1.0	12:24:50	44690.0	0:00:00	0	+00:00:00	0
19	19	106	Bft	HH:MM:SS	-1.0	HH:MM:SS	-1.0	HH:MM:SS	-1.0	12:25:59	44759.0	0:00:00	0	0:00:00	0
19	19	106	Gj	HH:MM:SS	-1.0	HH:MM:SS	-1.0	HH:MM:SS	-1.0	12:26:54	44814.0	0:00:00	0	0:00:00	0
19	19	106	J�t	HH:MM:SS	-1.0	HH:MM:SS	-1.0	HH:MM:SS	-1.0	12:27:47	44867.0	0:00:00	0	0:00:00	0
19	19	106	Ly	HH:MM:SS	-1.0	12:31:28	45088.0	12:28:58	44938.0	12:31:28	45088.0	0:00:00	0	+00:00:00	0
19	19	106	Sft	HH:MM:SS	-1.0	HH:MM:SS	-1.0	HH:MM:SS	-1.0	12:32:53	45173.0	0:00:00	0	0:00:00	0
19	19	106	Vir	HH:MM:SS	-1.0	HH:MM:SS	-1.0	HH:MM:SS	-1.0	12:34:05	45245.0	0:00:00	0	0:00:00	0
19	19	106	Hot	HH:MM:SS	-1.0	12:37:48	45468.0	12:35:18	45318.0	12:37:48	45468.0	0:00:00	0	+00:00:00	0
19	19	106	Bi	HH:MM:SS	-1.0	12:43:41	45821.0	12:41:11	45671.0	12:43:41	45821.0	0:00:00	0	+00:00:00	0
19	19	106	Li	HH:MM:SS	-1.0	12:49:56	46196.0	12:47:26	46046.0	12:49:56	46196.0	0:00:00	0	+00:00:00	0
19	19	106	Hi	12:56:54	46614.0	HH:MM:SS	-1.0	12:54:54	46494.0	HH:MM:SS	-1.0	-00:02:00	-120	0:00:00	0
19	19	108	Hl	12:30:25	45025.0	12:30:55	45055.0	HH:MM:SS	-1.0	12:30:55	45055.0	0:00:00	0	+00:00:00	0
19	19	108	Bft	HH:MM:SS	-1.0	HH:MM:SS	-1.0	HH:MM:SS	-1.0	12:32:04	45124.0	0:00:00	0	0:00:00	0
19	19	108	Gj	HH:MM:SS	-1.0	HH:MM:SS	-1.0	HH:MM:SS	-1.0	12:32:59	45179.0	0:00:00	0	0:00:00	0
19	19	108	J�t	HH:MM:SS	-1.0	HH:MM:SS	-1.0	HH:MM:SS	-1.0	12:33:52	45232.0	0:00:00	0	0:00:00	0
19	19	108	Ly	HH:MM:SS	-1.0	12:37:33	45453.0	12:35:03	45303.0	12:37:33	45453.0	0:00:00	0	+00:00:00	0
19	19	108	Sft	HH:MM:SS	-1.0	HH:MM:SS	-1.0	HH:MM:SS	-1.0	12:38:58	45538.0	0:00:00	0	0:00:00	0
19	19	108	Vir	HH:MM:SS	-1.0	HH:MM:SS	-1.0	HH:MM:SS	-1.0	12:40:10	45610.0	0:00:00	0	0:00:00	0
19	19	108	Hot	HH:MM:SS	-1.0	12:43:53	45833.0	12:41:23	45683.0	12:43:53	45833.0	0:00:00	0	+00:00:00	0
19	19	108	Bi	HH:MM:SS	-1.0	12:49:46	46186.0	12:47:16	46036.0	12:49:46	46186.0	0:00:00	0	+00:00:00	0
19	19	108	Li	HH:MM:SS	-1.0	12:56:01	46561.0	12:53:31	46411.0	12:56:01	46561.0	0:00:00	0	+00:00:00	0
19	19	108	Hi	13:02:59	46979.0	HH:MM:SS	-1.0	13:00:59	46859.0	HH:MM:SS	-1.0	-00:02:00	-120	0:00:00	0
19	19	110	Hl	12:36:30	45390.0	12:37:00	45420.0	HH:MM:SS	-1.0	12:37:00	45420.0	0:00:00	0	+00:00:00	0
19	19	110	Bft	HH:MM:SS	-1.0	HH:MM:SS	-1.0	HH:MM:SS	-1.0	12:38:09	45489.0	0:00:00	0	0:00:00	0
19	19	110	Gj	HH:MM:SS	-1.0	HH:MM:SS	-1.0	HH:MM:SS	-1.0	12:39:04	45544.0	0:00:00	0	0:00:00	0
19	19	110	J�t	HH:MM:SS	-1.0	HH:MM:SS	-1.0	HH:MM:SS	-1.0	12:39:57	45597.0	0:00:00	0	0:00:00	0
19	19	110	Ly	HH:MM:SS	-1.0	12:43:38	45818.0	12:41:08	45668.0	12:43:38	45818.0	0:00:00	0	+00:00:00	0
19	19	110	Sft	HH:MM:SS	-1.0	HH:MM:SS	-1.0	HH:MM:SS	-1.0	12:45:03	45903.0	0:00:00	0	0:00:00	0
19	19	110	Vir	HH:MM:SS	-1.0	HH:MM:SS	-1.0	HH:MM:SS	-1.0	12:46:15	45975.0	0:00:00	0	0:00:00	0
19	19	110	Hot	HH:MM:SS	-1.0	12:49:58	46198.0	12:47:28	46048.0	12:49:58	46198.0	0:00:00	0	+00:00:00	0
19	19	110	Bi	HH:MM:SS	-1.0	12:55:51	46551.0	12:53:21	46401.0	12:55:51	46551.0	0:00:00	0	+00:00:00	0
19	19	110	Li	HH:MM:SS	-1.0	13:02:06	46926.0	12:59:36	46776.0	13:02:06	46926.0	0:00:00	0	+00:00:00	0
19	19	110	Hi	13:09:04	47344.0	HH:MM:SS	-1.0	13:07:04	47224.0	HH:MM:SS	-1.0	-00:02:00	-120	0:00:00	0
20	20	99	Hl	12:00:00	43200.0	12:00:30	43230.0	HH:MM:SS	-1.0	12:10:24	43824.0	0:00:00	0	+00:09:54	594
20	20	99	Bft	HH:MM:SS	-1.0	HH:MM:SS	-1.0	HH:MM:SS	-1.0	12:11:33	43893.0	0:00:00	0	0:00:00	0
20	20	99	Gj	HH:MM:SS	-1.0	HH:MM:SS	-1.0	HH:MM:SS	-1.0	12:12:28	43948.0	0:00:00	0	0:00:00	0
20	20	99	J�t	HH:MM:SS	-1.0	HH:MM:SS	-1.0	HH:MM:SS	-1.0	12:13:21	44001.0	0:00:00	0	0:00:00	0
20	20	99	Ly	HH:MM:SS	-1.0	12:07:08	43628.0	12:14:32	44072.0	12:15:02	44102.0	0:00:00	0	+00:07:54	474
20	20	99	Sft	HH:MM:SS	-1.0	HH:MM:SS	-1.0	HH:MM:SS	-1.0	12:16:27	44187.0	0:00:00	0	0:00:00	0
20	20	99	Vir	HH:MM:SS	-1.0	HH:MM:SS	-1.0	HH:MM:SS	-1.0	12:17:39	44259.0	0:00:00	0	0:00:00	0
20	20	99	Hot	HH:MM:SS	-1.0	12:13:28	44008.0	12:18:52	44332.0	12:19:22	44362.0	0:00:00	0	+00:05:54	354
20	20	99	Bi	HH:MM:SS	-1.0	12:19:21	44361.0	12:22:45	44565.0	12:23:15	44595.0	0:00:00	0	+00:03:54	234
20	20	99	Li	HH:MM:SS	-1.0	12:25:36	44736.0	12:27:00	44820.0	12:27:30	44850.0	0:00:00	0	+00:01:54	114
20	20	99	Hi	12:32:34	45154.0	HH:MM:SS	-1.0	12:32:28	45148.0	HH:MM:SS	-1.0	-00:00:06	-6	0:00:00	0
20	20	100	Hl	12:06:05	43565.0	12:06:35	43595.0	HH:MM:SS	-1.0	12:11:03	43863.0	0:00:00	0	+00:04:28	268
20	20	100	Bft	HH:MM:SS	-1.0	HH:MM:SS	-1.0	HH:MM:SS	-1.0	12:12:27	43947.0	0:00:00	0	0:00:00	0
20	20	100	Gj	HH:MM:SS	-1.0	HH:MM:SS	-1.0	HH:MM:SS	-1.0	12:13:42	44022.0	0:00:00	0	0:00:00	0
20	20	100	J�t	HH:MM:SS	-1.0	HH:MM:SS	-1.0	HH:MM:SS	-1.0	12:14:35	44075.0	0:00:00	0	0:00:00	0
20	20	100	Ly	HH:MM:SS	-1.0	12:13:13	43993.0	12:16:40	44200.0	12:17:10	44230.0	0:00:00	0	+00:03:57	237
20	20	100	Sft	HH:MM:SS	-1.0	HH:MM:SS	-1.0	HH:MM:SS	-1.0	12:18:35	44315.0	0:00:00	0	0:00:00	0
20	20	100	Vir	HH:MM:SS	-1.0	HH:MM:SS	-1.0	HH:MM:SS	-1.0	12:19:47	44387.0	0:00:00	0	0:00:00	0
20	20	100	Hot	HH:MM:SS	-1.0	12:19:33	44373.0	12:21:13	44473.0	12:21:43	44503.0	0:00:00	0	+00:02:10	130
20	20	100	Bi	HH:MM:SS	-1.0	12:25:26	44726.0	12:25:06	44706.0	12:25:36	44736.0	0:00:00	0	+00:00:10	10
20	20	100	Li	HH:MM:SS	-1.0	12:31:41	45101.0	12:31:06	45066.0	12:31:41	45101.0	0:00:00	0	+00:00:00	0
20	20	100	Hi	12:38:39	45519.0	HH:MM:SS	-1.0	12:36:39	45399.0	HH:MM:SS	-1.0	-00:02:00	-120	0:00:00	0
20	20	102	Hl	12:12:10	43930.0	12:12:40	43960.0	HH:MM:SS	-1.0	12:12:40	43960.0	0:00:00	0	+00:00:00	0
20	20	102	Bft	HH:MM:SS	-1.0	HH:MM:SS	-1.0	HH:MM:SS	-1.0	12:13:49	44029.0	0:00:00	0	0:00:00	0
20	20	102	Gj	HH:MM:SS	-1.0	HH:MM:SS	-1.0	HH:MM:SS	-1.0	12:14:53	44093.0	0:00:00	0	0:00:00	0
20	20	102	J�t	HH:MM:SS	-1.0	HH:MM:SS	-1.0	HH:MM:SS	-1.0	12:16:21	44181.0	0:00:00	0	0:00:00	0
20	20	102	Ly	HH:MM:SS	-1.0	12:19:18	44358.0	12:18:47	44327.0	12:19:18	44358.0	0:00:00	0	+00:00:00	0
20	20	102	Sft	HH:MM:SS	-1.0	HH:MM:SS	-1.0	HH:MM:SS	-1.0	12:20:43	44443.0	0:00:00	0	0:00:00	0
20	20	102	Vir	HH:MM:SS	-1.0	HH:MM:SS	-1.0	HH:MM:SS	-1.0	12:21:55	44515.0	0:00:00	0	0:00:00	0
20	20	102	Hot	HH:MM:SS	-1.0	12:25:38	44738.0	12:23:37	44617.0	12:25:38	44738.0	0:00:00	0	+00:00:00	0
20	20	102	Bi	HH:MM:SS	-1.0	12:31:31	45091.0	12:29:01	44941.0	12:31:31	45091.0	0:00:00	0	+00:00:00	0
20	20	102	Li	HH:MM:SS	-1.0	12:37:46	45466.0	12:35:16	45316.0	12:37:46	45466.0	0:00:00	0	+00:00:00	0
20	20	102	Hi	12:44:44	45884.0	HH:MM:SS	-1.0	12:42:44	45764.0	HH:MM:SS	-1.0	-00:02:00	-120	0:00:00	0
20	20	104	Hl	12:18:15	44295.0	12:18:45	44325.0	HH:MM:SS	-1.0	12:18:45	44325.0	0:00:00	0	+00:00:00	0
20	20	104	Bft	HH:MM:SS	-1.0	HH:MM:SS	-1.0	HH:MM:SS	-1.0	12:19:54	44394.0	0:00:00	0	0:00:00	0
20	20	104	Gj	HH:MM:SS	-1.0	HH:MM:SS	-1.0	HH:MM:SS	-1.0	12:20:49	44449.0	0:00:00	0	0:00:00	0
20	20	104	J�t	HH:MM:SS	-1.0	HH:MM:SS	-1.0	HH:MM:SS	-1.0	12:21:42	44502.0	0:00:00	0	0:00:00	0
20	20	104	Ly	HH:MM:SS	-1.0	12:25:23	44723.0	12:22:53	44573.0	12:25:23	44723.0	0:00:00	0	+00:00:00	0
20	20	104	Sft	HH:MM:SS	-1.0	HH:MM:SS	-1.0	HH:MM:SS	-1.0	12:26:48	44808.0	0:00:00	0	0:00:00	0
20	20	104	Vir	HH:MM:SS	-1.0	HH:MM:SS	-1.0	HH:MM:SS	-1.0	12:28:00	44880.0	0:00:00	0	0:00:00	0
20	20	104	Hot	HH:MM:SS	-1.0	12:31:43	45103.0	12:29:13	44953.0	12:31:43	45103.0	0:00:00	0	+00:00:00	0
20	20	104	Bi	HH:MM:SS	-1.0	12:37:36	45456.0	12:35:06	45306.0	12:37:36	45456.0	0:00:00	0	+00:00:00	0
20	20	104	Li	HH:MM:SS	-1.0	12:43:51	45831.0	12:41:21	45681.0	12:43:51	45831.0	0:00:00	0	+00:00:00	0
20	20	104	Hi	12:50:49	46249.0	HH:MM:SS	-1.0	12:48:49	46129.0	HH:MM:SS	-1.0	-00:02:00	-120	0:00:00	0
20	20	106	Hl	12:24:20	44660.0	12:24:50	44690.0	HH:MM:SS	-1.0	12:24:50	44690.0	0:00:00	0	+00:00:00	0
20	20	106	Bft	HH:MM:SS	-1.0	HH:MM:SS	-1.0	HH:MM:SS	-1.0	12:25:59	44759.0	0:00:00	0	0:00:00	0
20	20	106	Gj	HH:MM:SS	-1.0	HH:MM:SS	-1.0	HH:MM:SS	-1.0	12:26:54	44814.0	0:00:00	0	0:00:00	0
20	20	106	J�t	HH:MM:SS	-1.0	HH:MM:SS	-1.0	HH:MM:SS	-1.0	12:27:47	44867.0	0:00:00	0	0:00:00	0
20	20	106	Ly	HH:MM:SS	-1.0	12:31:28	45088.0	12:28:58	44938.0	12:31:28	45088.0	0:00:00	0	+00:00:00	0
20	20	106	Sft	HH:MM:SS	-1.0	HH:MM:SS	-1.0	HH:MM:SS	-1.0	12:32:53	45173.0	0:00:00	0	0:00:00	0
20	20	106	Vir	HH:MM:SS	-1.0	HH:MM:SS	-1.0	HH:MM:SS	-1.0	12:34:05	45245.0	0:00:00	0	0:00:00	0
20	20	106	Hot	HH:MM:SS	-1.0	12:37:48	45468.0	12:35:18	45318.0	12:37:48	45468.0	0:00:00	0	+00:00:00	0
20	20	106	Bi	HH:MM:SS	-1.0	12:43:41	45821.0	12:41:11	45671.0	12:43:41	45821.0	0:00:00	0	+00:00:00	0
20	20	106	Li	HH:MM:SS	-1.0	12:49:56	46196.0	12:47:26	46046.0	12:49:56	46196.0	0:00:00	0	+00:00:00	0
20	20	106	Hi	12:56:54	46614.0	HH:MM:SS	-1.0	12:54:54	46494.0	HH:MM:SS	-1.0	-00:02:00	-120	0:00:00	0
20	20	108	Hl	12:30:25	45025.0	12:30:55	45055.0	HH:MM:SS	-1.0	12:30:55	45055.0	0:00:00	0	+00:00:00	0
20	20	108	Bft	HH:MM:SS	-1.0	HH:MM:SS	-1.0	HH:MM:SS	-1.0	12:32:04	45124.0	0:00:00	0	0:00:00	0
20	20	108	Gj	HH:MM:SS	-1.0	HH:MM:SS	-1.0	HH:MM:SS	-1.0	12:32:59	45179.0	0:00:00	0	0:00:00	0
20	20	108	J�t	HH:MM:SS	-1.0	HH:MM:SS	-1.0	HH:MM:SS	-1.0	12:33:52	45232.0	0:00:00	0	0:00:00	0
20	20	108	Ly	HH:MM:SS	-1.0	12:37:33	45453.0	12:35:03	45303.0	12:37:33	45453.0	0:00:00	0	+00:00:00	0
20	20	108	Sft	HH:MM:SS	-1.0	HH:MM:SS	-1.0	HH:MM:SS	-1.0	12:38:58	45538.0	0:00:00	0	0:00:00	0
20	20	108	Vir	HH:MM:SS	-1.0	HH:MM:SS	-1.0	HH:MM:SS	-1.0	12:40:10	45610.0	0:00:00	0	0:00:00	0
20	20	108	Hot	HH:MM:SS	-1.0	12:43:53	45833.0	12:41:23	45683.0	12:43:53	45833.0	0:00:00	0	+00:00:00	0
20	20	108	Bi	HH:MM:SS	-1.0	12:49:46	46186.0	12:47:16	46036.0	12:49:46	46186.0	0:00:00	0	+00:00:00	0
20	20	108	Li	HH:MM:SS	-1.0	12:56:01	46561.0	12:53:31	46411.0	12:56:01	46561.0	0:00:00	0	+00:00:00	0
20	20	108	Hi	13:02:59	46979.0	HH:MM:SS	-1.0	13:00:59	46859.0	HH:MM:SS	-1.0	-00:02:00	-120	0:00:00	0
20	20	110	Hl	12:36:30	45390.0	12:37:00	45420.0	HH:MM:SS	-1.0	12:37:00	45420.0	0:00:00	0	+00:00:00	0
20	20	110	Bft	HH:MM:SS	-1.0	HH:MM:SS	-1.0	HH:MM:SS	-1.0	12:38:09	45489.0	0:00:00	0	0:00:00	0
20	20	110	Gj	HH:MM:SS	-1.0	HH:MM:SS	-1.0	HH:MM:SS	-1.0	12:39:04	45544.0	0:00:00	0	0:00:00	0
20	20	110	J�t	HH:MM:SS	-1.0	HH:MM:SS	-1.0	HH:MM:SS	-1.0	12:39:57	45597.0	0:00:00	0	0:00:00	0
20	20	110	Ly	HH:MM:SS	-1.0	12:43:38	45818.0	12:41:08	45668.0	12:43:38	45818.0	0:00:00	0	+00:00:00	0
20	20	110	Sft	HH:MM:SS	-1.0	HH:MM:SS	-1.0	HH:MM:SS	-1.0	12:45:03	45903.0	0:00:00	0	0:00:00	0
20	20	110	Vir	HH:MM:SS	-1.0	HH:MM:SS	-1.0	HH:MM:SS	-1.0	12:46:15	45975.0	0:00:00	0	0:00:00	0
20	20	110	Hot	HH:MM:SS	-1.0	12:49:58	46198.0	12:47:28	46048.0	12:49:58	46198.0	0:00:00	0	+00:00:00	0
20	20	110	Bi	HH:MM:SS	-1.0	12:55:51	46551.0	12:53:21	46401.0	12:55:51	46551.0	0:00:00	0	+00:00:00	0
20	20	110	Li	HH:MM:SS	-1.0	13:02:06	46926.0	12:59:36	46776.0	13:02:06	46926.0	0:00:00	0	+00:00:00	0
20	20	110	Hi	13:09:04	47344.0	HH:MM:SS	-1.0	13:07:04	47224.0	HH:MM:SS	-1.0	-00:02:00	-120	0:00:00	0
21	21	99	Hl	12:00:00	43200.0	12:00:30	43230.0	HH:MM:SS	-1.0	12:05:34	43534.0	0:00:00	0	+00:05:04	304
21	21	99	Bft	HH:MM:SS	-1.0	HH:MM:SS	-1.0	HH:MM:SS	-1.0	12:06:43	43603.0	0:00:00	0	0:00:00	0
21	21	99	Gj	HH:MM:SS	-1.0	HH:MM:SS	-1.0	HH:MM:SS	-1.0	12:07:38	43658.0	0:00:00	0	0:00:00	0
21	21	99	J�t	HH:MM:SS	-1.0	HH:MM:SS	-1.0	HH:MM:SS	-1.0	12:08:31	43711.0	0:00:00	0	0:00:00	0
21	21	99	Ly	HH:MM:SS	-1.0	12:07:08	43628.0	12:09:42	43782.0	12:10:12	43812.0	0:00:00	0	+00:03:04	184
21	21	99	Sft	HH:MM:SS	-1.0	HH:MM:SS	-1.0	HH:MM:SS	-1.0	12:11:37	43897.0	0:00:00	0	0:00:00	0
21	21	99	Vir	HH:MM:SS	-1.0	HH:MM:SS	-1.0	HH:MM:SS	-1.0	12:12:49	43969.0	0:00:00	0	0:00:00	0
21	21	99	Hot	HH:MM:SS	-1.0	12:13:28	44008.0	12:14:02	44042.0	12:14:32	44072.0	0:00:00	0	+00:01:04	64
21	21	99	Bi	HH:MM:SS	-1.0	12:19:21	44361.0	12:17:55	44275.0	12:19:21	44361.0	0:00:00	0	+00:00:00	0
21	21	99	Li	HH:MM:SS	-1.0	12:25:36	44736.0	12:23:06	44586.0	12:25:36	44736.0	0:00:00	0	+00:00:00	0
21	21	99	Hi	12:32:34	45154.0	HH:MM:SS	-1.0	12:30:34	45034.0	HH:MM:SS	-1.0	-00:02:00	-120	0:00:00	0
21	21	100	Hl	12:06:05	43565.0	12:06:35	43595.0	HH:MM:SS	-1.0	12:06:35	43595.0	0:00:00	0	+00:00:00	0
21	21	100	Bft	HH:MM:SS	-1.0	HH:MM:SS	-1.0	HH:MM:SS	-1.0	12:07:44	43664.0	0:00:00	0	0:00:00	0
21	21	100	Gj	HH:MM:SS	-1.0	HH:MM:SS	-1.0	HH:MM:SS	-1.0	12:08:51	43731.0	0:00:00	0	0:00:00	0
21	21	100	J�t	HH:MM:SS	-1.0	HH:MM:SS	-1.0	HH:MM:SS	-1.0	12:09:43	43783.0	0:00:00	0	0:00:00	0
21	21	100	Ly	HH:MM:SS	-1.0	12:13:13	43993.0	12:11:50	43910.0	12:13:13	43993.0	0:00:00	0	+00:00:00	0
21	21	100	Sft	HH:MM:SS	-1.0	HH:MM:SS	-1.0	HH:MM:SS	-1.0	12:14:38	44078.0	0:00:00	0	0:00:00	0
21	21	100	Vir	HH:MM:SS	-1.0	HH:MM:SS	-1.0	HH:MM:SS	-1.0	12:15:50	44150.0	0:00:00	0	0:00:00	0
21	21	100	Hot	HH:MM:SS	-1.0	12:19:33	44373.0	12:17:03	44223.0	12:19:33	44373.0	0:00:00	0	+00:00:00	0
21	21	100	Bi	HH:MM:SS	-1.0	12:25:26	44726.0	12:22:56	44576.0	12:25:26	44726.0	0:00:00	0	+00:00:00	0
21	21	100	Li	HH:MM:SS	-1.0	12:31:41	45101.0	12:29:11	44951.0	12:31:41	45101.0	0:00:00	0	+00:00:00	0
21	21	100	Hi	12:38:39	45519.0	HH:MM:SS	-1.0	12:36:39	45399.0	HH:MM:SS	-1.0	-00:02:00	-120	0:00:00	0
21	21	102	Hl	12:12:10	43930.0	12:12:40	43960.0	HH:MM:SS	-1.0	12:12:40	43960.0	0:00:00	0	+00:00:00	0
21	21	102	Bft	HH:MM:SS	-1.0	HH:MM:SS	-1.0	HH:MM:SS	-1.0	12:13:49	44029.0	0:00:00	0	0:00:00	0
21	21	102	Gj	HH:MM:SS	-1.0	HH:MM:SS	-1.0	HH:MM:SS	-1.0	12:14:44	44084.0	0:00:00	0	0:00:00	0
21	21	102	J�t	HH:MM:SS	-1.0	HH:MM:SS	-1.0	HH:MM:SS	-1.0	12:15:37	44137.0	0:00:00	0	0:00:00	0
21	21	102	Ly	HH:MM:SS	-1.0	12:19:18	44358.0	12:16:48	44208.0	12:19:18	44358.0	0:00:00	0	+00:00:00	0
21	21	102	Sft	HH:MM:SS	-1.0	HH:MM:SS	-1.0	HH:MM:SS	-1.0	12:20:43	44443.0	0:00:00	0	0:00:00	0
21	21	102	Vir	HH:MM:SS	-1.0	HH:MM:SS	-1.0	HH:MM:SS	-1.0	12:21:55	44515.0	0:00:00	0	0:00:00	0
21	21	102	Hot	HH:MM:SS	-1.0	12:25:38	44738.0	12:23:08	44588.0	12:25:38	44738.0	0:00:00	0	+00:00:00	0
21	21	102	Bi	HH:MM:SS	-1.0	12:31:31	45091.0	12:29:01	44941.0	12:31:31	45091.0	0:00:00	0	+00:00:00	0
21	21	102	Li	HH:MM:SS	-1.0	12:37:46	45466.0	12:35:16	45316.0	12:37:46	45466.0	0:00:00	0	+00:00:00	0
21	21	102	Hi	12:44:44	45884.0	HH:MM:SS	-1.0	12:42:44	45764.0	HH:MM:SS	-1.0	-00:02:00	-120	0:00:00	0
21	21	104	Hl	12:18:15	44295.0	12:18:45	44325.0	HH:MM:SS	-1.0	12:18:45	44325.0	0:00:00	0	+00:00:00	0
21	21	104	Bft	HH:MM:SS	-1.0	HH:MM:SS	-1.0	HH:MM:SS	-1.0	12:19:54	44394.0	0:00:00	0	0:00:00	0
21	21	104	Gj	HH:MM:SS	-1.0	HH:MM:SS	-1.0	HH:MM:SS	-1.0	12:20:49	44449.0	0:00:00	0	0:00:00	0
21	21	104	J�t	HH:MM:SS	-1.0	HH:MM:SS	-1.0	HH:MM:SS	-1.0	12:21:42	44502.0	0:00:00	0	0:00:00	0
21	21	104	Ly	HH:MM:SS	-1.0	12:25:23	44723.0	12:22:53	44573.0	12:25:23	44723.0	0:00:00	0	+00:00:00	0
21	21	104	Sft	HH:MM:SS	-1.0	HH:MM:SS	-1.0	HH:MM:SS	-1.0	12:26:48	44808.0	0:00:00	0	0:00:00	0
21	21	104	Vir	HH:MM:SS	-1.0	HH:MM:SS	-1.0	HH:MM:SS	-1.0	12:28:00	44880.0	0:00:00	0	0:00:00	0
21	21	104	Hot	HH:MM:SS	-1.0	12:31:43	45103.0	12:29:13	44953.0	12:31:43	45103.0	0:00:00	0	+00:00:00	0
21	21	104	Bi	HH:MM:SS	-1.0	12:37:36	45456.0	12:35:06	45306.0	12:37:36	45456.0	0:00:00	0	+00:00:00	0
21	21	104	Li	HH:MM:SS	-1.0	12:43:51	45831.0	12:41:21	45681.0	12:43:51	45831.0	0:00:00	0	+00:00:00	0
21	21	104	Hi	12:50:49	46249.0	HH:MM:SS	-1.0	12:48:49	46129.0	HH:MM:SS	-1.0	-00:02:00	-120	0:00:00	0
21	21	106	Hl	12:24:20	44660.0	12:24:50	44690.0	HH:MM:SS	-1.0	12:24:50	44690.0	0:00:00	0	+00:00:00	0
21	21	106	Bft	HH:MM:SS	-1.0	HH:MM:SS	-1.0	HH:MM:SS	-1.0	12:25:59	44759.0	0:00:00	0	0:00:00	0
21	21	106	Gj	HH:MM:SS	-1.0	HH:MM:SS	-1.0	HH:MM:SS	-1.0	12:26:54	44814.0	0:00:00	0	0:00:00	0
21	21	106	J�t	HH:MM:SS	-1.0	HH:MM:SS	-1.0	HH:MM:SS	-1.0	12:27:47	44867.0	0:00:00	0	0:00:00	0
21	21	106	Ly	HH:MM:SS	-1.0	12:31:28	45088.0	12:28:58	44938.0	12:31:28	45088.0	0:00:00	0	+00:00:00	0
21	21	106	Sft	HH:MM:SS	-1.0	HH:MM:SS	-1.0	HH:MM:SS	-1.0	12:32:53	45173.0	0:00:00	0	0:00:00	0
21	21	106	Vir	HH:MM:SS	-1.0	HH:MM:SS	-1.0	HH:MM:SS	-1.0	12:34:05	45245.0	0:00:00	0	0:00:00	0
21	21	106	Hot	HH:MM:SS	-1.0	12:37:48	45468.0	12:35:18	45318.0	12:37:48	45468.0	0:00:00	0	+00:00:00	0
21	21	106	Bi	HH:MM:SS	-1.0	12:43:41	45821.0	12:41:11	45671.0	12:43:41	45821.0	0:00:00	0	+00:00:00	0
21	21	106	Li	HH:MM:SS	-1.0	12:49:56	46196.0	12:47:26	46046.0	12:49:56	46196.0	0:00:00	0	+00:00:00	0
21	21	106	Hi	12:56:54	46614.0	HH:MM:SS	-1.0	12:54:54	46494.0	HH:MM:SS	-1.0	-00:02:00	-120	0:00:00	0
21	21	108	Hl	12:30:25	45025.0	12:30:55	45055.0	HH:MM:SS	-1.0	12:30:55	45055.0	0:00:00	0	+00:00:00	0
21	21	108	Bft	HH:MM:SS	-1.0	HH:MM:SS	-1.0	HH:MM:SS	-1.0	12:32:04	45124.0	0:00:00	0	0:00:00	0
21	21	108	Gj	HH:MM:SS	-1.0	HH:MM:SS	-1.0	HH:MM:SS	-1.0	12:32:59	45179.0	0:00:00	0	0:00:00	0
21	21	108	J�t	HH:MM:SS	-1.0	HH:MM:SS	-1.0	HH:MM:SS	-1.0	12:33:52	45232.0	0:00:00	0	0:00:00	0
21	21	108	Ly	HH:MM:SS	-1.0	12:37:33	45453.0	12:35:03	45303.0	12:37:33	45453.0	0:00:00	0	+00:00:00	0
21	21	108	Sft	HH:MM:SS	-1.0	HH:MM:SS	-1.0	HH:MM:SS	-1.0	12:38:58	45538.0	0:00:00	0	0:00:00	0
21	21	108	Vir	HH:MM:SS	-1.0	HH:MM:SS	-1.0	HH:MM:SS	-1.0	12:40:10	45610.0	0:00:00	0	0:00:00	0
21	21	108	Hot	HH:MM:SS	-1.0	12:43:53	45833.0	12:41:23	45683.0	12:43:53	45833.0	0:00:00	0	+00:00:00	0
21	21	108	Bi	HH:MM:SS	-1.0	12:49:46	46186.0	12:47:16	46036.0	12:49:46	46186.0	0:00:00	0	+00:00:00	0
21	21	108	Li	HH:MM:SS	-1.0	12:56:01	46561.0	12:53:31	46411.0	12:56:01	46561.0	0:00:00	0	+00:00:00	0
21	21	108	Hi	13:02:59	46979.0	HH:MM:SS	-1.0	13:00:59	46859.0	HH:MM:SS	-1.0	-00:02:00	-120	0:00:00	0
21	21	110	Hl	12:36:30	45390.0	12:37:00	45420.0	HH:MM:SS	-1.0	12:37:00	45420.0	0:00:00	0	+00:00:00	0
21	21	110	Bft	HH:MM:SS	-1.0	HH:MM:SS	-1.0	HH:MM:SS	-1.0	12:38:09	45489.0	0:00:00	0	0:00:00	0
21	21	110	Gj	HH:MM:SS	-1.0	HH:MM:SS	-1.0	HH:MM:SS	-1.0	12:39:04	45544.0	0:00:00	0	0:00:00	0
21	21	110	J�t	HH:MM:SS	-1.0	HH:MM:SS	-1.0	HH:MM:SS	-1.0	12:39:57	45597.0	0:00:00	0	0:00:00	0
21	21	110	Ly	HH:MM:SS	-1.0	12:43:38	45818.0	12:41:08	45668.0	12:43:38	45818.0	0:00:00	0	+00:00:00	0
21	21	110	Sft	HH:MM:SS	-1.0	HH:MM:SS	-1.0	HH:MM:SS	-1.0	12:45:03	45903.0	0:00:00	0	0:00:00	0
21	21	110	Vir	HH:MM:SS	-1.0	HH:MM:SS	-1.0	HH:MM:SS	-1.0	12:46:15	45975.0	0:00:00	0	0:00:00	0
21	21	110	Hot	HH:MM:SS	-1.0	12:49:58	46198.0	12:47:28	46048.0	12:49:58	46198.0	0:00:00	0	+00:00:00	0
21	21	110	Bi	HH:MM:SS	-1.0	12:55:51	46551.0	12:53:21	46401.0	12:55:51	46551.0	0:00:00	0	+00:00:00	0
21	21	110	Li	HH:MM:SS	-1.0	13:02:06	46926.0	12:59:36	46776.0	13:02:06	46926.0	0:00:00	0	+00:00:00	0
21	21	110	Hi	13:09:04	47344.0	HH:MM:SS	-1.0	13:07:04	47224.0	HH:MM:SS	-1.0	-00:02:00	-120	0:00:00	0
22	22	99	Hl	12:00:00	43200.0	12:00:30	43230.0	HH:MM:SS	-1.0	12:00:44	43244.0	0:00:00	0	+00:00:14	14
22	22	99	Bft	HH:MM:SS	-1.0	HH:MM:SS	-1.0	HH:MM:SS	-1.0	12:01:53	43313.0	0:00:00	0	0:00:00	0
22	22	99	Gj	HH:MM:SS	-1.0	HH:MM:SS	-1.0	HH:MM:SS	-1.0	12:02:48	43368.0	0:00:00	0	0:00:00	0
22	22	99	J�t	HH:MM:SS	-1.0	HH:MM:SS	-1.0	HH:MM:SS	-1.0	12:03:41	43421.0	0:00:00	0	0:00:00	0
22	22	99	Ly	HH:MM:SS	-1.0	12:07:08	43628.0	12:04:52	43492.0	12:07:08	43628.0	0:00:00	0	+00:00:00	0
22	22	99	Sft	HH:MM:SS	-1.0	HH:MM:SS	-1.0	HH:MM:SS	-1.0	12:08:33	43713.0	0:00:00	0	0:00:00	0
22	22	99	Vir	HH:MM:SS	-1.0	HH:MM:SS	-1.0	HH:MM:SS	-1.0	12:09:45	43785.0	0:00:00	0	0:00:00	0
22	22	99	Hot	HH:MM:SS	-1.0	12:13:28	44008.0	12:10:58	43858.0	12:13:28	44008.0	0:00:00	0	+00:00:00	0
22	22	99	Bi	HH:MM:SS	-1.0	12:19:21	44361.0	12:16:51	44211.0	12:19:21	44361.0	0:00:00	0	+00:00:00	0
22	22	99	Li	HH:MM:SS	-1.0	12:25:36	44736.0	12:23:06	44586.0	12:25:36	44736.0	0:00:00	0	+00:00:00	0
22	22	99	Hi	12:32:34	45154.0	HH:MM:SS	-1.0	12:30:34	45034.0	HH:MM:SS	-1.0	-00:02:00	-120	0:00:00	0
22	22	100	Hl	12:06:05	43565.0	12:06:35	43595.0	HH:MM:SS	-1.0	12:06:35	43595.0	0:00:00	0	+00:00:00	0
22	22	100	Bft	HH:MM:SS	-1.0	HH:MM:SS	-1.0	HH:MM:SS	-1.0	12:07:44	43664.0	0:00:00	0	0:00:00	0
22	22	100	Gj	HH:MM:SS	-1.0	HH:MM:SS	-1.0	HH:MM:SS	-1.0	12:08:39	43719.0	0:00:00	0	0:00:00	0
22	22	100	J�t	HH:MM:SS	-1.0	HH:MM:SS	-1.0	HH:MM:SS	-1.0	12:09:32	43772.0	0:00:00	0	0:00:00	0
22	22	100	Ly	HH:MM:SS	-1.0	12:13:13	43993.0	12:10:43	43843.0	12:13:13	43993.0	0:00:00	0	+00:00:00	0
22	22	100	Sft	HH:MM:SS	-1.0	HH:MM:SS	-1.0	HH:MM:SS	-1.0	12:14:38	44078.0	0:00:00	0	0:00:00	0
22	22	100	Vir	HH:MM:SS	-1.0	HH:MM:SS	-1.0	HH:MM:SS	-1.0	12:15:50	44150.0	0:00:00	0	0:00:00	0
22	22	100	Hot	HH:MM:SS	-1.0	12:19:33	44373.0	12:17:03	44223.0	12:19:33	44373.0	0:00:00	0	+00:00:00	0
22	22	100	Bi	HH:MM:SS	-1.0	12:25:26	44726.0	12:22:56	44576.0	12:25:26	44726.0	0:00:00	0	+00:00:00	0
22	22	100	Li	HH:MM:SS	-1.0	12:31:41	45101.0	12:29:11	44951.0	12:31:41	45101.0	0:00:00	0	+00:00:00	0
22	22	100	Hi	12:38:39	45519.0	HH:MM:SS	-1.0	12:36:39	45399.0	HH:MM:SS	-1.0	-00:02:00	-120	0:00:00	0
22	22	102	Hl	12:12:10	43930.0	12:12:40	43960.0	HH:MM:SS	-1.0	12:12:40	43960.0	0:00:00	0	+00:00:00	0
22	22	102	Bft	HH:MM:SS	-1.0	HH:MM:SS	-1.0	HH:MM:SS	-1.0	12:13:49	44029.0	0:00:00	0	0:00:00	0
22	22	102	Gj	HH:MM:SS	-1.0	HH:MM:SS	-1.0	HH:MM:SS	-1.0	12:14:44	44084.0	0:00:00	0	0:00:00	0
22	22	102	J�t	HH:MM:SS	-1.0	HH:MM:SS	-1.0	HH:MM:SS	-1.0	12:15:37	44137.0	0:00:00	0	0:00:00	0
22	22	102	Ly	HH:MM:SS	-1.0	12:19:18	44358.0	12:16:48	44208.0	12:19:18	44358.0	0:00:00	0	+00:00:00	0
22	22	102	Sft	HH:MM:SS	-1.0	HH:MM:SS	-1.0	HH:MM:SS	-1.0	12:20:43	44443.0	0:00:00	0	0:00:00	0
22	22	102	Vir	HH:MM:SS	-1.0	HH:MM:SS	-1.0	HH:MM:SS	-1.0	12:21:55	44515.0	0:00:00	0	0:00:00	0
22	22	102	Hot	HH:MM:SS	-1.0	12:25:38	44738.0	12:23:08	44588.0	12:25:38	44738.0	0:00:00	0	+00:00:00	0
22	22	102	Bi	HH:MM:SS	-1.0	12:31:31	45091.0	12:29:01	44941.0	12:31:31	45091.0	0:00:00	0	+00:00:00	0
22	22	102	Li	HH:MM:SS	-1.0	12:37:46	45466.0	12:35:16	45316.0	12:37:46	45466.0	0:00:00	0	+00:00:00	0
22	22	102	Hi	12:44:44	45884.0	HH:MM:SS	-1.0	12:42:44	45764.0	HH:MM:SS	-1.0	-00:02:00	-120	0:00:00	0
22	22	104	Hl	12:18:15	44295.0	12:18:45	44325.0	HH:MM:SS	-1.0	12:18:45	44325.0	0:00:00	0	+00:00:00	0
22	22	104	Bft	HH:MM:SS	-1.0	HH:MM:SS	-1.0	HH:MM:SS	-1.0	12:19:54	44394.0	0:00:00	0	0:00:00	0
22	22	104	Gj	HH:MM:SS	-1.0	HH:MM:SS	-1.0	HH:MM:SS	-1.0	12:20:49	44449.0	0:00:00	0	0:00:00	0
22	22	104	J�t	HH:MM:SS	-1.0	HH:MM:SS	-1.0	HH:MM:SS	-1.0	12:21:42	44502.0	0:00:00	0	0:00:00	0
22	22	104	Ly	HH:MM:SS	-1.0	12:25:23	44723.0	12:22:53	44573.0	12:25:23	44723.0	0:00:00	0	+00:00:00	0
22	22	104	Sft	HH:MM:SS	-1.0	HH:MM:SS	-1.0	HH:MM:SS	-1.0	12:26:48	44808.0	0:00:00	0	0:00:00	0
22	22	104	Vir	HH:MM:SS	-1.0	HH:MM:SS	-1.0	HH:MM:SS	-1.0	12:28:00	44880.0	0:00:00	0	0:00:00	0
22	22	104	Hot	HH:MM:SS	-1.0	12:31:43	45103.0	12:29:13	44953.0	12:31:43	45103.0	0:00:00	0	+00:00:00	0
22	22	104	Bi	HH:MM:SS	-1.0	12:37:36	45456.0	12:35:06	45306.0	12:37:36	45456.0	0:00:00	0	+00:00:00	0
22	22	104	Li	HH:MM:SS	-1.0	12:43:51	45831.0	12:41:21	45681.0	12:43:51	45831.0	0:00:00	0	+00:00:00	0
22	22	104	Hi	12:50:49	46249.0	HH:MM:SS	-1.0	12:48:49	46129.0	HH:MM:SS	-1.0	-00:02:00	-120	0:00:00	0
22	22	106	Hl	12:24:20	44660.0	12:24:50	44690.0	HH:MM:SS	-1.0	12:24:50	44690.0	0:00:00	0	+00:00:00	0
22	22	106	Bft	HH:MM:SS	-1.0	HH:MM:SS	-1.0	HH:MM:SS	-1.0	12:25:59	44759.0	0:00:00	0	0:00:00	0
22	22	106	Gj	HH:MM:SS	-1.0	HH:MM:SS	-1.0	HH:MM:SS	-1.0	12:26:54	44814.0	0:00:00	0	0:00:00	0
22	22	106	J�t	HH:MM:SS	-1.0	HH:MM:SS	-1.0	HH:MM:SS	-1.0	12:27:47	44867.0	0:00:00	0	0:00:00	0
22	22	106	Ly	HH:MM:SS	-1.0	12:31:28	45088.0	12:28:58	44938.0	12:31:28	45088.0	0:00:00	0	+00:00:00	0
22	22	106	Sft	HH:MM:SS	-1.0	HH:MM:SS	-1.0	HH:MM:SS	-1.0	12:32:53	45173.0	0:00:00	0	0:00:00	0
22	22	106	Vir	HH:MM:SS	-1.0	HH:MM:SS	-1.0	HH:MM:SS	-1.0	12:34:05	45245.0	0:00:00	0	0:00:00	0
22	22	106	Hot	HH:MM:SS	-1.0	12:37:48	45468.0	12:35:18	45318.0	12:37:48	45468.0	0:00:00	0	+00:00:00	0
22	22	106	Bi	HH:MM:SS	-1.0	12:43:41	45821.0	12:41:11	45671.0	12:43:41	45821.0	0:00:00	0	+00:00:00	0
22	22	106	Li	HH:MM:SS	-1.0	12:49:56	46196.0	12:47:26	46046.0	12:49:56	46196.0	0:00:00	0	+00:00:00	0
22	22	106	Hi	12:56:54	46614.0	HH:MM:SS	-1.0	12:54:54	46494.0	HH:MM:SS	-1.0	-00:02:00	-120	0:00:00	0
22	22	108	Hl	12:30:25	45025.0	12:30:55	45055.0	HH:MM:SS	-1.0	12:30:55	45055.0	0:00:00	0	+00:00:00	0
22	22	108	Bft	HH:MM:SS	-1.0	HH:MM:SS	-1.0	HH:MM:SS	-1.0	12:32:04	45124.0	0:00:00	0	0:00:00	0
22	22	108	Gj	HH:MM:SS	-1.0	HH:MM:SS	-1.0	HH:MM:SS	-1.0	12:32:59	45179.0	0:00:00	0	0:00:00	0
22	22	108	J�t	HH:MM:SS	-1.0	HH:MM:SS	-1.0	HH:MM:SS	-1.0	12:33:52	45232.0	0:00:00	0	0:00:00	0
22	22	108	Ly	HH:MM:SS	-1.0	12:37:33	45453.0	12:35:03	45303.0	12:37:33	45453.0	0:00:00	0	+00:00:00	0
22	22	108	Sft	HH:MM:SS	-1.0	HH:MM:SS	-1.0	HH:MM:SS	-1.0	12:38:58	45538.0	0:00:00	0	0:00:00	0
22	22	108	Vir	HH:MM:SS	-1.0	HH:MM:SS	-1.0	HH:MM:SS	-1.0	12:40:10	45610.0	0:00:00	0	0:00:00	0
22	22	108	Hot	HH:MM:SS	-1.0	12:43:53	45833.0	12:41:23	45683.0	12:43:53	45833.0	0:00:00	0	+00:00:00	0
22	22	108	Bi	HH:MM:SS	-1.0	12:49:46	46186.0	12:47:16	46036.0	12:49:46	46186.0	0:00:00	0	+00:00:00	0
22	22	108	Li	HH:MM:SS	-1.0	12:56:01	46561.0	12:53:31	46411.0	12:56:01	46561.0	0:00:00	0	+00:00:00	0
22	22	108	Hi	13:02:59	46979.0	HH:MM:SS	-1.0	13:00:59	46859.0	HH:MM:SS	-1.0	-00:02:00	-120	0:00:00	0
22	22	110	Hl	12:36:30	45390.0	12:37:00	45420.0	HH:MM:SS	-1.0	12:37:00	45420.0	0:00:00	0	+00:00:00	0
22	22	110	Bft	HH:MM:SS	-1.0	HH:MM:SS	-1.0	HH:MM:SS	-1.0	12:38:09	45489.0	0:00:00	0	0:00:00	0
22	22	110	Gj	HH:MM:SS	-1.0	HH:MM:SS	-1.0	HH:MM:SS	-1.0	12:39:04	45544.0	0:00:00	0	0:00:00	0
22	22	110	J�t	HH:MM:SS	-1.0	HH:MM:SS	-1.0	HH:MM:SS	-1.0	12:39:57	45597.0	0:00:00	0	0:00:00	0
22	22	110	Ly	HH:MM:SS	-1.0	12:43:38	45818.0	12:41:08	45668.0	12:43:38	45818.0	0:00:00	0	+00:00:00	0
22	22	110	Sft	HH:MM:SS	-1.0	HH:MM:SS	-1.0	HH:MM:SS	-1.0	12:45:03	45903.0	0:00:00	0	0:00:00	0
22	22	110	Vir	HH:MM:SS	-1.0	HH:MM:SS	-1.0	HH:MM:SS	-1.0	12:46:15	45975.0	0:00:00	0	0:00:00	0
22	22	110	Hot	HH:MM:SS	-1.0	12:49:58	46198.0	12:47:28	46048.0	12:49:58	46198.0	0:00:00	0	+00:00:00	0
22	22	110	Bi	HH:MM:SS	-1.0	12:55:51	46551.0	12:53:21	46401.0	12:55:51	46551.0	0:00:00	0	+00:00:00	0
22	22	110	Li	HH:MM:SS	-1.0	13:02:06	46926.0	12:59:36	46776.0	13:02:06	46926.0	0:00:00	0	+00:00:00	0
22	22	110	Hi	13:09:04	47344.0	HH:MM:SS	-1.0	13:07:04	47224.0	HH:MM:SS	-1.0	-00:02:00	-120	0:00:00	0
23	23	99	Hl	12:00:00	43200.0	12:00:30	43230.0	HH:MM:SS	-1.0	12:05:55	43555.0	0:00:00	0	+00:05:25	325
23	23	99	Bft	HH:MM:SS	-1.0	HH:MM:SS	-1.0	HH:MM:SS	-1.0	12:07:04	43624.0	0:00:00	0	0:00:00	0
23	23	99	Gj	HH:MM:SS	-1.0	HH:MM:SS	-1.0	HH:MM:SS	-1.0	12:07:59	43679.0	0:00:00	0	0:00:00	0
23	23	99	J�t	HH:MM:SS	-1.0	HH:MM:SS	-1.0	HH:MM:SS	-1.0	12:08:52	43732.0	0:00:00	0	0:00:00	0
23	23	99	Ly	HH:MM:SS	-1.0	12:07:08	43628.0	12:10:03	43803.0	12:10:33	43833.0	0:00:00	0	+00:03:25	205
23	23	99	Sft	HH:MM:SS	-1.0	HH:MM:SS	-1.0	HH:MM:SS	-1.0	12:11:58	43918.0	0:00:00	0	0:00:00	0
23	23	99	Vir	HH:MM:SS	-1.0	HH:MM:SS	-1.0	HH:MM:SS	-1.0	12:13:10	43990.0	0:00:00	0	0:00:00	0
23	23	99	Hot	HH:MM:SS	-1.0	12:13:28	44008.0	12:14:23	44063.0	12:14:53	44093.0	0:00:00	0	+00:01:25	85
23	23	99	Bi	HH:MM:SS	-1.0	12:19:21	44361.0	12:18:16	44296.0	12:19:21	44361.0	0:00:00	0	+00:00:00	0
23	23	99	Li	HH:MM:SS	-1.0	12:25:36	44736.0	12:23:06	44586.0	12:25:36	44736.0	0:00:00	0	+00:00:00	0
23	23	99	Hi	12:32:34	45154.0	HH:MM:SS	-1.0	12:30:34	45034.0	HH:MM:SS	-1.0	-00:02:00	-120	0:00:00	0
23	23	100	Hl	12:06:05	43565.0	12:06:35	43595.0	HH:MM:SS	-1.0	12:06:35	43595.0	0:00:00	0	+00:00:00	0
23	23	100	Bft	HH:MM:SS	-1.0	HH:MM:SS	-1.0	HH:MM:SS	-1.0	12:07:58	43678.0	0:00:00	0	0:00:00	0
23	23	100	Gj	HH:MM:SS	-1.0	HH:MM:SS	-1.0	HH:MM:SS	-1.0	12:09:13	43753.0	0:00:00	0	0:00:00	0
23	23	100	J�t	HH:MM:SS	-1.0	HH:MM:SS	-1.0	HH:MM:SS	-1.0	12:10:06	43806.0	0:00:00	0	0:00:00	0
23	23	100	Ly	HH:MM:SS	-1.0	12:13:13	43993.0	12:12:11	43931.0	12:13:13	43993.0	0:00:00	0	+00:00:00	0
23	23	100	Sft	HH:MM:SS	-1.0	HH:MM:SS	-1.0	HH:MM:SS	-1.0	12:14:38	44078.0	0:00:00	0	0:00:00	0
23	23	100	Vir	HH:MM:SS	-1.0	HH:MM:SS	-1.0	HH:MM:SS	-1.0	12:15:50	44150.0	0:00:00	0	0:00:00	0
23	23	100	Hot	HH:MM:SS	-1.0	12:19:33	44373.0	12:17:03	44223.0	12:19:33	44373.0	0:00:00	0	+00:00:00	0
23	23	100	Bi	HH:MM:SS	-1.0	12:25:26	44726.0	12:22:56	44576.0	12:25:26	44726.0	0:00:00	0	+00:00:00	0
23	23	100	Li	HH:MM:SS	-1.0	12:31:41	45101.0	12:29:11	44951.0	12:31:41	45101.0	0:00:00	0	+00:00:00	0
23	23	100	Hi	12:38:39	45519.0	HH:MM:SS	-1.0	12:36:39	45399.0	HH:MM:SS	-1.0	-00:02:00	-120	0:00:00	0
23	23	102	Hl	12:12:10	43930.0	12:12:40	43960.0	HH:MM:SS	-1.0	12:12:40	43960.0	0:00:00	0	+00:00:00	0
23	23	102	Bft	HH:MM:SS	-1.0	HH:MM:SS	-1.0	HH:MM:SS	-1.0	12:13:49	44029.0	0:00:00	0	0:00:00	0
23	23	102	Gj	HH:MM:SS	-1.0	HH:MM:SS	-1.0	HH:MM:SS	-1.0	12:14:44	44084.0	0:00:00	0	0:00:00	0
23	23	102	J�t	HH:MM:SS	-1.0	HH:MM:SS	-1.0	HH:MM:SS	-1.0	12:15:37	44137.0	0:00:00	0	0:00:00	0
23	23	102	Ly	HH:MM:SS	-1.0	12:19:18	44358.0	12:16:48	44208.0	12:19:18	44358.0	0:00:00	0	+00:00:00	0
23	23	102	Sft	HH:MM:SS	-1.0	HH:MM:SS	-1.0	HH:MM:SS	-1.0	12:20:43	44443.0	0:00:00	0	0:00:00	0
23	23	102	Vir	HH:MM:SS	-1.0	HH:MM:SS	-1.0	HH:MM:SS	-1.0	12:21:55	44515.0	0:00:00	0	0:00:00	0
23	23	102	Hot	HH:MM:SS	-1.0	12:25:38	44738.0	12:23:08	44588.0	12:25:38	44738.0	0:00:00	0	+00:00:00	0
23	23	102	Bi	HH:MM:SS	-1.0	12:31:31	45091.0	12:29:01	44941.0	12:31:31	45091.0	0:00:00	0	+00:00:00	0
23	23	102	Li	HH:MM:SS	-1.0	12:37:46	45466.0	12:35:16	45316.0	12:37:46	45466.0	0:00:00	0	+00:00:00	0
23	23	102	Hi	12:44:44	45884.0	HH:MM:SS	-1.0	12:42:44	45764.0	HH:MM:SS	-1.0	-00:02:00	-120	0:00:00	0
23	23	104	Hl	12:18:15	44295.0	12:18:45	44325.0	HH:MM:SS	-1.0	12:18:45	44325.0	0:00:00	0	+00:00:00	0
23	23	104	Bft	HH:MM:SS	-1.0	HH:MM:SS	-1.0	HH:MM:SS	-1.0	12:19:54	44394.0	0:00:00	0	0:00:00	0
23	23	104	Gj	HH:MM:SS	-1.0	HH:MM:SS	-1.0	HH:MM:SS	-1.0	12:20:49	44449.0	0:00:00	0	0:00:00	0
23	23	104	J�t	HH:MM:SS	-1.0	HH:MM:SS	-1.0	HH:MM:SS	-1.0	12:21:42	44502.0	0:00:00	0	0:00:00	0
23	23	104	Ly	HH:MM:SS	-1.0	12:25:23	44723.0	12:22:53	44573.0	12:25:23	44723.0	0:00:00	0	+00:00:00	0
23	23	104	Sft	HH:MM:SS	-1.0	HH:MM:SS	-1.0	HH:MM:SS	-1.0	12:26:48	44808.0	0:00:00	0	0:00:00	0
23	23	104	Vir	HH:MM:SS	-1.0	HH:MM:SS	-1.0	HH:MM:SS	-1.0	12:28:00	44880.0	0:00:00	0	0:00:00	0
23	23	104	Hot	HH:MM:SS	-1.0	12:31:43	45103.0	12:29:13	44953.0	12:31:43	45103.0	0:00:00	0	+00:00:00	0
23	23	104	Bi	HH:MM:SS	-1.0	12:37:36	45456.0	12:35:06	45306.0	12:37:36	45456.0	0:00:00	0	+00:00:00	0
23	23	104	Li	HH:MM:SS	-1.0	12:43:51	45831.0	12:41:21	45681.0	12:43:51	45831.0	0:00:00	0	+00:00:00	0
23	23	104	Hi	12:50:49	46249.0	HH:MM:SS	-1.0	12:48:49	46129.0	HH:MM:SS	-1.0	-00:02:00	-120	0:00:00	0
23	23	106	Hl	12:24:20	44660.0	12:24:50	44690.0	HH:MM:SS	-1.0	12:24:50	44690.0	0:00:00	0	+00:00:00	0
23	23	106	Bft	HH:MM:SS	-1.0	HH:MM:SS	-1.0	HH:MM:SS	-1.0	12:25:59	44759.0	0:00:00	0	0:00:00	0
23	23	106	Gj	HH:MM:SS	-1.0	HH:MM:SS	-1.0	HH:MM:SS	-1.0	12:26:54	44814.0	0:00:00	0	0:00:00	0
23	23	106	J�t	HH:MM:SS	-1.0	HH:MM:SS	-1.0	HH:MM:SS	-1.0	12:27:47	44867.0	0:00:00	0	0:00:00	0
23	23	106	Ly	HH:MM:SS	-1.0	12:31:28	45088.0	12:28:58	44938.0	12:31:28	45088.0	0:00:00	0	+00:00:00	0
23	23	106	Sft	HH:MM:SS	-1.0	HH:MM:SS	-1.0	HH:MM:SS	-1.0	12:32:53	45173.0	0:00:00	0	0:00:00	0
23	23	106	Vir	HH:MM:SS	-1.0	HH:MM:SS	-1.0	HH:MM:SS	-1.0	12:34:05	45245.0	0:00:00	0	0:00:00	0
23	23	106	Hot	HH:MM:SS	-1.0	12:37:48	45468.0	12:35:18	45318.0	12:37:48	45468.0	0:00:00	0	+00:00:00	0
23	23	106	Bi	HH:MM:SS	-1.0	12:43:41	45821.0	12:41:11	45671.0	12:43:41	45821.0	0:00:00	0	+00:00:00	0
23	23	106	Li	HH:MM:SS	-1.0	12:49:56	46196.0	12:47:26	46046.0	12:49:56	46196.0	0:00:00	0	+00:00:00	0
23	23	106	Hi	12:56:54	46614.0	HH:MM:SS	-1.0	12:54:54	46494.0	HH:MM:SS	-1.0	-00:02:00	-120	0:00:00	0
23	23	108	Hl	12:30:25	45025.0	12:30:55	45055.0	HH:MM:SS	-1.0	12:30:55	45055.0	0:00:00	0	+00:00:00	0
23	23	108	Bft	HH:MM:SS	-1.0	HH:MM:SS	-1.0	HH:MM:SS	-1.0	12:32:04	45124.0	0:00:00	0	0:00:00	0
23	23	108	Gj	HH:MM:SS	-1.0	HH:MM:SS	-1.0	HH:MM:SS	-1.0	12:32:59	45179.0	0:00:00	0	0:00:00	0
23	23	108	J�t	HH:MM:SS	-1.0	HH:MM:SS	-1.0	HH:MM:SS	-1.0	12:33:52	45232.0	0:00:00	0	0:00:00	0
23	23	108	Ly	HH:MM:SS	-1.0	12:37:33	45453.0	12:35:03	45303.0	12:37:33	45453.0	0:00:00	0	+00:00:00	0
23	23	108	Sft	HH:MM:SS	-1.0	HH:MM:SS	-1.0	HH:MM:SS	-1.0	12:38:58	45538.0	0:00:00	0	0:00:00	0
23	23	108	Vir	HH:MM:SS	-1.0	HH:MM:SS	-1.0	HH:MM:SS	-1.0	12:40:10	45610.0	0:00:00	0	0:00:00	0
23	23	108	Hot	HH:MM:SS	-1.0	12:43:53	45833.0	12:41:23	45683.0	12:43:53	45833.0	0:00:00	0	+00:00:00	0
23	23	108	Bi	HH:MM:SS	-1.0	12:49:46	46186.0	12:47:16	46036.0	12:49:46	46186.0	0:00:00	0	+00:00:00	0
23	23	108	Li	HH:MM:SS	-1.0	12:56:01	46561.0	12:53:31	46411.0	12:56:01	46561.0	0:00:00	0	+00:00:00	0
23	23	108	Hi	13:02:59	46979.0	HH:MM:SS	-1.0	13:00:59	46859.0	HH:MM:SS	-1.0	-00:02:00	-120	0:00:00	0
23	23	110	Hl	12:36:30	45390.0	12:37:00	45420.0	HH:MM:SS	-1.0	12:37:00	45420.0	0:00:00	0	+00:00:00	0
23	23	110	Bft	HH:MM:SS	-1.0	HH:MM:SS	-1.0	HH:MM:SS	-1.0	12:38:09	45489.0	0:00:00	0	0:00:00	0
23	23	110	Gj	HH:MM:SS	-1.0	HH:MM:SS	-1.0	HH:MM:SS	-1.0	12:39:04	45544.0	0:00:00	0	0:00:00	0
23	23	110	J�t	HH:MM:SS	-1.0	HH:MM:SS	-1.0	HH:MM:SS	-1.0	12:39:57	45597.0	0:00:00	0	0:00:00	0
23	23	110	Ly	HH:MM:SS	-1.0	12:43:38	45818.0	12:41:08	45668.0	12:43:38	45818.0	0:00:00	0	+00:00:00	0
23	23	110	Sft	HH:MM:SS	-1.0	HH:MM:SS	-1.0	HH:MM:SS	-1.0	12:45:03	45903.0	0:00:00	0	0:00:00	0
23	23	110	Vir	HH:MM:SS	-1.0	HH:MM:SS	-1.0	HH:MM:SS	-1.0	12:46:15	45975.0	0:00:00	0	0:00:00	0
23	23	110	Hot	HH:MM:SS	-1.0	12:49:58	46198.0	12:47:28	46048.0	12:49:58	46198.0	0:00:00	0	+00:00:00	0
23	23	110	Bi	HH:MM:SS	-1.0	12:55:51	46551.0	12:53:21	46401.0	12:55:51	46551.0	0:00:00	0	+00:00:00	0
23	23	110	Li	HH:MM:SS	-1.0	13:02:06	46926.0	12:59:36	46776.0	13:02:06	46926.0	0:00:00	0	+00:00:00	0
23	23	110	Hi	13:09:04	47344.0	HH:MM:SS	-1.0	13:07:04	47224.0	HH:MM:SS	-1.0	-00:02:00	-120	0:00:00	0
24	24	99	Hl	12:00:00	43200.0	12:00:30	43230.0	HH:MM:SS	-1.0	12:01:05	43265.0	0:00:00	0	+00:00:35	35
24	24	99	Bft	HH:MM:SS	-1.0	HH:MM:SS	-1.0	HH:MM:SS	-1.0	12:02:14	43334.0	0:00:00	0	0:00:00	0
24	24	99	Gj	HH:MM:SS	-1.0	HH:MM:SS	-1.0	HH:MM:SS	-1.0	12:03:09	43389.0	0:00:00	0	0:00:00	0
24	24	99	J�t	HH:MM:SS	-1.0	HH:MM:SS	-1.0	HH:MM:SS	-1.0	12:04:02	43442.0	0:00:00	0	0:00:00	0
24	24	99	Ly	HH:MM:SS	-1.0	12:07:08	43628.0	12:05:13	43513.0	12:07:08	43628.0	0:00:00	0	+00:00:00	0
24	24	99	Sft	HH:MM:SS	-1.0	HH:MM:SS	-1.0	HH:MM:SS	-1.0	12:08:33	43713.0	0:00:00	0	0:00:00	0
24	24	99	Vir	HH:MM:SS	-1.0	HH:MM:SS	-1.0	HH:MM:SS	-1.0	12:09:45	43785.0	0:00:00	0	0:00:00	0
24	24	99	Hot	HH:MM:SS	-1.0	12:13:28	44008.0	12:10:58	43858.0	12:13:28	44008.0	0:00:00	0	+00:00:00	0
24	24	99	Bi	HH:MM:SS	-1.0	12:19:21	44361.0	12:16:51	44211.0	12:19:21	44361.0	0:00:00	0	+00:00:00	0
24	24	99	Li	HH:MM:SS	-1.0	12:25:36	44736.0	12:23:06	44586.0	12:25:36	44736.0	0:00:00	0	+00:00:00	0
24	24	99	Hi	12:32:34	45154.0	HH:MM:SS	-1.0	12:30:34	45034.0	HH:MM:SS	-1.0	-00:02:00	-120	0:00:00	0
24	24	100	Hl	12:06:05	43565.0	12:06:35	43595.0	HH:MM:SS	-1.0	12:06:35	43595.0	0:00:00	0	+00:00:00	0
24	24	100	Bft	HH:MM:SS	-1.0	HH:MM:SS	-1.0	HH:MM:SS	-1.0	12:07:44	43664.0	0:00:00	0	0:00:00	0
24	24	100	Gj	HH:MM:SS	-1.0	HH:MM:SS	-1.0	HH:MM:SS	-1.0	12:08:39	43719.0	0:00:00	0	0:00:00	0
24	24	100	J�t	HH:MM:SS	-1.0	HH:MM:SS	-1.0	HH:MM:SS	-1.0	12:09:32	43772.0	0:00:00	0	0:00:00	0
24	24	100	Ly	HH:MM:SS	-1.0	12:13:13	43993.0	12:10:43	43843.0	12:13:13	43993.0	0:00:00	0	+00:00:00	0
24	24	100	Sft	HH:MM:SS	-1.0	HH:MM:SS	-1.0	HH:MM:SS	-1.0	12:14:38	44078.0	0:00:00	0	0:00:00	0
24	24	100	Vir	HH:MM:SS	-1.0	HH:MM:SS	-1.0	HH:MM:SS	-1.0	12:15:50	44150.0	0:00:00	0	0:00:00	0
24	24	100	Hot	HH:MM:SS	-1.0	12:19:33	44373.0	12:17:03	44223.0	12:19:33	44373.0	0:00:00	0	+00:00:00	0
24	24	100	Bi	HH:MM:SS	-1.0	12:25:26	44726.0	12:22:56	44576.0	12:25:26	44726.0	0:00:00	0	+00:00:00	0
24	24	100	Li	HH:MM:SS	-1.0	12:31:41	45101.0	12:29:11	44951.0	12:31:41	45101.0	0:00:00	0	+00:00:00	0
24	24	100	Hi	12:38:39	45519.0	HH:MM:SS	-1.0	12:36:39	45399.0	HH:MM:SS	-1.0	-00:02:00	-120	0:00:00	0
24	24	102	Hl	12:12:10	43930.0	12:12:40	43960.0	HH:MM:SS	-1.0	12:12:40	43960.0	0:00:00	0	+00:00:00	0
24	24	102	Bft	HH:MM:SS	-1.0	HH:MM:SS	-1.0	HH:MM:SS	-1.0	12:13:49	44029.0	0:00:00	0	0:00:00	0
24	24	102	Gj	HH:MM:SS	-1.0	HH:MM:SS	-1.0	HH:MM:SS	-1.0	12:14:44	44084.0	0:00:00	0	0:00:00	0
24	24	102	J�t	HH:MM:SS	-1.0	HH:MM:SS	-1.0	HH:MM:SS	-1.0	12:15:37	44137.0	0:00:00	0	0:00:00	0
24	24	102	Ly	HH:MM:SS	-1.0	12:19:18	44358.0	12:16:48	44208.0	12:19:18	44358.0	0:00:00	0	+00:00:00	0
24	24	102	Sft	HH:MM:SS	-1.0	HH:MM:SS	-1.0	HH:MM:SS	-1.0	12:20:43	44443.0	0:00:00	0	0:00:00	0
24	24	102	Vir	HH:MM:SS	-1.0	HH:MM:SS	-1.0	HH:MM:SS	-1.0	12:21:55	44515.0	0:00:00	0	0:00:00	0
24	24	102	Hot	HH:MM:SS	-1.0	12:25:38	44738.0	12:23:08	44588.0	12:25:38	44738.0	0:00:00	0	+00:00:00	0
24	24	102	Bi	HH:MM:SS	-1.0	12:31:31	45091.0	12:29:01	44941.0	12:31:31	45091.0	0:00:00	0	+00:00:00	0
24	24	102	Li	HH:MM:SS	-1.0	12:37:46	45466.0	12:35:16	45316.0	12:37:46	45466.0	0:00:00	0	+00:00:00	0
24	24	102	Hi	12:44:44	45884.0	HH:MM:SS	-1.0	12:42:44	45764.0	HH:MM:SS	-1.0	-00:02:00	-120	0:00:00	0
24	24	104	Hl	12:18:15	44295.0	12:18:45	44325.0	HH:MM:SS	-1.0	12:18:45	44325.0	0:00:00	0	+00:00:00	0
24	24	104	Bft	HH:MM:SS	-1.0	HH:MM:SS	-1.0	HH:MM:SS	-1.0	12:19:54	44394.0	0:00:00	0	0:00:00	0
24	24	104	Gj	HH:MM:SS	-1.0	HH:MM:SS	-1.0	HH:MM:SS	-1.0	12:20:49	44449.0	0:00:00	0	0:00:00	0
24	24	104	J�t	HH:MM:SS	-1.0	HH:MM:SS	-1.0	HH:MM:SS	-1.0	12:21:42	44502.0	0:00:00	0	0:00:00	0
24	24	104	Ly	HH:MM:SS	-1.0	12:25:23	44723.0	12:22:53	44573.0	12:25:23	44723.0	0:00:00	0	+00:00:00	0
24	24	104	Sft	HH:MM:SS	-1.0	HH:MM:SS	-1.0	HH:MM:SS	-1.0	12:26:48	44808.0	0:00:00	0	0:00:00	0
24	24	104	Vir	HH:MM:SS	-1.0	HH:MM:SS	-1.0	HH:MM:SS	-1.0	12:28:00	44880.0	0:00:00	0	0:00:00	0
24	24	104	Hot	HH:MM:SS	-1.0	12:31:43	45103.0	12:29:13	44953.0	12:31:43	45103.0	0:00:00	0	+00:00:00	0
24	24	104	Bi	HH:MM:SS	-1.0	12:37:36	45456.0	12:35:06	45306.0	12:37:36	45456.0	0:00:00	0	+00:00:00	0
24	24	104	Li	HH:MM:SS	-1.0	12:43:51	45831.0	12:41:21	45681.0	12:43:51	45831.0	0:00:00	0	+00:00:00	0
24	24	104	Hi	12:50:49	46249.0	HH:MM:SS	-1.0	12:48:49	46129.0	HH:MM:SS	-1.0	-00:02:00	-120	0:00:00	0
24	24	106	Hl	12:24:20	44660.0	12:24:50	44690.0	HH:MM:SS	-1.0	12:24:50	44690.0	0:00:00	0	+00:00:00	0
24	24	106	Bft	HH:MM:SS	-1.0	HH:MM:SS	-1.0	HH:MM:SS	-1.0	12:25:59	44759.0	0:00:00	0	0:00:00	0
24	24	106	Gj	HH:MM:SS	-1.0	HH:MM:SS	-1.0	HH:MM:SS	-1.0	12:26:54	44814.0	0:00:00	0	0:00:00	0
24	24	106	J�t	HH:MM:SS	-1.0	HH:MM:SS	-1.0	HH:MM:SS	-1.0	12:27:47	44867.0	0:00:00	0	0:00:00	0
24	24	106	Ly	HH:MM:SS	-1.0	12:31:28	45088.0	12:28:58	44938.0	12:31:28	45088.0	0:00:00	0	+00:00:00	0
24	24	106	Sft	HH:MM:SS	-1.0	HH:MM:SS	-1.0	HH:MM:SS	-1.0	12:32:53	45173.0	0:00:00	0	0:00:00	0
24	24	106	Vir	HH:MM:SS	-1.0	HH:MM:SS	-1.0	HH:MM:SS	-1.0	12:34:05	45245.0	0:00:00	0	0:00:00	0
24	24	106	Hot	HH:MM:SS	-1.0	12:37:48	45468.0	12:35:18	45318.0	12:37:48	45468.0	0:00:00	0	+00:00:00	0
24	24	106	Bi	HH:MM:SS	-1.0	12:43:41	45821.0	12:41:11	45671.0	12:43:41	45821.0	0:00:00	0	+00:00:00	0
24	24	106	Li	HH:MM:SS	-1.0	12:49:56	46196.0	12:47:26	46046.0	12:49:56	46196.0	0:00:00	0	+00:00:00	0
24	24	106	Hi	12:56:54	46614.0	HH:MM:SS	-1.0	12:54:54	46494.0	HH:MM:SS	-1.0	-00:02:00	-120	0:00:00	0
24	24	108	Hl	12:30:25	45025.0	12:30:55	45055.0	HH:MM:SS	-1.0	12:30:55	45055.0	0:00:00	0	+00:00:00	0
24	24	108	Bft	HH:MM:SS	-1.0	HH:MM:SS	-1.0	HH:MM:SS	-1.0	12:32:04	45124.0	0:00:00	0	0:00:00	0
24	24	108	Gj	HH:MM:SS	-1.0	HH:MM:SS	-1.0	HH:MM:SS	-1.0	12:32:59	45179.0	0:00:00	0	0:00:00	0
24	24	108	J�t	HH:MM:SS	-1.0	HH:MM:SS	-1.0	HH:MM:SS	-1.0	12:33:52	45232.0	0:00:00	0	0:00:00	0
24	24	108	Ly	HH:MM:SS	-1.0	12:37:33	45453.0	12:35:03	45303.0	12:37:33	45453.0	0:00:00	0	+00:00:00	0
24	24	108	Sft	HH:MM:SS	-1.0	HH:MM:SS	-1.0	HH:MM:SS	-1.0	12:38:58	45538.0	0:00:00	0	0:00:00	0
24	24	108	Vir	HH:MM:SS	-1.0	HH:MM:SS	-1.0	HH:MM:SS	-1.0	12:40:10	45610.0	0:00:00	0	0:00:00	0
24	24	108	Hot	HH:MM:SS	-1.0	12:43:53	45833.0	12:41:23	45683.0	12:43:53	45833.0	0:00:00	0	+00:00:00	0
24	24	108	Bi	HH:MM:SS	-1.0	12:49:46	46186.0	12:47:16	46036.0	12:49:46	46186.0	0:00:00	0	+00:00:00	0
24	24	108	Li	HH:MM:SS	-1.0	12:56:01	46561.0	12:53:31	46411.0	12:56:01	46561.0	0:00:00	0	+00:00:00	0
24	24	108	Hi	13:02:59	46979.0	HH:MM:SS	-1.0	13:00:59	46859.0	HH:MM:SS	-1.0	-00:02:00	-120	0:00:00	0
24	24	110	Hl	12:36:30	45390.0	12:37:00	45420.0	HH:MM:SS	-1.0	12:37:00	45420.0	0:00:00	0	+00:00:00	0
24	24	110	Bft	HH:MM:SS	-1.0	HH:MM:SS	-1.0	HH:MM:SS	-1.0	12:38:09	45489.0	0:00:00	0	0:00:00	0
24	24	110	Gj	HH:MM:SS	-1.0	HH:MM:SS	-1.0	HH:MM:SS	-1.0	12:39:04	45544.0	0:00:00	0	0:00:00	0
24	24	110	J�t	HH:MM:SS	-1.0	HH:MM:SS	-1.0	HH:MM:SS	-1.0	12:39:57	45597.0	0:00:00	0	0:00:00	0
24	24	110	Ly	HH:MM:SS	-1.0	12:43:38	45818.0	12:41:08	45668.0	12:43:38	45818.0	0:00:00	0	+00:00:00	0
24	24	110	Sft	HH:MM:SS	-1.0	HH:MM:SS	-1.0	HH:MM:SS	-1.0	12:45:03	45903.0	0:00:00	0	0:00:00	0
24	24	110	Vir	HH:MM:SS	-1.0	HH:MM:SS	-1.0	HH:MM:SS	-1.0	12:46:15	45975.0	0:00:00	0	0:00:00	0
24	24	110	Hot	HH:MM:SS	-1.0	12:49:58	46198.0	12:47:28	46048.0	12:49:58	46198.0	0:00:00	0	+00:00:00	0
24	24	110	Bi	HH:MM:SS	-1.0	12:55:51	46551.0	12:53:21	46401.0	12:55:51	46551.0	0:00:00	0	+00:00:00	0
24	24	110	Li	HH:MM:SS	-1.0	13:02:06	46926.0	12:59:36	46776.0	13:02:06	46926.0	0:00:00	0	+00:00:00	0
24	24	110	Hi	13:09:04	47344.0	HH:MM:SS	-1.0	13:07:04	47224.0	HH:MM:SS	-1.0	-00:02:00	-120	0:00:00	0
25	25	99	Hl	12:00:00	43200.0	12:00:30	43230.0	HH:MM:SS	-1.0	12:06:15	43575.0	0:00:00	0	+00:05:45	345
25	25	99	Bft	HH:MM:SS	-1.0	HH:MM:SS	-1.0	HH:MM:SS	-1.0	12:07:24	43644.0	0:00:00	0	0:00:00	0
25	25	99	Gj	HH:MM:SS	-1.0	HH:MM:SS	-1.0	HH:MM:SS	-1.0	12:08:19	43699.0	0:00:00	0	0:00:00	0
25	25	99	J�t	HH:MM:SS	-1.0	HH:MM:SS	-1.0	HH:MM:SS	-1.0	12:09:12	43752.0	0:00:00	0	0:00:00	0
25	25	99	Ly	HH:MM:SS	-1.0	12:07:08	43628.0	12:10:23	43823.0	12:10:53	43853.0	0:00:00	0	+00:03:45	225
25	25	99	Sft	HH:MM:SS	-1.0	HH:MM:SS	-1.0	HH:MM:SS	-1.0	12:12:18	43938.0	0:00:00	0	0:00:00	0
25	25	99	Vir	HH:MM:SS	-1.0	HH:MM:SS	-1.0	HH:MM:SS	-1.0	12:13:30	44010.0	0:00:00	0	0:00:00	0
25	25	99	Hot	HH:MM:SS	-1.0	12:13:28	44008.0	12:14:43	44083.0	12:15:13	44113.0	0:00:00	0	+00:01:45	105
25	25	99	Bi	HH:MM:SS	-1.0	12:19:21	44361.0	12:18:36	44316.0	12:19:21	44361.0	0:00:00	0	+00:00:00	0
25	25	99	Li	HH:MM:SS	-1.0	12:25:36	44736.0	12:23:06	44586.0	12:25:36	44736.0	0:00:00	0	+00:00:00	0
25	25	99	Hi	12:32:34	45154.0	HH:MM:SS	-1.0	12:30:34	45034.0	HH:MM:SS	-1.0	-00:02:00	-120	0:00:00	0
25	25	100	Hl	12:06:05	43565.0	12:06:35	43595.0	HH:MM:SS	-1.0	12:06:54	43614.0	0:00:00	0	+00:00:19	19
25	25	100	Bft	HH:MM:SS	-1.0	HH:MM:SS	-1.0	HH:MM:SS	-1.0	12:08:18	43698.0	0:00:00	0	0:00:00	0
25	25	100	Gj	HH:MM:SS	-1.0	HH:MM:SS	-1.0	HH:MM:SS	-1.0	12:09:33	43773.0	0:00:00	0	0:00:00	0
25	25	100	J�t	HH:MM:SS	-1.0	HH:MM:SS	-1.0	HH:MM:SS	-1.0	12:10:26	43826.0	0:00:00	0	0:00:00	0
25	25	100	Ly	HH:MM:SS	-1.0	12:13:13	43993.0	12:12:31	43951.0	12:13:13	43993.0	0:00:00	0	+00:00:00	0
25	25	100	Sft	HH:MM:SS	-1.0	HH:MM:SS	-1.0	HH:MM:SS	-1.0	12:14:38	44078.0	0:00:00	0	0:00:00	0
25	25	100	Vir	HH:MM:SS	-1.0	HH:MM:SS	-1.0	HH:MM:SS	-1.0	12:15:50	44150.0	0:00:00	0	0:00:00	0
25	25	100	Hot	HH:MM:SS	-1.0	12:19:33	44373.0	12:17:05	44225.0	12:19:33	44373.0	0:00:00	0	+00:00:00	0
25	25	100	Bi	HH:MM:SS	-1.0	12:25:26	44726.0	12:22:56	44576.0	12:25:26	44726.0	0:00:00	0	+00:00:00	0
25	25	100	Li	HH:MM:SS	-1.0	12:31:41	45101.0	12:29:11	44951.0	12:31:41	45101.0	0:00:00	0	+00:00:00	0
25	25	100	Hi	12:38:39	45519.0	HH:MM:SS	-1.0	12:36:39	45399.0	HH:MM:SS	-1.0	-00:02:00	-120	0:00:00	0
25	25	102	Hl	12:12:10	43930.0	12:12:40	43960.0	HH:MM:SS	-1.0	12:12:40	43960.0	0:00:00	0	+00:00:00	0
25	25	102	Bft	HH:MM:SS	-1.0	HH:MM:SS	-1.0	HH:MM:SS	-1.0	12:13:49	44029.0	0:00:00	0	0:00:00	0
25	25	102	Gj	HH:MM:SS	-1.0	HH:MM:SS	-1.0	HH:MM:SS	-1.0	12:14:44	44084.0	0:00:00	0	0:00:00	0
25	25	102	J�t	HH:MM:SS	-1.0	HH:MM:SS	-1.0	HH:MM:SS	-1.0	12:15:37	44137.0	0:00:00	0	0:00:00	0
25	25	102	Ly	HH:MM:SS	-1.0	12:19:18	44358.0	12:16:48	44208.0	12:19:18	44358.0	0:00:00	0	+00:00:00	0
25	25	102	Sft	HH:MM:SS	-1.0	HH:MM:SS	-1.0	HH:MM:SS	-1.0	12:20:43	44443.0	0:00:00	0	0:00:00	0
25	25	102	Vir	HH:MM:SS	-1.0	HH:MM:SS	-1.0	HH:MM:SS	-1.0	12:21:55	44515.0	0:00:00	0	0:00:00	0
25	25	102	Hot	HH:MM:SS	-1.0	12:25:38	44738.0	12:23:08	44588.0	12:25:38	44738.0	0:00:00	0	+00:00:00	0
25	25	102	Bi	HH:MM:SS	-1.0	12:31:31	45091.0	12:29:01	44941.0	12:31:31	45091.0	0:00:00	0	+00:00:00	0
25	25	102	Li	HH:MM:SS	-1.0	12:37:46	45466.0	12:35:16	45316.0	12:37:46	45466.0	0:00:00	0	+00:00:00	0
25	25	102	Hi	12:44:44	45884.0	HH:MM:SS	-1.0	12:42:44	45764.0	HH:MM:SS	-1.0	-00:02:00	-120	0:00:00	0
25	25	104	Hl	12:18:15	44295.0	12:18:45	44325.0	HH:MM:SS	-1.0	12:18:45	44325.0	0:00:00	0	+00:00:00	0
25	25	104	Bft	HH:MM:SS	-1.0	HH:MM:SS	-1.0	HH:MM:SS	-1.0	12:19:54	44394.0	0:00:00	0	0:00:00	0
25	25	104	Gj	HH:MM:SS	-1.0	HH:MM:SS	-1.0	HH:MM:SS	-1.0	12:20:49	44449.0	0:00:00	0	0:00:00	0
25	25	104	J�t	HH:MM:SS	-1.0	HH:MM:SS	-1.0	HH:MM:SS	-1.0	12:21:42	44502.0	0:00:00	0	0:00:00	0
25	25	104	Ly	HH:MM:SS	-1.0	12:25:23	44723.0	12:22:53	44573.0	12:25:23	44723.0	0:00:00	0	+00:00:00	0
25	25	104	Sft	HH:MM:SS	-1.0	HH:MM:SS	-1.0	HH:MM:SS	-1.0	12:26:48	44808.0	0:00:00	0	0:00:00	0
25	25	104	Vir	HH:MM:SS	-1.0	HH:MM:SS	-1.0	HH:MM:SS	-1.0	12:28:00	44880.0	0:00:00	0	0:00:00	0
25	25	104	Hot	HH:MM:SS	-1.0	12:31:43	45103.0	12:29:13	44953.0	12:31:43	45103.0	0:00:00	0	+00:00:00	0
25	25	104	Bi	HH:MM:SS	-1.0	12:37:36	45456.0	12:35:06	45306.0	12:37:36	45456.0	0:00:00	0	+00:00:00	0
25	25	104	Li	HH:MM:SS	-1.0	12:43:51	45831.0	12:41:21	45681.0	12:43:51	45831.0	0:00:00	0	+00:00:00	0
25	25	104	Hi	12:50:49	46249.0	HH:MM:SS	-1.0	12:48:49	46129.0	HH:MM:SS	-1.0	-00:02:00	-120	0:00:00	0
25	25	106	Hl	12:24:20	44660.0	12:24:50	44690.0	HH:MM:SS	-1.0	12:24:50	44690.0	0:00:00	0	+00:00:00	0
25	25	106	Bft	HH:MM:SS	-1.0	HH:MM:SS	-1.0	HH:MM:SS	-1.0	12:25:59	44759.0	0:00:00	0	0:00:00	0
25	25	106	Gj	HH:MM:SS	-1.0	HH:MM:SS	-1.0	HH:MM:SS	-1.0	12:26:54	44814.0	0:00:00	0	0:00:00	0
25	25	106	J�t	HH:MM:SS	-1.0	HH:MM:SS	-1.0	HH:MM:SS	-1.0	12:27:47	44867.0	0:00:00	0	0:00:00	0
25	25	106	Ly	HH:MM:SS	-1.0	12:31:28	45088.0	12:28:58	44938.0	12:31:28	45088.0	0:00:00	0	+00:00:00	0
25	25	106	Sft	HH:MM:SS	-1.0	HH:MM:SS	-1.0	HH:MM:SS	-1.0	12:32:53	45173.0	0:00:00	0	0:00:00	0
25	25	106	Vir	HH:MM:SS	-1.0	HH:MM:SS	-1.0	HH:MM:SS	-1.0	12:34:05	45245.0	0:00:00	0	0:00:00	0
25	25	106	Hot	HH:MM:SS	-1.0	12:37:48	45468.0	12:35:18	45318.0	12:37:48	45468.0	0:00:00	0	+00:00:00	0
25	25	106	Bi	HH:MM:SS	-1.0	12:43:41	45821.0	12:41:11	45671.0	12:43:41	45821.0	0:00:00	0	+00:00:00	0
25	25	106	Li	HH:MM:SS	-1.0	12:49:56	46196.0	12:47:26	46046.0	12:49:56	46196.0	0:00:00	0	+00:00:00	0
25	25	106	Hi	12:56:54	46614.0	HH:MM:SS	-1.0	12:54:54	46494.0	HH:MM:SS	-1.0	-00:02:00	-120	0:00:00	0
25	25	108	Hl	12:30:25	45025.0	12:30:55	45055.0	HH:MM:SS	-1.0	12:30:55	45055.0	0:00:00	0	+00:00:00	0
25	25	108	Bft	HH:MM:SS	-1.0	HH:MM:SS	-1.0	HH:MM:SS	-1.0	12:32:04	45124.0	0:00:00	0	0:00:00	0
25	25	108	Gj	HH:MM:SS	-1.0	HH:MM:SS	-1.0	HH:MM:SS	-1.0	12:32:59	45179.0	0:00:00	0	0:00:00	0
25	25	108	J�t	HH:MM:SS	-1.0	HH:MM:SS	-1.0	HH:MM:SS	-1.0	12:33:52	45232.0	0:00:00	0	0:00:00	0
25	25	108	Ly	HH:MM:SS	-1.0	12:37:33	45453.0	12:35:03	45303.0	12:37:33	45453.0	0:00:00	0	+00:00:00	0
25	25	108	Sft	HH:MM:SS	-1.0	HH:MM:SS	-1.0	HH:MM:SS	-1.0	12:38:58	45538.0	0:00:00	0	0:00:00	0
25	25	108	Vir	HH:MM:SS	-1.0	HH:MM:SS	-1.0	HH:MM:SS	-1.0	12:40:10	45610.0	0:00:00	0	0:00:00	0
25	25	108	Hot	HH:MM:SS	-1.0	12:43:53	45833.0	12:41:23	45683.0	12:43:53	45833.0	0:00:00	0	+00:00:00	0
25	25	108	Bi	HH:MM:SS	-1.0	12:49:46	46186.0	12:47:16	46036.0	12:49:46	46186.0	0:00:00	0	+00:00:00	0
25	25	108	Li	HH:MM:SS	-1.0	12:56:01	46561.0	12:53:31	46411.0	12:56:01	46561.0	0:00:00	0	+00:00:00	0
25	25	108	Hi	13:02:59	46979.0	HH:MM:SS	-1.0	13:00:59	46859.0	HH:MM:SS	-1.0	-00:02:00	-120	0:00:00	0
25	25	110	Hl	12:36:30	45390.0	12:37:00	45420.0	HH:MM:SS	-1.0	12:37:00	45420.0	0:00:00	0	+00:00:00	0
25	25	110	Bft	HH:MM:SS	-1.0	HH:MM:SS	-1.0	HH:MM:SS	-1.0	12:38:09	45489.0	0:00:00	0	0:00:00	0
25	25	110	Gj	HH:MM:SS	-1.0	HH:MM:SS	-1.0	HH:MM:SS	-1.0	12:39:04	45544.0	0:00:00	0	0:00:00	0
25	25	110	J�t	HH:MM:SS	-1.0	HH:MM:SS	-1.0	HH:MM:SS	-1.0	12:39:57	45597.0	0:00:00	0	0:00:00	0
25	25	110	Ly	HH:MM:SS	-1.0	12:43:38	45818.0	12:41:08	45668.0	12:43:38	45818.0	0:00:00	0	+00:00:00	0
25	25	110	Sft	HH:MM:SS	-1.0	HH:MM:SS	-1.0	HH:MM:SS	-1.0	12:45:03	45903.0	0:00:00	0	0:00:00	0
25	25	110	Vir	HH:MM:SS	-1.0	HH:MM:SS	-1.0	HH:MM:SS	-1.0	12:46:15	45975.0	0:00:00	0	0:00:00	0
25	25	110	Hot	HH:MM:SS	-1.0	12:49:58	46198.0	12:47:28	46048.0	12:49:58	46198.0	0:00:00	0	+00:00:00	0
25	25	110	Bi	HH:MM:SS	-1.0	12:55:51	46551.0	12:53:21	46401.0	12:55:51	46551.0	0:00:00	0	+00:00:00	0
25	25	110	Li	HH:MM:SS	-1.0	13:02:06	46926.0	12:59:36	46776.0	13:02:06	46926.0	0:00:00	0	+00:00:00	0
25	25	110	Hi	13:09:04	47344.0	HH:MM:SS	-1.0	13:07:04	47224.0	HH:MM:SS	-1.0	-00:02:00	-120	0:00:00	0
26	26	99	Hl	12:00:00	43200.0	12:00:30	43230.0	HH:MM:SS	-1.0	12:01:26	43286.0	0:00:00	0	+00:00:56	56
26	26	99	Bft	HH:MM:SS	-1.0	HH:MM:SS	-1.0	HH:MM:SS	-1.0	12:02:35	43355.0	0:00:00	0	0:00:00	0
26	26	99	Gj	HH:MM:SS	-1.0	HH:MM:SS	-1.0	HH:MM:SS	-1.0	12:03:30	43410.0	0:00:00	0	0:00:00	0
26	26	99	J�t	HH:MM:SS	-1.0	HH:MM:SS	-1.0	HH:MM:SS	-1.0	12:04:23	43463.0	0:00:00	0	0:00:00	0
26	26	99	Ly	HH:MM:SS	-1.0	12:07:08	43628.0	12:05:34	43534.0	12:07:08	43628.0	0:00:00	0	+00:00:00	0
26	26	99	Sft	HH:MM:SS	-1.0	HH:MM:SS	-1.0	HH:MM:SS	-1.0	12:08:33	43713.0	0:00:00	0	0:00:00	0
26	26	99	Vir	HH:MM:SS	-1.0	HH:MM:SS	-1.0	HH:MM:SS	-1.0	12:09:45	43785.0	0:00:00	0	0:00:00	0
26	26	99	Hot	HH:MM:SS	-1.0	12:13:28	44008.0	12:10:58	43858.0	12:13:28	44008.0	0:00:00	0	+00:00:00	0
26	26	99	Bi	HH:MM:SS	-1.0	12:19:21	44361.0	12:16:51	44211.0	12:19:21	44361.0	0:00:00	0	+00:00:00	0
26	26	99	Li	HH:MM:SS	-1.0	12:25:36	44736.0	12:23:06	44586.0	12:25:36	44736.0	0:00:00	0	+00:00:00	0
26	26	99	Hi	12:32:34	45154.0	HH:MM:SS	-1.0	12:30:34	45034.0	HH:MM:SS	-1.0	-00:02:00	-120	0:00:00	0
26	26	100	Hl	12:06:05	43565.0	12:06:35	43595.0	HH:MM:SS	-1.0	12:06:35	43595.0	0:00:00	0	+00:00:00	0
26	26	100	Bft	HH:MM:SS	-1.0	HH:MM:SS	-1.0	HH:MM:SS	-1.0	12:07:44	43664.0	0:00:00	0	0:00:00	0
26	26	100	Gj	HH:MM:SS	-1.0	HH:MM:SS	-1.0	HH:MM:SS	-1.0	12:08:39	43719.0	0:00:00	0	0:00:00	0
26	26	100	J�t	HH:MM:SS	-1.0	HH:MM:SS	-1.0	HH:MM:SS	-1.0	12:09:32	43772.0	0:00:00	0	0:00:00	0
26	26	100	Ly	HH:MM:SS	-1.0	12:13:13	43993.0	12:10:43	43843.0	12:13:13	43993.0	0:00:00	0	+00:00:00	0
26	26	100	Sft	HH:MM:SS	-1.0	HH:MM:SS	-1.0	HH:MM:SS	-1.0	12:14:38	44078.0	0:00:00	0	0:00:00	0
26	26	100	Vir	HH:MM:SS	-1.0	HH:MM:SS	-1.0	HH:MM:SS	-1.0	12:15:50	44150.0	0:00:00	0	0:00:00	0
26	26	100	Hot	HH:MM:SS	-1.0	12:19:33	44373.0	12:17:03	44223.0	12:19:33	44373.0	0:00:00	0	+00:00:00	0
26	26	100	Bi	HH:MM:SS	-1.0	12:25:26	44726.0	12:22:56	44576.0	12:25:26	44726.0	0:00:00	0	+00:00:00	0
26	26	100	Li	HH:MM:SS	-1.0	12:31:41	45101.0	12:29:11	44951.0	12:31:41	45101.0	0:00:00	0	+00:00:00	0
26	26	100	Hi	12:38:39	45519.0	HH:MM:SS	-1.0	12:36:39	45399.0	HH:MM:SS	-1.0	-00:02:00	-120	0:00:00	0
26	26	102	Hl	12:12:10	43930.0	12:12:40	43960.0	HH:MM:SS	-1.0	12:12:40	43960.0	0:00:00	0	+00:00:00	0
26	26	102	Bft	HH:MM:SS	-1.0	HH:MM:SS	-1.0	HH:MM:SS	-1.0	12:13:49	44029.0	0:00:00	0	0:00:00	0
26	26	102	Gj	HH:MM:SS	-1.0	HH:MM:SS	-1.0	HH:MM:SS	-1.0	12:14:44	44084.0	0:00:00	0	0:00:00	0
26	26	102	J�t	HH:MM:SS	-1.0	HH:MM:SS	-1.0	HH:MM:SS	-1.0	12:15:37	44137.0	0:00:00	0	0:00:00	0
26	26	102	Ly	HH:MM:SS	-1.0	12:19:18	44358.0	12:16:48	44208.0	12:19:18	44358.0	0:00:00	0	+00:00:00	0
26	26	102	Sft	HH:MM:SS	-1.0	HH:MM:SS	-1.0	HH:MM:SS	-1.0	12:20:43	44443.0	0:00:00	0	0:00:00	0
26	26	102	Vir	HH:MM:SS	-1.0	HH:MM:SS	-1.0	HH:MM:SS	-1.0	12:21:55	44515.0	0:00:00	0	0:00:00	0
26	26	102	Hot	HH:MM:SS	-1.0	12:25:38	44738.0	12:23:08	44588.0	12:25:38	44738.0	0:00:00	0	+00:00:00	0
26	26	102	Bi	HH:MM:SS	-1.0	12:31:31	45091.0	12:29:01	44941.0	12:31:31	45091.0	0:00:00	0	+00:00:00	0
26	26	102	Li	HH:MM:SS	-1.0	12:37:46	45466.0	12:35:16	45316.0	12:37:46	45466.0	0:00:00	0	+00:00:00	0
26	26	102	Hi	12:44:44	45884.0	HH:MM:SS	-1.0	12:42:44	45764.0	HH:MM:SS	-1.0	-00:02:00	-120	0:00:00	0
26	26	104	Hl	12:18:15	44295.0	12:18:45	44325.0	HH:MM:SS	-1.0	12:18:45	44325.0	0:00:00	0	+00:00:00	0
26	26	104	Bft	HH:MM:SS	-1.0	HH:MM:SS	-1.0	HH:MM:SS	-1.0	12:19:54	44394.0	0:00:00	0	0:00:00	0
26	26	104	Gj	HH:MM:SS	-1.0	HH:MM:SS	-1.0	HH:MM:SS	-1.0	12:20:49	44449.0	0:00:00	0	0:00:00	0
26	26	104	J�t	HH:MM:SS	-1.0	HH:MM:SS	-1.0	HH:MM:SS	-1.0	12:21:42	44502.0	0:00:00	0	0:00:00	0
26	26	104	Ly	HH:MM:SS	-1.0	12:25:23	44723.0	12:22:53	44573.0	12:25:23	44723.0	0:00:00	0	+00:00:00	0
26	26	104	Sft	HH:MM:SS	-1.0	HH:MM:SS	-1.0	HH:MM:SS	-1.0	12:26:48	44808.0	0:00:00	0	0:00:00	0
26	26	104	Vir	HH:MM:SS	-1.0	HH:MM:SS	-1.0	HH:MM:SS	-1.0	12:28:00	44880.0	0:00:00	0	0:00:00	0
26	26	104	Hot	HH:MM:SS	-1.0	12:31:43	45103.0	12:29:13	44953.0	12:31:43	45103.0	0:00:00	0	+00:00:00	0
26	26	104	Bi	HH:MM:SS	-1.0	12:37:36	45456.0	12:35:06	45306.0	12:37:36	45456.0	0:00:00	0	+00:00:00	0
26	26	104	Li	HH:MM:SS	-1.0	12:43:51	45831.0	12:41:21	45681.0	12:43:51	45831.0	0:00:00	0	+00:00:00	0
26	26	104	Hi	12:50:49	46249.0	HH:MM:SS	-1.0	12:48:49	46129.0	HH:MM:SS	-1.0	-00:02:00	-120	0:00:00	0
26	26	106	Hl	12:24:20	44660.0	12:24:50	44690.0	HH:MM:SS	-1.0	12:24:50	44690.0	0:00:00	0	+00:00:00	0
26	26	106	Bft	HH:MM:SS	-1.0	HH:MM:SS	-1.0	HH:MM:SS	-1.0	12:25:59	44759.0	0:00:00	0	0:00:00	0
26	26	106	Gj	HH:MM:SS	-1.0	HH:MM:SS	-1.0	HH:MM:SS	-1.0	12:26:54	44814.0	0:00:00	0	0:00:00	0
26	26	106	J�t	HH:MM:SS	-1.0	HH:MM:SS	-1.0	HH:MM:SS	-1.0	12:27:47	44867.0	0:00:00	0	0:00:00	0
26	26	106	Ly	HH:MM:SS	-1.0	12:31:28	45088.0	12:28:58	44938.0	12:31:28	45088.0	0:00:00	0	+00:00:00	0
26	26	106	Sft	HH:MM:SS	-1.0	HH:MM:SS	-1.0	HH:MM:SS	-1.0	12:32:53	45173.0	0:00:00	0	0:00:00	0
26	26	106	Vir	HH:MM:SS	-1.0	HH:MM:SS	-1.0	HH:MM:SS	-1.0	12:34:05	45245.0	0:00:00	0	0:00:00	0
26	26	106	Hot	HH:MM:SS	-1.0	12:37:48	45468.0	12:35:18	45318.0	12:37:48	45468.0	0:00:00	0	+00:00:00	0
26	26	106	Bi	HH:MM:SS	-1.0	12:43:41	45821.0	12:41:11	45671.0	12:43:41	45821.0	0:00:00	0	+00:00:00	0
26	26	106	Li	HH:MM:SS	-1.0	12:49:56	46196.0	12:47:26	46046.0	12:49:56	46196.0	0:00:00	0	+00:00:00	0
26	26	106	Hi	12:56:54	46614.0	HH:MM:SS	-1.0	12:54:54	46494.0	HH:MM:SS	-1.0	-00:02:00	-120	0:00:00	0
26	26	108	Hl	12:30:25	45025.0	12:30:55	45055.0	HH:MM:SS	-1.0	12:30:55	45055.0	0:00:00	0	+00:00:00	0
26	26	108	Bft	HH:MM:SS	-1.0	HH:MM:SS	-1.0	HH:MM:SS	-1.0	12:32:04	45124.0	0:00:00	0	0:00:00	0
26	26	108	Gj	HH:MM:SS	-1.0	HH:MM:SS	-1.0	HH:MM:SS	-1.0	12:32:59	45179.0	0:00:00	0	0:00:00	0
26	26	108	J�t	HH:MM:SS	-1.0	HH:MM:SS	-1.0	HH:MM:SS	-1.0	12:33:52	45232.0	0:00:00	0	0:00:00	0
26	26	108	Ly	HH:MM:SS	-1.0	12:37:33	45453.0	12:35:03	45303.0	12:37:33	45453.0	0:00:00	0	+00:00:00	0
26	26	108	Sft	HH:MM:SS	-1.0	HH:MM:SS	-1.0	HH:MM:SS	-1.0	12:38:58	45538.0	0:00:00	0	0:00:00	0
26	26	108	Vir	HH:MM:SS	-1.0	HH:MM:SS	-1.0	HH:MM:SS	-1.0	12:40:10	45610.0	0:00:00	0	0:00:00	0
26	26	108	Hot	HH:MM:SS	-1.0	12:43:53	45833.0	12:41:23	45683.0	12:43:53	45833.0	0:00:00	0	+00:00:00	0
26	26	108	Bi	HH:MM:SS	-1.0	12:49:46	46186.0	12:47:16	46036.0	12:49:46	46186.0	0:00:00	0	+00:00:00	0
26	26	108	Li	HH:MM:SS	-1.0	12:56:01	46561.0	12:53:31	46411.0	12:56:01	46561.0	0:00:00	0	+00:00:00	0
26	26	108	Hi	13:02:59	46979.0	HH:MM:SS	-1.0	13:00:59	46859.0	HH:MM:SS	-1.0	-00:02:00	-120	0:00:00	0
26	26	110	Hl	12:36:30	45390.0	12:37:00	45420.0	HH:MM:SS	-1.0	12:37:00	45420.0	0:00:00	0	+00:00:00	0
26	26	110	Bft	HH:MM:SS	-1.0	HH:MM:SS	-1.0	HH:MM:SS	-1.0	12:38:09	45489.0	0:00:00	0	0:00:00	0
26	26	110	Gj	HH:MM:SS	-1.0	HH:MM:SS	-1.0	HH:MM:SS	-1.0	12:39:04	45544.0	0:00:00	0	0:00:00	0
26	26	110	J�t	HH:MM:SS	-1.0	HH:MM:SS	-1.0	HH:MM:SS	-1.0	12:39:57	45597.0	0:00:00	0	0:00:00	0
26	26	110	Ly	HH:MM:SS	-1.0	12:43:38	45818.0	12:41:08	45668.0	12:43:38	45818.0	0:00:00	0	+00:00:00	0
26	26	110	Sft	HH:MM:SS	-1.0	HH:MM:SS	-1.0	HH:MM:SS	-1.0	12:45:03	45903.0	0:00:00	0	0:00:00	0
26	26	110	Vir	HH:MM:SS	-1.0	HH:MM:SS	-1.0	HH:MM:SS	-1.0	12:46:15	45975.0	0:00:00	0	0:00:00	0
26	26	110	Hot	HH:MM:SS	-1.0	12:49:58	46198.0	12:47:28	46048.0	12:49:58	46198.0	0:00:00	0	+00:00:00	0
[truncated: 5,701 more rows]

## Sheet: Validation Line A results
		supp	120	thresh	0
		buff	120
	Average	301.28	787.99	0.29003	#DIV/0!	overall	787.99
Theory		Simulations
Primary Delay	Polynomial Delay	Pri Del on Simulation	Simulated Cum Delay	not used	not used
10	3.76157	10	10	-0.623843
12	4.62	12	12	-0.615
14	5.51509	14	14	-0.606065
31	14.6823	31	31	-0.526377
33	15.9534	33	33	-0.516563
35	17.2671	35	35	-0.506655
51	29.3728	51	51	-0.424062
54	31.9725	54	54	-0.407917
56	33.7659	56	56	-0.397037
72	49.92	72	72	-0.306667
74	52.1734	74	74	-0.294954
76	54.4807	76	76	-0.283148
93	76.3472	93	93	-0.179062
95	79.1942	95	95	-0.166377
97	82.1008	97	97	-0.1536
99	85.0678	99	99	-0.140729
113	107.571	113	113	-0.048044
115	111.04	115	115	-0.0344329
117	114.575	117	117	-0.0207292
119	118.175	119	119	-0.00693287
134	147.332	134	148	-0.00451514
136	151.514	136	152	-0.00319688
138	155.767	138	156	-0.00149038
140	160.093	140	160	0.000578704
154	192.422	154	188	0.023519
156	197.34	156	192	0.0278125
158	202.335	158	196	0.0323219
160	207.407	160	200	0.037037
175	247.967	175	230	0.0781187
177	253.718	177	234	0.0842668
179	259.552	179	238	0.0905549
181	265.469	181	242	0.0969784
195	309.258	195	270	0.145399
197	315.859	197	274	0.15277
199	322.548	199	278	0.160245
201	329.326	201	282	0.167822
216	383.04	216	312	0.227692
218	390.593	218	316	0.236055
220	398.241	220	320	0.244502
222	405.982	222	324	0.253032
238	471.383	238	356	0.32411
240	480	240	360	0.333333
243	493.113	243	369	0.336349
259	566.925	259	417	0.359533
261	576.62	261	423	0.363167
263	586.42	263	429	0.366946
280	674.074	280	480	0.404321
282	684.908	282	486	0.409275
284	695.853	284	492	0.414335
300	787.5	300	540	0.458333
302	799.475	302	546	0.46424
304	811.567	304	552	0.470231
321	919.163	321	603	0.524317
323	932.397	323	609	0.53103
325	945.754	325	615	0.537811
341	1057.1	341	678	0.55915
343	1071.59	343	686	0.562089
345	1086.21	345	694	0.565145
362	1215.73	362	769	0.580928
364	1231.6	364	781	0.576954
366	1247.6	366	793	0.573269
382	1380.52	382	889	0.552895
384	1397.76	384	901	0.551343
386	1415.14	386	913	0.549985
403	1568.57	403	1015	0.545389
405	1587.3	405	1027	0.545574
407	1606.18	407	1039	0.545895
409	1625.21	409	1051	0.546348
423	1762.54	423	1135	0.552902
425	1782.76	425	1147	0.554282
427	1803.13	427	1159	0.555764
429	1823.65	429	1171	0.557346
444	1982.46	444	1261	0.572133
446	2004.3	446	1273	0.574466
448	2026.29	448	1285	0.576877
450	2048.44	450	1297	0.579366
465	2219.65	465	1388	0.59917
467	2243.16	467	1402	0.599973
469	2266.84	469	1416	0.600875
471	2290.68	471	1430	0.601873
485	2462.19	485	1533	0.606125
487	2487.36	487	1549	0.605783
489	2512.7	489	1565	0.605557
491	2538.2	491	1581	0.605441
506	2734.95	506	1701	0.60785
508	2761.92	508	1717	0.608574
510	2789.06	510	1733	0.609384
512	2816.38	512	1749	0.61028
528	3041.28	528	1877	0.620288
530	3070.2	530	1893	0.621868
532	3099.29	532	1909	0.623517
549	3353.99	549	2045	0.640093
551	3384.83	551	2061	0.642324
553	3415.86	553	2077	0.644611
569	3670.85	569	2205	0.664783
571	3703.58	571	2221	0.667526
573	3736.5	573	2237	0.670316
590	4024.16	590	2379	0.691532
592	4058.93	592	2397	0.693336
594	4093.9	594	2415	0.695196

## Sheet: Timetable Result Line E
//
// File: C:\OpenTrack\Cerretobane\output/OT_Timetable.txt
//
// Produced by OpenTrack: Wed Oct 24 11:10:45 2018
// Timetable
// Type : OT_Text
// Desc. : OT_timetablemultiple
// Scenario: Adh. Outside: good / Adh. Tunnel: good / Delay: 1 / Global Perf.: 100.0 % / Step: 1.0 s / Time: 12:00:00 - 13:30:00
// x-Legend: none
// y-Legend: none
//
Actual Timetable vs. Planned Timetable
Run	Scenario	Course	Station	Arr. Planned		Dep. Planned		Arr. Actual		Dep. Actual		Arr. Diff.		Dep. Diff
				[HH:MM:SS]	[s]	[HH:MM:SS]	[s]	[HH:MM:SS]	[s]	[HH:MM:SS]	[s]	[HH:MM:SS]	[s]	[HH:MM:SS]	[s]
1	1	499	Hl	12:00:00	43200	12:00:30	43230	HH:MM:SS	-1	12:06:25	43585	00:00:00	0	+00:05:55	355
1	1	499	Bft	HH:MM:SS	-1	12:04:09	43449	12:07:49	43669	12:08:04	43684	00:00:00	0	+00:03:55	235
1	1	499	Gj	HH:MM:SS	-1	12:07:49	43669	12:09:29	43769	12:09:44	43784	00:00:00	0	+00:01:55	115
1	1	499	J誥	HH:MM:SS	-1	12:11:49	43909	12:11:06	43866	12:11:49	43909	00:00:00	0	+00:00:00	0
1	1	499	Ly	HH:MM:SS	-1	12:15:16	44116	12:13:09	43989	12:15:16	44116	00:00:00	0	+00:00:00	0
1	1	499	Sft	HH:MM:SS	-1	12:19:12	44352	12:16:57	44217	12:19:12	44352	00:00:00	0	+00:00:00	0
1	1	499	Vir	HH:MM:SS	-1	12:23:03	44583	12:20:48	44448	12:23:03	44583	00:00:00	0	+00:00:00	0
1	1	499	Hot	12:26:41	44801	HH:MM:SS	-1	12:24:41	44681	HH:MM:SS	-1	-00:02:00	-120	00:00:00	0
1	1	500	Hl	12:04:05	43445	12:04:35	43475	HH:MM:SS	-1	12:07:04	43624	00:00:00	0	+00:02:29	149
1	1	500	Bft	HH:MM:SS	-1	12:08:14	43694	12:09:25	43765	12:09:40	43780	00:00:00	0	+00:01:26	86
1	1	500	Gj	HH:MM:SS	-1	12:11:54	43914	12:11:35	43895	12:11:54	43914	00:00:00	0	+00:00:00	0
1	1	500	J誥	HH:MM:SS	-1	12:15:54	44154	12:13:16	43996	12:15:54	44154	00:00:00	0	+00:00:00	0
1	1	500	Ly	HH:MM:SS	-1	12:19:21	44361	12:17:14	44234	12:19:21	44361	00:00:00	0	+00:00:00	0
1	1	500	Sft	HH:MM:SS	-1	12:23:17	44597	12:21:02	44462	12:23:17	44597	00:00:00	0	+00:00:00	0
1	1	500	Vir	HH:MM:SS	-1	12:27:08	44828	12:24:53	44693	12:27:08	44828	00:00:00	0	+00:00:00	0
1	1	500	Hot	12:30:46	45046	HH:MM:SS	-1	12:28:46	44926	HH:MM:SS	-1	-00:02:00	-120	00:00:00	0
1	1	502	Hl	12:08:10	43690	12:08:40	43720	HH:MM:SS	-1	12:08:40	43720	00:00:00	0	+00:00:00	0
1	1	502	Bft	HH:MM:SS	-1	12:12:19	43939	12:11:22	43882	12:12:19	43939	00:00:00	0	+00:00:00	0
1	1	502	Gj	HH:MM:SS	-1	12:15:59	44159	12:13:44	44024	12:15:59	44159	00:00:00	0	+00:00:00	0
1	1	502	J誥	HH:MM:SS	-1	12:19:59	44399	12:17:21	44241	12:19:59	44399	00:00:00	0	+00:00:00	0
1	1	502	Ly	HH:MM:SS	-1	12:23:26	44606	12:21:19	44479	12:23:26	44606	00:00:00	0	+00:00:00	0
1	1	502	Sft	HH:MM:SS	-1	12:27:22	44842	12:25:07	44707	12:27:22	44842	00:00:00	0	+00:00:00	0
1	1	502	Vir	HH:MM:SS	-1	12:31:13	45073	12:28:58	44938	12:31:13	45073	00:00:00	0	+00:00:00	0
1	1	502	Hot	12:34:51	45291	HH:MM:SS	-1	12:32:51	45171	HH:MM:SS	-1	-00:02:00	-120	00:00:00	0
1	1	504	Hl	12:12:15	43935	12:12:45	43965	HH:MM:SS	-1	12:12:45	43965	00:00:00	0	+00:00:00	0
1	1	504	Bft	HH:MM:SS	-1	12:16:24	44184	12:14:09	44049	12:16:24	44184	00:00:00	0	+00:00:00	0
1	1	504	Gj	HH:MM:SS	-1	12:20:04	44404	12:17:49	44269	12:20:04	44404	00:00:00	0	+00:00:00	0
1	1	504	J誥	HH:MM:SS	-1	12:24:04	44644	12:21:26	44486	12:24:04	44644	00:00:00	0	+00:00:00	0
1	1	504	Ly	HH:MM:SS	-1	12:27:31	44851	12:25:24	44724	12:27:31	44851	00:00:00	0	+00:00:00	0
1	1	504	Sft	HH:MM:SS	-1	12:31:27	45087	12:29:12	44952	12:31:27	45087	00:00:00	0	+00:00:00	0
1	1	504	Vir	HH:MM:SS	-1	12:35:18	45318	12:33:03	45183	12:35:18	45318	00:00:00	0	+00:00:00	0
1	1	504	Hot	12:38:56	45536	HH:MM:SS	-1	12:36:56	45416	HH:MM:SS	-1	-00:02:00	-120	00:00:00	0
1	1	506	Hl	12:16:20	44180	12:16:50	44210	HH:MM:SS	-1	12:16:50	44210	00:00:00	0	+00:00:00	0
1	1	506	Bft	HH:MM:SS	-1	12:20:29	44429	12:18:14	44294	12:20:29	44429	00:00:00	0	+00:00:00	0
1	1	506	Gj	HH:MM:SS	-1	12:24:09	44649	12:21:54	44514	12:24:09	44649	00:00:00	0	+00:00:00	0
1	1	506	J誥	HH:MM:SS	-1	12:28:09	44889	12:25:31	44731	12:28:09	44889	00:00:00	0	+00:00:00	0
1	1	506	Ly	HH:MM:SS	-1	12:31:36	45096	12:29:29	44969	12:31:36	45096	00:00:00	0	+00:00:00	0
1	1	506	Sft	HH:MM:SS	-1	12:35:32	45332	12:33:17	45197	12:35:32	45332	00:00:00	0	+00:00:00	0
1	1	506	Vir	HH:MM:SS	-1	12:39:23	45563	12:37:08	45428	12:39:23	45563	00:00:00	0	+00:00:00	0
1	1	506	Hot	12:43:01	45781	HH:MM:SS	-1	12:41:01	45661	HH:MM:SS	-1	-00:02:00	-120	00:00:00	0
1	1	508	Hl	12:20:25	44425	12:20:55	44455	HH:MM:SS	-1	12:20:55	44455	00:00:00	0	+00:00:00	0
1	1	508	Bft	HH:MM:SS	-1	12:24:34	44674	12:22:19	44539	12:24:34	44674	00:00:00	0	+00:00:00	0
1	1	508	Gj	HH:MM:SS	-1	12:28:14	44894	12:25:59	44759	12:28:14	44894	00:00:00	0	+00:00:00	0
1	1	508	J誥	HH:MM:SS	-1	12:32:14	45134	12:29:36	44976	12:32:14	45134	00:00:00	0	+00:00:00	0
1	1	508	Ly	HH:MM:SS	-1	12:35:41	45341	12:33:34	45214	12:35:41	45341	00:00:00	0	+00:00:00	0
1	1	508	Sft	HH:MM:SS	-1	12:39:37	45577	12:37:22	45442	12:39:37	45577	00:00:00	0	+00:00:00	0
1	1	508	Vir	HH:MM:SS	-1	12:43:28	45808	12:41:13	45673	12:43:28	45808	00:00:00	0	+00:00:00	0
1	1	508	Hot	12:47:06	46026	HH:MM:SS	-1	12:45:06	45906	HH:MM:SS	-1	-00:02:00	-120	00:00:00	0
1	1	510	Hl	12:24:30	44670	12:25:00	44700	HH:MM:SS	-1	12:25:00	44700	00:00:00	0	+00:00:00	0
1	1	510	Bft	HH:MM:SS	-1	12:28:39	44919	12:26:24	44784	12:28:39	44919	00:00:00	0	+00:00:00	0
1	1	510	Gj	HH:MM:SS	-1	12:32:19	45139	12:30:04	45004	12:32:19	45139	00:00:00	0	+00:00:00	0
1	1	510	J誥	HH:MM:SS	-1	12:36:19	45379	12:33:41	45221	12:36:19	45379	00:00:00	0	+00:00:00	0
1	1	510	Ly	HH:MM:SS	-1	12:39:46	45586	12:37:39	45459	12:39:46	45586	00:00:00	0	+00:00:00	0
1	1	510	Sft	HH:MM:SS	-1	12:43:42	45822	12:41:27	45687	12:43:42	45822	00:00:00	0	+00:00:00	0
1	1	510	Vir	HH:MM:SS	-1	12:47:33	46053	12:45:18	45918	12:47:33	46053	00:00:00	0	+00:00:00	0
1	1	510	Hot	12:51:11	46271	HH:MM:SS	-1	12:49:11	46151	HH:MM:SS	-1	-00:02:00	-120	00:00:00	0
2	2	499	Hl	12:00:00	43200	12:00:30	43230	HH:MM:SS	-1	12:02:16	43336	00:00:00	0	+00:01:46	106
2	2	499	Bft	HH:MM:SS	-1	12:04:09	43449	12:03:40	43420	12:04:09	43449	00:00:00	0	+00:00:00	0
[truncated: 5,542 more rows]

## Sheet: Validation Line E results
		supp	120	thresh	0
		buff	120
[truncated: 103 more rows]

## Sheet: Compare all results
						scale	1
[truncated: 103 more rows]
