# Supplementary material for: OpenTrack simulation model files and output dataset for a copenhagen suburban railway
Source: Data Brief. 2019 Apr 28;25:103952. doi: 10.1016/j.dib.2019.103952 (PMC6562172; doi:10.1016/j.dib.2019.103952)
Supplement: Supplementary file 2 — Multimedia component 2 [file mmc2.zip › Data files submitted/Test Generic for TRC/output/OTT_Timetable.xml]

<?xml version="1.0" encoding="UTF-8"?>
<!-- edited with OpenTrack (http://www.opentrack.ch) -->
<railml xmlns:xsi="http://www.w3.org/2000/10/XMLSchema-instance" xsi:noNamespaceSchemaLocation="timetable.xsd">
	<timetable version="1.00">
		<train trainID="100" intervalGroupID="100" trainNumber="100" description="Stopping Follow" type="planned" dataSource="opentrack">
			<timetableentries>
				<entry posID="STA_1" arrival="12:03:07.0" departure="12:03:37.0" minStopTime="PT30S" type="stop">
					<composition compID="Regio:A SA ( 83 m; 123 t )"/>
				</entry>
				<entry posID="STA_2" departure="12:08:13.0" minStopTime="PT30S" type="stop">
				</entry>
				<entry posID="STA_3" departure="12:12:34.0" minStopTime="PT30S" type="stop">
				</entry>
				<entry posID="STA_4" departure="12:16:55.0" minStopTime="PT30S" type="stop">
				</entry>
				<entry posID="STA_5" departure="12:21:16.0" minStopTime="PT30S" type="stop">
				</entry>
				<entry posID="STA_6" departure="12:25:37.0" minStopTime="PT30S" type="stop">
				</entry>
				<entry posID="STA_7" departure="12:29:58.0" minStopTime="PT30S" type="stop">
				</entry>
				<entry posID="STA_8" departure="12:34:19.0" minStopTime="PT30S" type="stop">
				</entry>
				<entry posID="STA_9" departure="12:38:40.0" minStopTime="PT30S" type="stop">
				</entry>
				<entry posID="STA_10" arrival="12:42:31.0" minStopTime="PT30S" type="stop">
				</entry>
			</timetableentries>
		</train>
		<train trainID="102" intervalGroupID="100" trainNumber="102" description="Stopping Follow" type="planned" dataSource="opentrack">
			<timetableentries>
				<entry posID="STA_1" arrival="12:05:44.0" departure="12:06:14.0" minStopTime="PT30S" type="stop">
					<composition compID="Regio:A SA ( 83 m; 123 t )"/>
				</entry>
				<entry posID="STA_2" departure="12:10:50.0" minStopTime="PT30S" type="stop">
				</entry>
				<entry posID="STA_3" departure="12:15:11.0" minStopTime="PT30S" type="stop">
				</entry>
				<entry posID="STA_4" departure="12:19:32.0" minStopTime="PT30S" type="stop">
				</entry>
				<entry posID="STA_5" departure="12:23:53.0" minStopTime="PT30S" type="stop">
				</entry>
				<entry posID="STA_6" departure="12:28:14.0" minStopTime="PT30S" type="stop">
				</entry>
				<entry posID="STA_7" departure="12:32:35.0" minStopTime="PT30S" type="stop">
				</entry>
				<entry posID="STA_8" departure="12:36:56.0" minStopTime="PT30S" type="stop">
				</entry>
				<entry posID="STA_9" departure="12:41:17.0" minStopTime="PT30S" type="stop">
				</entry>
				<entry posID="STA_10" arrival="12:45:08.0" minStopTime="PT30S" type="stop">
				</entry>
			</timetableentries>
		</train>
		<train trainID="104" intervalGroupID="100" trainNumber="104" description="Stopping Follow" type="planned" dataSource="opentrack">
			<timetableentries>
				<entry posID="STA_1" arrival="12:08:21.0" departure="12:08:51.0" minStopTime="PT30S" type="stop">
					<composition compID="Regio:A SA ( 83 m; 123 t )"/>
				</entry>
				<entry posID="STA_2" departure="12:13:27.0" minStopTime="PT30S" type="stop">
				</entry>
				<entry posID="STA_3" departure="12:17:48.0" minStopTime="PT30S" type="stop">
				</entry>
				<entry posID="STA_4" departure="12:22:09.0" minStopTime="PT30S" type="stop">
				</entry>
				<entry posID="STA_5" departure="12:26:30.0" minStopTime="PT30S" type="stop">
				</entry>
				<entry posID="STA_6" departure="12:30:51.0" minStopTime="PT30S" type="stop">
				</entry>
				<entry posID="STA_7" departure="12:35:12.0" minStopTime="PT30S" type="stop">
				</entry>
				<entry posID="STA_8" departure="12:39:33.0" minStopTime="PT30S" type="stop">
				</entry>
				<entry posID="STA_9" departure="12:43:54.0" minStopTime="PT30S" type="stop">
				</entry>
				<entry posID="STA_10" arrival="12:47:45.0" minStopTime="PT30S" type="stop">
				</entry>
			</timetableentries>
		</train>
		<train trainID="106" intervalGroupID="100" trainNumber="106" description="Stopping Follow" type="planned" dataSource="opentrack">
			<timetableentries>
				<entry posID="STA_1" arrival="12:10:58.0" departure="12:11:28.0" minStopTime="PT30S" type="stop">
					<composition compID="Regio:A SA ( 83 m; 123 t )"/>
				</entry>
				<entry posID="STA_2" departure="12:16:04.0" minStopTime="PT30S" type="stop">
				</entry>
				<entry posID="STA_3" departure="12:20:25.0" minStopTime="PT30S" type="stop">
				</entry>
				<entry posID="STA_4" departure="12:24:46.0" minStopTime="PT30S" type="stop">
				</entry>
				<entry posID="STA_5" departure="12:29:07.0" minStopTime="PT30S" type="stop">
				</entry>
				<entry posID="STA_6" departure="12:33:28.0" minStopTime="PT30S" type="stop">
				</entry>
				<entry posID="STA_7" departure="12:37:49.0" minStopTime="PT30S" type="stop">
				</entry>
				<entry posID="STA_8" departure="12:42:10.0" minStopTime="PT30S" type="stop">
				</entry>
				<entry posID="STA_9" departure="12:46:31.0" minStopTime="PT30S" type="stop">
				</entry>
				<entry posID="STA_10" arrival="12:50:22.0" minStopTime="PT30S" type="stop">
				</entry>
			</timetableentries>
		</train>
		<train trainID="108" intervalGroupID="100" trainNumber="108" description="Stopping Follow" type="planned" dataSource="opentrack">
			<timetableentries>
				<entry posID="STA_1" arrival="12:13:35.0" departure="12:14:05.0" minStopTime="PT30S" type="stop">
					<composition compID="Regio:A SA ( 83 m; 123 t )"/>
				</entry>
				<entry posID="STA_2" departure="12:18:41.0" minStopTime="PT30S" type="stop">
				</entry>
				<entry posID="STA_3" departure="12:23:02.0" minStopTime="PT30S" type="stop">
				</entry>
				<entry posID="STA_4" departure="12:27:23.0" minStopTime="PT30S" type="stop">
				</entry>
				<entry posID="STA_5" departure="12:31:44.0" minStopTime="PT30S" type="stop">
				</entry>
				<entry posID="STA_6" departure="12:36:05.0" minStopTime="PT30S" type="stop">
				</entry>
				<entry posID="STA_7" departure="12:40:26.0" minStopTime="PT30S" type="stop">
				</entry>
				<entry posID="STA_8" departure="12:44:47.0" minStopTime="PT30S" type="stop">
				</entry>
				<entry posID="STA_9" departure="12:49:08.0" minStopTime="PT30S" type="stop">
				</entry>
				<entry posID="STA_10" arrival="12:52:59.0" minStopTime="PT30S" type="stop">
				</entry>
			</timetableentries>
		</train>
		<train trainID="110" intervalGroupID="100" trainNumber="110" description="Stopping Follow" type="planned" dataSource="opentrack">
			<timetableentries>
				<entry posID="STA_1" arrival="12:16:12.0" departure="12:16:42.0" minStopTime="PT30S" type="stop">
					<composition compID="Regio:A SA ( 83 m; 123 t )"/>
				</entry>
				<entry posID="STA_2" departure="12:21:18.0" minStopTime="PT30S" type="stop">
				</entry>
				<entry posID="STA_3" departure="12:25:39.0" minStopTime="PT30S" type="stop">
				</entry>
				<entry posID="STA_4" departure="12:30:00.0" minStopTime="PT30S" type="stop">
				</entry>
				<entry posID="STA_5" departure="12:34:21.0" minStopTime="PT30S" type="stop">
				</entry>
				<entry posID="STA_6" departure="12:38:42.0" minStopTime="PT30S" type="stop">
				</entry>
				<entry posID="STA_7" departure="12:43:03.0" minStopTime="PT30S" type="stop">
				</entry>
				<entry posID="STA_8" departure="12:47:24.0" minStopTime="PT30S" type="stop">
				</entry>
				<entry posID="STA_9" departure="12:51:45.0" minStopTime="PT30S" type="stop">
				</entry>
				<entry posID="STA_10" arrival="12:55:36.0" minStopTime="PT30S" type="stop">
				</entry>
			</timetableentries>
		</train>
		<train trainID="112" intervalGroupID="100" trainNumber="112" description="Stopping Follow" type="planned" dataSource="opentrack">
			<timetableentries>
				<entry posID="STA_1" arrival="12:18:49.0" departure="12:19:19.0" minStopTime="PT30S" type="stop">
					<composition compID="Regio:A SA ( 83 m; 123 t )"/>
				</entry>
				<entry posID="STA_2" departure="12:23:55.0" minStopTime="PT30S" type="stop">
				</entry>
				<entry posID="STA_3" departure="12:28:16.0" minStopTime="PT30S" type="stop">
				</entry>
				<entry posID="STA_4" departure="12:32:37.0" minStopTime="PT30S" type="stop">
				</entry>
				<entry posID="STA_5" departure="12:36:58.0" minStopTime="PT30S" type="stop">
				</entry>
				<entry posID="STA_6" departure="12:41:19.0" minStopTime="PT30S" type="stop">
				</entry>
				<entry posID="STA_7" departure="12:45:40.0" minStopTime="PT30S" type="stop">
				</entry>
				<entry posID="STA_8" departure="12:50:01.0" minStopTime="PT30S" type="stop">
				</entry>
				<entry posID="STA_9" departure="12:54:22.0" minStopTime="PT30S" type="stop">
				</entry>
				<entry posID="STA_10" arrival="12:58:13.0" minStopTime="PT30S" type="stop">
				</entry>
			</timetableentries>
		</train>
		<train trainID="114" intervalGroupID="100" trainNumber="114" description="Stopping Follow" type="planned" dataSource="opentrack">
			<timetableentries>
				<entry posID="STA_1" arrival="12:21:26.0" departure="12:21:56.0" minStopTime="PT30S" type="stop">
					<composition compID="Regio:A SA ( 83 m; 123 t )"/>
				</entry>
				<entry posID="STA_2" departure="12:26:32.0" minStopTime="PT30S" type="stop">
				</entry>
				<entry posID="STA_3" departure="12:30:53.0" minStopTime="PT30S" type="stop">
				</entry>
				<entry posID="STA_4" departure="12:35:14.0" minStopTime="PT30S" type="stop">
				</entry>
				<entry posID="STA_5" departure="12:39:35.0" minStopTime="PT30S" type="stop">
				</entry>
				<entry posID="STA_6" departure="12:43:56.0" minStopTime="PT30S" type="stop">
				</entry>
				<entry posID="STA_7" departure="12:48:17.0" minStopTime="PT30S" type="stop">
				</entry>
				<entry posID="STA_8" departure="12:52:38.0" minStopTime="PT30S" type="stop">
				</entry>
				<entry posID="STA_9" departure="12:56:59.0" minStopTime="PT30S" type="stop">
				</entry>
				<entry posID="STA_10" arrival="13:00:50.0" minStopTime="PT30S" type="stop">
				</entry>
			</timetableentries>
		</train>
		<train trainID="116" intervalGroupID="100" trainNumber="116" description="Stopping Follow" type="planned" dataSource="opentrack">
			<timetableentries>
				<entry posID="STA_1" arrival="12:24:03.0" departure="12:24:33.0" minStopTime="PT30S" type="stop">
					<composition compID="Regio:A SA ( 83 m; 123 t )"/>
				</entry>
				<entry posID="STA_2" departure="12:29:09.0" minStopTime="PT30S" type="stop">
				</entry>
				<entry posID="STA_3" departure="12:33:30.0" minStopTime="PT30S" type="stop">
				</entry>
				<entry posID="STA_4" departure="12:37:51.0" minStopTime="PT30S" type="stop">
				</entry>
				<entry posID="STA_5" departure="12:42:12.0" minStopTime="PT30S" type="stop">
				</entry>
				<entry posID="STA_6" departure="12:46:33.0" minStopTime="PT30S" type="stop">
				</entry>
				<entry posID="STA_7" departure="12:50:54.0" minStopTime="PT30S" type="stop">
				</entry>
				<entry posID="STA_8" departure="12:55:15.0" minStopTime="PT30S" type="stop">
				</entry>
				<entry posID="STA_9" departure="12:59:36.0" minStopTime="PT30S" type="stop">
				</entry>
				<entry posID="STA_10" arrival="13:03:27.0" minStopTime="PT30S" type="stop">
				</entry>
			</timetableentries>
		</train>
		<train trainID="118" intervalGroupID="100" trainNumber="118" description="Stopping Follow" type="planned" dataSource="opentrack">
			<timetableentries>
				<entry posID="STA_1" arrival="12:26:40.0" departure="12:27:10.0" minStopTime="PT30S" type="stop">
					<composition compID="Regio:A SA ( 83 m; 123 t )"/>
				</entry>
				<entry posID="STA_2" departure="12:31:46.0" minStopTime="PT30S" type="stop">
				</entry>
				<entry posID="STA_3" departure="12:36:07.0" minStopTime="PT30S" type="stop">
				</entry>
				<entry posID="STA_4" departure="12:40:28.0" minStopTime="PT30S" type="stop">
				</entry>
				<entry posID="STA_5" departure="12:44:49.0" minStopTime="PT30S" type="stop">
				</entry>
				<entry posID="STA_6" departure="12:49:10.0" minStopTime="PT30S" type="stop">
				</entry>
				<entry posID="STA_7" departure="12:53:31.0" minStopTime="PT30S" type="stop">
				</entry>
				<entry posID="STA_8" departure="12:57:52.0" minStopTime="PT30S" type="stop">
				</entry>
				<entry posID="STA_9" departure="13:02:13.0" minStopTime="PT30S" type="stop">
				</entry>
				<entry posID="STA_10" arrival="13:06:04.0" minStopTime="PT30S" type="stop">
				</entry>
			</timetableentries>
		</train>
		<train trainID="120" intervalGroupID="100" trainNumber="120" description="Stopping Follow" type="planned" dataSource="opentrack">
			<timetableentries>
				<entry posID="STA_1" arrival="12:29:17.0" departure="12:29:47.0" minStopTime="PT30S" type="stop">
					<composition compID="Regio:A SA ( 83 m; 123 t )"/>
				</entry>
				<entry posID="STA_2" departure="12:34:23.0" minStopTime="PT30S" type="stop">
				</entry>
				<entry posID="STA_3" departure="12:38:44.0" minStopTime="PT30S" type="stop">
				</entry>
				<entry posID="STA_4" departure="12:43:05.0" minStopTime="PT30S" type="stop">
				</entry>
				<entry posID="STA_5" departure="12:47:26.0" minStopTime="PT30S" type="stop">
				</entry>
				<entry posID="STA_6" departure="12:51:47.0" minStopTime="PT30S" type="stop">
				</entry>
				<entry posID="STA_7" departure="12:56:08.0" minStopTime="PT30S" type="stop">
				</entry>
				<entry posID="STA_8" departure="13:00:29.0" minStopTime="PT30S" type="stop">
				</entry>
				<entry posID="STA_9" departure="13:04:50.0" minStopTime="PT30S" type="stop">
				</entry>
				<entry posID="STA_10" arrival="13:08:41.0" minStopTime="PT30S" type="stop">
				</entry>
			</timetableentries>
		</train>
		<train trainID="99" trainNumber="99" description="Stopping Initial" type="planned" dataSource="opentrack">
			<timetableentries>
				<entry posID="STA_1" arrival="12:00:30.0" departure="12:01:00.0" minStopTime="PT30S" type="stop">
					<composition compID="Regio:A delayed SA ( 83 m; 123 t )"/>
				</entry>
				<entry posID="STA_2" departure="12:05:36.0" minStopTime="PT30S" type="stop">
				</entry>
				<entry posID="STA_3" departure="12:09:57.0" minStopTime="PT30S" type="stop">
				</entry>
				<entry posID="STA_4" departure="12:14:18.0" minStopTime="PT30S" type="stop">
				</entry>
				<entry posID="STA_5" departure="12:18:39.0" minStopTime="PT30S" type="stop">
				</entry>
				<entry posID="STA_6" departure="12:23:00.0" minStopTime="PT30S" type="stop">
				</entry>
				<entry posID="STA_7" departure="12:27:21.0" minStopTime="PT30S" type="stop">
				</entry>
				<entry posID="STA_8" departure="12:31:42.0" minStopTime="PT30S" type="stop">
				</entry>
				<entry posID="STA_9" departure="12:36:03.0" minStopTime="PT30S" type="stop">
				</entry>
				<entry posID="STA_10" arrival="12:39:54.0" minStopTime="PT30S" type="stop">
				</entry>
			</timetableentries>
		</train>
		<train trainID="100" intervalGroupID="100" trainNumber="100" description="Stopping Follow" type="calculated" dataSource="opentrack" dataDateTime="2006-01-01">
			<timetableentries>
				<entry posID="STA_1" departure="12:03:37.0" type="stop">
					<composition compID="Regio:A SA ( 83 m; 123 t )"/>
				</entry>
				<entry posID="STA_2" arrival="12:07:19.0" departure="12:08:13.0" type="stop">
				</entry>
				<entry posID="STA_3" arrival="12:11:04.0" departure="12:12:34.0" type="stop">
				</entry>
				<entry posID="STA_4" arrival="12:15:25.0" departure="12:16:55.0" type="stop">
				</entry>
				<entry posID="STA_5" arrival="12:19:46.0" departure="12:21:16.0" type="stop">
				</entry>
				<entry posID="STA_6" arrival="12:24:07.0" departure="12:25:37.0" type="stop">
				</entry>
				<entry posID="STA_7" arrival="12:28:28.0" departure="12:29:58.0" type="stop">
				</entry>
				<entry posID="STA_8" arrival="12:32:49.0" departure="12:34:19.0" type="stop">
				</entry>
				<entry posID="STA_9" arrival="12:37:10.0" departure="12:38:40.0" type="stop">
				</entry>
				<entry posID="STA_10" arrival="12:41:31.0" type="stop">
				</entry>
			</timetableentries>
		</train>
		<train trainID="102" intervalGroupID="100" trainNumber="102" description="Stopping Follow" type="calculated" dataSource="opentrack" dataDateTime="2006-01-01">
			<timetableentries>
				<entry posID="STA_1" departure="12:06:14.0" type="stop">
					<composition compID="Regio:A SA ( 83 m; 123 t )"/>
				</entry>
				<entry posID="STA_2" arrival="12:09:20.0" departure="12:10:50.0" type="stop">
				</entry>
				<entry posID="STA_3" arrival="12:13:41.0" departure="12:15:11.0" type="stop">
				</entry>
				<entry posID="STA_4" arrival="12:18:02.0" departure="12:19:32.0" type="stop">
				</entry>
				<entry posID="STA_5" arrival="12:22:23.0" departure="12:23:53.0" type="stop">
				</entry>
				<entry posID="STA_6" arrival="12:26:44.0" departure="12:28:14.0" type="stop">
				</entry>
				<entry posID="STA_7" arrival="12:31:05.0" departure="12:32:35.0" type="stop">
				</entry>
				<entry posID="STA_8" arrival="12:35:26.0" departure="12:36:56.0" type="stop">
				</entry>
				<entry posID="STA_9" arrival="12:39:47.0" departure="12:41:17.0" type="stop">
				</entry>
				<entry posID="STA_10" arrival="12:44:08.0" type="stop">
				</entry>
			</timetableentries>
		</train>
		<train trainID="104" intervalGroupID="100" trainNumber="104" description="Stopping Follow" type="calculated" dataSource="opentrack" dataDateTime="2006-01-01">
			<timetableentries>
				<entry posID="STA_1" departure="12:08:51.0" type="stop">
					<composition compID="Regio:A SA ( 83 m; 123 t )"/>
				</entry>
				<entry posID="STA_2" arrival="12:11:57.0" departure="12:13:27.0" type="stop">
				</entry>
				<entry posID="STA_3" arrival="12:16:18.0" departure="12:17:48.0" type="stop">
				</entry>
				<entry posID="STA_4" arrival="12:20:39.0" departure="12:22:09.0" type="stop">
				</entry>
				<entry posID="STA_5" arrival="12:25:00.0" departure="12:26:30.0" type="stop">
				</entry>
				<entry posID="STA_6" arrival="12:29:21.0" departure="12:30:51.0" type="stop">
				</entry>
				<entry posID="STA_7" arrival="12:33:42.0" departure="12:35:12.0" type="stop">
				</entry>
				<entry posID="STA_8" arrival="12:38:03.0" departure="12:39:33.0" type="stop">
				</entry>
				<entry posID="STA_9" arrival="12:42:24.0" departure="12:43:54.0" type="stop">
				</entry>
				<entry posID="STA_10" arrival="12:46:45.0" type="stop">
				</entry>
			</timetableentries>
		</train>
		<train trainID="106" intervalGroupID="100" trainNumber="106" description="Stopping Follow" type="calculated" dataSource="opentrack" dataDateTime="2006-01-01">
			<timetableentries>
				<entry posID="STA_1" departure="12:11:28.0" type="stop">
					<composition compID="Regio:A SA ( 83 m; 123 t )"/>
				</entry>
				<entry posID="STA_2" arrival="12:14:34.0" departure="12:16:04.0" type="stop">
				</entry>
				<entry posID="STA_3" arrival="12:18:55.0" departure="12:20:25.0" type="stop">
				</entry>
				<entry posID="STA_4" arrival="12:23:16.0" departure="12:24:46.0" type="stop">
				</entry>
				<entry posID="STA_5" arrival="12:27:37.0" departure="12:29:07.0" type="stop">
				</entry>
				<entry posID="STA_6" arrival="12:31:58.0" departure="12:33:28.0" type="stop">
				</entry>
				<entry posID="STA_7" arrival="12:36:19.0" departure="12:37:49.0" type="stop">
				</entry>
				<entry posID="STA_8" arrival="12:40:40.0" departure="12:42:10.0" type="stop">
				</entry>
				<entry posID="STA_9" arrival="12:45:01.0" departure="12:46:31.0" type="stop">
				</entry>
				<entry posID="STA_10" arrival="12:49:22.0" type="stop">
				</entry>
			</timetableentries>
		</train>
		<train trainID="108" intervalGroupID="100" trainNumber="108" description="Stopping Follow" type="calculated" dataSource="opentrack" dataDateTime="2006-01-01">
			<timetableentries>
				<entry posID="STA_1" departure="12:14:05.0" type="stop">
					<composition compID="Regio:A SA ( 83 m; 123 t )"/>
				</entry>
				<entry posID="STA_2" arrival="12:17:11.0" departure="12:18:41.0" type="stop">
				</entry>
				<entry posID="STA_3" arrival="12:21:32.0" departure="12:23:02.0" type="stop">
				</entry>
				<entry posID="STA_4" arrival="12:25:53.0" departure="12:27:23.0" type="stop">
				</entry>
				<entry posID="STA_5" arrival="12:30:14.0" departure="12:31:44.0" type="stop">
				</entry>
				<entry posID="STA_6" arrival="12:34:35.0" departure="12:36:05.0" type="stop">
				</entry>
				<entry posID="STA_7" arrival="12:38:56.0" departure="12:40:26.0" type="stop">
				</entry>
				<entry posID="STA_8" arrival="12:43:17.0" departure="12:44:47.0" type="stop">
				</entry>
				<entry posID="STA_9" arrival="12:47:38.0" departure="12:49:08.0" type="stop">
				</entry>
				<entry posID="STA_10" arrival="12:51:59.0" type="stop">
				</entry>
			</timetableentries>
		</train>
		<train trainID="110" intervalGroupID="100" trainNumber="110" description="Stopping Follow" type="calculated" dataSource="opentrack" dataDateTime="2006-01-01">
			<timetableentries>
				<entry posID="STA_1" departure="12:16:42.0" type="stop">
					<composition compID="Regio:A SA ( 83 m; 123 t )"/>
				</entry>
				<entry posID="STA_2" arrival="12:19:48.0" departure="12:21:18.0" type="stop">
				</entry>
				<entry posID="STA_3" arrival="12:24:09.0" departure="12:25:39.0" type="stop">
				</entry>
				<entry posID="STA_4" arrival="12:28:30.0" departure="12:30:00.0" type="stop">
				</entry>
				<entry posID="STA_5" arrival="12:32:51.0" departure="12:34:21.0" type="stop">
				</entry>
				<entry posID="STA_6" arrival="12:37:12.0" departure="12:38:42.0" type="stop">
				</entry>
				<entry posID="STA_7" arrival="12:41:33.0" departure="12:43:03.0" type="stop">
				</entry>
				<entry posID="STA_8" arrival="12:45:54.0" departure="12:47:24.0" type="stop">
				</entry>
				<entry posID="STA_9" arrival="12:50:15.0" departure="12:51:45.0" type="stop">
				</entry>
				<entry posID="STA_10" arrival="12:54:36.0" type="stop">
				</entry>
			</timetableentries>
		</train>
		<train trainID="112" intervalGroupID="100" trainNumber="112" description="Stopping Follow" type="calculated" dataSource="opentrack" dataDateTime="2006-01-01">
			<timetableentries>
				<entry posID="STA_1" departure="12:19:19.0" type="stop">
					<composition compID="Regio:A SA ( 83 m; 123 t )"/>
				</entry>
				<entry posID="STA_2" arrival="12:22:25.0" departure="12:23:55.0" type="stop">
				</entry>
				<entry posID="STA_3" arrival="12:26:46.0" departure="12:28:16.0" type="stop">
				</entry>
				<entry posID="STA_4" arrival="12:31:07.0" departure="12:32:37.0" type="stop">
				</entry>
				<entry posID="STA_5" arrival="12:35:28.0" departure="12:36:58.0" type="stop">
				</entry>
				<entry posID="STA_6" arrival="12:39:49.0" departure="12:41:19.0" type="stop">
				</entry>
				<entry posID="STA_7" arrival="12:44:10.0" departure="12:45:40.0" type="stop">
				</entry>
				<entry posID="STA_8" arrival="12:48:31.0" departure="12:50:01.0" type="stop">
				</entry>
				<entry posID="STA_9" arrival="12:52:52.0" departure="12:54:22.0" type="stop">
				</entry>
				<entry posID="STA_10" arrival="12:57:13.0" type="stop">
				</entry>
			</timetableentries>
		</train>
		<train trainID="114" intervalGroupID="100" trainNumber="114" description="Stopping Follow" type="calculated" dataSource="opentrack" dataDateTime="2006-01-01">
			<timetableentries>
				<entry posID="STA_1" departure="12:21:56.0" type="stop">
					<composition compID="Regio:A SA ( 83 m; 123 t )"/>
				</entry>
				<entry posID="STA_2" arrival="12:25:02.0" departure="12:26:32.0" type="stop">
				</entry>
				<entry posID="STA_3" arrival="12:29:23.0" departure="12:30:53.0" type="stop">
				</entry>
				<entry posID="STA_4" arrival="12:33:44.0" departure="12:35:14.0" type="stop">
				</entry>
				<entry posID="STA_5" arrival="12:38:05.0" departure="12:39:35.0" type="stop">
				</entry>
				<entry posID="STA_6" arrival="12:42:26.0" departure="12:43:56.0" type="stop">
				</entry>
				<entry posID="STA_7" arrival="12:46:47.0" departure="12:48:17.0" type="stop">
				</entry>
				<entry posID="STA_8" arrival="12:51:08.0" departure="12:52:38.0" type="stop">
				</entry>
				<entry posID="STA_9" arrival="12:55:29.0" departure="12:56:59.0" type="stop">
				</entry>
				<entry posID="STA_10" arrival="12:59:50.0" type="stop">
				</entry>
			</timetableentries>
		</train>
		<train trainID="116" intervalGroupID="100" trainNumber="116" description="Stopping Follow" type="calculated" dataSource="opentrack" dataDateTime="2006-01-01">
			<timetableentries>
				<entry posID="STA_1" departure="12:24:33.0" type="stop">
					<composition compID="Regio:A SA ( 83 m; 123 t )"/>
				</entry>
				<entry posID="STA_2" arrival="12:27:39.0" departure="12:29:09.0" type="stop">
				</entry>
				<entry posID="STA_3" arrival="12:32:00.0" departure="12:33:30.0" type="stop">
				</entry>
				<entry posID="STA_4" arrival="12:36:21.0" departure="12:37:51.0" type="stop">
				</entry>
				<entry posID="STA_5" arrival="12:40:42.0" departure="12:42:12.0" type="stop">
				</entry>
				<entry posID="STA_6" arrival="12:45:03.0" departure="12:46:33.0" type="stop">
				</entry>
				<entry posID="STA_7" arrival="12:49:24.0" departure="12:50:54.0" type="stop">
				</entry>
				<entry posID="STA_8" arrival="12:53:45.0" departure="12:55:15.0" type="stop">
				</entry>
				<entry posID="STA_9" arrival="12:58:06.0" departure="12:59:36.0" type="stop">
				</entry>
				<entry posID="STA_10" arrival="13:02:27.0" type="stop">
				</entry>
			</timetableentries>
		</train>
		<train trainID="118" intervalGroupID="100" trainNumber="118" description="Stopping Follow" type="calculated" dataSource="opentrack" dataDateTime="2006-01-01">
			<timetableentries>
				<entry posID="STA_1" departure="12:27:10.0" type="stop">
					<composition compID="Regio:A SA ( 83 m; 123 t )"/>
				</entry>
				<entry posID="STA_2" arrival="12:30:16.0" departure="12:31:46.0" type="stop">
				</entry>
				<entry posID="STA_3" arrival="12:34:37.0" departure="12:36:07.0" type="stop">
				</entry>
				<entry posID="STA_4" arrival="12:38:58.0" departure="12:40:28.0" type="stop">
				</entry>
				<entry posID="STA_5" arrival="12:43:19.0" departure="12:44:49.0" type="stop">
				</entry>
				<entry posID="STA_6" arrival="12:47:40.0" departure="12:49:10.0" type="stop">
				</entry>
				<entry posID="STA_7" arrival="12:52:01.0" departure="12:53:31.0" type="stop">
				</entry>
				<entry posID="STA_8" arrival="12:56:22.0" departure="12:57:52.0" type="stop">
				</entry>
				<entry posID="STA_9" arrival="13:00:43.0" departure="13:02:13.0" type="stop">
				</entry>
				<entry posID="STA_10" arrival="13:05:04.0" type="stop">
				</entry>
			</timetableentries>
		</train>
		<train trainID="120" intervalGroupID="100" trainNumber="120" description="Stopping Follow" type="calculated" dataSource="opentrack" dataDateTime="2006-01-01">
			<timetableentries>
				<entry posID="STA_1" departure="12:29:47.0" type="stop">
					<composition compID="Regio:A SA ( 83 m; 123 t )"/>
				</entry>
				<entry posID="STA_2" arrival="12:32:53.0" departure="12:34:23.0" type="stop">
				</entry>
				<entry posID="STA_3" arrival="12:37:14.0" departure="12:38:44.0" type="stop">
				</entry>
				<entry posID="STA_4" arrival="12:41:35.0" departure="12:43:05.0" type="stop">
				</entry>
				<entry posID="STA_5" arrival="12:45:56.0" departure="12:47:26.0" type="stop">
				</entry>
				<entry posID="STA_6" arrival="12:50:17.0" departure="12:51:47.0" type="stop">
				</entry>
				<entry posID="STA_7" arrival="12:54:38.0" departure="12:56:08.0" type="stop">
				</entry>
				<entry posID="STA_8" arrival="12:58:59.0" departure="13:00:29.0" type="stop">
				</entry>
				<entry posID="STA_9" arrival="13:03:20.0" departure="13:04:50.0" type="stop">
				</entry>
				<entry posID="STA_10" arrival="13:07:41.0" type="stop">
				</entry>
			</timetableentries>
		</train>
		<train trainID="99" trainNumber="99" description="Stopping Initial" type="calculated" dataSource="opentrack" dataDateTime="2006-01-01">
			<timetableentries>
				<entry posID="STA_1" departure="12:02:39.0" type="stop">
					<composition compID="Regio:A delayed SA ( 83 m; 123 t )"/>
				</entry>
				<entry posID="STA_2" arrival="12:05:45.0" departure="12:06:15.0" type="stop">
				</entry>
				<entry posID="STA_3" arrival="12:09:06.0" departure="12:09:57.0" type="stop">
				</entry>
				<entry posID="STA_4" arrival="12:12:48.0" departure="12:14:18.0" type="stop">
				</entry>
				<entry posID="STA_5" arrival="12:17:09.0" departure="12:18:39.0" type="stop">
				</entry>
				<entry posID="STA_6" arrival="12:21:30.0" departure="12:23:00.0" type="stop">
				</entry>
				<entry posID="STA_7" arrival="12:25:51.0" departure="12:27:21.0" type="stop">
				</entry>
				<entry posID="STA_8" arrival="12:30:12.0" departure="12:31:42.0" type="stop">
				</entry>
				<entry posID="STA_9" arrival="12:34:33.0" departure="12:36:03.0" type="stop">
				</entry>
				<entry posID="STA_10" arrival="12:38:54.0" type="stop">
				</entry>
			</timetableentries>
		</train>
		<train trainID="100" intervalGroupID="100" trainNumber="100" description="Stopping Follow" type="calculated" dataSource="opentrack" dataDateTime="2006-01-02">
			<timetableentries>
				<entry posID="STA_1" departure="12:08:32.0" type="stop">
					<composition compID="Regio:A SA ( 83 m; 123 t )"/>
				</entry>
				<entry posID="STA_2" arrival="12:12:29.0" departure="12:12:59.0" type="stop">
				</entry>
				<entry posID="STA_3" arrival="12:15:51.0" departure="12:16:21.0" type="stop">
				</entry>
				<entry posID="STA_4" arrival="12:19:13.0" departure="12:19:43.0" type="stop">
				</entry>
				<entry posID="STA_5" arrival="12:22:34.0" departure="12:23:04.0" type="stop">
				</entry>
				<entry posID="STA_6" arrival="12:25:55.0" departure="12:26:25.0" type="stop">
				</entry>
				<entry posID="STA_7" arrival="12:29:16.0" departure="12:29:58.0" type="stop">
				</entry>
				<entry posID="STA_8" arrival="12:32:49.0" departure="12:34:19.0" type="stop">
				</entry>
				<entry posID="STA_9" arrival="12:37:10.0" departure="12:38:40.0" type="stop">
				</entry>
				<entry posID="STA_10" arrival="12:41:31.0" type="stop">
				</entry>
			</timetableentries>
		</train>
		<train trainID="102" intervalGroupID="100" trainNumber="102" description="Stopping Follow" type="calculated" dataSource="opentrack" dataDateTime="2006-01-02">
			<timetableentries>
				<entry posID="STA_1" departure="12:09:18.0" type="stop">
					<composition compID="Regio:A SA ( 83 m; 123 t )"/>
				</entry>
				<entry posID="STA_2" arrival="12:14:02.0" departure="12:14:32.0" type="stop">
				</entry>
				<entry posID="STA_3" arrival="12:17:24.0" departure="12:17:54.0" type="stop">
				</entry>
				<entry posID="STA_4" arrival="12:20:46.0" departure="12:21:16.0" type="stop">
				</entry>
				<entry posID="STA_5" arrival="12:24:08.0" departure="12:24:38.0" type="stop">
				</entry>
				<entry posID="STA_6" arrival="12:27:30.0" departure="12:28:14.0" type="stop">
				</entry>
				<entry posID="STA_7" arrival="12:31:05.0" departure="12:32:35.0" type="stop">
				</entry>
				<entry posID="STA_8" arrival="12:35:26.0" departure="12:36:56.0" type="stop">
				</entry>
				<entry posID="STA_9" arrival="12:39:47.0" departure="12:41:17.0" type="stop">
				</entry>
				<entry posID="STA_10" arrival="12:44:08.0" type="stop">
				</entry>
			</timetableentries>
		</train>
		<train trainID="104" intervalGroupID="100" trainNumber="104" description="Stopping Follow" type="calculated" dataSource="opentrack" dataDateTime="2006-01-02">
			<timetableentries>
				<entry posID="STA_1" departure="12:10:07.0" type="stop">
					<composition compID="Regio:A SA ( 83 m; 123 t )"/>
				</entry>
				<entry posID="STA_2" arrival="12:15:35.0" departure="12:16:05.0" type="stop">
				</entry>
				<entry posID="STA_3" arrival="12:18:57.0" departure="12:19:27.0" type="stop">
				</entry>
				<entry posID="STA_4" arrival="12:22:19.0" departure="12:22:49.0" type="stop">
				</entry>
				<entry posID="STA_5" arrival="12:25:41.0" departure="12:26:30.0" type="stop">
				</entry>
				<entry posID="STA_6" arrival="12:29:21.0" departure="12:30:51.0" type="stop">
				</entry>
				<entry posID="STA_7" arrival="12:33:42.0" departure="12:35:12.0" type="stop">
				</entry>
				<entry posID="STA_8" arrival="12:38:03.0" departure="12:39:33.0" type="stop">
				</entry>
				<entry posID="STA_9" arrival="12:42:24.0" departure="12:43:54.0" type="stop">
				</entry>
				<entry posID="STA_10" arrival="12:46:45.0" type="stop">
				</entry>
			</timetableentries>
		</train>
		<train trainID="106" intervalGroupID="100" trainNumber="106" description="Stopping Follow" type="calculated" dataSource="opentrack" dataDateTime="2006-01-02">
			<timetableentries>
				<entry posID="STA_1" departure="12:11:28.0" type="stop">
					<composition compID="Regio:A SA ( 83 m; 123 t )"/>
				</entry>
				<entry posID="STA_2" arrival="12:17:08.0" departure="12:17:38.0" type="stop">
				</entry>
				<entry posID="STA_3" arrival="12:20:30.0" departure="12:21:00.0" type="stop">
				</entry>
				<entry posID="STA_4" arrival="12:23:52.0" departure="12:24:46.0" type="stop">
				</entry>
				<entry posID="STA_5" arrival="12:27:37.0" departure="12:29:07.0" type="stop">
				</entry>
				<entry posID="STA_6" arrival="12:31:58.0" departure="12:33:28.0" type="stop">
				</entry>
				<entry posID="STA_7" arrival="12:36:19.0" departure="12:37:49.0" type="stop">
				</entry>
				<entry posID="STA_8" arrival="12:40:40.0" departure="12:42:10.0" type="stop">
				</entry>
				<entry posID="STA_9" arrival="12:45:01.0" departure="12:46:31.0" type="stop">
				</entry>
				<entry posID="STA_10" arrival="12:49:22.0" type="stop">
				</entry>
			</timetableentries>
		</train>
		<train trainID="108" intervalGroupID="100" trainNumber="108" description="Stopping Follow" type="calculated" dataSource="opentrack" dataDateTime="2006-01-02">
			<timetableentries>
				<entry posID="STA_1" departure="12:14:05.0" type="stop">
					<composition compID="Regio:A SA ( 83 m; 123 t )"/>
				</entry>
				<entry posID="STA_2" arrival="12:18:41.0" departure="12:19:11.0" type="stop">
				</entry>
				<entry posID="STA_3" arrival="12:22:03.0" departure="12:23:02.0" type="stop">
				</entry>
				<entry posID="STA_4" arrival="12:25:53.0" departure="12:27:23.0" type="stop">
				</entry>
				<entry posID="STA_5" arrival="12:30:14.0" departure="12:31:44.0" type="stop">
				</entry>
				<entry posID="STA_6" arrival="12:34:35.0" departure="12:36:05.0" type="stop">
				</entry>
				<entry posID="STA_7" arrival="12:38:56.0" departure="12:40:26.0" type="stop">
				</entry>
				<entry posID="STA_8" arrival="12:43:17.0" departure="12:44:47.0" type="stop">
				</entry>
				<entry posID="STA_9" arrival="12:47:38.0" departure="12:49:08.0" type="stop">
				</entry>
				<entry posID="STA_10" arrival="12:51:59.0" type="stop">
				</entry>
			</timetableentries>
		</train>
		<train trainID="110" intervalGroupID="100" trainNumber="110" description="Stopping Follow" type="calculated" dataSource="opentrack" dataDateTime="2006-01-02">
			<timetableentries>
				<entry posID="STA_1" departure="12:16:42.0" type="stop">
					<composition compID="Regio:A SA ( 83 m; 123 t )"/>
				</entry>
				<entry posID="STA_2" arrival="12:20:13.0" departure="12:21:18.0" type="stop">
				</entry>
				<entry posID="STA_3" arrival="12:24:09.0" departure="12:25:39.0" type="stop">
				</entry>
				<entry posID="STA_4" arrival="12:28:30.0" departure="12:30:00.0" type="stop">
				</entry>
				<entry posID="STA_5" arrival="12:32:51.0" departure="12:34:21.0" type="stop">
				</entry>
				<entry posID="STA_6" arrival="12:37:12.0" departure="12:38:42.0" type="stop">
				</entry>
				<entry posID="STA_7" arrival="12:41:33.0" departure="12:43:03.0" type="stop">
				</entry>
				<entry posID="STA_8" arrival="12:45:54.0" departure="12:47:24.0" type="stop">
				</entry>
				<entry posID="STA_9" arrival="12:50:15.0" departure="12:51:45.0" type="stop">
				</entry>
				<entry posID="STA_10" arrival="12:54:36.0" type="stop">
				</entry>
			</timetableentries>
		</train>
		<train trainID="112" intervalGroupID="100" trainNumber="112" description="Stopping Follow" type="calculated" dataSource="opentrack" dataDateTime="2006-01-02">
			<timetableentries>
				<entry posID="STA_1" departure="12:19:19.0" type="stop">
					<composition compID="Regio:A SA ( 83 m; 123 t )"/>
				</entry>
				<entry posID="STA_2" arrival="12:22:25.0" departure="12:23:55.0" type="stop">
				</entry>
				<entry posID="STA_3" arrival="12:26:46.0" departure="12:28:16.0" type="stop">
				</entry>
				<entry posID="STA_4" arrival="12:31:07.0" departure="12:32:37.0" type="stop">
				</entry>
				<entry posID="STA_5" arrival="12:35:28.0" departure="12:36:58.0" type="stop">
				</entry>
				<entry posID="STA_6" arrival="12:39:49.0" departure="12:41:19.0" type="stop">
				</entry>
				<entry posID="STA_7" arrival="12:44:10.0" departure="12:45:40.0" type="stop">
				</entry>
				<entry posID="STA_8" arrival="12:48:31.0" departure="12:50:01.0" type="stop">
				</entry>
				<entry posID="STA_9" arrival="12:52:52.0" departure="12:54:22.0" type="stop">
				</entry>
				<entry posID="STA_10" arrival="12:57:13.0" type="stop">
				</entry>
			</timetableentries>
		</train>
		<train trainID="114" intervalGroupID="100" trainNumber="114" description="Stopping Follow" type="calculated" dataSource="opentrack" dataDateTime="2006-01-02">
			<timetableentries>
				<entry posID="STA_1" departure="12:21:56.0" type="stop">
					<composition compID="Regio:A SA ( 83 m; 123 t )"/>
				</entry>
				<entry posID="STA_2" arrival="12:25:02.0" departure="12:26:32.0" type="stop">
				</entry>
				<entry posID="STA_3" arrival="12:29:23.0" departure="12:30:53.0" type="stop">
				</entry>
				<entry posID="STA_4" arrival="12:33:44.0" departure="12:35:14.0" type="stop">
				</entry>
				<entry posID="STA_5" arrival="12:38:05.0" departure="12:39:35.0" type="stop">
				</entry>
				<entry posID="STA_6" arrival="12:42:26.0" departure="12:43:56.0" type="stop">
				</entry>
				<entry posID="STA_7" arrival="12:46:47.0" departure="12:48:17.0" type="stop">
				</entry>
				<entry posID="STA_8" arrival="12:51:08.0" departure="12:52:38.0" type="stop">
				</entry>
				<entry posID="STA_9" arrival="12:55:29.0" departure="12:56:59.0" type="stop">
				</entry>
				<entry posID="STA_10" arrival="12:59:50.0" type="stop">
				</entry>
			</timetableentries>
		</train>
		<train trainID="116" intervalGroupID="100" trainNumber="116" description="Stopping Follow" type="calculated" dataSource="opentrack" dataDateTime="2006-01-02">
			<timetableentries>
				<entry posID="STA_1" departure="12:24:33.0" type="stop">
					<composition compID="Regio:A SA ( 83 m; 123 t )"/>
				</entry>
				<entry posID="STA_2" arrival="12:27:39.0" departure="12:29:09.0" type="stop">
				</entry>
				<entry posID="STA_3" arrival="12:32:00.0" departure="12:33:30.0" type="stop">
				</entry>
				<entry posID="STA_4" arrival="12:36:21.0" departure="12:37:51.0" type="stop">
				</entry>
				<entry posID="STA_5" arrival="12:40:42.0" departure="12:42:12.0" type="stop">
				</entry>
				<entry posID="STA_6" arrival="12:45:03.0" departure="12:46:33.0" type="stop">
				</entry>
				<entry posID="STA_7" arrival="12:49:24.0" departure="12:50:54.0" type="stop">
				</entry>
				<entry posID="STA_8" arrival="12:53:45.0" departure="12:55:15.0" type="stop">
				</entry>
				<entry posID="STA_9" arrival="12:58:06.0" departure="12:59:36.0" type="stop">
				</entry>
				<entry posID="STA_10" arrival="13:02:27.0" type="stop">
				</entry>
			</timetableentries>
		</train>
		<train trainID="118" intervalGroupID="100" trainNumber="118" description="Stopping Follow" type="calculated" dataSource="opentrack" dataDateTime="2006-01-02">
			<timetableentries>
				<entry posID="STA_1" departure="12:27:10.0" type="stop">
					<composition compID="Regio:A SA ( 83 m; 123 t )"/>
				</entry>
				<entry posID="STA_2" arrival="12:30:16.0" departure="12:31:46.0" type="stop">
				</entry>
				<entry posID="STA_3" arrival="12:34:37.0" departure="12:36:07.0" type="stop">
				</entry>
				<entry posID="STA_4" arrival="12:38:58.0" departure="12:40:28.0" type="stop">
				</entry>
				<entry posID="STA_5" arrival="12:43:19.0" departure="12:44:49.0" type="stop">
				</entry>
				<entry posID="STA_6" arrival="12:47:40.0" departure="12:49:10.0" type="stop">
				</entry>
				<entry posID="STA_7" arrival="12:52:01.0" departure="12:53:31.0" type="stop">
				</entry>
				<entry posID="STA_8" arrival="12:56:22.0" departure="12:57:52.0" type="stop">
				</entry>
				<entry posID="STA_9" arrival="13:00:43.0" departure="13:02:13.0" type="stop">
				</entry>
				<entry posID="STA_10" arrival="13:05:04.0" type="stop">
				</entry>
			</timetableentries>
		</train>
		<train trainID="120" intervalGroupID="100" trainNumber="120" description="Stopping Follow" type="calculated" dataSource="opentrack" dataDateTime="2006-01-02">
			<timetableentries>
				<entry posID="STA_1" departure="12:29:47.0" type="stop">
					<composition compID="Regio:A SA ( 83 m; 123 t )"/>
				</entry>
				<entry posID="STA_2" arrival="12:32:53.0" departure="12:34:23.0" type="stop">
				</entry>
				<entry posID="STA_3" arrival="12:37:14.0" departure="12:38:44.0" type="stop">
				</entry>
				<entry posID="STA_4" arrival="12:41:35.0" departure="12:43:05.0" type="stop">
				</entry>
				<entry posID="STA_5" arrival="12:45:56.0" departure="12:47:26.0" type="stop">
				</entry>
				<entry posID="STA_6" arrival="12:50:17.0" departure="12:51:47.0" type="stop">
				</entry>
				<entry posID="STA_7" arrival="12:54:38.0" departure="12:56:08.0" type="stop">
				</entry>
				<entry posID="STA_8" arrival="12:58:59.0" departure="13:00:29.0" type="stop">
				</entry>
				<entry posID="STA_9" arrival="13:03:20.0" departure="13:04:50.0" type="stop">
				</entry>
				<entry posID="STA_10" arrival="13:07:41.0" type="stop">
				</entry>
			</timetableentries>
		</train>
		<train trainID="99" trainNumber="99" description="Stopping Initial" type="calculated" dataSource="opentrack" dataDateTime="2006-01-02">
			<timetableentries>
				<entry posID="STA_1" departure="12:07:49.0" type="stop">
					<composition compID="Regio:A delayed SA ( 83 m; 123 t )"/>
				</entry>
				<entry posID="STA_2" arrival="12:10:55.0" departure="12:11:25.0" type="stop">
				</entry>
				<entry posID="STA_3" arrival="12:14:16.0" departure="12:14:46.0" type="stop">
				</entry>
				<entry posID="STA_4" arrival="12:17:37.0" departure="12:18:07.0" type="stop">
				</entry>
				<entry posID="STA_5" arrival="12:20:58.0" departure="12:21:28.0" type="stop">
				</entry>
				<entry posID="STA_6" arrival="12:24:19.0" departure="12:24:49.0" type="stop">
				</entry>
				<entry posID="STA_7" arrival="12:27:40.0" departure="12:28:10.0" type="stop">
				</entry>
				<entry posID="STA_8" arrival="12:31:01.0" departure="12:31:42.0" type="stop">
				</entry>
				<entry posID="STA_9" arrival="12:34:33.0" departure="12:36:03.0" type="stop">
				</entry>
				<entry posID="STA_10" arrival="12:38:54.0" type="stop">
				</entry>
			</timetableentries>
		</train>
		<train trainID="100" intervalGroupID="100" trainNumber="100" description="Stopping Follow" type="calculated" dataSource="opentrack" dataDateTime="2006-01-03">
			<timetableentries>
				<entry posID="STA_1" departure="12:03:42.0" type="stop">
					<composition compID="Regio:A SA ( 83 m; 123 t )"/>
				</entry>
				<entry posID="STA_2" arrival="12:07:39.0" departure="12:08:13.0" type="stop">
				</entry>
				<entry posID="STA_3" arrival="12:11:04.0" departure="12:12:34.0" type="stop">
				</entry>
				<entry posID="STA_4" arrival="12:15:25.0" departure="12:16:55.0" type="stop">
				</entry>
				<entry posID="STA_5" arrival="12:19:46.0" departure="12:21:16.0" type="stop">
				</entry>
				<entry posID="STA_6" arrival="12:24:07.0" departure="12:25:37.0" type="stop">
				</entry>
				<entry posID="STA_7" arrival="12:28:28.0" departure="12:29:58.0" type="stop">
				</entry>
				<entry posID="STA_8" arrival="12:32:49.0" departure="12:34:19.0" type="stop">
				</entry>
				<entry posID="STA_9" arrival="12:37:10.0" departure="12:38:40.0" type="stop">
				</entry>
				<entry posID="STA_10" arrival="12:41:31.0" type="stop">
				</entry>
			</timetableentries>
		</train>
		<train trainID="102" intervalGroupID="100" trainNumber="102" description="Stopping Follow" type="calculated" dataSource="opentrack" dataDateTime="2006-01-03">
			<timetableentries>
				<entry posID="STA_1" departure="12:06:14.0" type="stop">
					<composition compID="Regio:A SA ( 83 m; 123 t )"/>
				</entry>
				<entry posID="STA_2" arrival="12:09:20.0" departure="12:10:50.0" type="stop">
				</entry>
				<entry posID="STA_3" arrival="12:13:41.0" departure="12:15:11.0" type="stop">
				</entry>
				<entry posID="STA_4" arrival="12:18:02.0" departure="12:19:32.0" type="stop">
				</entry>
				<entry posID="STA_5" arrival="12:22:23.0" departure="12:23:53.0" type="stop">
				</entry>
				<entry posID="STA_6" arrival="12:26:44.0" departure="12:28:14.0" type="stop">
				</entry>
				<entry posID="STA_7" arrival="12:31:05.0" departure="12:32:35.0" type="stop">
				</entry>
				<entry posID="STA_8" arrival="12:35:26.0" departure="12:36:56.0" type="stop">
				</entry>
				<entry posID="STA_9" arrival="12:39:47.0" departure="12:41:17.0" type="stop">
				</entry>
				<entry posID="STA_10" arrival="12:44:08.0" type="stop">
				</entry>
			</timetableentries>
		</train>
		<train trainID="104" intervalGroupID="100" trainNumber="104" description="Stopping Follow" type="calculated" dataSource="opentrack" dataDateTime="2006-01-03">
			<timetableentries>
				<entry posID="STA_1" departure="12:08:51.0" type="stop">
					<composition compID="Regio:A SA ( 83 m; 123 t )"/>
				</entry>
				<entry posID="STA_2" arrival="12:11:57.0" departure="12:13:27.0" type="stop">
				</entry>
				<entry posID="STA_3" arrival="12:16:18.0" departure="12:17:48.0" type="stop">
				</entry>
				<entry posID="STA_4" arrival="12:20:39.0" departure="12:22:09.0" type="stop">
				</entry>
				<entry posID="STA_5" arrival="12:25:00.0" departure="12:26:30.0" type="stop">
				</entry>
				<entry posID="STA_6" arrival="12:29:21.0" departure="12:30:51.0" type="stop">
				</entry>
				<entry posID="STA_7" arrival="12:33:42.0" departure="12:35:12.0" type="stop">
				</entry>
				<entry posID="STA_8" arrival="12:38:03.0" departure="12:39:33.0" type="stop">
				</entry>
				<entry posID="STA_9" arrival="12:42:24.0" departure="12:43:54.0" type="stop">
				</entry>
				<entry posID="STA_10" arrival="12:46:45.0" type="stop">
				</entry>
			</timetableentries>
		</train>
		<train trainID="106" intervalGroupID="100" trainNumber="106" description="Stopping Follow" type="calculated" dataSource="opentrack" dataDateTime="2006-01-03">
			<timetableentries>
				<entry posID="STA_1" departure="12:11:28.0" type="stop">
					<composition compID="Regio:A SA ( 83 m; 123 t )"/>
				</entry>
				<entry posID="STA_2" arrival="12:14:34.0" departure="12:16:04.0" type="stop">
				</entry>
				<entry posID="STA_3" arrival="12:18:55.0" departure="12:20:25.0" type="stop">
				</entry>
				<entry posID="STA_4" arrival="12:23:16.0" departure="12:24:46.0" type="stop">
				</entry>
				<entry posID="STA_5" arrival="12:27:37.0" departure="12:29:07.0" type="stop">
				</entry>
				<entry posID="STA_6" arrival="12:31:58.0" departure="12:33:28.0" type="stop">
				</entry>
				<entry posID="STA_7" arrival="12:36:19.0" departure="12:37:49.0" type="stop">
				</entry>
				<entry posID="STA_8" arrival="12:40:40.0" departure="12:42:10.0" type="stop">
				</entry>
				<entry posID="STA_9" arrival="12:45:01.0" departure="12:46:31.0" type="stop">
				</entry>
				<entry posID="STA_10" arrival="12:49:22.0" type="stop">
				</entry>
			</timetableentries>
		</train>
		<train trainID="108" intervalGroupID="100" trainNumber="108" description="Stopping Follow" type="calculated" dataSource="opentrack" dataDateTime="2006-01-03">
			<timetableentries>
				<entry posID="STA_1" departure="12:14:05.0" type="stop">
					<composition compID="Regio:A SA ( 83 m; 123 t )"/>
				</entry>
				<entry posID="STA_2" arrival="12:17:11.0" departure="12:18:41.0" type="stop">
				</entry>
				<entry posID="STA_3" arrival="12:21:32.0" departure="12:23:02.0" type="stop">
				</entry>
				<entry posID="STA_4" arrival="12:25:53.0" departure="12:27:23.0" type="stop">
				</entry>
				<entry posID="STA_5" arrival="12:30:14.0" departure="12:31:44.0" type="stop">
				</entry>
				<entry posID="STA_6" arrival="12:34:35.0" departure="12:36:05.0" type="stop">
				</entry>
				<entry posID="STA_7" arrival="12:38:56.0" departure="12:40:26.0" type="stop">
				</entry>
				<entry posID="STA_8" arrival="12:43:17.0" departure="12:44:47.0" type="stop">
				</entry>
				<entry posID="STA_9" arrival="12:47:38.0" departure="12:49:08.0" type="stop">
				</entry>
				<entry posID="STA_10" arrival="12:51:59.0" type="stop">
				</entry>
			</timetableentries>
		</train>
		<train trainID="110" intervalGroupID="100" trainNumber="110" description="Stopping Follow" type="calculated" dataSource="opentrack" dataDateTime="2006-01-03">
			<timetableentries>
				<entry posID="STA_1" departure="12:16:42.0" type="stop">
					<composition compID="Regio:A SA ( 83 m; 123 t )"/>
				</entry>
				<entry posID="STA_2" arrival="12:19:48.0" departure="12:21:18.0" type="stop">
				</entry>
				<entry posID="STA_3" arrival="12:24:09.0" departure="12:25:39.0" type="stop">
				</entry>
				<entry posID="STA_4" arrival="12:28:30.0" departure="12:30:00.0" type="stop">
				</entry>
				<entry posID="STA_5" arrival="12:32:51.0" departure="12:34:21.0" type="stop">
				</entry>
				<entry posID="STA_6" arrival="12:37:12.0" departure="12:38:42.0" type="stop">
				</entry>
				<entry posID="STA_7" arrival="12:41:33.0" departure="12:43:03.0" type="stop">
				</entry>
				<entry posID="STA_8" arrival="12:45:54.0" departure="12:47:24.0" type="stop">
				</entry>
				<entry posID="STA_9" arrival="12:50:15.0" departure="12:51:45.0" type="stop">
				</entry>
				<entry posID="STA_10" arrival="12:54:36.0" type="stop">
				</entry>
			</timetableentries>
		</train>
		<train trainID="112" intervalGroupID="100" trainNumber="112" description="Stopping Follow" type="calculated" dataSource="opentrack" dataDateTime="2006-01-03">
			<timetableentries>
				<entry posID="STA_1" departure="12:19:19.0" type="stop">
					<composition compID="Regio:A SA ( 83 m; 123 t )"/>
				</entry>
				<entry posID="STA_2" arrival="12:22:25.0" departure="12:23:55.0" type="stop">
				</entry>
				<entry posID="STA_3" arrival="12:26:46.0" departure="12:28:16.0" type="stop">
				</entry>
				<entry posID="STA_4" arrival="12:31:07.0" departure="12:32:37.0" type="stop">
				</entry>
				<entry posID="STA_5" arrival="12:35:28.0" departure="12:36:58.0" type="stop">
				</entry>
				<entry posID="STA_6" arrival="12:39:49.0" departure="12:41:19.0" type="stop">
				</entry>
				<entry posID="STA_7" arrival="12:44:10.0" departure="12:45:40.0" type="stop">
				</entry>
				<entry posID="STA_8" arrival="12:48:31.0" departure="12:50:01.0" type="stop">
				</entry>
				<entry posID="STA_9" arrival="12:52:52.0" departure="12:54:22.0" type="stop">
				</entry>
				<entry posID="STA_10" arrival="12:57:13.0" type="stop">
				</entry>
			</timetableentries>
		</train>
		<train trainID="114" intervalGroupID="100" trainNumber="114" description="Stopping Follow" type="calculated" dataSource="opentrack" dataDateTime="2006-01-03">
			<timetableentries>
				<entry posID="STA_1" departure="12:21:56.0" type="stop">
					<composition compID="Regio:A SA ( 83 m; 123 t )"/>
				</entry>
				<entry posID="STA_2" arrival="12:25:02.0" departure="12:26:32.0" type="stop">
				</entry>
				<entry posID="STA_3" arrival="12:29:23.0" departure="12:30:53.0" type="stop">
				</entry>
				<entry posID="STA_4" arrival="12:33:44.0" departure="12:35:14.0" type="stop">
				</entry>
				<entry posID="STA_5" arrival="12:38:05.0" departure="12:39:35.0" type="stop">
				</entry>
				<entry posID="STA_6" arrival="12:42:26.0" departure="12:43:56.0" type="stop">
				</entry>
				<entry posID="STA_7" arrival="12:46:47.0" departure="12:48:17.0" type="stop">
				</entry>
				<entry posID="STA_8" arrival="12:51:08.0" departure="12:52:38.0" type="stop">
				</entry>
				<entry posID="STA_9" arrival="12:55:29.0" departure="12:56:59.0" type="stop">
				</entry>
				<entry posID="STA_10" arrival="12:59:50.0" type="stop">
				</entry>
			</timetableentries>
		</train>
		<train trainID="116" intervalGroupID="100" trainNumber="116" description="Stopping Follow" type="calculated" dataSource="opentrack" dataDateTime="2006-01-03">
			<timetableentries>
				<entry posID="STA_1" departure="12:24:33.0" type="stop">
					<composition compID="Regio:A SA ( 83 m; 123 t )"/>
				</entry>
				<entry posID="STA_2" arrival="12:27:39.0" departure="12:29:09.0" type="stop">
				</entry>
				<entry posID="STA_3" arrival="12:32:00.0" departure="12:33:30.0" type="stop">
				</entry>
				<entry posID="STA_4" arrival="12:36:21.0" departure="12:37:51.0" type="stop">
				</entry>
				<entry posID="STA_5" arrival="12:40:42.0" departure="12:42:12.0" type="stop">
				</entry>
				<entry posID="STA_6" arrival="12:45:03.0" departure="12:46:33.0" type="stop">
				</entry>
				<entry posID="STA_7" arrival="12:49:24.0" departure="12:50:54.0" type="stop">
				</entry>
				<entry posID="STA_8" arrival="12:53:45.0" departure="12:55:15.0" type="stop">
				</entry>
				<entry posID="STA_9" arrival="12:58:06.0" departure="12:59:36.0" type="stop">
				</entry>
				<entry posID="STA_10" arrival="13:02:27.0" type="stop">
				</entry>
			</timetableentries>
		</train>
		<train trainID="118" intervalGroupID="100" trainNumber="118" description="Stopping Follow" type="calculated" dataSource="opentrack" dataDateTime="2006-01-03">
			<timetableentries>
				<entry posID="STA_1" departure="12:27:10.0" type="stop">
					<composition compID="Regio:A SA ( 83 m; 123 t )"/>
				</entry>
				<entry posID="STA_2" arrival="12:30:16.0" departure="12:31:46.0" type="stop">
				</entry>
				<entry posID="STA_3" arrival="12:34:37.0" departure="12:36:07.0" type="stop">
				</entry>
				<entry posID="STA_4" arrival="12:38:58.0" departure="12:40:28.0" type="stop">
				</entry>
				<entry posID="STA_5" arrival="12:43:19.0" departure="12:44:49.0" type="stop">
				</entry>
				<entry posID="STA_6" arrival="12:47:40.0" departure="12:49:10.0" type="stop">
				</entry>
				<entry posID="STA_7" arrival="12:52:01.0" departure="12:53:31.0" type="stop">
				</entry>
				<entry posID="STA_8" arrival="12:56:22.0" departure="12:57:52.0" type="stop">
				</entry>
				<entry posID="STA_9" arrival="13:00:43.0" departure="13:02:13.0" type="stop">
				</entry>
				<entry posID="STA_10" arrival="13:05:04.0" type="stop">
				</entry>
			</timetableentries>
		</train>
		<train trainID="120" intervalGroupID="100" trainNumber="120" description="Stopping Follow" type="calculated" dataSource="opentrack" dataDateTime="2006-01-03">
			<timetableentries>
				<entry posID="STA_1" departure="12:29:47.0" type="stop">
					<composition compID="Regio:A SA ( 83 m; 123 t )"/>
				</entry>
				<entry posID="STA_2" arrival="12:32:53.0" departure="12:34:23.0" type="stop">
				</entry>
				<entry posID="STA_3" arrival="12:37:14.0" departure="12:38:44.0" type="stop">
				</entry>
				<entry posID="STA_4" arrival="12:41:35.0" departure="12:43:05.0" type="stop">
				</entry>
				<entry posID="STA_5" arrival="12:45:56.0" departure="12:47:26.0" type="stop">
				</entry>
				<entry posID="STA_6" arrival="12:50:17.0" departure="12:51:47.0" type="stop">
				</entry>
				<entry posID="STA_7" arrival="12:54:38.0" departure="12:56:08.0" type="stop">
				</entry>
				<entry posID="STA_8" arrival="12:58:59.0" departure="13:00:29.0" type="stop">
				</entry>
				<entry posID="STA_9" arrival="13:03:20.0" departure="13:04:50.0" type="stop">
				</entry>
				<entry posID="STA_10" arrival="13:07:41.0" type="stop">
				</entry>
			</timetableentries>
		</train>
		<train trainID="99" trainNumber="99" description="Stopping Initial" type="calculated" dataSource="opentrack" dataDateTime="2006-01-03">
			<timetableentries>
				<entry posID="STA_1" departure="12:02:59.0" type="stop">
					<composition compID="Regio:A delayed SA ( 83 m; 123 t )"/>
				</entry>
				<entry posID="STA_2" arrival="12:06:05.0" departure="12:06:35.0" type="stop">
				</entry>
				<entry posID="STA_3" arrival="12:09:26.0" departure="12:09:57.0" type="stop">
				</entry>
				<entry posID="STA_4" arrival="12:12:48.0" departure="12:14:18.0" type="stop">
				</entry>
				<entry posID="STA_5" arrival="12:17:09.0" departure="12:18:39.0" type="stop">
				</entry>
				<entry posID="STA_6" arrival="12:21:30.0" departure="12:23:00.0" type="stop">
				</entry>
				<entry posID="STA_7" arrival="12:25:51.0" departure="12:27:21.0" type="stop">
				</entry>
				<entry posID="STA_8" arrival="12:30:12.0" departure="12:31:42.0" type="stop">
				</entry>
				<entry posID="STA_9" arrival="12:34:33.0" departure="12:36:03.0" type="stop">
				</entry>
				<entry posID="STA_10" arrival="12:38:54.0" type="stop">
				</entry>
			</timetableentries>
		</train>
		<train trainID="100" intervalGroupID="100" trainNumber="100" description="Stopping Follow" type="calculated" dataSource="opentrack" dataDateTime="2006-01-04">
			<timetableentries>
				<entry posID="STA_1" departure="12:08:52.0" type="stop">
					<composition compID="Regio:A SA ( 83 m; 123 t )"/>
				</entry>
				<entry posID="STA_2" arrival="12:12:49.0" departure="12:13:19.0" type="stop">
				</entry>
				<entry posID="STA_3" arrival="12:16:11.0" departure="12:16:41.0" type="stop">
				</entry>
				<entry posID="STA_4" arrival="12:19:33.0" departure="12:20:03.0" type="stop">
				</entry>
				<entry posID="STA_5" arrival="12:22:54.0" departure="12:23:24.0" type="stop">
				</entry>
				<entry posID="STA_6" arrival="12:26:15.0" departure="12:26:45.0" type="stop">
				</entry>
				<entry posID="STA_7" arrival="12:29:36.0" departure="12:30:06.0" type="stop">
				</entry>
				<entry posID="STA_8" arrival="12:32:57.0" departure="12:34:19.0" type="stop">
				</entry>
				<entry posID="STA_9" arrival="12:37:10.0" departure="12:38:40.0" type="stop">
				</entry>
				<entry posID="STA_10" arrival="12:41:31.0" type="stop">
				</entry>
			</timetableentries>
		</train>
		<train trainID="102" intervalGroupID="100" trainNumber="102" description="Stopping Follow" type="calculated" dataSource="opentrack" dataDateTime="2006-01-04">
			<timetableentries>
				<entry posID="STA_1" departure="12:09:38.0" type="stop">
					<composition compID="Regio:A SA ( 83 m; 123 t )"/>
				</entry>
				<entry posID="STA_2" arrival="12:14:22.0" departure="12:14:52.0" type="stop">
				</entry>
				<entry posID="STA_3" arrival="12:17:44.0" departure="12:18:14.0" type="stop">
				</entry>
				<entry posID="STA_4" arrival="12:21:06.0" departure="12:21:36.0" type="stop">
				</entry>
				<entry posID="STA_5" arrival="12:24:28.0" departure="12:24:58.0" type="stop">
				</entry>
				<entry posID="STA_6" arrival="12:27:50.0" departure="12:28:20.0" type="stop">
				</entry>
				<entry posID="STA_7" arrival="12:31:11.0" departure="12:32:35.0" type="stop">
				</entry>
				<entry posID="STA_8" arrival="12:35:26.0" departure="12:36:56.0" type="stop">
				</entry>
				<entry posID="STA_9" arrival="12:39:47.0" departure="12:41:17.0" type="stop">
				</entry>
				<entry posID="STA_10" arrival="12:44:08.0" type="stop">
				</entry>
			</timetableentries>
		</train>
		<train trainID="104" intervalGroupID="100" trainNumber="104" description="Stopping Follow" type="calculated" dataSource="opentrack" dataDateTime="2006-01-04">
			<timetableentries>
				<entry posID="STA_1" departure="12:10:27.0" type="stop">
					<composition compID="Regio:A SA ( 83 m; 123 t )"/>
				</entry>
				<entry posID="STA_2" arrival="12:15:55.0" departure="12:16:25.0" type="stop">
				</entry>
				<entry posID="STA_3" arrival="12:19:17.0" departure="12:19:47.0" type="stop">
				</entry>
				<entry posID="STA_4" arrival="12:22:39.0" departure="12:23:09.0" type="stop">
				</entry>
				<entry posID="STA_5" arrival="12:26:01.0" departure="12:26:31.0" type="stop">
				</entry>
				<entry posID="STA_6" arrival="12:29:23.0" departure="12:30:51.0" type="stop">
				</entry>
				<entry posID="STA_7" arrival="12:33:42.0" departure="12:35:12.0" type="stop">
				</entry>
				<entry posID="STA_8" arrival="12:38:03.0" departure="12:39:33.0" type="stop">
				</entry>
				<entry posID="STA_9" arrival="12:42:24.0" departure="12:43:54.0" type="stop">
				</entry>
				<entry posID="STA_10" arrival="12:46:45.0" type="stop">
				</entry>
			</timetableentries>
		</train>
		<train trainID="106" intervalGroupID="100" trainNumber="106" description="Stopping Follow" type="calculated" dataSource="opentrack" dataDateTime="2006-01-04">
			<timetableentries>
				<entry posID="STA_1" departure="12:11:28.0" type="stop">
					<composition compID="Regio:A SA ( 83 m; 123 t )"/>
				</entry>
				<entry posID="STA_2" arrival="12:17:28.0" departure="12:17:58.0" type="stop">
				</entry>
				<entry posID="STA_3" arrival="12:20:50.0" departure="12:21:20.0" type="stop">
				</entry>
				<entry posID="STA_4" arrival="12:24:12.0" departure="12:24:46.0" type="stop">
				</entry>
				<entry posID="STA_5" arrival="12:27:38.0" departure="12:29:07.0" type="stop">
				</entry>
				<entry posID="STA_6" arrival="12:31:58.0" departure="12:33:28.0" type="stop">
				</entry>
				<entry posID="STA_7" arrival="12:36:19.0" departure="12:37:49.0" type="stop">
				</entry>
				<entry posID="STA_8" arrival="12:40:40.0" departure="12:42:10.0" type="stop">
				</entry>
				<entry posID="STA_9" arrival="12:45:01.0" departure="12:46:31.0" type="stop">
				</entry>
				<entry posID="STA_10" arrival="12:49:22.0" type="stop">
				</entry>
			</timetableentries>
		</train>
		<train trainID="108" intervalGroupID="100" trainNumber="108" description="Stopping Follow" type="calculated" dataSource="opentrack" dataDateTime="2006-01-04">
			<timetableentries>
				<entry posID="STA_1" departure="12:14:05.0" type="stop">
					<composition compID="Regio:A SA ( 83 m; 123 t )"/>
				</entry>
				<entry posID="STA_2" arrival="12:19:01.0" departure="12:19:31.0" type="stop">
				</entry>
				<entry posID="STA_3" arrival="12:22:23.0" departure="12:23:02.0" type="stop">
				</entry>
				<entry posID="STA_4" arrival="12:25:53.0" departure="12:27:23.0" type="stop">
				</entry>
				<entry posID="STA_5" arrival="12:30:14.0" departure="12:31:44.0" type="stop">
				</entry>
				<entry posID="STA_6" arrival="12:34:35.0" departure="12:36:05.0" type="stop">
				</entry>
				<entry posID="STA_7" arrival="12:38:56.0" departure="12:40:26.0" type="stop">
				</entry>
				<entry posID="STA_8" arrival="12:43:17.0" departure="12:44:47.0" type="stop">
				</entry>
				<entry posID="STA_9" arrival="12:47:38.0" departure="12:49:08.0" type="stop">
				</entry>
				<entry posID="STA_10" arrival="12:51:59.0" type="stop">
				</entry>
			</timetableentries>
		</train>
		<train trainID="110" intervalGroupID="100" trainNumber="110" description="Stopping Follow" type="calculated" dataSource="opentrack" dataDateTime="2006-01-04">
			<timetableentries>
				<entry posID="STA_1" departure="12:16:42.0" type="stop">
					<composition compID="Regio:A SA ( 83 m; 123 t )"/>
				</entry>
				<entry posID="STA_2" arrival="12:20:34.0" departure="12:21:18.0" type="stop">
				</entry>
				<entry posID="STA_3" arrival="12:24:09.0" departure="12:25:39.0" type="stop">
				</entry>
				<entry posID="STA_4" arrival="12:28:30.0" departure="12:30:00.0" type="stop">
				</entry>
				<entry posID="STA_5" arrival="12:32:51.0" departure="12:34:21.0" type="stop">
				</entry>
				<entry posID="STA_6" arrival="12:37:12.0" departure="12:38:42.0" type="stop">
				</entry>
				<entry posID="STA_7" arrival="12:41:33.0" departure="12:43:03.0" type="stop">
				</entry>
				<entry posID="STA_8" arrival="12:45:54.0" departure="12:47:24.0" type="stop">
				</entry>
				<entry posID="STA_9" arrival="12:50:15.0" departure="12:51:45.0" type="stop">
				</entry>
				<entry posID="STA_10" arrival="12:54:36.0" type="stop">
				</entry>
			</timetableentries>
		</train>
		<train trainID="112" intervalGroupID="100" trainNumber="112" description="Stopping Follow" type="calculated" dataSource="opentrack" dataDateTime="2006-01-04">
			<timetableentries>
				<entry posID="STA_1" departure="12:19:19.0" type="stop">
					<composition compID="Regio:A SA ( 83 m; 123 t )"/>
				</entry>
				<entry posID="STA_2" arrival="12:22:25.0" departure="12:23:55.0" type="stop">
				</entry>
				<entry posID="STA_3" arrival="12:26:46.0" departure="12:28:16.0" type="stop">
				</entry>
				<entry posID="STA_4" arrival="12:31:07.0" departure="12:32:37.0" type="stop">
				</entry>
				<entry posID="STA_5" arrival="12:35:28.0" departure="12:36:58.0" type="stop">
				</entry>
				<entry posID="STA_6" arrival="12:39:49.0" departure="12:41:19.0" type="stop">
				</entry>
				<entry posID="STA_7" arrival="12:44:10.0" departure="12:45:40.0" type="stop">
				</entry>
				<entry posID="STA_8" arrival="12:48:31.0" departure="12:50:01.0" type="stop">
				</entry>
				<entry posID="STA_9" arrival="12:52:52.0" departure="12:54:22.0" type="stop">
				</entry>
				<entry posID="STA_10" arrival="12:57:13.0" type="stop">
				</entry>
			</timetableentries>
		</train>
		<train trainID="114" intervalGroupID="100" trainNumber="114" description="Stopping Follow" type="calculated" dataSource="opentrack" dataDateTime="2006-01-04">
			<timetableentries>
				<entry posID="STA_1" departure="12:21:56.0" type="stop">
					<composition compID="Regio:A SA ( 83 m; 123 t )"/>
				</entry>
				<entry posID="STA_2" arrival="12:25:02.0" departure="12:26:32.0" type="stop">
				</entry>
				<entry posID="STA_3" arrival="12:29:23.0" departure="12:30:53.0" type="stop">
				</entry>
				<entry posID="STA_4" arrival="12:33:44.0" departure="12:35:14.0" type="stop">
				</entry>
				<entry posID="STA_5" arrival="12:38:05.0" departure="12:39:35.0" type="stop">
				</entry>
				<entry posID="STA_6" arrival="12:42:26.0" departure="12:43:56.0" type="stop">
				</entry>
				<entry posID="STA_7" arrival="12:46:47.0" departure="12:48:17.0" type="stop">
				</entry>
				<entry posID="STA_8" arrival="12:51:08.0" departure="12:52:38.0" type="stop">
				</entry>
				<entry posID="STA_9" arrival="12:55:29.0" departure="12:56:59.0" type="stop">
				</entry>
				<entry posID="STA_10" arrival="12:59:50.0" type="stop">
				</entry>
			</timetableentries>
		</train>
		<train trainID="116" intervalGroupID="100" trainNumber="116" description="Stopping Follow" type="calculated" dataSource="opentrack" dataDateTime="2006-01-04">
			<timetableentries>
				<entry posID="STA_1" departure="12:24:33.0" type="stop">
					<composition compID="Regio:A SA ( 83 m; 123 t )"/>
				</entry>
				<entry posID="STA_2" arrival="12:27:39.0" departure="12:29:09.0" type="stop">
				</entry>
				<entry posID="STA_3" arrival="12:32:00.0" departure="12:33:30.0" type="stop">
				</entry>
				<entry posID="STA_4" arrival="12:36:21.0" departure="12:37:51.0" type="stop">
				</entry>
				<entry posID="STA_5" arrival="12:40:42.0" departure="12:42:12.0" type="stop">
				</entry>
				<entry posID="STA_6" arrival="12:45:03.0" departure="12:46:33.0" type="stop">
				</entry>
				<entry posID="STA_7" arrival="12:49:24.0" departure="12:50:54.0" type="stop">
				</entry>
				<entry posID="STA_8" arrival="12:53:45.0" departure="12:55:15.0" type="stop">
				</entry>
				<entry posID="STA_9" arrival="12:58:06.0" departure="12:59:36.0" type="stop">
				</entry>
				<entry posID="STA_10" arrival="13:02:27.0" type="stop">
				</entry>
			</timetableentries>
		</train>
		<train trainID="118" intervalGroupID="100" trainNumber="118" description="Stopping Follow" type="calculated" dataSource="opentrack" dataDateTime="2006-01-04">
			<timetableentries>
				<entry posID="STA_1" departure="12:27:10.0" type="stop">
					<composition compID="Regio:A SA ( 83 m; 123 t )"/>
				</entry>
				<entry posID="STA_2" arrival="12:30:16.0" departure="12:31:46.0" type="stop">
				</entry>
				<entry posID="STA_3" arrival="12:34:37.0" departure="12:36:07.0" type="stop">
				</entry>
				<entry posID="STA_4" arrival="12:38:58.0" departure="12:40:28.0" type="stop">
				</entry>
				<entry posID="STA_5" arrival="12:43:19.0" departure="12:44:49.0" type="stop">
				</entry>
				<entry posID="STA_6" arrival="12:47:40.0" departure="12:49:10.0" type="stop">
				</entry>
				<entry posID="STA_7" arrival="12:52:01.0" departure="12:53:31.0" type="stop">
				</entry>
				<entry posID="STA_8" arrival="12:56:22.0" departure="12:57:52.0" type="stop">
				</entry>
				<entry posID="STA_9" arrival="13:00:43.0" departure="13:02:13.0" type="stop">
				</entry>
				<entry posID="STA_10" arrival="13:05:04.0" type="stop">
				</entry>
			</timetableentries>
		</train>
		<train trainID="120" intervalGroupID="100" trainNumber="120" description="Stopping Follow" type="calculated" dataSource="opentrack" dataDateTime="2006-01-04">
			<timetableentries>
				<entry posID="STA_1" departure="12:29:47.0" type="stop">
					<composition compID="Regio:A SA ( 83 m; 123 t )"/>
				</entry>
				<entry posID="STA_2" arrival="12:32:53.0" departure="12:34:23.0" type="stop">
				</entry>
				<entry posID="STA_3" arrival="12:37:14.0" departure="12:38:44.0" type="stop">
				</entry>
				<entry posID="STA_4" arrival="12:41:35.0" departure="12:43:05.0" type="stop">
				</entry>
				<entry posID="STA_5" arrival="12:45:56.0" departure="12:47:26.0" type="stop">
				</entry>
				<entry posID="STA_6" arrival="12:50:17.0" departure="12:51:47.0" type="stop">
				</entry>
				<entry posID="STA_7" arrival="12:54:38.0" departure="12:56:08.0" type="stop">
				</entry>
				<entry posID="STA_8" arrival="12:58:59.0" departure="13:00:29.0" type="stop">
				</entry>
				<entry posID="STA_9" arrival="13:03:20.0" departure="13:04:50.0" type="stop">
				</entry>
				<entry posID="STA_10" arrival="13:07:41.0" type="stop">
				</entry>
			</timetableentries>
		</train>
		<train trainID="99" trainNumber="99" description="Stopping Initial" type="calculated" dataSource="opentrack" dataDateTime="2006-01-04">
			<timetableentries>
				<entry posID="STA_1" departure="12:08:09.0" type="stop">
					<composition compID="Regio:A delayed SA ( 83 m; 123 t )"/>
				</entry>
				<entry posID="STA_2" arrival="12:11:15.0" departure="12:11:45.0" type="stop">
				</entry>
				<entry posID="STA_3" arrival="12:14:36.0" departure="12:15:06.0" type="stop">
				</entry>
				<entry posID="STA_4" arrival="12:17:57.0" departure="12:18:27.0" type="stop">
				</entry>
				<entry posID="STA_5" arrival="12:21:18.0" departure="12:21:48.0" type="stop">
				</entry>
				<entry posID="STA_6" arrival="12:24:39.0" departure="12:25:09.0" type="stop">
				</entry>
				<entry posID="STA_7" arrival="12:28:00.0" departure="12:28:30.0" type="stop">
				</entry>
				<entry posID="STA_8" arrival="12:31:21.0" departure="12:31:51.0" type="stop">
				</entry>
				<entry posID="STA_9" arrival="12:34:42.0" departure="12:36:03.0" type="stop">
				</entry>
				<entry posID="STA_10" arrival="12:38:54.0" type="stop">
				</entry>
			</timetableentries>
		</train>
		<train trainID="100" intervalGroupID="100" trainNumber="100" description="Stopping Follow" type="calculated" dataSource="opentrack" dataDateTime="2006-01-05">
			<timetableentries>
				<entry posID="STA_1" departure="12:04:03.0" type="stop">
					<composition compID="Regio:A SA ( 83 m; 123 t )"/>
				</entry>
				<entry posID="STA_2" arrival="12:08:00.0" departure="12:08:30.0" type="stop">
				</entry>
				<entry posID="STA_3" arrival="12:11:22.0" departure="12:12:34.0" type="stop">
				</entry>
				<entry posID="STA_4" arrival="12:15:25.0" departure="12:16:55.0" type="stop">
				</entry>
				<entry posID="STA_5" arrival="12:19:46.0" departure="12:21:16.0" type="stop">
				</entry>
				<entry posID="STA_6" arrival="12:24:07.0" departure="12:25:37.0" type="stop">
				</entry>
				<entry posID="STA_7" arrival="12:28:28.0" departure="12:29:58.0" type="stop">
				</entry>
				<entry posID="STA_8" arrival="12:32:49.0" departure="12:34:19.0" type="stop">
				</entry>
				<entry posID="STA_9" arrival="12:37:10.0" departure="12:38:40.0" type="stop">
				</entry>
				<entry posID="STA_10" arrival="12:41:31.0" type="stop">
				</entry>
			</timetableentries>
		</train>
		<train trainID="102" intervalGroupID="100" trainNumber="102" description="Stopping Follow" type="calculated" dataSource="opentrack" dataDateTime="2006-01-05">
			<timetableentries>
				<entry posID="STA_1" departure="12:06:14.0" type="stop">
					<composition compID="Regio:A SA ( 83 m; 123 t )"/>
				</entry>
				<entry posID="STA_2" arrival="12:09:29.0" departure="12:10:50.0" type="stop">
				</entry>
				<entry posID="STA_3" arrival="12:13:41.0" departure="12:15:11.0" type="stop">
				</entry>
				<entry posID="STA_4" arrival="12:18:02.0" departure="12:19:32.0" type="stop">
				</entry>
				<entry posID="STA_5" arrival="12:22:23.0" departure="12:23:53.0" type="stop">
				</entry>
				<entry posID="STA_6" arrival="12:26:44.0" departure="12:28:14.0" type="stop">
				</entry>
				<entry posID="STA_7" arrival="12:31:05.0" departure="12:32:35.0" type="stop">
				</entry>
				<entry posID="STA_8" arrival="12:35:26.0" departure="12:36:56.0" type="stop">
				</entry>
				<entry posID="STA_9" arrival="12:39:47.0" departure="12:41:17.0" type="stop">
				</entry>
				<entry posID="STA_10" arrival="12:44:08.0" type="stop">
				</entry>
			</timetableentries>
		</train>
		<train trainID="104" intervalGroupID="100" trainNumber="104" description="Stopping Follow" type="calculated" dataSource="opentrack" dataDateTime="2006-01-05">
			<timetableentries>
				<entry posID="STA_1" departure="12:08:51.0" type="stop">
					<composition compID="Regio:A SA ( 83 m; 123 t )"/>
				</entry>
				<entry posID="STA_2" arrival="12:11:57.0" departure="12:13:27.0" type="stop">
				</entry>
				<entry posID="STA_3" arrival="12:16:18.0" departure="12:17:48.0" type="stop">
				</entry>
				<entry posID="STA_4" arrival="12:20:39.0" departure="12:22:09.0" type="stop">
				</entry>
				<entry posID="STA_5" arrival="12:25:00.0" departure="12:26:30.0" type="stop">
				</entry>
				<entry posID="STA_6" arrival="12:29:21.0" departure="12:30:51.0" type="stop">
				</entry>
				<entry posID="STA_7" arrival="12:33:42.0" departure="12:35:12.0" type="stop">
				</entry>
				<entry posID="STA_8" arrival="12:38:03.0" departure="12:39:33.0" type="stop">
				</entry>
				<entry posID="STA_9" arrival="12:42:24.0" departure="12:43:54.0" type="stop">
				</entry>
				<entry posID="STA_10" arrival="12:46:45.0" type="stop">
				</entry>
			</timetableentries>
		</train>
		<train trainID="106" intervalGroupID="100" trainNumber="106" description="Stopping Follow" type="calculated" dataSource="opentrack" dataDateTime="2006-01-05">
			<timetableentries>
				<entry posID="STA_1" departure="12:11:28.0" type="stop">
					<composition compID="Regio:A SA ( 83 m; 123 t )"/>
				</entry>
				<entry posID="STA_2" arrival="12:14:34.0" departure="12:16:04.0" type="stop">
				</entry>
				<entry posID="STA_3" arrival="12:18:55.0" departure="12:20:25.0" type="stop">
				</entry>
				<entry posID="STA_4" arrival="12:23:16.0" departure="12:24:46.0" type="stop">
				</entry>
				<entry posID="STA_5" arrival="12:27:37.0" departure="12:29:07.0" type="stop">
				</entry>
				<entry posID="STA_6" arrival="12:31:58.0" departure="12:33:28.0" type="stop">
				</entry>
				<entry posID="STA_7" arrival="12:36:19.0" departure="12:37:49.0" type="stop">
				</entry>
				<entry posID="STA_8" arrival="12:40:40.0" departure="12:42:10.0" type="stop">
				</entry>
				<entry posID="STA_9" arrival="12:45:01.0" departure="12:46:31.0" type="stop">
				</entry>
				<entry posID="STA_10" arrival="12:49:22.0" type="stop">
				</entry>
			</timetableentries>
		</train>
		<train trainID="108" intervalGroupID="100" trainNumber="108" description="Stopping Follow" type="calculated" dataSource="opentrack" dataDateTime="2006-01-05">
			<timetableentries>
				<entry posID="STA_1" departure="12:14:05.0" type="stop">
					<composition compID="Regio:A SA ( 83 m; 123 t )"/>
				</entry>
				<entry posID="STA_2" arrival="12:17:11.0" departure="12:18:41.0" type="stop">
				</entry>
				<entry posID="STA_3" arrival="12:21:32.0" departure="12:23:02.0" type="stop">
				</entry>
				<entry posID="STA_4" arrival="12:25:53.0" departure="12:27:23.0" type="stop">
				</entry>
				<entry posID="STA_5" arrival="12:30:14.0" departure="12:31:44.0" type="stop">
				</entry>
				<entry posID="STA_6" arrival="12:34:35.0" departure="12:36:05.0" type="stop">
				</entry>
				<entry posID="STA_7" arrival="12:38:56.0" departure="12:40:26.0" type="stop">
				</entry>
				<entry posID="STA_8" arrival="12:43:17.0" departure="12:44:47.0" type="stop">
				</entry>
				<entry posID="STA_9" arrival="12:47:38.0" departure="12:49:08.0" type="stop">
				</entry>
				<entry posID="STA_10" arrival="12:51:59.0" type="stop">
				</entry>
			</timetableentries>
		</train>
		<train trainID="110" intervalGroupID="100" trainNumber="110" description="Stopping Follow" type="calculated" dataSource="opentrack" dataDateTime="2006-01-05">
			<timetableentries>
				<entry posID="STA_1" departure="12:16:42.0" type="stop">
					<composition compID="Regio:A SA ( 83 m; 123 t )"/>
				</entry>
				<entry posID="STA_2" arrival="12:19:48.0" departure="12:21:18.0" type="stop">
				</entry>
				<entry posID="STA_3" arrival="12:24:09.0" departure="12:25:39.0" type="stop">
				</entry>
				<entry posID="STA_4" arrival="12:28:30.0" departure="12:30:00.0" type="stop">
				</entry>
				<entry posID="STA_5" arrival="12:32:51.0" departure="12:34:21.0" type="stop">
				</entry>
				<entry posID="STA_6" arrival="12:37:12.0" departure="12:38:42.0" type="stop">
				</entry>
				<entry posID="STA_7" arrival="12:41:33.0" departure="12:43:03.0" type="stop">
				</entry>
				<entry posID="STA_8" arrival="12:45:54.0" departure="12:47:24.0" type="stop">
				</entry>
				<entry posID="STA_9" arrival="12:50:15.0" departure="12:51:45.0" type="stop">
				</entry>
				<entry posID="STA_10" arrival="12:54:36.0" type="stop">
				</entry>
			</timetableentries>
		</train>
		<train trainID="112" intervalGroupID="100" trainNumber="112" description="Stopping Follow" type="calculated" dataSource="opentrack" dataDateTime="2006-01-05">
			<timetableentries>
				<entry posID="STA_1" departure="12:19:19.0" type="stop">
					<composition compID="Regio:A SA ( 83 m; 123 t )"/>
				</entry>
				<entry posID="STA_2" arrival="12:22:25.0" departure="12:23:55.0" type="stop">
				</entry>
				<entry posID="STA_3" arrival="12:26:46.0" departure="12:28:16.0" type="stop">
				</entry>
				<entry posID="STA_4" arrival="12:31:07.0" departure="12:32:37.0" type="stop">
				</entry>
				<entry posID="STA_5" arrival="12:35:28.0" departure="12:36:58.0" type="stop">
				</entry>
				<entry posID="STA_6" arrival="12:39:49.0" departure="12:41:19.0" type="stop">
				</entry>
				<entry posID="STA_7" arrival="12:44:10.0" departure="12:45:40.0" type="stop">
				</entry>
				<entry posID="STA_8" arrival="12:48:31.0" departure="12:50:01.0" type="stop">
				</entry>
				<entry posID="STA_9" arrival="12:52:52.0" departure="12:54:22.0" type="stop">
				</entry>
				<entry posID="STA_10" arrival="12:57:13.0" type="stop">
				</entry>
			</timetableentries>
		</train>
		<train trainID="114" intervalGroupID="100" trainNumber="114" description="Stopping Follow" type="calculated" dataSource="opentrack" dataDateTime="2006-01-05">
			<timetableentries>
				<entry posID="STA_1" departure="12:21:56.0" type="stop">
					<composition compID="Regio:A SA ( 83 m; 123 t )"/>
				</entry>
				<entry posID="STA_2" arrival="12:25:02.0" departure="12:26:32.0" type="stop">
				</entry>
				<entry posID="STA_3" arrival="12:29:23.0" departure="12:30:53.0" type="stop">
				</entry>
				<entry posID="STA_4" arrival="12:33:44.0" departure="12:35:14.0" type="stop">
				</entry>
				<entry posID="STA_5" arrival="12:38:05.0" departure="12:39:35.0" type="stop">
				</entry>
				<entry posID="STA_6" arrival="12:42:26.0" departure="12:43:56.0" type="stop">
				</entry>
				<entry posID="STA_7" arrival="12:46:47.0" departure="12:48:17.0" type="stop">
				</entry>
				<entry posID="STA_8" arrival="12:51:08.0" departure="12:52:38.0" type="stop">
				</entry>
				<entry posID="STA_9" arrival="12:55:29.0" departure="12:56:59.0" type="stop">
				</entry>
				<entry posID="STA_10" arrival="12:59:50.0" type="stop">
				</entry>
			</timetableentries>
		</train>
		<train trainID="116" intervalGroupID="100" trainNumber="116" description="Stopping Follow" type="calculated" dataSource="opentrack" dataDateTime="2006-01-05">
			<timetableentries>
				<entry posID="STA_1" departure="12:24:33.0" type="stop">
					<composition compID="Regio:A SA ( 83 m; 123 t )"/>
				</entry>
				<entry posID="STA_2" arrival="12:27:39.0" departure="12:29:09.0" type="stop">
				</entry>
				<entry posID="STA_3" arrival="12:32:00.0" departure="12:33:30.0" type="stop">
				</entry>
				<entry posID="STA_4" arrival="12:36:21.0" departure="12:37:51.0" type="stop">
				</entry>
				<entry posID="STA_5" arrival="12:40:42.0" departure="12:42:12.0" type="stop">
				</entry>
				<entry posID="STA_6" arrival="12:45:03.0" departure="12:46:33.0" type="stop">
				</entry>
				<entry posID="STA_7" arrival="12:49:24.0" departure="12:50:54.0" type="stop">
				</entry>
				<entry posID="STA_8" arrival="12:53:45.0" departure="12:55:15.0" type="stop">
				</entry>
				<entry posID="STA_9" arrival="12:58:06.0" departure="12:59:36.0" type="stop">
				</entry>
				<entry posID="STA_10" arrival="13:02:27.0" type="stop">
				</entry>
			</timetableentries>
		</train>
		<train trainID="118" intervalGroupID="100" trainNumber="118" description="Stopping Follow" type="calculated" dataSource="opentrack" dataDateTime="2006-01-05">
			<timetableentries>
				<entry posID="STA_1" departure="12:27:10.0" type="stop">
					<composition compID="Regio:A SA ( 83 m; 123 t )"/>
				</entry>
				<entry posID="STA_2" arrival="12:30:16.0" departure="12:31:46.0" type="stop">
				</entry>
				<entry posID="STA_3" arrival="12:34:37.0" departure="12:36:07.0" type="stop">
				</entry>
				<entry posID="STA_4" arrival="12:38:58.0" departure="12:40:28.0" type="stop">
				</entry>
				<entry posID="STA_5" arrival="12:43:19.0" departure="12:44:49.0" type="stop">
				</entry>
				<entry posID="STA_6" arrival="12:47:40.0" departure="12:49:10.0" type="stop">
				</entry>
				<entry posID="STA_7" arrival="12:52:01.0" departure="12:53:31.0" type="stop">
				</entry>
				<entry posID="STA_8" arrival="12:56:22.0" departure="12:57:52.0" type="stop">
				</entry>
				<entry posID="STA_9" arrival="13:00:43.0" departure="13:02:13.0" type="stop">
				</entry>
				<entry posID="STA_10" arrival="13:05:04.0" type="stop">
				</entry>
			</timetableentries>
		</train>
		<train trainID="120" intervalGroupID="100" trainNumber="120" description="Stopping Follow" type="calculated" dataSource="opentrack" dataDateTime="2006-01-05">
			<timetableentries>
				<entry posID="STA_1" departure="12:29:47.0" type="stop">
					<composition compID="Regio:A SA ( 83 m; 123 t )"/>
				</entry>
				<entry posID="STA_2" arrival="12:32:53.0" departure="12:34:23.0" type="stop">
				</entry>
				<entry posID="STA_3" arrival="12:37:14.0" departure="12:38:44.0" type="stop">
				</entry>
				<entry posID="STA_4" arrival="12:41:35.0" departure="12:43:05.0" type="stop">
				</entry>
				<entry posID="STA_5" arrival="12:45:56.0" departure="12:47:26.0" type="stop">
				</entry>
				<entry posID="STA_6" arrival="12:50:17.0" departure="12:51:47.0" type="stop">
				</entry>
				<entry posID="STA_7" arrival="12:54:38.0" departure="12:56:08.0" type="stop">
				</entry>
				<entry posID="STA_8" arrival="12:58:59.0" departure="13:00:29.0" type="stop">
				</entry>
				<entry posID="STA_9" arrival="13:03:20.0" departure="13:04:50.0" type="stop">
				</entry>
				<entry posID="STA_10" arrival="13:07:41.0" type="stop">
				</entry>
			</timetableentries>
		</train>
		<train trainID="99" trainNumber="99" description="Stopping Initial" type="calculated" dataSource="opentrack" dataDateTime="2006-01-05">
			<timetableentries>
				<entry posID="STA_1" departure="12:03:20.0" type="stop">
					<composition compID="Regio:A delayed SA ( 83 m; 123 t )"/>
				</entry>
				<entry posID="STA_2" arrival="12:06:26.0" departure="12:06:56.0" type="stop">
				</entry>
				<entry posID="STA_3" arrival="12:09:47.0" departure="12:10:17.0" type="stop">
				</entry>
				<entry posID="STA_4" arrival="12:13:08.0" departure="12:14:18.0" type="stop">
				</entry>
				<entry posID="STA_5" arrival="12:17:09.0" departure="12:18:39.0" type="stop">
				</entry>
				<entry posID="STA_6" arrival="12:21:30.0" departure="12:23:00.0" type="stop">
				</entry>
				<entry posID="STA_7" arrival="12:25:51.0" departure="12:27:21.0" type="stop">
				</entry>
				<entry posID="STA_8" arrival="12:30:12.0" departure="12:31:42.0" type="stop">
				</entry>
				<entry posID="STA_9" arrival="12:34:33.0" departure="12:36:03.0" type="stop">
				</entry>
				<entry posID="STA_10" arrival="12:38:54.0" type="stop">
				</entry>
			</timetableentries>
		</train>
	</timetable>
</railml>
