# Supplementary material for: OpenTrack simulation model files and output dataset for a copenhagen suburban railway
Source: Data Brief. 2019 Apr 28;25:103952. doi: 10.1016/j.dib.2019.103952 (PMC6562172; doi:10.1016/j.dib.2019.103952)
Supplement: Supplementary file 2 — Multimedia component 2 [file mmc2.zip › Data files submitted/Test Generic for TRC/output/OT_100.at]

//
// File: C:\OpenTrack\Test Generic for TRC\output/OT_100.at
//
// Produced by OpenTrack: Fri Dec 14 17:12:52 2018
// Acceleration/Time of Course: 100
// Desc.: Stopping Follow
// Train: Regio:A SA ( 83 m; 123 t ) (83 m / 123 t)
// Train Speedtype: Reihe R
// Itineraries: 1: Home STA1 to end
// Scenario:  Adh. Outside: good / Adh. Tunnel: good / Delay: 5 / Global Perf.: 100.0 % / Course on Time Perf.: 100.0 % / Course Delay Perf.: 100.0 % / Step: 1.0 s / Time: 12:00:00 - 13:30:00
//
// Type    : OT_TimeXPlot
// Desc.   : OT_at
// x-Legend: [s]
// y-Legend: [m/s^2]
//
43387.00	0.000
43443.00	0.000
43444.00	1.300
43445.00	1.300
43446.00	1.300
43447.00	1.300
43448.00	1.300
43449.00	1.300
43450.00	1.300
43451.00	1.300
43452.00	1.225
43453.00	1.100
43454.00	0.999
43455.00	0.913
43456.00	0.850
43457.00	0.802
43458.00	0.755
43459.00	0.715
43460.00	0.691
43461.00	0.651
43462.00	0.634
43463.00	0.602
43464.00	0.577
43465.00	0.561
43466.00	0.544
43467.00	0.000
43468.00	-1.119
43469.00	-1.119
43470.00	-1.119
43471.00	-1.119
43472.00	-1.119
43473.00	-1.119
43474.00	-1.119
43475.00	0.818
43476.00	0.771
43477.00	0.731
43478.00	0.699
43479.00	0.667
43480.00	0.642
43481.00	0.618
43482.00	0.593
43483.00	0.569
43484.00	0.552
43485.00	0.536
43486.00	0.519
43487.00	0.502
43488.00	0.493
43489.00	0.477
43490.00	0.468
43491.00	0.451
43492.00	0.442
43493.00	0.433
43494.00	0.424
43495.00	0.416
43496.00	0.407
43497.00	0.398
43498.00	0.389
43499.00	0.380
43500.00	0.371
43501.00	0.370
43502.00	0.354
43503.00	0.000
43504.00	-1.119
43505.00	0.352
43506.00	0.344
43507.00	0.335
43508.00	0.334
43509.00	0.325
43510.00	0.324
43511.00	0.315
43512.00	0.314
43513.00	0.305
43514.00	0.296
43515.00	0.295
43516.00	0.000
43517.00	0.000
43518.00	0.000
43519.00	0.000
43520.00	0.000
43521.00	0.000
43522.00	0.000
43523.00	0.000
43524.00	0.000
43525.00	0.000
43526.00	0.000
43527.00	0.000
43528.00	0.000
43529.00	0.000
43530.00	0.000
43531.00	0.000
43532.00	-1.119
43533.00	-1.119
43534.00	-1.119
43535.00	0.333
43536.00	0.324
43537.00	0.316
43538.00	0.315
43539.00	0.306
43540.00	0.305
43541.00	0.296
43542.00	0.295
43543.00	0.000
43544.00	0.000
43545.00	0.000
43546.00	0.000
43547.00	0.000
43548.00	0.000
43549.00	0.000
43550.00	0.000
43551.00	0.000
43552.00	0.000
43553.00	0.000
43554.00	0.000
43555.00	0.000
43556.00	0.000
43557.00	0.000
43558.00	0.000
43559.00	0.000
43560.00	0.000
43561.00	0.000
43562.00	0.000
43563.00	-1.119
43564.00	-1.119
43565.00	-1.119
43566.00	0.333
43567.00	0.324
43568.00	0.316
43569.00	0.315
43570.00	0.306
43571.00	0.305
43572.00	0.296
43573.00	0.295
43574.00	0.000
43575.00	0.000
43576.00	0.000
43577.00	0.000
43578.00	0.000
43579.00	0.000
43580.00	0.000
43581.00	0.000
43582.00	0.000
43583.00	0.000
43584.00	0.000
43585.00	0.000
43586.00	0.000
43587.00	0.000
43588.00	0.000
43589.00	0.000
43590.00	0.000
43591.00	0.000
43592.00	0.000
43593.00	0.000
43594.00	-1.119
43595.00	-1.119
43596.00	-1.119
43597.00	-1.119
43598.00	-1.119
43599.00	-1.119
43600.00	-1.119
43601.00	-1.119
43602.00	-1.119
43603.00	-1.119
43604.00	-1.119
43605.00	-1.119
43606.00	-1.119
43607.00	-1.119
43608.00	-1.119
43609.00	-1.119
43610.00	-1.119
43611.00	-1.119
43612.00	-1.119
43613.00	-1.119
43614.00	-1.119
43615.00	-1.119
43616.00	-1.119
43617.00	-1.119
43618.00	-1.119
43619.00	-1.119
43620.00	-1.119
43621.00	-1.119
43622.00	-1.119
43623.00	-1.119
43624.00	0.000
43625.00	0.000
43626.00	0.000
43627.00	0.000
43628.00	0.000
43629.00	0.000
43630.00	0.000
43631.00	0.000
43632.00	0.000
43633.00	0.000
43634.00	0.000
43635.00	0.000
43636.00	0.000
43637.00	0.000
43638.00	1.300
43639.00	1.300
43640.00	1.300
43641.00	1.300
43642.00	1.300
43643.00	1.300
43644.00	1.300
43645.00	1.300
43646.00	1.225
43647.00	1.100
43648.00	0.999
43649.00	0.913
43650.00	0.850
43651.00	0.802
43652.00	0.755
43653.00	0.715
43654.00	0.691
43655.00	0.651
43656.00	0.634
43657.00	0.602
43658.00	0.577
43659.00	0.561
43660.00	0.000
43661.00	-1.119
43662.00	-1.119
43663.00	-1.119
43664.00	-1.119
43665.00	-1.119
43666.00	-1.119
43667.00	-1.119
43668.00	-1.119
43669.00	-1.119
43670.00	-1.119
43671.00	-1.119
43672.00	-1.119
43673.00	-1.119
43674.00	-1.119
43675.00	-1.119
43676.00	-1.119
43677.00	-1.119
43678.00	-1.119
43679.00	-1.119
43680.00	0.000
43710.00	0.000
43711.00	1.300
43712.00	1.300
43713.00	1.300
43714.00	1.300
43715.00	1.300
43716.00	1.300
43717.00	1.300
43718.00	1.300
43719.00	1.225
43720.00	1.100
43721.00	0.999
43722.00	0.913
43723.00	0.850
43724.00	0.802
43725.00	0.755
43726.00	0.715
43727.00	0.691
43728.00	0.651
43729.00	0.634
43730.00	0.602
43731.00	0.577
43732.00	0.561
43733.00	0.544
43734.00	0.527
43735.00	0.511
43736.00	0.494
43737.00	0.485
43738.00	0.476
43739.00	0.460
43740.00	0.451
43741.00	0.442
43742.00	0.425
43743.00	0.416
43744.00	0.407
43745.00	0.398
43746.00	0.390
43747.00	0.381
43748.00	0.380
43749.00	0.371
43750.00	0.362
43751.00	0.353
43752.00	0.344
43753.00	0.343
43754.00	0.334
43755.00	0.333
43756.00	0.324
43757.00	0.316
43758.00	0.315
43759.00	0.306
43760.00	0.305
43761.00	0.296
43762.00	0.295
43763.00	0.000
43764.00	0.000
43765.00	0.000
43766.00	0.000
43767.00	0.000
43768.00	0.000
43769.00	0.000
43770.00	0.000
43771.00	0.000
43772.00	0.000
43773.00	0.000
43774.00	0.000
43775.00	0.000
43776.00	0.000
43777.00	0.000
43778.00	0.000
43779.00	0.000
43780.00	0.000
43781.00	0.000
43782.00	0.000
43783.00	0.000
43784.00	0.000
43785.00	0.000
43786.00	0.000
43787.00	0.000
43788.00	0.000
43789.00	0.000
43790.00	0.000
43791.00	0.000
43792.00	0.000
43793.00	0.000
43794.00	0.000
43795.00	0.000
43796.00	0.000
43797.00	0.000
43798.00	0.000
43799.00	0.000
43800.00	0.000
43801.00	0.000
43802.00	0.000
43803.00	0.000
43804.00	0.000
43805.00	0.000
43806.00	0.000
43807.00	0.000
43808.00	0.000
43809.00	0.000
43810.00	0.000
43811.00	0.000
43812.00	0.000
43813.00	0.000
43814.00	0.000
43815.00	0.000
43816.00	0.000
43817.00	0.000
43818.00	0.000
43819.00	0.000
43820.00	0.000
43821.00	0.000
43822.00	0.000
43823.00	0.000
43824.00	0.000
43825.00	0.000
43826.00	0.000
43827.00	0.000
43828.00	0.000
43829.00	0.000
43830.00	0.000
43831.00	0.000
43832.00	0.000
43833.00	0.000
43834.00	0.000
43835.00	0.000
43836.00	-1.119
43837.00	-1.119
43838.00	-1.119
43839.00	0.333
43840.00	0.324
43841.00	0.316
43842.00	0.315
43843.00	0.306
43844.00	0.305
43845.00	0.296
43846.00	0.295
43847.00	0.000
43848.00	0.000
43849.00	0.000
43850.00	0.000
43851.00	0.000
43852.00	-1.119
43853.00	-1.119
43854.00	-1.119
43855.00	-1.119
43856.00	-1.119
43857.00	-1.119
43858.00	-1.119
43859.00	-1.119
43860.00	-1.119
43861.00	-1.119
43862.00	-1.119
43863.00	-1.119
43864.00	-1.119
43865.00	-1.119
43866.00	-1.119
43867.00	-1.119
43868.00	-1.119
43869.00	-1.119
43870.00	-1.119
43871.00	-1.119
43872.00	-1.119
43873.00	-1.119
43874.00	-1.119
43875.00	-1.119
43876.00	-1.119
43877.00	-1.119
43878.00	-1.119
43879.00	-1.119
43880.00	-1.119
43881.00	-1.119
43882.00	0.000
43954.00	0.000
43955.00	1.300
43956.00	1.300
43957.00	1.300
43958.00	1.300
43959.00	1.300
43960.00	1.300
43961.00	1.300
43962.00	1.300
43963.00	1.225
43964.00	1.100
43965.00	0.999
43966.00	0.913
43967.00	0.850
43968.00	0.802
43969.00	0.755
43970.00	0.715
43971.00	0.691
43972.00	0.651
43973.00	0.634
43974.00	0.602
43975.00	0.577
43976.00	0.561
43977.00	0.544
43978.00	0.527
43979.00	0.511
43980.00	0.494
43981.00	0.485
43982.00	0.476
43983.00	0.460
43984.00	0.451
43985.00	0.442
43986.00	0.425
43987.00	0.416
43988.00	0.407
43989.00	0.398
43990.00	0.390
43991.00	0.381
43992.00	0.380
43993.00	0.371
43994.00	0.362
43995.00	0.353
43996.00	0.344
43997.00	0.343
43998.00	0.334
43999.00	0.333
44000.00	0.324
44001.00	0.316
44002.00	0.315
44003.00	0.306
44004.00	0.305
44005.00	0.296
44006.00	0.295
44007.00	0.000
44008.00	0.000
44009.00	0.000
44010.00	0.000
44011.00	0.000
44012.00	0.000
44013.00	0.000
44014.00	0.000
44015.00	0.000
44016.00	0.000
44017.00	0.000
44018.00	0.000
44019.00	0.000
44020.00	0.000
44021.00	0.000
44022.00	0.000
44023.00	0.000
44024.00	0.000
44025.00	0.000
44026.00	0.000
44027.00	0.000
44028.00	0.000
44029.00	0.000
44030.00	0.000
44031.00	0.000
44032.00	0.000
44033.00	0.000
44034.00	0.000
44035.00	0.000
44036.00	0.000
44037.00	0.000
44038.00	0.000
44039.00	0.000
44040.00	0.000
44041.00	0.000
44042.00	0.000
44043.00	0.000
44044.00	0.000
44045.00	0.000
44046.00	0.000
44047.00	0.000
44048.00	0.000
44049.00	0.000
44050.00	0.000
44051.00	0.000
44052.00	0.000
44053.00	0.000
44054.00	0.000
44055.00	0.000
44056.00	0.000
44057.00	0.000
44058.00	0.000
44059.00	0.000
44060.00	0.000
44061.00	0.000
44062.00	0.000
44063.00	0.000
44064.00	0.000
44065.00	0.000
44066.00	0.000
44067.00	0.000
44068.00	0.000
44069.00	0.000
44070.00	0.000
44071.00	0.000
44072.00	0.000
44073.00	0.000
44074.00	0.000
44075.00	0.000
44076.00	0.000
44077.00	0.000
44078.00	0.000
44079.00	0.000
44080.00	0.000
44081.00	0.000
44082.00	0.000
44083.00	0.000
44084.00	0.000
44085.00	0.000
44086.00	0.000
44087.00	0.000
44088.00	0.000
44089.00	0.000
44090.00	0.000
44091.00	0.000
44092.00	0.000
44093.00	0.000
44094.00	0.000
44095.00	-1.119
44096.00	-1.119
44097.00	-1.119
44098.00	-1.119
44099.00	-1.119
44100.00	-1.119
44101.00	-1.119
44102.00	-1.119
44103.00	-1.119
44104.00	-1.119
44105.00	-1.119
44106.00	-1.119
44107.00	-1.119
44108.00	-1.119
44109.00	-1.119
44110.00	-1.119
44111.00	-1.119
44112.00	-1.119
44113.00	-1.119
44114.00	-1.119
44115.00	-1.119
44116.00	-1.119
44117.00	-1.119
44118.00	-1.119
44119.00	-1.119
44120.00	-1.119
44121.00	-1.119
44122.00	-1.119
44123.00	-1.119
44124.00	-1.119
44125.00	0.000
44215.00	0.000
44216.00	1.300
44217.00	1.300
44218.00	1.300
44219.00	1.300
44220.00	1.300
44221.00	1.300
44222.00	1.300
44223.00	1.300
44224.00	1.225
44225.00	1.100
44226.00	0.999
44227.00	0.913
44228.00	0.850
44229.00	0.802
44230.00	0.755
44231.00	0.715
44232.00	0.691
44233.00	0.651
44234.00	0.634
44235.00	0.602
44236.00	0.577
44237.00	0.561
44238.00	0.544
44239.00	0.527
44240.00	0.511
44241.00	0.494
44242.00	0.485
44243.00	0.476
44244.00	0.460
44245.00	0.451
44246.00	0.442
44247.00	0.425
44248.00	0.416
44249.00	0.407
44250.00	0.398
44251.00	0.390
44252.00	0.381
44253.00	0.380
44254.00	0.371
44255.00	0.362
44256.00	0.353
44257.00	0.344
44258.00	0.343
44259.00	0.334
44260.00	0.333
44261.00	0.324
44262.00	0.316
44263.00	0.315
44264.00	0.306
44265.00	0.305
44266.00	0.296
44267.00	0.295
44268.00	0.000
44269.00	0.000
44270.00	0.000
44271.00	0.000
44272.00	0.000
44273.00	0.000
44274.00	0.000
44275.00	0.000
44276.00	0.000
44277.00	0.000
44278.00	0.000
44279.00	0.000
44280.00	0.000
44281.00	0.000
44282.00	0.000
44283.00	0.000
44284.00	0.000
44285.00	0.000
44286.00	0.000
44287.00	0.000
44288.00	0.000
44289.00	0.000
44290.00	0.000
44291.00	0.000
44292.00	0.000
44293.00	0.000
44294.00	0.000
44295.00	0.000
44296.00	0.000
44297.00	0.000
44298.00	0.000
44299.00	0.000
44300.00	0.000
44301.00	0.000
44302.00	0.000
44303.00	0.000
44304.00	0.000
44305.00	0.000
44306.00	0.000
44307.00	0.000
44308.00	0.000
44309.00	0.000
44310.00	0.000
44311.00	0.000
44312.00	0.000
44313.00	0.000
44314.00	0.000
44315.00	0.000
44316.00	0.000
44317.00	0.000
44318.00	0.000
44319.00	0.000
44320.00	0.000
44321.00	0.000
44322.00	0.000
44323.00	0.000
44324.00	0.000
44325.00	0.000
44326.00	0.000
44327.00	0.000
44328.00	0.000
44329.00	0.000
44330.00	0.000
44331.00	0.000
44332.00	0.000
44333.00	0.000
44334.00	0.000
44335.00	0.000
44336.00	0.000
44337.00	0.000
44338.00	0.000
44339.00	0.000
44340.00	0.000
44341.00	0.000
44342.00	0.000
44343.00	0.000
44344.00	0.000
44345.00	0.000
44346.00	0.000
44347.00	0.000
44348.00	0.000
44349.00	0.000
44350.00	0.000
44351.00	0.000
44352.00	0.000
44353.00	0.000
44354.00	0.000
44355.00	0.000
44356.00	-1.119
44357.00	-1.119
44358.00	-1.119
44359.00	-1.119
44360.00	-1.119
44361.00	-1.119
44362.00	-1.119
44363.00	-1.119
44364.00	-1.119
44365.00	-1.119
44366.00	-1.119
44367.00	-1.119
44368.00	-1.119
44369.00	-1.119
44370.00	-1.119
44371.00	-1.119
44372.00	-1.119
44373.00	-1.119
44374.00	-1.119
44375.00	-1.119
44376.00	-1.119
44377.00	-1.119
44378.00	-1.119
44379.00	-1.119
44380.00	-1.119
44381.00	-1.119
44382.00	-1.119
44383.00	-1.119
44384.00	-1.119
44385.00	-1.119
44386.00	0.000
44476.00	0.000
44477.00	1.300
44478.00	1.300
44479.00	1.300
44480.00	1.300
44481.00	1.300
44482.00	1.300
44483.00	1.300
44484.00	1.300
44485.00	1.225
44486.00	1.100
44487.00	0.999
44488.00	0.913
44489.00	0.850
44490.00	0.802
44491.00	0.755
44492.00	0.715
44493.00	0.691
44494.00	0.651
44495.00	0.634
44496.00	0.602
44497.00	0.577
44498.00	0.561
44499.00	0.544
44500.00	0.527
44501.00	0.511
44502.00	0.494
44503.00	0.485
44504.00	0.476
44505.00	0.460
44506.00	0.451
44507.00	0.442
44508.00	0.425
44509.00	0.416
44510.00	0.407
44511.00	0.398
44512.00	0.390
44513.00	0.381
44514.00	0.380
44515.00	0.371
44516.00	0.362
44517.00	0.353
44518.00	0.344
44519.00	0.343
44520.00	0.334
44521.00	0.333
44522.00	0.324
44523.00	0.316
44524.00	0.315
44525.00	0.306
44526.00	0.305
44527.00	0.296
44528.00	0.295
44529.00	0.000
44530.00	0.000
44531.00	0.000
44532.00	0.000
44533.00	0.000
44534.00	0.000
44535.00	0.000
44536.00	0.000
44537.00	0.000
44538.00	0.000
44539.00	0.000
44540.00	0.000
44541.00	0.000
44542.00	0.000
44543.00	0.000
44544.00	0.000
44545.00	0.000
44546.00	0.000
44547.00	0.000
44548.00	0.000
44549.00	0.000
44550.00	0.000
44551.00	0.000
44552.00	0.000
44553.00	0.000
44554.00	0.000
44555.00	0.000
44556.00	0.000
44557.00	0.000
44558.00	0.000
44559.00	0.000
44560.00	0.000
44561.00	0.000
44562.00	0.000
44563.00	0.000
44564.00	0.000
44565.00	0.000
44566.00	0.000
44567.00	0.000
44568.00	0.000
44569.00	0.000
44570.00	0.000
44571.00	0.000
44572.00	0.000
44573.00	0.000
44574.00	0.000
44575.00	0.000
44576.00	0.000
44577.00	0.000
44578.00	0.000
44579.00	0.000
44580.00	0.000
44581.00	0.000
44582.00	0.000
44583.00	0.000
44584.00	0.000
44585.00	0.000
44586.00	0.000
44587.00	0.000
44588.00	0.000
44589.00	0.000
44590.00	0.000
44591.00	0.000
44592.00	0.000
44593.00	0.000
44594.00	0.000
44595.00	0.000
44596.00	0.000
44597.00	0.000
44598.00	0.000
44599.00	0.000
44600.00	0.000
44601.00	0.000
44602.00	0.000
44603.00	0.000
44604.00	0.000
44605.00	0.000
44606.00	0.000
44607.00	0.000
44608.00	0.000
44609.00	0.000
44610.00	0.000
44611.00	0.000
44612.00	0.000
44613.00	0.000
44614.00	0.000
44615.00	0.000
44616.00	0.000
44617.00	-1.119
44618.00	-1.119
44619.00	-1.119
44620.00	-1.119
44621.00	-1.119
44622.00	-1.119
44623.00	-1.119
44624.00	-1.119
44625.00	-1.119
44626.00	-1.119
44627.00	-1.119
44628.00	-1.119
44629.00	-1.119
44630.00	-1.119
44631.00	-1.119
44632.00	-1.119
44633.00	-1.119
44634.00	-1.119
44635.00	-1.119
44636.00	-1.119
44637.00	-1.119
44638.00	-1.119
44639.00	-1.119
44640.00	-1.119
44641.00	-1.119
44642.00	-1.119
44643.00	-1.119
44644.00	-1.119
44645.00	-1.119
44646.00	-1.119
44647.00	0.000
44737.00	0.000
44738.00	1.300
44739.00	1.300
44740.00	1.300
44741.00	1.300
44742.00	1.300
44743.00	1.300
44744.00	1.300
44745.00	1.300
44746.00	1.225
44747.00	1.100
44748.00	0.999
44749.00	0.913
44750.00	0.850
44751.00	0.802
44752.00	0.755
44753.00	0.715
44754.00	0.691
44755.00	0.651
44756.00	0.634
44757.00	0.602
44758.00	0.577
44759.00	0.561
44760.00	0.544
44761.00	0.527
44762.00	0.511
44763.00	0.494
44764.00	0.485
44765.00	0.476
44766.00	0.460
44767.00	0.451
44768.00	0.442
44769.00	0.425
44770.00	0.416
44771.00	0.407
44772.00	0.398
44773.00	0.390
44774.00	0.381
44775.00	0.380
44776.00	0.371
44777.00	0.362
44778.00	0.353
44779.00	0.344
44780.00	0.343
44781.00	0.334
44782.00	0.333
44783.00	0.324
44784.00	0.316
44785.00	0.315
44786.00	0.306
44787.00	0.305
44788.00	0.296
44789.00	0.295
44790.00	0.000
44791.00	0.000
44792.00	0.000
44793.00	0.000
44794.00	0.000
44795.00	0.000
44796.00	0.000
44797.00	0.000
44798.00	0.000
44799.00	0.000
44800.00	0.000
44801.00	0.000
44802.00	0.000
44803.00	0.000
44804.00	0.000
44805.00	0.000
44806.00	0.000
44807.00	0.000
44808.00	0.000
44809.00	0.000
44810.00	0.000
44811.00	0.000
44812.00	0.000
44813.00	0.000
44814.00	0.000
44815.00	0.000
44816.00	0.000
44817.00	0.000
44818.00	0.000
44819.00	0.000
44820.00	0.000
44821.00	0.000
44822.00	0.000
44823.00	0.000
44824.00	0.000
44825.00	0.000
44826.00	0.000
44827.00	0.000
44828.00	0.000
44829.00	0.000
44830.00	0.000
44831.00	0.000
44832.00	0.000
44833.00	0.000
44834.00	0.000
44835.00	0.000
44836.00	0.000
44837.00	0.000
44838.00	0.000
44839.00	0.000
44840.00	0.000
44841.00	0.000
44842.00	0.000
44843.00	0.000
44844.00	0.000
44845.00	0.000
44846.00	0.000
44847.00	0.000
44848.00	0.000
44849.00	0.000
44850.00	0.000
44851.00	0.000
44852.00	0.000
44853.00	0.000
44854.00	0.000
44855.00	0.000
44856.00	0.000
44857.00	0.000
44858.00	0.000
44859.00	0.000
44860.00	0.000
44861.00	0.000
44862.00	0.000
44863.00	0.000
44864.00	0.000
44865.00	0.000
44866.00	0.000
44867.00	0.000
44868.00	0.000
44869.00	0.000
44870.00	0.000
44871.00	0.000
44872.00	0.000
44873.00	0.000
44874.00	0.000
44875.00	0.000
44876.00	0.000
44877.00	0.000
44878.00	-1.119
44879.00	-1.119
44880.00	-1.119
44881.00	-1.119
44882.00	-1.119
44883.00	-1.119
44884.00	-1.119
44885.00	-1.119
44886.00	-1.119
44887.00	-1.119
44888.00	-1.119
44889.00	-1.119
44890.00	-1.119
44891.00	-1.119
44892.00	-1.119
44893.00	-1.119
44894.00	-1.119
44895.00	-1.119
44896.00	-1.119
44897.00	-1.119
44898.00	-1.119
44899.00	-1.119
44900.00	-1.119
44901.00	-1.119
44902.00	-1.119
44903.00	-1.119
44904.00	-1.119
44905.00	-1.119
44906.00	-1.119
44907.00	-1.119
44908.00	0.000
44998.00	0.000
44999.00	1.300
45000.00	1.300
45001.00	1.300
45002.00	1.300
45003.00	1.300
45004.00	1.300
45005.00	1.300
45006.00	1.300
45007.00	1.225
45008.00	1.100
45009.00	0.999
45010.00	0.913
45011.00	0.850
45012.00	0.802
45013.00	0.755
45014.00	0.715
45015.00	0.691
45016.00	0.651
45017.00	0.634
45018.00	0.602
45019.00	0.577
45020.00	0.561
45021.00	0.544
45022.00	0.527
45023.00	0.511
45024.00	0.494
45025.00	0.485
45026.00	0.476
45027.00	0.460
45028.00	0.451
45029.00	0.442
45030.00	0.425
45031.00	0.416
45032.00	0.407
45033.00	0.398
45034.00	0.390
45035.00	0.381
45036.00	0.380
45037.00	0.371
45038.00	0.362
45039.00	0.353
45040.00	0.344
45041.00	0.343
45042.00	0.334
45043.00	0.333
45044.00	0.324
45045.00	0.316
45046.00	0.315
45047.00	0.306
45048.00	0.305
45049.00	0.296
45050.00	0.295
45051.00	0.000
45052.00	0.000
45053.00	0.000
45054.00	0.000
45055.00	0.000
45056.00	0.000
45057.00	0.000
45058.00	0.000
45059.00	0.000
45060.00	0.000
45061.00	0.000
45062.00	0.000
45063.00	0.000
45064.00	0.000
45065.00	0.000
45066.00	0.000
45067.00	0.000
45068.00	0.000
45069.00	0.000
45070.00	0.000
45071.00	0.000
45072.00	0.000
45073.00	0.000
45074.00	0.000
45075.00	0.000
45076.00	0.000
45077.00	0.000
45078.00	0.000
45079.00	0.000
45080.00	0.000
45081.00	0.000
45082.00	0.000
45083.00	0.000
45084.00	0.000
45085.00	0.000
45086.00	0.000
45087.00	0.000
45088.00	0.000
45089.00	0.000
45090.00	0.000
45091.00	0.000
45092.00	0.000
45093.00	0.000
45094.00	0.000
45095.00	0.000
45096.00	0.000
45097.00	0.000
45098.00	0.000
45099.00	0.000
45100.00	0.000
45101.00	0.000
45102.00	0.000
45103.00	0.000
45104.00	0.000
45105.00	0.000
45106.00	0.000
45107.00	0.000
45108.00	0.000
45109.00	0.000
45110.00	0.000
45111.00	0.000
45112.00	0.000
45113.00	0.000
45114.00	0.000
45115.00	0.000
45116.00	0.000
45117.00	0.000
45118.00	0.000
45119.00	0.000
45120.00	0.000
45121.00	0.000
45122.00	0.000
45123.00	0.000
45124.00	0.000
45125.00	0.000
45126.00	0.000
45127.00	0.000
45128.00	0.000
45129.00	0.000
45130.00	0.000
45131.00	0.000
45132.00	0.000
45133.00	0.000
45134.00	0.000
45135.00	0.000
45136.00	0.000
45137.00	0.000
45138.00	0.000
45139.00	-1.119
45140.00	-1.119
45141.00	-1.119
45142.00	-1.119
45143.00	-1.119
45144.00	-1.119
45145.00	-1.119
45146.00	-1.119
45147.00	-1.119
45148.00	-1.119
45149.00	-1.119
45150.00	-1.119
45151.00	-1.119
45152.00	-1.119
45153.00	-1.119
45154.00	-1.119
45155.00	-1.119
45156.00	-1.119
45157.00	-1.119
45158.00	-1.119
45159.00	-1.119
45160.00	-1.119
45161.00	-1.119
45162.00	-1.119
45163.00	-1.119
45164.00	-1.119
45165.00	-1.119
45166.00	-1.119
45167.00	-1.119
45168.00	-1.119
45169.00	0.000
45259.00	0.000
45260.00	1.300
45261.00	1.300
45262.00	1.300
45263.00	1.300
45264.00	1.300
45265.00	1.300
45266.00	1.300
45267.00	1.300
45268.00	1.225
45269.00	1.100
45270.00	0.999
45271.00	0.913
45272.00	0.850
45273.00	0.802
45274.00	0.755
45275.00	0.715
45276.00	0.691
45277.00	0.651
45278.00	0.634
45279.00	0.602
45280.00	0.577
45281.00	0.561
45282.00	0.544
45283.00	0.527
45284.00	0.511
45285.00	0.494
45286.00	0.485
45287.00	0.476
45288.00	0.460
45289.00	0.451
45290.00	0.442
45291.00	0.425
45292.00	0.416
45293.00	0.407
45294.00	0.398
45295.00	0.390
45296.00	0.381
45297.00	0.380
45298.00	0.371
45299.00	0.362
45300.00	0.353
45301.00	0.344
45302.00	0.343
45303.00	0.334
45304.00	0.333
45305.00	0.324
45306.00	0.316
45307.00	0.315
45308.00	0.306
45309.00	0.305
45310.00	0.296
45311.00	0.295
45312.00	0.000
45313.00	0.000
45314.00	0.000
45315.00	0.000
45316.00	0.000
45317.00	0.000
45318.00	0.000
45319.00	0.000
45320.00	0.000
45321.00	0.000
45322.00	0.000
45323.00	0.000
45324.00	0.000
45325.00	0.000
45326.00	0.000
45327.00	0.000
45328.00	0.000
45329.00	0.000
45330.00	0.000
45331.00	0.000
45332.00	0.000
45333.00	0.000
45334.00	0.000
45335.00	0.000
45336.00	0.000
45337.00	0.000
45338.00	0.000
45339.00	0.000
45340.00	0.000
45341.00	0.000
45342.00	0.000
45343.00	0.000
45344.00	0.000
45345.00	0.000
45346.00	0.000
45347.00	0.000
45348.00	0.000
45349.00	0.000
45350.00	0.000
45351.00	0.000
45352.00	0.000
45353.00	0.000
45354.00	0.000
45355.00	0.000
45356.00	0.000
45357.00	0.000
45358.00	0.000
45359.00	0.000
45360.00	0.000
45361.00	0.000
45362.00	0.000
45363.00	0.000
45364.00	0.000
45365.00	0.000
45366.00	0.000
45367.00	0.000
45368.00	0.000
45369.00	0.000
45370.00	0.000
45371.00	0.000
45372.00	0.000
45373.00	0.000
45374.00	0.000
45375.00	0.000
45376.00	0.000
45377.00	0.000
45378.00	0.000
45379.00	0.000
45380.00	0.000
45381.00	0.000
45382.00	0.000
45383.00	0.000
45384.00	0.000
45385.00	0.000
45386.00	0.000
45387.00	0.000
45388.00	0.000
45389.00	0.000
45390.00	0.000
45391.00	0.000
45392.00	0.000
45393.00	0.000
45394.00	0.000
45395.00	0.000
45396.00	0.000
45397.00	0.000
45398.00	0.000
45399.00	0.000
45400.00	-1.119
45401.00	-1.119
45402.00	-1.119
45403.00	-1.119
45404.00	-1.119
45405.00	-1.119
45406.00	-1.119
45407.00	-1.119
45408.00	-1.119
45409.00	-1.119
45410.00	-1.119
45411.00	-1.119
45412.00	-1.119
45413.00	-1.119
45414.00	-1.119
45415.00	-1.119
45416.00	-1.119
45417.00	-1.119
45418.00	-1.119
45419.00	-1.119
45420.00	-1.119
45421.00	-1.119
45422.00	-1.119
45423.00	-1.119
45424.00	-1.119
45425.00	-1.119
45426.00	-1.119
45427.00	-1.119
45428.00	-1.119
45429.00	-1.119
45430.00	0.000
45520.00	0.000
45521.00	1.300
45522.00	1.300
45523.00	1.300
45524.00	1.300
45525.00	1.300
45526.00	1.300
45527.00	1.300
45528.00	1.300
45529.00	1.225
45530.00	1.100
45531.00	0.999
45532.00	0.913
45533.00	0.850
45534.00	0.802
45535.00	0.755
45536.00	0.715
45537.00	0.691
45538.00	0.651
45539.00	0.634
45540.00	0.602
45541.00	0.577
45542.00	0.561
45543.00	0.544
45544.00	0.527
45545.00	0.511
45546.00	0.494
45547.00	0.485
45548.00	0.476
45549.00	0.460
45550.00	0.451
45551.00	0.442
45552.00	0.425
45553.00	0.416
45554.00	0.407
45555.00	0.398
45556.00	0.390
45557.00	0.381
45558.00	0.380
45559.00	0.371
45560.00	0.362
45561.00	0.353
45562.00	0.344
45563.00	0.343
45564.00	0.334
45565.00	0.333
45566.00	0.324
45567.00	0.316
45568.00	0.315
45569.00	0.306
45570.00	0.305
45571.00	0.296
45572.00	0.295
45573.00	0.000
45574.00	0.000
45575.00	0.000
45576.00	0.000
45577.00	0.000
45578.00	0.000
45579.00	0.000
45580.00	0.000
45581.00	0.000
45582.00	0.000
45583.00	0.000
45584.00	0.000
45585.00	0.000
45586.00	0.000
45587.00	0.000
45588.00	0.000
45589.00	0.000
45590.00	0.000
45591.00	0.000
45592.00	0.000
45593.00	0.000
45594.00	0.000
45595.00	0.000
45596.00	0.000
45597.00	0.000
45598.00	0.000
45599.00	0.000
45600.00	0.000
45601.00	0.000
45602.00	0.000
45603.00	0.000
45604.00	0.000
45605.00	0.000
45606.00	0.000
45607.00	0.000
45608.00	0.000
45609.00	0.000
45610.00	0.000
45611.00	0.000
45612.00	0.000
45613.00	0.000
45614.00	0.000
45615.00	0.000
45616.00	0.000
45617.00	0.000
45618.00	0.000
45619.00	0.000
45620.00	0.000
45621.00	0.000
45622.00	0.000
45623.00	0.000
45624.00	0.000
45625.00	0.000
45626.00	0.000
45627.00	0.000
45628.00	0.000
45629.00	0.000
45630.00	0.000
45631.00	0.000
45632.00	0.000
45633.00	0.000
45634.00	0.000
45635.00	0.000
45636.00	0.000
45637.00	0.000
45638.00	0.000
45639.00	0.000
45640.00	0.000
45641.00	0.000
45642.00	0.000
45643.00	0.000
45644.00	0.000
45645.00	0.000
45646.00	0.000
45647.00	0.000
45648.00	0.000
45649.00	0.000
45650.00	0.000
45651.00	0.000
45652.00	0.000
45653.00	0.000
45654.00	0.000
45655.00	0.000
45656.00	0.000
45657.00	0.000
45658.00	0.000
45659.00	0.000
45660.00	0.000
45661.00	-1.119
45662.00	-1.119
45663.00	-1.119
45664.00	-1.119
45665.00	-1.119
45666.00	-1.119
45667.00	-1.119
45668.00	-1.119
45669.00	-1.119
45670.00	-1.119
45671.00	-1.119
45672.00	-1.119
45673.00	-1.119
45674.00	-1.119
45675.00	-1.119
45676.00	-1.119
45677.00	-1.119
45678.00	-1.119
45679.00	-1.119
45680.00	-1.119
45681.00	-1.119
45682.00	-1.119
45683.00	-1.119
45684.00	-1.119
45685.00	-1.119
45686.00	-1.119
45687.00	-1.119
45688.00	-1.119
45689.00	-1.119
45690.00	-1.119
45691.00	0.000
45722.00	0.000
45722.00	0.000
