# Supplementary material for: OpenTrack simulation model files and output dataset for a copenhagen suburban railway
Source: Data Brief. 2019 Apr 28;25:103952. doi: 10.1016/j.dib.2019.103952 (PMC6562172; doi:10.1016/j.dib.2019.103952)
Supplement: Supplementary file 2 — Multimedia component 2 [file mmc2.zip › Data files submitted/Test Generic for TRC/output/OT_100.st1]

//
// File: C:\OpenTrack\Test Generic for TRC\output/OT_100.st1
//
// Produced by OpenTrack: Fri Dec 14 17:12:52 2018
// Distance/Time of Course: 100
// Desc.: Stopping Follow
// Train: Regio:A SA ( 83 m; 123 t ) (83 m / 123 t)
// Train Speedtype: Reihe R
// Itineraries: 1: Home STA1 to end
// Scenario:  Adh. Outside: good / Adh. Tunnel: good / Delay: 5 / Global Perf.: 100.0 % / Course on Time Perf.: 100.0 % / Course Delay Perf.: 100.0 % / Step: 1.0 s / Time: 12:00:00 - 13:30:00
//
// Type    : OT_TimeXPlot
// Desc.   : OT_st1
// x-Legend: [s]
// y-Legend: [km]
//
43387.00	0.0000
43443.00	0.0000
43444.00	0.0007
43445.00	0.0026
43446.00	0.0058
43447.00	0.0104
43448.00	0.0162
43449.00	0.0234
43450.00	0.0318
43451.00	0.0416
43452.00	0.0526
43453.00	0.0648
43454.00	0.0780
43455.00	0.0922
43456.00	0.1073
43457.00	0.1231
43458.00	0.1398
43459.00	0.1572
43460.00	0.1753
43461.00	0.1941
43462.00	0.2135
43463.00	0.2335
43464.00	0.2542
43465.00	0.2754
43466.00	0.2971
43467.00	0.3147
43468.00	0.3371
43469.00	0.3584
43470.00	0.3785
43471.00	0.3975
43472.00	0.4154
43473.00	0.4322
43474.00	0.4479
43475.00	0.4634
43476.00	0.4797
43477.00	0.4968
43478.00	0.5146
43479.00	0.5330
43480.00	0.5521
43481.00	0.5719
43482.00	0.5922
43483.00	0.6132
43484.00	0.6346
43485.00	0.6567
43486.00	0.6792
43487.00	0.7023
43488.00	0.7259
43489.00	0.7499
43490.00	0.7745
43491.00	0.7995
43492.00	0.8249
43493.00	0.8508
43494.00	0.8771
43495.00	0.9038
43496.00	0.9309
43497.00	0.9585
43498.00	0.9864
43499.00	1.0147
43500.00	1.0434
43501.00	1.0725
43502.00	1.1019
43503.00	1.1267
43504.00	1.1570
43505.00	1.1867
43506.00	1.2168
43507.00	1.2473
43508.00	1.2781
43509.00	1.3092
43510.00	1.3407
43511.00	1.3724
43512.00	1.4045
43513.00	1.4369
43514.00	1.4696
43515.00	1.5026
43516.00	1.5359
43517.00	1.5693
43518.00	1.6026
43519.00	1.6359
43520.00	1.6693
43521.00	1.7026
43522.00	1.7359
43523.00	1.7693
43524.00	1.8026
43525.00	1.8359
43526.00	1.8693
43527.00	1.9026
43528.00	1.9359
43529.00	1.9693
43530.00	2.0026
43531.00	2.0294
43532.00	2.0630
43533.00	2.0954
43534.00	2.1267
43535.00	2.1577
43536.00	2.1889
43537.00	2.2205
43538.00	2.2524
43539.00	2.2847
43540.00	2.3172
43541.00	2.3500
43542.00	2.3831
43543.00	2.4164
43544.00	2.4498
43545.00	2.4831
43546.00	2.5164
43547.00	2.5498
43548.00	2.5831
43549.00	2.6164
43550.00	2.6498
43551.00	2.6831
43552.00	2.7164
43553.00	2.7498
43554.00	2.7831
43555.00	2.8164
43556.00	2.8498
43557.00	2.8831
43558.00	2.9164
43559.00	2.9498
43560.00	2.9831
43561.00	3.0164
43562.00	3.0294
43563.00	3.0630
43564.00	3.0954
43565.00	3.1267
43566.00	3.1577
43567.00	3.1889
43568.00	3.2205
43569.00	3.2524
43570.00	3.2846
43571.00	3.3172
43572.00	3.3500
43573.00	3.3831
43574.00	3.4164
43575.00	3.4498
43576.00	3.4831
43577.00	3.5164
43578.00	3.5498
43579.00	3.5831
43580.00	3.6164
43581.00	3.6498
43582.00	3.6831
43583.00	3.7164
43584.00	3.7498
43585.00	3.7831
43586.00	3.8164
43587.00	3.8498
43588.00	3.8831
43589.00	3.9164
43590.00	3.9498
43591.00	3.9831
43592.00	4.0164
43593.00	4.0294
43594.00	4.0630
43595.00	4.0954
43596.00	4.1267
43597.00	4.1569
43598.00	4.1860
43599.00	4.2140
43600.00	4.2409
43601.00	4.2666
43602.00	4.2912
43603.00	4.3147
43604.00	4.3371
43605.00	4.3584
43606.00	4.3785
43607.00	4.3975
43608.00	4.4154
43609.00	4.4322
43610.00	4.4479
43611.00	4.4624
43612.00	4.4759
43613.00	4.4882
43614.00	4.4994
43615.00	4.5094
43616.00	4.5184
43617.00	4.5262
43618.00	4.5329
43619.00	4.5385
43620.00	4.5430
43621.00	4.5464
43622.00	4.5486
43623.00	4.5497
43624.00	4.5500
43625.00	4.5500
43626.00	4.5500
43627.00	4.5500
43628.00	4.5500
43629.00	4.5500
43630.00	4.5500
43631.00	4.5500
43632.00	4.5500
43633.00	4.5500
43634.00	4.5500
43635.00	4.5500
43636.00	4.5500
43637.00	4.5500
43638.00	4.5506
43639.00	4.5526
43640.00	4.5558
43641.00	4.5604
43642.00	4.5662
43643.00	4.5734
43644.00	4.5818
43645.00	4.5916
43646.00	4.6026
43647.00	4.6148
43648.00	4.6280
43649.00	4.6422
43650.00	4.6573
43651.00	4.6731
43652.00	4.6898
43653.00	4.7072
43654.00	4.7253
43655.00	4.7441
43656.00	4.7635
43657.00	4.7835
43658.00	4.8042
43659.00	4.8254
43660.00	4.8371
43661.00	4.8584
43662.00	4.8785
43663.00	4.8975
43664.00	4.9154
43665.00	4.9322
43666.00	4.9479
43667.00	4.9624
43668.00	4.9759
43669.00	4.9882
43670.00	4.9994
43671.00	5.0094
43672.00	5.0184
43673.00	5.0262
43674.00	5.0329
43675.00	5.0385
43676.00	5.0430
43677.00	5.0464
43678.00	5.0486
43679.00	5.0497
43680.00	5.0500
43710.00	5.0500
43711.00	5.0506
43712.00	5.0526
43713.00	5.0558
43714.00	5.0604
43715.00	5.0662
43716.00	5.0734
43717.00	5.0818
43718.00	5.0916
43719.00	5.1026
43720.00	5.1148
43721.00	5.1280
43722.00	5.1422
43723.00	5.1573
43724.00	5.1731
43725.00	5.1898
43726.00	5.2072
43727.00	5.2253
43728.00	5.2441
43729.00	5.2635
43730.00	5.2835
43731.00	5.3042
43732.00	5.3254
43733.00	5.3471
43734.00	5.3694
43735.00	5.3922
43736.00	5.4155
43737.00	5.4393
43738.00	5.4636
43739.00	5.4883
43740.00	5.5135
43741.00	5.5392
43742.00	5.5652
43743.00	5.5917
43744.00	5.6186
43745.00	5.6460
43746.00	5.6737
43747.00	5.7018
43748.00	5.7302
43749.00	5.7591
43750.00	5.7883
43751.00	5.8179
43752.00	5.8478
43753.00	5.8780
43754.00	5.9086
43755.00	5.9396
43756.00	5.9708
43757.00	6.0024
43758.00	6.0343
43759.00	6.0665
43760.00	6.0990
43761.00	6.1319
43762.00	6.1650
43763.00	6.1983
43764.00	6.2316
43765.00	6.2650
43766.00	6.2983
43767.00	6.3316
43768.00	6.3650
43769.00	6.3983
43770.00	6.4316
43771.00	6.4650
43772.00	6.4983
43773.00	6.5316
43774.00	6.5650
43775.00	6.5983
43776.00	6.6316
43777.00	6.6650
43778.00	6.6983
43779.00	6.7316
43780.00	6.7650
43781.00	6.7983
43782.00	6.8316
43783.00	6.8650
43784.00	6.8983
43785.00	6.9316
43786.00	6.9650
43787.00	6.9983
43788.00	7.0316
43789.00	7.0650
43790.00	7.0983
43791.00	7.1316
43792.00	7.1650
43793.00	7.1983
43794.00	7.2316
43795.00	7.2650
43796.00	7.2983
43797.00	7.3316
43798.00	7.3650
43799.00	7.3983
43800.00	7.4316
43801.00	7.4650
43802.00	7.4983
43803.00	7.5316
43804.00	7.5650
43805.00	7.5983
43806.00	7.6316
43807.00	7.6650
43808.00	7.6983
43809.00	7.7316
43810.00	7.7650
43811.00	7.7983
43812.00	7.8316
43813.00	7.8650
43814.00	7.8983
43815.00	7.9316
43816.00	7.9650
43817.00	7.9983
43818.00	8.0316
43819.00	8.0650
43820.00	8.0983
43821.00	8.1316
43822.00	8.1650
43823.00	8.1983
43824.00	8.2317
43825.00	8.2650
43826.00	8.2983
43827.00	8.3316
43828.00	8.3650
43829.00	8.3983
43830.00	8.4316
43831.00	8.4650
43832.00	8.4983
43833.00	8.5316
43834.00	8.5650
43835.00	8.5794
43836.00	8.6130
43837.00	8.6454
43838.00	8.6767
43839.00	8.7077
43840.00	8.7390
43841.00	8.7705
43842.00	8.8024
43843.00	8.8347
43844.00	8.8672
43845.00	8.9000
43846.00	8.9331
43847.00	8.9664
43848.00	8.9998
43849.00	9.0331
43850.00	9.0664
43851.00	9.0794
43852.00	9.1130
43853.00	9.1454
43854.00	9.1767
43855.00	9.2070
43856.00	9.2361
43857.00	9.2640
43858.00	9.2909
43859.00	9.3166
43860.00	9.3412
43861.00	9.3647
43862.00	9.3871
43863.00	9.4084
43864.00	9.4285
43865.00	9.4475
43866.00	9.4654
43867.00	9.4822
43868.00	9.4979
43869.00	9.5124
43870.00	9.5259
43871.00	9.5382
43872.00	9.5494
43873.00	9.5594
43874.00	9.5684
43875.00	9.5762
43876.00	9.5829
43877.00	9.5885
43878.00	9.5930
43879.00	9.5964
43880.00	9.5986
43881.00	9.5997
43882.00	9.6000
43954.00	9.6000
43955.00	9.6007
43956.00	9.6026
43957.00	9.6059
43958.00	9.6104
43959.00	9.6163
43960.00	9.6234
43961.00	9.6319
43962.00	9.6416
43963.00	9.6526
43964.00	9.6648
43965.00	9.6780
43966.00	9.6922
43967.00	9.7073
43968.00	9.7232
43969.00	9.7398
43970.00	9.7572
43971.00	9.7753
43972.00	9.7941
43973.00	9.8135
43974.00	9.8336
43975.00	9.8542
43976.00	9.8754
43977.00	9.8971
43978.00	9.9194
43979.00	9.9422
43980.00	9.9655
43981.00	9.9893
43982.00	10.0136
43983.00	10.0383
43984.00	10.0635
43985.00	10.0892
43986.00	10.1152
43987.00	10.1417
43988.00	10.1686
43989.00	10.1960
43990.00	10.2237
43991.00	10.2518
43992.00	10.2802
43993.00	10.3091
43994.00	10.3383
43995.00	10.3679
43996.00	10.3978
43997.00	10.4280
43998.00	10.4586
43999.00	10.4896
44000.00	10.5208
44001.00	10.5524
44002.00	10.5843
44003.00	10.6165
44004.00	10.6491
44005.00	10.6819
44006.00	10.7150
44007.00	10.7483
44008.00	10.7816
44009.00	10.8150
44010.00	10.8483
44011.00	10.8816
44012.00	10.9150
44013.00	10.9483
44014.00	10.9816
44015.00	11.0150
44016.00	11.0483
44017.00	11.0816
44018.00	11.1150
44019.00	11.1483
44020.00	11.1816
44021.00	11.2150
44022.00	11.2483
44023.00	11.2816
44024.00	11.3150
44025.00	11.3483
44026.00	11.3816
44027.00	11.4150
44028.00	11.4483
44029.00	11.4816
44030.00	11.5150
44031.00	11.5483
44032.00	11.5816
44033.00	11.6150
44034.00	11.6483
44035.00	11.6816
44036.00	11.7150
44037.00	11.7483
44038.00	11.7816
44039.00	11.8150
44040.00	11.8483
44041.00	11.8816
44042.00	11.9150
44043.00	11.9483
44044.00	11.9816
44045.00	12.0150
44046.00	12.0483
44047.00	12.0816
44048.00	12.1150
44049.00	12.1483
44050.00	12.1816
44051.00	12.2150
44052.00	12.2483
44053.00	12.2816
44054.00	12.3150
44055.00	12.3483
44056.00	12.3816
44057.00	12.4150
44058.00	12.4483
44059.00	12.4816
44060.00	12.5150
44061.00	12.5483
44062.00	12.5816
44063.00	12.6150
44064.00	12.6483
44065.00	12.6816
44066.00	12.7150
44067.00	12.7483
44068.00	12.7816
44069.00	12.8150
44070.00	12.8483
44071.00	12.8816
44072.00	12.9150
44073.00	12.9483
44074.00	12.9816
44075.00	13.0150
44076.00	13.0483
44077.00	13.0816
44078.00	13.1150
44079.00	13.1483
44080.00	13.1816
44081.00	13.2150
44082.00	13.2483
44083.00	13.2816
44084.00	13.3150
44085.00	13.3483
44086.00	13.3816
44087.00	13.4150
44088.00	13.4483
44089.00	13.4816
44090.00	13.5149
44091.00	13.5483
44092.00	13.5816
44093.00	13.6149
44094.00	13.6294
44095.00	13.6629
44096.00	13.6954
44097.00	13.7267
44098.00	13.7569
44099.00	13.7860
44100.00	13.8140
44101.00	13.8409
44102.00	13.8666
44103.00	13.8912
44104.00	13.9147
44105.00	13.9371
44106.00	13.9583
44107.00	13.9785
44108.00	13.9975
44109.00	14.0154
44110.00	14.0322
44111.00	14.0479
44112.00	14.0624
44113.00	14.0758
44114.00	14.0882
44115.00	14.0993
44116.00	14.1094
44117.00	14.1184
44118.00	14.1262
44119.00	14.1329
44120.00	14.1385
44121.00	14.1430
44122.00	14.1463
44123.00	14.1486
44124.00	14.1497
44125.00	14.1500
44215.00	14.1500
44216.00	14.1506
44217.00	14.1526
44218.00	14.1558
44219.00	14.1604
44220.00	14.1662
44221.00	14.1734
44222.00	14.1818
44223.00	14.1916
44224.00	14.2026
44225.00	14.2148
44226.00	14.2280
44227.00	14.2422
44228.00	14.2572
44229.00	14.2731
44230.00	14.2898
44231.00	14.3072
44232.00	14.3253
44233.00	14.3441
44234.00	14.3635
44235.00	14.3835
44236.00	14.4042
44237.00	14.4253
44238.00	14.4471
44239.00	14.4694
44240.00	14.4922
44241.00	14.5155
44242.00	14.5393
44243.00	14.5635
44244.00	14.5883
44245.00	14.6135
44246.00	14.6391
44247.00	14.6652
44248.00	14.6917
44249.00	14.7186
44250.00	14.7459
44251.00	14.7736
44252.00	14.8017
44253.00	14.8302
44254.00	14.8590
44255.00	14.8883
44256.00	14.9178
44257.00	14.9477
44258.00	14.9780
44259.00	15.0086
44260.00	15.0395
44261.00	15.0708
44262.00	15.1024
44263.00	15.1343
44264.00	15.1665
44265.00	15.1990
44266.00	15.2318
44267.00	15.2649
44268.00	15.2983
44269.00	15.3316
44270.00	15.3649
44271.00	15.3983
44272.00	15.4316
44273.00	15.4649
44274.00	15.4983
44275.00	15.5316
44276.00	15.5649
44277.00	15.5983
44278.00	15.6316
44279.00	15.6649
44280.00	15.6983
44281.00	15.7316
44282.00	15.7649
44283.00	15.7983
44284.00	15.8316
44285.00	15.8649
44286.00	15.8983
44287.00	15.9316
44288.00	15.9649
44289.00	15.9983
44290.00	16.0316
44291.00	16.0649
44292.00	16.0983
44293.00	16.1316
44294.00	16.1649
44295.00	16.1983
44296.00	16.2316
44297.00	16.2649
44298.00	16.2983
44299.00	16.3316
44300.00	16.3649
44301.00	16.3983
44302.00	16.4316
44303.00	16.4649
44304.00	16.4983
44305.00	16.5316
44306.00	16.5649
44307.00	16.5983
44308.00	16.6316
44309.00	16.6649
44310.00	16.6983
44311.00	16.7316
44312.00	16.7649
44313.00	16.7983
44314.00	16.8316
44315.00	16.8649
44316.00	16.8983
44317.00	16.9316
44318.00	16.9649
44319.00	16.9983
44320.00	17.0316
44321.00	17.0650
44322.00	17.0983
44323.00	17.1316
44324.00	17.1650
44325.00	17.1983
44326.00	17.2316
44327.00	17.2650
44328.00	17.2983
44329.00	17.3316
44330.00	17.3650
44331.00	17.3983
44332.00	17.4316
44333.00	17.4650
44334.00	17.4983
44335.00	17.5316
44336.00	17.5650
44337.00	17.5983
44338.00	17.6316
44339.00	17.6650
44340.00	17.6983
44341.00	17.7316
44342.00	17.7650
44343.00	17.7983
44344.00	17.8316
44345.00	17.8650
44346.00	17.8983
44347.00	17.9316
44348.00	17.9650
44349.00	17.9983
44350.00	18.0316
44351.00	18.0650
44352.00	18.0983
44353.00	18.1316
44354.00	18.1650
44355.00	18.1794
44356.00	18.2130
44357.00	18.2454
44358.00	18.2767
44359.00	18.3070
44360.00	18.3360
44361.00	18.3640
44362.00	18.3909
44363.00	18.4166
44364.00	18.4412
44365.00	18.4647
44366.00	18.4871
44367.00	18.5084
44368.00	18.5285
44369.00	18.5475
44370.00	18.5654
44371.00	18.5822
44372.00	18.5979
44373.00	18.6124
44374.00	18.6259
44375.00	18.6382
44376.00	18.6494
44377.00	18.6594
44378.00	18.6684
44379.00	18.6762
44380.00	18.6829
44381.00	18.6885
44382.00	18.6930
44383.00	18.6964
44384.00	18.6986
44385.00	18.6997
44386.00	18.7000
44476.00	18.7000
44477.00	18.7006
44478.00	18.7026
44479.00	18.7058
44480.00	18.7104
44481.00	18.7162
44482.00	18.7234
44483.00	18.7318
44484.00	18.7416
44485.00	18.7526
44486.00	18.7648
44487.00	18.7780
44488.00	18.7922
44489.00	18.8073
44490.00	18.8231
44491.00	18.8398
44492.00	18.8572
44493.00	18.8753
44494.00	18.8941
44495.00	18.9135
44496.00	18.9335
44497.00	18.9542
44498.00	18.9754
44499.00	18.9971
44500.00	19.0194
44501.00	19.0422
44502.00	19.0655
44503.00	19.0893
44504.00	19.1136
44505.00	19.1383
44506.00	19.1635
44507.00	19.1892
44508.00	19.2152
44509.00	19.2417
44510.00	19.2686
44511.00	19.2960
44512.00	19.3237
44513.00	19.3518
44514.00	19.3802
44515.00	19.4091
44516.00	19.4383
44517.00	19.4679
44518.00	19.4978
44519.00	19.5280
44520.00	19.5586
44521.00	19.5896
44522.00	19.6208
44523.00	19.6524
44524.00	19.6843
44525.00	19.7165
44526.00	19.7491
44527.00	19.7819
44528.00	19.8150
44529.00	19.8483
44530.00	19.8817
44531.00	19.9150
44532.00	19.9483
44533.00	19.9817
44534.00	20.0150
44535.00	20.0483
44536.00	20.0817
44537.00	20.1150
44538.00	20.1483
44539.00	20.1817
44540.00	20.2150
44541.00	20.2483
44542.00	20.2817
44543.00	20.3150
44544.00	20.3483
44545.00	20.3817
44546.00	20.4150
44547.00	20.4483
44548.00	20.4817
44549.00	20.5150
44550.00	20.5483
44551.00	20.5817
44552.00	20.6150
44553.00	20.6483
44554.00	20.6817
44555.00	20.7150
44556.00	20.7483
44557.00	20.7817
44558.00	20.8150
44559.00	20.8483
44560.00	20.8817
44561.00	20.9150
44562.00	20.9483
44563.00	20.9817
44564.00	21.0150
44565.00	21.0483
44566.00	21.0817
44567.00	21.1150
44568.00	21.1483
44569.00	21.1817
44570.00	21.2150
44571.00	21.2483
44572.00	21.2817
44573.00	21.3150
44574.00	21.3483
44575.00	21.3817
44576.00	21.4150
44577.00	21.4483
44578.00	21.4817
44579.00	21.5150
44580.00	21.5483
44581.00	21.5817
44582.00	21.6150
44583.00	21.6484
44584.00	21.6817
44585.00	21.7150
44586.00	21.7484
44587.00	21.7817
44588.00	21.8150
44589.00	21.8484
44590.00	21.8817
44591.00	21.9150
44592.00	21.9484
44593.00	21.9817
44594.00	22.0150
44595.00	22.0484
44596.00	22.0817
44597.00	22.1150
44598.00	22.1484
44599.00	22.1817
44600.00	22.2150
44601.00	22.2484
44602.00	22.2817
44603.00	22.3150
44604.00	22.3484
44605.00	22.3817
44606.00	22.4150
44607.00	22.4484
44608.00	22.4817
44609.00	22.5150
44610.00	22.5484
44611.00	22.5817
44612.00	22.6150
44613.00	22.6484
44614.00	22.6817
44615.00	22.7150
44616.00	22.7295
44617.00	22.7630
44618.00	22.7955
44619.00	22.8268
44620.00	22.8570
44621.00	22.8861
44622.00	22.9141
44623.00	22.9409
44624.00	22.9667
44625.00	22.9913
44626.00	23.0148
44627.00	23.0372
44628.00	23.0584
44629.00	23.0786
44630.00	23.0976
44631.00	23.1155
44632.00	23.1323
44633.00	23.1480
44634.00	23.1625
44635.00	23.1759
44636.00	23.1882
44637.00	23.1994
44638.00	23.2095
44639.00	23.2185
44640.00	23.2263
44641.00	23.2330
44642.00	23.2386
44643.00	23.2431
44644.00	23.2464
44645.00	23.2487
44646.00	23.2498
44647.00	23.2501
44737.00	23.2501
44738.00	23.2507
44739.00	23.2527
44740.00	23.2559
44741.00	23.2605
44742.00	23.2663
44743.00	23.2735
44744.00	23.2819
44745.00	23.2917
44746.00	23.3027
44747.00	23.3149
44748.00	23.3281
44749.00	23.3423
44750.00	23.3573
44751.00	23.3732
44752.00	23.3899
44753.00	23.4073
44754.00	23.4254
44755.00	23.4442
44756.00	23.4636
44757.00	23.4836
44758.00	23.5042
44759.00	23.5254
44760.00	23.5472
44761.00	23.5695
44762.00	23.5923
44763.00	23.6156
44764.00	23.6394
44765.00	23.6636
44766.00	23.6884
44767.00	23.7136
44768.00	23.7392
44769.00	23.7653
44770.00	23.7918
44771.00	23.8187
44772.00	23.8460
44773.00	23.8737
44774.00	23.9018
44775.00	23.9303
44776.00	23.9591
44777.00	23.9884
44778.00	24.0179
44779.00	24.0478
44780.00	24.0781
44781.00	24.1087
44782.00	24.1396
44783.00	24.1709
44784.00	24.2025
44785.00	24.2344
44786.00	24.2666
44787.00	24.2991
44788.00	24.3319
44789.00	24.3650
44790.00	24.3984
44791.00	24.4317
44792.00	24.4651
44793.00	24.4984
44794.00	24.5317
44795.00	24.5651
44796.00	24.5984
44797.00	24.6317
44798.00	24.6651
44799.00	24.6984
44800.00	24.7317
44801.00	24.7651
44802.00	24.7984
44803.00	24.8317
44804.00	24.8651
44805.00	24.8984
44806.00	24.9317
44807.00	24.9651
44808.00	24.9984
44809.00	25.0317
44810.00	25.0651
44811.00	25.0984
44812.00	25.1317
44813.00	25.1651
44814.00	25.1984
44815.00	25.2317
44816.00	25.2651
44817.00	25.2984
44818.00	25.3317
44819.00	25.3651
44820.00	25.3984
44821.00	25.4317
44822.00	25.4651
44823.00	25.4984
44824.00	25.5317
44825.00	25.5651
44826.00	25.5984
44827.00	25.6317
44828.00	25.6651
44829.00	25.6984
44830.00	25.7317
44831.00	25.7651
44832.00	25.7984
44833.00	25.8317
44834.00	25.8651
44835.00	25.8984
44836.00	25.9317
44837.00	25.9651
44838.00	25.9984
44839.00	26.0317
44840.00	26.0651
44841.00	26.0984
44842.00	26.1318
44843.00	26.1651
44844.00	26.1984
44845.00	26.2318
44846.00	26.2651
44847.00	26.2984
44848.00	26.3318
44849.00	26.3651
44850.00	26.3984
44851.00	26.4318
44852.00	26.4651
44853.00	26.4984
44854.00	26.5318
44855.00	26.5651
44856.00	26.5984
44857.00	26.6318
44858.00	26.6651
44859.00	26.6984
44860.00	26.7318
44861.00	26.7651
44862.00	26.7984
44863.00	26.8318
44864.00	26.8651
44865.00	26.8984
44866.00	26.9318
44867.00	26.9651
44868.00	26.9984
44869.00	27.0318
44870.00	27.0651
44871.00	27.0984
44872.00	27.1318
44873.00	27.1651
44874.00	27.1984
44875.00	27.2318
44876.00	27.2651
44877.00	27.2795
44878.00	27.3131
44879.00	27.3455
44880.00	27.3769
44881.00	27.4071
44882.00	27.4362
44883.00	27.4642
44884.00	27.4910
44885.00	27.5167
44886.00	27.5414
44887.00	27.5649
44888.00	27.5872
44889.00	27.6085
44890.00	27.6286
44891.00	27.6477
44892.00	27.6656
44893.00	27.6824
44894.00	27.6980
44895.00	27.7126
44896.00	27.7260
44897.00	27.7383
44898.00	27.7495
44899.00	27.7596
44900.00	27.7685
44901.00	27.7764
44902.00	27.7831
44903.00	27.7887
44904.00	27.7931
44905.00	27.7965
44906.00	27.7987
44907.00	27.7999
44908.00	27.8001
44998.00	27.8001
44999.00	27.8008
45000.00	27.8027
45001.00	27.8060
45002.00	27.8105
45003.00	27.8164
45004.00	27.8235
45005.00	27.8320
45006.00	27.8417
45007.00	27.8527
45008.00	27.8649
45009.00	27.8781
45010.00	27.8923
45011.00	27.9074
45012.00	27.9233
45013.00	27.9399
45014.00	27.9573
45015.00	27.9755
45016.00	27.9942
45017.00	28.0136
45018.00	28.0337
45019.00	28.0543
45020.00	28.0755
45021.00	28.0972
45022.00	28.1195
45023.00	28.1423
45024.00	28.1656
45025.00	28.1894
45026.00	28.2137
45027.00	28.2385
45028.00	28.2636
45029.00	28.2893
45030.00	28.3154
45031.00	28.3419
45032.00	28.3688
45033.00	28.3961
45034.00	28.4238
45035.00	28.4519
45036.00	28.4804
45037.00	28.5092
45038.00	28.5384
45039.00	28.5680
45040.00	28.5979
45041.00	28.6282
45042.00	28.6588
45043.00	28.6897
45044.00	28.7210
45045.00	28.7526
45046.00	28.7845
45047.00	28.8167
45048.00	28.8492
45049.00	28.8820
45050.00	28.9151
45051.00	28.9485
45052.00	28.9818
45053.00	29.0151
45054.00	29.0485
45055.00	29.0818
45056.00	29.1151
45057.00	29.1485
45058.00	29.1818
45059.00	29.2151
45060.00	29.2485
45061.00	29.2818
45062.00	29.3151
45063.00	29.3485
45064.00	29.3818
45065.00	29.4151
45066.00	29.4485
45067.00	29.4818
45068.00	29.5151
45069.00	29.5485
45070.00	29.5818
45071.00	29.6151
45072.00	29.6485
45073.00	29.6818
45074.00	29.7151
45075.00	29.7485
45076.00	29.7818
45077.00	29.8151
45078.00	29.8485
45079.00	29.8818
45080.00	29.9151
45081.00	29.9485
45082.00	29.9818
45083.00	30.0151
45084.00	30.0485
45085.00	30.0818
45086.00	30.1151
45087.00	30.1485
45088.00	30.1818
45089.00	30.2151
45090.00	30.2485
45091.00	30.2818
45092.00	30.3151
45093.00	30.3485
45094.00	30.3818
45095.00	30.4151
45096.00	30.4485
45097.00	30.4818
45098.00	30.5151
45099.00	30.5485
45100.00	30.5818
45101.00	30.6151
45102.00	30.6485
45103.00	30.6818
45104.00	30.7152
45105.00	30.7485
45106.00	30.7818
45107.00	30.8152
45108.00	30.8485
45109.00	30.8818
45110.00	30.9152
45111.00	30.9485
45112.00	30.9818
45113.00	31.0152
45114.00	31.0485
45115.00	31.0818
45116.00	31.1152
45117.00	31.1485
45118.00	31.1818
45119.00	31.2152
45120.00	31.2485
45121.00	31.2818
45122.00	31.3152
45123.00	31.3485
45124.00	31.3818
45125.00	31.4152
45126.00	31.4485
45127.00	31.4818
45128.00	31.5152
45129.00	31.5485
45130.00	31.5818
45131.00	31.6152
45132.00	31.6485
45133.00	31.6818
45134.00	31.7152
45135.00	31.7485
45136.00	31.7818
45137.00	31.8152
45138.00	31.8296
45139.00	31.8632
45140.00	31.8956
45141.00	31.9269
45142.00	31.9571
45143.00	31.9862
45144.00	32.0142
45145.00	32.0411
45146.00	32.0668
45147.00	32.0914
45148.00	32.1149
45149.00	32.1373
45150.00	32.1586
45151.00	32.1787
45152.00	32.1977
45153.00	32.2156
45154.00	32.2324
45155.00	32.2481
45156.00	32.2626
45157.00	32.2761
45158.00	32.2884
45159.00	32.2996
45160.00	32.3096
45161.00	32.3186
45162.00	32.3264
45163.00	32.3331
45164.00	32.3387
45165.00	32.3432
45166.00	32.3466
45167.00	32.3488
45168.00	32.3499
45169.00	32.3502
45259.00	32.3502
45260.00	32.3508
45261.00	32.3528
45262.00	32.3560
45263.00	32.3606
45264.00	32.3664
45265.00	32.3736
45266.00	32.3820
45267.00	32.3918
45268.00	32.4028
45269.00	32.4150
45270.00	32.4282
45271.00	32.4424
45272.00	32.4575
45273.00	32.4733
45274.00	32.4900
45275.00	32.5074
45276.00	32.5255
45277.00	32.5443
45278.00	32.5637
45279.00	32.5837
45280.00	32.6044
45281.00	32.6256
45282.00	32.6473
45283.00	32.6696
45284.00	32.6924
45285.00	32.7157
45286.00	32.7395
45287.00	32.7638
45288.00	32.7885
45289.00	32.8137
45290.00	32.8394
45291.00	32.8654
45292.00	32.8919
45293.00	32.9188
45294.00	32.9462
45295.00	32.9739
45296.00	33.0020
45297.00	33.0304
45298.00	33.0593
45299.00	33.0885
45300.00	33.1181
45301.00	33.1480
45302.00	33.1782
45303.00	33.2088
45304.00	33.2398
45305.00	33.2710
45306.00	33.3026
45307.00	33.3345
45308.00	33.3667
45309.00	33.3993
45310.00	33.4321
45311.00	33.4652
45312.00	33.4985
45313.00	33.5318
45314.00	33.5652
45315.00	33.5985
45316.00	33.6318
45317.00	33.6652
45318.00	33.6985
45319.00	33.7318
45320.00	33.7652
45321.00	33.7985
45322.00	33.8318
45323.00	33.8652
45324.00	33.8985
45325.00	33.9318
45326.00	33.9652
45327.00	33.9985
45328.00	34.0318
45329.00	34.0652
45330.00	34.0985
45331.00	34.1318
45332.00	34.1652
45333.00	34.1985
45334.00	34.2318
45335.00	34.2651
45336.00	34.2985
45337.00	34.3318
45338.00	34.3651
45339.00	34.3985
45340.00	34.4318
45341.00	34.4651
45342.00	34.4985
45343.00	34.5318
45344.00	34.5651
45345.00	34.5985
45346.00	34.6318
45347.00	34.6651
45348.00	34.6985
45349.00	34.7318
45350.00	34.7651
45351.00	34.7985
45352.00	34.8318
45353.00	34.8651
45354.00	34.8985
45355.00	34.9318
45356.00	34.9651
45357.00	34.9985
45358.00	35.0318
45359.00	35.0651
45360.00	35.0984
45361.00	35.1318
45362.00	35.1651
45363.00	35.1984
45364.00	35.2318
45365.00	35.2651
45366.00	35.2984
45367.00	35.3318
45368.00	35.3651
45369.00	35.3984
45370.00	35.4318
45371.00	35.4651
45372.00	35.4984
45373.00	35.5318
45374.00	35.5651
45375.00	35.5984
45376.00	35.6318
45377.00	35.6651
45378.00	35.6984
45379.00	35.7318
45380.00	35.7651
45381.00	35.7984
45382.00	35.8318
45383.00	35.8651
45384.00	35.8984
45385.00	35.9318
45386.00	35.9651
45387.00	35.9984
45388.00	36.0317
45389.00	36.0651
45390.00	36.0984
45391.00	36.1317
45392.00	36.1651
45393.00	36.1984
45394.00	36.2317
45395.00	36.2651
45396.00	36.2984
45397.00	36.3317
45398.00	36.3651
45399.00	36.3795
45400.00	36.4130
45401.00	36.4455
45402.00	36.4768
45403.00	36.5070
45404.00	36.5361
45405.00	36.5641
45406.00	36.5910
45407.00	36.6167
45408.00	36.6413
45409.00	36.6648
45410.00	36.6872
45411.00	36.7085
45412.00	36.7286
45413.00	36.7476
45414.00	36.7655
45415.00	36.7823
45416.00	36.7980
45417.00	36.8125
45418.00	36.8260
45419.00	36.8383
45420.00	36.8495
45421.00	36.8595
45422.00	36.8685
45423.00	36.8763
45424.00	36.8830
45425.00	36.8886
45426.00	36.8931
45427.00	36.8965
45428.00	36.8987
45429.00	36.8998
45430.00	36.9001
45520.00	36.9001
45521.00	36.9007
45522.00	36.9027
45523.00	36.9059
45524.00	36.9105
45525.00	36.9163
45526.00	36.9235
45527.00	36.9319
45528.00	36.9417
45529.00	36.9527
45530.00	36.9649
45531.00	36.9781
45532.00	36.9923
45533.00	37.0073
45534.00	37.0232
45535.00	37.0399
45536.00	37.0573
45537.00	37.0754
45538.00	37.0942
45539.00	37.1136
45540.00	37.1336
45541.00	37.1543
45542.00	37.1755
45543.00	37.1972
45544.00	37.2195
45545.00	37.2423
45546.00	37.2656
45547.00	37.2894
45548.00	37.3137
45549.00	37.3384
45550.00	37.3636
45551.00	37.3892
45552.00	37.4153
45553.00	37.4418
45554.00	37.4687
45555.00	37.4960
45556.00	37.5237
45557.00	37.5518
45558.00	37.5803
45559.00	37.6092
45560.00	37.6384
45561.00	37.6679
45562.00	37.6979
45563.00	37.7281
45564.00	37.7587
45565.00	37.7897
45566.00	37.8209
45567.00	37.8525
45568.00	37.8844
45569.00	37.9166
45570.00	37.9491
45571.00	37.9819
45572.00	38.0151
45573.00	38.0484
45574.00	38.0817
45575.00	38.1151
45576.00	38.1484
45577.00	38.1817
45578.00	38.2150
45579.00	38.2484
45580.00	38.2817
45581.00	38.3150
45582.00	38.3484
45583.00	38.3817
45584.00	38.4150
45585.00	38.4484
45586.00	38.4817
45587.00	38.5150
45588.00	38.5484
45589.00	38.5817
45590.00	38.6150
45591.00	38.6484
45592.00	38.6817
45593.00	38.7150
45594.00	38.7484
45595.00	38.7817
45596.00	38.8150
45597.00	38.8484
45598.00	38.8817
45599.00	38.9150
45600.00	38.9484
45601.00	38.9817
45602.00	39.0150
45603.00	39.0484
45604.00	39.0817
45605.00	39.1150
45606.00	39.1483
45607.00	39.1817
45608.00	39.2150
45609.00	39.2483
45610.00	39.2817
45611.00	39.3150
45612.00	39.3483
45613.00	39.3817
45614.00	39.4150
45615.00	39.4483
45616.00	39.4817
45617.00	39.5150
45618.00	39.5483
45619.00	39.5817
45620.00	39.6150
45621.00	39.6483
45622.00	39.6817
45623.00	39.7150
45624.00	39.7483
45625.00	39.7817
45626.00	39.8150
45627.00	39.8483
45628.00	39.8817
45629.00	39.9150
45630.00	39.9483
45631.00	39.9816
45632.00	40.0150
45633.00	40.0483
45634.00	40.0816
45635.00	40.1150
45636.00	40.1483
45637.00	40.1816
45638.00	40.2150
45639.00	40.2483
45640.00	40.2816
45641.00	40.3150
45642.00	40.3483
45643.00	40.3816
45644.00	40.4150
45645.00	40.4483
45646.00	40.4816
45647.00	40.5150
45648.00	40.5483
45649.00	40.5816
45650.00	40.6150
45651.00	40.6483
45652.00	40.6816
45653.00	40.7150
45654.00	40.7483
45655.00	40.7816
45656.00	40.8149
45657.00	40.8483
45658.00	40.8816
45659.00	40.9149
45660.00	40.9294
45661.00	40.9629
45662.00	40.9954
45663.00	41.0267
45664.00	41.0569
45665.00	41.0860
45666.00	41.1140
45667.00	41.1408
45668.00	41.1666
45669.00	41.1912
45670.00	41.2147
45671.00	41.2371
45672.00	41.2583
45673.00	41.2785
45674.00	41.2975
45675.00	41.3154
45676.00	41.3322
45677.00	41.3479
45678.00	41.3624
45679.00	41.3758
45680.00	41.3881
45681.00	41.3993
45682.00	41.4094
45683.00	41.4184
45684.00	41.4262
45685.00	41.4329
45686.00	41.4385
45687.00	41.4430
45688.00	41.4463
45689.00	41.4486
45690.00	41.4497
45691.00	41.4500
45722.00	41.4500
45722.00	41.4500
