# Supplementary material for: OpenTrack simulation model files and output dataset for a copenhagen suburban railway
Source: Data Brief. 2019 Apr 28;25:103952. doi: 10.1016/j.dib.2019.103952 (PMC6562172; doi:10.1016/j.dib.2019.103952)
Supplement: Supplementary file 2 — Multimedia component 2 [file mmc2.zip › Data files submitted/Test Generic for TRC/output/OT_100.step1]

//
// File: C:\OpenTrack\Test Generic for TRC\output/OT_100.step1
//
// Produced by OpenTrack: Fri Dec 14 17:12:52 2018
// Route Reservation of Course: 100
// Desc.: Stopping Follow
// Train: Regio:A SA ( 83 m; 123 t ) (83 m / 123 t)
// Train Speedtype: Reihe R
// Itineraries: 1: Home STA1 to end
// Scenario:  Adh. Outside: good / Adh. Tunnel: good / Delay: 5 / Global Perf.: 100.0 % / Course on Time Perf.: 100.0 % / Course Delay Perf.: 100.0 % / Step: 1.0 s / Time: 12:00:00 - 13:30:00

// Type    : OT_TimeXPlot
// Desc.   : OT_step1
// x-Legend: [s]
// y-Legend: [km]
//
43443.00	0.0000
43443.00	0.5500
43474.00	0.5500
43474.00	1.5500
43504.00	1.5500
43504.00	2.5500
43534.00	2.5500
43534.00	3.5500
43565.00	3.5500
43565.00	4.5500
43637.00	4.5500
43637.00	5.1000
43675.00	5.1000
43675.00	6.1000
43710.00	6.1000
43710.00	7.1000
43735.00	7.1000
43735.00	8.1000
43766.00	8.1000
43766.00	9.1000
43838.00	9.1000
43838.00	9.6500
43876.00	9.6500
43876.00	10.6500
43954.00	10.6500
43954.00	11.6500
43955.00	11.6500
43955.00	12.6500
43983.00	12.6500
43983.00	13.6500
44078.00	13.6500
44078.00	14.2000
44116.00	14.2000
44116.00	15.2000
44215.00	15.2000
44215.00	16.2000
44216.00	16.2000
44216.00	17.2000
44244.00	17.2000
44244.00	18.2000
44339.00	18.2000
44339.00	18.7500
44377.00	18.7500
44377.00	19.7500
44476.00	19.7500
44476.00	20.7500
44477.00	20.7500
44477.00	21.7500
44505.00	21.7500
44505.00	22.7500
44600.00	22.7500
44600.00	23.3000
44638.00	23.3000
44638.00	24.3000
44737.00	24.3000
44737.00	25.3000
44738.00	25.3000
44738.00	26.3000
44766.00	26.3000
44766.00	27.3000
44861.00	27.3000
44861.00	27.8500
44899.00	27.8500
44899.00	28.8500
44998.00	28.8500
44998.00	29.8500
44999.00	29.8500
44999.00	30.8500
45027.00	30.8500
45027.00	31.8500
45122.00	31.8500
45122.00	32.4000
45160.00	32.4000
45160.00	33.4000
45259.00	33.4000
45259.00	34.4000
45260.00	34.4000
45260.00	35.4000
45288.00	35.4000
45288.00	36.4000
45383.00	36.4000
45383.00	36.9500
45421.00	36.9500
45421.00	37.9500
45520.00	37.9500
45520.00	38.9500
45521.00	38.9500
45521.00	39.9500
45549.00	39.9500
45549.00	40.9500
45582.00	40.9500
45582.00	41.5000
45722.00	41.5000
