# Supplementary material for: OpenTrack simulation model files and output dataset for a copenhagen suburban railway
Source: Data Brief. 2019 Apr 28;25:103952. doi: 10.1016/j.dib.2019.103952 (PMC6562172; doi:10.1016/j.dib.2019.103952)
Supplement: Supplementary file 2 — Multimedia component 2 [file mmc2.zip › Data files submitted/Test Generic for TRC/output/OT_100.step2]

//
// File: C:\OpenTrack\Test Generic for TRC\output/OT_100.step2
//
// Produced by OpenTrack: Fri Dec 14 17:12:52 2018
// Route Release of Course: 100
// Desc.: Stopping Follow
// Train: Regio:A SA ( 83 m; 123 t ) (83 m / 123 t)
// Train Speedtype: Reihe R
// Itineraries: 1: Home STA1 to end
// Scenario:  Adh. Outside: good / Adh. Tunnel: good / Delay: 5 / Global Perf.: 100.0 % / Course on Time Perf.: 100.0 % / Course Delay Perf.: 100.0 % / Step: 1.0 s / Time: 12:00:00 - 13:30:00

// Type    : OT_TimeXPlot
// Desc.   : OT_step2
// x-Legend: [s]
// y-Legend: [km]
//
43489.00	0.0000
43489.00	0.5500
43524.00	0.5500
43524.00	1.5500
43555.00	1.5500
43555.00	2.5500
43586.00	2.5500
43586.00	3.5500
43654.00	3.5500
43654.00	4.5500
43730.00	4.5500
43730.00	5.1000
43768.00	5.1000
43768.00	6.1000
43798.00	6.1000
43798.00	7.1000
43828.00	7.1000
43828.00	8.1000
43860.00	8.1000
43860.00	9.1000
43974.00	9.1000
43974.00	9.6500
44012.00	9.6500
44012.00	10.6500
44042.00	10.6500
44042.00	11.6500
44072.00	11.6500
44072.00	12.6500
44103.00	12.6500
44103.00	13.6500
44235.00	13.6500
44235.00	14.2000
44273.00	14.2000
44273.00	15.2000
44303.00	15.2000
44303.00	16.2000
44333.00	16.2000
44333.00	17.2000
44364.00	17.2000
44364.00	18.2000
44496.00	18.2000
44496.00	18.7500
44534.00	18.7500
44534.00	19.7500
44564.00	19.7500
44564.00	20.7500
44594.00	20.7500
44594.00	21.7500
44625.00	21.7500
44625.00	22.7500
44757.00	22.7500
44757.00	23.3000
44795.00	23.3000
44795.00	24.3000
44825.00	24.3000
44825.00	25.3000
44855.00	25.3000
44855.00	26.3000
44886.00	26.3000
44886.00	27.3000
45018.00	27.3000
45018.00	27.8500
45056.00	27.8500
45056.00	28.8500
45086.00	28.8500
45086.00	29.8500
45116.00	29.8500
45116.00	30.8500
45147.00	30.8500
45147.00	31.8500
45279.00	31.8500
45279.00	32.4000
45317.00	32.4000
45317.00	33.4000
45347.00	33.4000
45347.00	34.4000
45377.00	34.4000
45377.00	35.4000
45408.00	35.4000
45408.00	36.4000
45540.00	36.4000
45540.00	36.9500
45578.00	36.9500
45578.00	37.9500
45608.00	37.9500
45608.00	38.9500
45638.00	38.9500
45638.00	39.9500
45669.00	39.9500
45669.00	40.9500
45722.00	40.9500
