# Supplementary material for: OpenTrack simulation model files and output dataset for a copenhagen suburban railway
Source: Data Brief. 2019 Apr 28;25:103952. doi: 10.1016/j.dib.2019.103952 (PMC6562172; doi:10.1016/j.dib.2019.103952)
Supplement: Supplementary file 2 — Multimedia component 2 [file mmc2.zip › Data files submitted/Test Generic for TRC/output/OT_100.ts1]

//
// File: C:\OpenTrack\Test Generic for TRC\output/OT_100.ts1
//
// Produced by OpenTrack: Fri Dec 14 17:12:52 2018
// Time/Distance of Course: 100
// Desc.: Stopping Follow
// Train: Regio:A SA ( 83 m; 123 t ) (83 m / 123 t)
// Train Speedtype: Reihe R
// Itineraries: 1: Home STA1 to end
// Scenario:  Adh. Outside: good / Adh. Tunnel: good / Delay: 5 / Global Perf.: 100.0 % / Course on Time Perf.: 100.0 % / Course Delay Perf.: 100.0 % / Step: 1.0 s / Time: 12:00:00 - 13:30:00
//
// Type    : OT_TimeYPlot
// Desc.   : OT_ts1
// x-Legend: [km]
// y-Legend: [s]
//
0.0000	43387.00
0.0000	43443.00
0.0007	43444.00
0.0026	43445.00
0.0058	43446.00
0.0104	43447.00
0.0162	43448.00
0.0234	43449.00
0.0318	43450.00
0.0416	43451.00
0.0526	43452.00
0.0648	43453.00
0.0780	43454.00
0.0922	43455.00
0.1073	43456.00
0.1231	43457.00
0.1398	43458.00
0.1572	43459.00
0.1753	43460.00
0.1941	43461.00
0.2135	43462.00
0.2335	43463.00
0.2542	43464.00
0.2754	43465.00
0.2971	43466.00
0.3147	43467.00
0.3371	43468.00
0.3584	43469.00
0.3785	43470.00
0.3975	43471.00
0.4154	43472.00
0.4322	43473.00
0.4479	43474.00
0.4634	43475.00
0.4797	43476.00
0.4968	43477.00
0.5146	43478.00
0.5330	43479.00
0.5521	43480.00
0.5719	43481.00
0.5922	43482.00
0.6132	43483.00
0.6346	43484.00
0.6567	43485.00
0.6792	43486.00
0.7023	43487.00
0.7259	43488.00
0.7499	43489.00
0.7745	43490.00
0.7995	43491.00
0.8249	43492.00
0.8508	43493.00
0.8771	43494.00
0.9038	43495.00
0.9309	43496.00
0.9585	43497.00
0.9864	43498.00
1.0147	43499.00
1.0434	43500.00
1.0725	43501.00
1.1019	43502.00
1.1267	43503.00
1.1570	43504.00
1.1867	43505.00
1.2168	43506.00
1.2473	43507.00
1.2781	43508.00
1.3092	43509.00
1.3407	43510.00
1.3724	43511.00
1.4045	43512.00
1.4369	43513.00
1.4696	43514.00
1.5026	43515.00
1.5359	43516.00
1.5693	43517.00
1.6026	43518.00
1.6359	43519.00
1.6693	43520.00
1.7026	43521.00
1.7359	43522.00
1.7693	43523.00
1.8026	43524.00
1.8359	43525.00
1.8693	43526.00
1.9026	43527.00
1.9359	43528.00
1.9693	43529.00
2.0026	43530.00
2.0294	43531.00
2.0630	43532.00
2.0954	43533.00
2.1267	43534.00
2.1577	43535.00
2.1889	43536.00
2.2205	43537.00
2.2524	43538.00
2.2847	43539.00
2.3172	43540.00
2.3500	43541.00
2.3831	43542.00
2.4164	43543.00
2.4498	43544.00
2.4831	43545.00
2.5164	43546.00
2.5498	43547.00
2.5831	43548.00
2.6164	43549.00
2.6498	43550.00
2.6831	43551.00
2.7164	43552.00
2.7498	43553.00
2.7831	43554.00
2.8164	43555.00
2.8498	43556.00
2.8831	43557.00
2.9164	43558.00
2.9498	43559.00
2.9831	43560.00
3.0164	43561.00
3.0294	43562.00
3.0630	43563.00
3.0954	43564.00
3.1267	43565.00
3.1577	43566.00
3.1889	43567.00
3.2205	43568.00
3.2524	43569.00
3.2846	43570.00
3.3172	43571.00
3.3500	43572.00
3.3831	43573.00
3.4164	43574.00
3.4498	43575.00
3.4831	43576.00
3.5164	43577.00
3.5498	43578.00
3.5831	43579.00
3.6164	43580.00
3.6498	43581.00
3.6831	43582.00
3.7164	43583.00
3.7498	43584.00
3.7831	43585.00
3.8164	43586.00
3.8498	43587.00
3.8831	43588.00
3.9164	43589.00
3.9498	43590.00
3.9831	43591.00
4.0164	43592.00
4.0294	43593.00
4.0630	43594.00
4.0954	43595.00
4.1267	43596.00
4.1569	43597.00
4.1860	43598.00
4.2140	43599.00
4.2409	43600.00
4.2666	43601.00
4.2912	43602.00
4.3147	43603.00
4.3371	43604.00
4.3584	43605.00
4.3785	43606.00
4.3975	43607.00
4.4154	43608.00
4.4322	43609.00
4.4479	43610.00
4.4624	43611.00
4.4759	43612.00
4.4882	43613.00
4.4994	43614.00
4.5094	43615.00
4.5184	43616.00
4.5262	43617.00
4.5329	43618.00
4.5385	43619.00
4.5430	43620.00
4.5464	43621.00
4.5486	43622.00
4.5497	43623.00
4.5500	43624.00
4.5500	43625.00
4.5500	43626.00
4.5500	43627.00
4.5500	43628.00
4.5500	43629.00
4.5500	43630.00
4.5500	43631.00
4.5500	43632.00
4.5500	43633.00
4.5500	43634.00
4.5500	43635.00
4.5500	43636.00
4.5500	43637.00
4.5506	43638.00
4.5526	43639.00
4.5558	43640.00
4.5604	43641.00
4.5662	43642.00
4.5734	43643.00
4.5818	43644.00
4.5916	43645.00
4.6026	43646.00
4.6148	43647.00
4.6280	43648.00
4.6422	43649.00
4.6573	43650.00
4.6731	43651.00
4.6898	43652.00
4.7072	43653.00
4.7253	43654.00
4.7441	43655.00
4.7635	43656.00
4.7835	43657.00
4.8042	43658.00
4.8254	43659.00
4.8371	43660.00
4.8584	43661.00
4.8785	43662.00
4.8975	43663.00
4.9154	43664.00
4.9322	43665.00
4.9479	43666.00
4.9624	43667.00
4.9759	43668.00
4.9882	43669.00
4.9994	43670.00
5.0094	43671.00
5.0184	43672.00
5.0262	43673.00
5.0329	43674.00
5.0385	43675.00
5.0430	43676.00
5.0464	43677.00
5.0486	43678.00
5.0497	43679.00
5.0500	43680.00
5.0500	43710.00
5.0506	43711.00
5.0526	43712.00
5.0558	43713.00
5.0604	43714.00
5.0662	43715.00
5.0734	43716.00
5.0818	43717.00
5.0916	43718.00
5.1026	43719.00
5.1148	43720.00
5.1280	43721.00
5.1422	43722.00
5.1573	43723.00
5.1731	43724.00
5.1898	43725.00
5.2072	43726.00
5.2253	43727.00
5.2441	43728.00
5.2635	43729.00
5.2835	43730.00
5.3042	43731.00
5.3254	43732.00
5.3471	43733.00
5.3694	43734.00
5.3922	43735.00
5.4155	43736.00
5.4393	43737.00
5.4636	43738.00
5.4883	43739.00
5.5135	43740.00
5.5392	43741.00
5.5652	43742.00
5.5917	43743.00
5.6186	43744.00
5.6460	43745.00
5.6737	43746.00
5.7018	43747.00
5.7302	43748.00
5.7591	43749.00
5.7883	43750.00
5.8179	43751.00
5.8478	43752.00
5.8780	43753.00
5.9086	43754.00
5.9396	43755.00
5.9708	43756.00
6.0024	43757.00
6.0343	43758.00
6.0665	43759.00
6.0990	43760.00
6.1319	43761.00
6.1650	43762.00
6.1983	43763.00
6.2316	43764.00
6.2650	43765.00
6.2983	43766.00
6.3316	43767.00
6.3650	43768.00
6.3983	43769.00
6.4316	43770.00
6.4650	43771.00
6.4983	43772.00
6.5316	43773.00
6.5650	43774.00
6.5983	43775.00
6.6316	43776.00
6.6650	43777.00
6.6983	43778.00
6.7316	43779.00
6.7650	43780.00
6.7983	43781.00
6.8316	43782.00
6.8650	43783.00
6.8983	43784.00
6.9316	43785.00
6.9650	43786.00
6.9983	43787.00
7.0316	43788.00
7.0650	43789.00
7.0983	43790.00
7.1316	43791.00
7.1650	43792.00
7.1983	43793.00
7.2316	43794.00
7.2650	43795.00
7.2983	43796.00
7.3316	43797.00
7.3650	43798.00
7.3983	43799.00
7.4316	43800.00
7.4650	43801.00
7.4983	43802.00
7.5316	43803.00
7.5650	43804.00
7.5983	43805.00
7.6316	43806.00
7.6650	43807.00
7.6983	43808.00
7.7316	43809.00
7.7650	43810.00
7.7983	43811.00
7.8316	43812.00
7.8650	43813.00
7.8983	43814.00
7.9316	43815.00
7.9650	43816.00
7.9983	43817.00
8.0316	43818.00
8.0650	43819.00
8.0983	43820.00
8.1316	43821.00
8.1650	43822.00
8.1983	43823.00
8.2317	43824.00
8.2650	43825.00
8.2983	43826.00
8.3316	43827.00
8.3650	43828.00
8.3983	43829.00
8.4316	43830.00
8.4650	43831.00
8.4983	43832.00
8.5316	43833.00
8.5650	43834.00
8.5794	43835.00
8.6130	43836.00
8.6454	43837.00
8.6767	43838.00
8.7077	43839.00
8.7390	43840.00
8.7705	43841.00
8.8024	43842.00
8.8347	43843.00
8.8672	43844.00
8.9000	43845.00
8.9331	43846.00
8.9664	43847.00
8.9998	43848.00
9.0331	43849.00
9.0664	43850.00
9.0794	43851.00
9.1130	43852.00
9.1454	43853.00
9.1767	43854.00
9.2070	43855.00
9.2361	43856.00
9.2640	43857.00
9.2909	43858.00
9.3166	43859.00
9.3412	43860.00
9.3647	43861.00
9.3871	43862.00
9.4084	43863.00
9.4285	43864.00
9.4475	43865.00
9.4654	43866.00
9.4822	43867.00
9.4979	43868.00
9.5124	43869.00
9.5259	43870.00
9.5382	43871.00
9.5494	43872.00
9.5594	43873.00
9.5684	43874.00
9.5762	43875.00
9.5829	43876.00
9.5885	43877.00
9.5930	43878.00
9.5964	43879.00
9.5986	43880.00
9.5997	43881.00
9.6000	43882.00
9.6000	43954.00
9.6007	43955.00
9.6026	43956.00
9.6059	43957.00
9.6104	43958.00
9.6163	43959.00
9.6234	43960.00
9.6319	43961.00
9.6416	43962.00
9.6526	43963.00
9.6648	43964.00
9.6780	43965.00
9.6922	43966.00
9.7073	43967.00
9.7232	43968.00
9.7398	43969.00
9.7572	43970.00
9.7753	43971.00
9.7941	43972.00
9.8135	43973.00
9.8336	43974.00
9.8542	43975.00
9.8754	43976.00
9.8971	43977.00
9.9194	43978.00
9.9422	43979.00
9.9655	43980.00
9.9893	43981.00
10.0136	43982.00
10.0383	43983.00
10.0635	43984.00
10.0892	43985.00
10.1152	43986.00
10.1417	43987.00
10.1686	43988.00
10.1960	43989.00
10.2237	43990.00
10.2518	43991.00
10.2802	43992.00
10.3091	43993.00
10.3383	43994.00
10.3679	43995.00
10.3978	43996.00
10.4280	43997.00
10.4586	43998.00
10.4896	43999.00
10.5208	44000.00
10.5524	44001.00
10.5843	44002.00
10.6165	44003.00
10.6491	44004.00
10.6819	44005.00
10.7150	44006.00
10.7483	44007.00
10.7816	44008.00
10.8150	44009.00
10.8483	44010.00
10.8816	44011.00
10.9150	44012.00
10.9483	44013.00
10.9816	44014.00
11.0150	44015.00
11.0483	44016.00
11.0816	44017.00
11.1150	44018.00
11.1483	44019.00
11.1816	44020.00
11.2150	44021.00
11.2483	44022.00
11.2816	44023.00
11.3150	44024.00
11.3483	44025.00
11.3816	44026.00
11.4150	44027.00
11.4483	44028.00
11.4816	44029.00
11.5150	44030.00
11.5483	44031.00
11.5816	44032.00
11.6150	44033.00
11.6483	44034.00
11.6816	44035.00
11.7150	44036.00
11.7483	44037.00
11.7816	44038.00
11.8150	44039.00
11.8483	44040.00
11.8816	44041.00
11.9150	44042.00
11.9483	44043.00
11.9816	44044.00
12.0150	44045.00
12.0483	44046.00
12.0816	44047.00
12.1150	44048.00
12.1483	44049.00
12.1816	44050.00
12.2150	44051.00
12.2483	44052.00
12.2816	44053.00
12.3150	44054.00
12.3483	44055.00
12.3816	44056.00
12.4150	44057.00
12.4483	44058.00
12.4816	44059.00
12.5150	44060.00
12.5483	44061.00
12.5816	44062.00
12.6150	44063.00
12.6483	44064.00
12.6816	44065.00
12.7150	44066.00
12.7483	44067.00
12.7816	44068.00
12.8150	44069.00
12.8483	44070.00
12.8816	44071.00
12.9150	44072.00
12.9483	44073.00
12.9816	44074.00
13.0150	44075.00
13.0483	44076.00
13.0816	44077.00
13.1150	44078.00
13.1483	44079.00
13.1816	44080.00
13.2150	44081.00
13.2483	44082.00
13.2816	44083.00
13.3150	44084.00
13.3483	44085.00
13.3816	44086.00
13.4150	44087.00
13.4483	44088.00
13.4816	44089.00
13.5149	44090.00
13.5483	44091.00
13.5816	44092.00
13.6149	44093.00
13.6294	44094.00
13.6629	44095.00
13.6954	44096.00
13.7267	44097.00
13.7569	44098.00
13.7860	44099.00
13.8140	44100.00
13.8409	44101.00
13.8666	44102.00
13.8912	44103.00
13.9147	44104.00
13.9371	44105.00
13.9583	44106.00
13.9785	44107.00
13.9975	44108.00
14.0154	44109.00
14.0322	44110.00
14.0479	44111.00
14.0624	44112.00
14.0758	44113.00
14.0882	44114.00
14.0993	44115.00
14.1094	44116.00
14.1184	44117.00
14.1262	44118.00
14.1329	44119.00
14.1385	44120.00
14.1430	44121.00
14.1463	44122.00
14.1486	44123.00
14.1497	44124.00
14.1500	44125.00
14.1500	44215.00
14.1506	44216.00
14.1526	44217.00
14.1558	44218.00
14.1604	44219.00
14.1662	44220.00
14.1734	44221.00
14.1818	44222.00
14.1916	44223.00
14.2026	44224.00
14.2148	44225.00
14.2280	44226.00
14.2422	44227.00
14.2572	44228.00
14.2731	44229.00
14.2898	44230.00
14.3072	44231.00
14.3253	44232.00
14.3441	44233.00
14.3635	44234.00
14.3835	44235.00
14.4042	44236.00
14.4253	44237.00
14.4471	44238.00
14.4694	44239.00
14.4922	44240.00
14.5155	44241.00
14.5393	44242.00
14.5635	44243.00
14.5883	44244.00
14.6135	44245.00
14.6391	44246.00
14.6652	44247.00
14.6917	44248.00
14.7186	44249.00
14.7459	44250.00
14.7736	44251.00
14.8017	44252.00
14.8302	44253.00
14.8590	44254.00
14.8883	44255.00
14.9178	44256.00
14.9477	44257.00
14.9780	44258.00
15.0086	44259.00
15.0395	44260.00
15.0708	44261.00
15.1024	44262.00
15.1343	44263.00
15.1665	44264.00
15.1990	44265.00
15.2318	44266.00
15.2649	44267.00
15.2983	44268.00
15.3316	44269.00
15.3649	44270.00
15.3983	44271.00
15.4316	44272.00
15.4649	44273.00
15.4983	44274.00
15.5316	44275.00
15.5649	44276.00
15.5983	44277.00
15.6316	44278.00
15.6649	44279.00
15.6983	44280.00
15.7316	44281.00
15.7649	44282.00
15.7983	44283.00
15.8316	44284.00
15.8649	44285.00
15.8983	44286.00
15.9316	44287.00
15.9649	44288.00
15.9983	44289.00
16.0316	44290.00
16.0649	44291.00
16.0983	44292.00
16.1316	44293.00
16.1649	44294.00
16.1983	44295.00
16.2316	44296.00
16.2649	44297.00
16.2983	44298.00
16.3316	44299.00
16.3649	44300.00
16.3983	44301.00
16.4316	44302.00
16.4649	44303.00
16.4983	44304.00
16.5316	44305.00
16.5649	44306.00
16.5983	44307.00
16.6316	44308.00
16.6649	44309.00
16.6983	44310.00
16.7316	44311.00
16.7649	44312.00
16.7983	44313.00
16.8316	44314.00
16.8649	44315.00
16.8983	44316.00
16.9316	44317.00
16.9649	44318.00
16.9983	44319.00
17.0316	44320.00
17.0650	44321.00
17.0983	44322.00
17.1316	44323.00
17.1650	44324.00
17.1983	44325.00
17.2316	44326.00
17.2650	44327.00
17.2983	44328.00
17.3316	44329.00
17.3650	44330.00
17.3983	44331.00
17.4316	44332.00
17.4650	44333.00
17.4983	44334.00
17.5316	44335.00
17.5650	44336.00
17.5983	44337.00
17.6316	44338.00
17.6650	44339.00
17.6983	44340.00
17.7316	44341.00
17.7650	44342.00
17.7983	44343.00
17.8316	44344.00
17.8650	44345.00
17.8983	44346.00
17.9316	44347.00
17.9650	44348.00
17.9983	44349.00
18.0316	44350.00
18.0650	44351.00
18.0983	44352.00
18.1316	44353.00
18.1650	44354.00
18.1794	44355.00
18.2130	44356.00
18.2454	44357.00
18.2767	44358.00
18.3070	44359.00
18.3360	44360.00
18.3640	44361.00
18.3909	44362.00
18.4166	44363.00
18.4412	44364.00
18.4647	44365.00
18.4871	44366.00
18.5084	44367.00
18.5285	44368.00
18.5475	44369.00
18.5654	44370.00
18.5822	44371.00
18.5979	44372.00
18.6124	44373.00
18.6259	44374.00
18.6382	44375.00
18.6494	44376.00
18.6594	44377.00
18.6684	44378.00
18.6762	44379.00
18.6829	44380.00
18.6885	44381.00
18.6930	44382.00
18.6964	44383.00
18.6986	44384.00
18.6997	44385.00
18.7000	44386.00
18.7000	44476.00
18.7006	44477.00
18.7026	44478.00
18.7058	44479.00
18.7104	44480.00
18.7162	44481.00
18.7234	44482.00
18.7318	44483.00
18.7416	44484.00
18.7526	44485.00
18.7648	44486.00
18.7780	44487.00
18.7922	44488.00
18.8073	44489.00
18.8231	44490.00
18.8398	44491.00
18.8572	44492.00
18.8753	44493.00
18.8941	44494.00
18.9135	44495.00
18.9335	44496.00
18.9542	44497.00
18.9754	44498.00
18.9971	44499.00
19.0194	44500.00
19.0422	44501.00
19.0655	44502.00
19.0893	44503.00
19.1136	44504.00
19.1383	44505.00
19.1635	44506.00
19.1892	44507.00
19.2152	44508.00
19.2417	44509.00
19.2686	44510.00
19.2960	44511.00
19.3237	44512.00
19.3518	44513.00
19.3802	44514.00
19.4091	44515.00
19.4383	44516.00
19.4679	44517.00
19.4978	44518.00
19.5280	44519.00
19.5586	44520.00
19.5896	44521.00
19.6208	44522.00
19.6524	44523.00
19.6843	44524.00
19.7165	44525.00
19.7491	44526.00
19.7819	44527.00
19.8150	44528.00
19.8483	44529.00
19.8817	44530.00
19.9150	44531.00
19.9483	44532.00
19.9817	44533.00
20.0150	44534.00
20.0483	44535.00
20.0817	44536.00
20.1150	44537.00
20.1483	44538.00
20.1817	44539.00
20.2150	44540.00
20.2483	44541.00
20.2817	44542.00
20.3150	44543.00
20.3483	44544.00
20.3817	44545.00
20.4150	44546.00
20.4483	44547.00
20.4817	44548.00
20.5150	44549.00
20.5483	44550.00
20.5817	44551.00
20.6150	44552.00
20.6483	44553.00
20.6817	44554.00
20.7150	44555.00
20.7483	44556.00
20.7817	44557.00
20.8150	44558.00
20.8483	44559.00
20.8817	44560.00
20.9150	44561.00
20.9483	44562.00
20.9817	44563.00
21.0150	44564.00
21.0483	44565.00
21.0817	44566.00
21.1150	44567.00
21.1483	44568.00
21.1817	44569.00
21.2150	44570.00
21.2483	44571.00
21.2817	44572.00
21.3150	44573.00
21.3483	44574.00
21.3817	44575.00
21.4150	44576.00
21.4483	44577.00
21.4817	44578.00
21.5150	44579.00
21.5483	44580.00
21.5817	44581.00
21.6150	44582.00
21.6484	44583.00
21.6817	44584.00
21.7150	44585.00
21.7484	44586.00
21.7817	44587.00
21.8150	44588.00
21.8484	44589.00
21.8817	44590.00
21.9150	44591.00
21.9484	44592.00
21.9817	44593.00
22.0150	44594.00
22.0484	44595.00
22.0817	44596.00
22.1150	44597.00
22.1484	44598.00
22.1817	44599.00
22.2150	44600.00
22.2484	44601.00
22.2817	44602.00
22.3150	44603.00
22.3484	44604.00
22.3817	44605.00
22.4150	44606.00
22.4484	44607.00
22.4817	44608.00
22.5150	44609.00
22.5484	44610.00
22.5817	44611.00
22.6150	44612.00
22.6484	44613.00
22.6817	44614.00
22.7150	44615.00
22.7295	44616.00
22.7630	44617.00
22.7955	44618.00
22.8268	44619.00
22.8570	44620.00
22.8861	44621.00
22.9141	44622.00
22.9409	44623.00
22.9667	44624.00
22.9913	44625.00
23.0148	44626.00
23.0372	44627.00
23.0584	44628.00
23.0786	44629.00
23.0976	44630.00
23.1155	44631.00
23.1323	44632.00
23.1480	44633.00
23.1625	44634.00
23.1759	44635.00
23.1882	44636.00
23.1994	44637.00
23.2095	44638.00
23.2185	44639.00
23.2263	44640.00
23.2330	44641.00
23.2386	44642.00
23.2431	44643.00
23.2464	44644.00
23.2487	44645.00
23.2498	44646.00
23.2501	44647.00
23.2501	44737.00
23.2507	44738.00
23.2527	44739.00
23.2559	44740.00
23.2605	44741.00
23.2663	44742.00
23.2735	44743.00
23.2819	44744.00
23.2917	44745.00
23.3027	44746.00
23.3149	44747.00
23.3281	44748.00
23.3423	44749.00
23.3573	44750.00
23.3732	44751.00
23.3899	44752.00
23.4073	44753.00
23.4254	44754.00
23.4442	44755.00
23.4636	44756.00
23.4836	44757.00
23.5042	44758.00
23.5254	44759.00
23.5472	44760.00
23.5695	44761.00
23.5923	44762.00
23.6156	44763.00
23.6394	44764.00
23.6636	44765.00
23.6884	44766.00
23.7136	44767.00
23.7392	44768.00
23.7653	44769.00
23.7918	44770.00
23.8187	44771.00
23.8460	44772.00
23.8737	44773.00
23.9018	44774.00
23.9303	44775.00
23.9591	44776.00
23.9884	44777.00
24.0179	44778.00
24.0478	44779.00
24.0781	44780.00
24.1087	44781.00
24.1396	44782.00
24.1709	44783.00
24.2025	44784.00
24.2344	44785.00
24.2666	44786.00
24.2991	44787.00
24.3319	44788.00
24.3650	44789.00
24.3984	44790.00
24.4317	44791.00
24.4651	44792.00
24.4984	44793.00
24.5317	44794.00
24.5651	44795.00
24.5984	44796.00
24.6317	44797.00
24.6651	44798.00
24.6984	44799.00
24.7317	44800.00
24.7651	44801.00
24.7984	44802.00
24.8317	44803.00
24.8651	44804.00
24.8984	44805.00
24.9317	44806.00
24.9651	44807.00
24.9984	44808.00
25.0317	44809.00
25.0651	44810.00
25.0984	44811.00
25.1317	44812.00
25.1651	44813.00
25.1984	44814.00
25.2317	44815.00
25.2651	44816.00
25.2984	44817.00
25.3317	44818.00
25.3651	44819.00
25.3984	44820.00
25.4317	44821.00
25.4651	44822.00
25.4984	44823.00
25.5317	44824.00
25.5651	44825.00
25.5984	44826.00
25.6317	44827.00
25.6651	44828.00
25.6984	44829.00
25.7317	44830.00
25.7651	44831.00
25.7984	44832.00
25.8317	44833.00
25.8651	44834.00
25.8984	44835.00
25.9317	44836.00
25.9651	44837.00
25.9984	44838.00
26.0317	44839.00
26.0651	44840.00
26.0984	44841.00
26.1318	44842.00
26.1651	44843.00
26.1984	44844.00
26.2318	44845.00
26.2651	44846.00
26.2984	44847.00
26.3318	44848.00
26.3651	44849.00
26.3984	44850.00
26.4318	44851.00
26.4651	44852.00
26.4984	44853.00
26.5318	44854.00
26.5651	44855.00
26.5984	44856.00
26.6318	44857.00
26.6651	44858.00
26.6984	44859.00
26.7318	44860.00
26.7651	44861.00
26.7984	44862.00
26.8318	44863.00
26.8651	44864.00
26.8984	44865.00
26.9318	44866.00
26.9651	44867.00
26.9984	44868.00
27.0318	44869.00
27.0651	44870.00
27.0984	44871.00
27.1318	44872.00
27.1651	44873.00
27.1984	44874.00
27.2318	44875.00
27.2651	44876.00
27.2795	44877.00
27.3131	44878.00
27.3455	44879.00
27.3769	44880.00
27.4071	44881.00
27.4362	44882.00
27.4642	44883.00
27.4910	44884.00
27.5167	44885.00
27.5414	44886.00
27.5649	44887.00
27.5872	44888.00
27.6085	44889.00
27.6286	44890.00
27.6477	44891.00
27.6656	44892.00
27.6824	44893.00
27.6980	44894.00
27.7126	44895.00
27.7260	44896.00
27.7383	44897.00
27.7495	44898.00
27.7596	44899.00
27.7685	44900.00
27.7764	44901.00
27.7831	44902.00
27.7887	44903.00
27.7931	44904.00
27.7965	44905.00
27.7987	44906.00
27.7999	44907.00
27.8001	44908.00
27.8001	44998.00
27.8008	44999.00
27.8027	45000.00
27.8060	45001.00
27.8105	45002.00
27.8164	45003.00
27.8235	45004.00
27.8320	45005.00
27.8417	45006.00
27.8527	45007.00
27.8649	45008.00
27.8781	45009.00
27.8923	45010.00
27.9074	45011.00
27.9233	45012.00
27.9399	45013.00
27.9573	45014.00
27.9755	45015.00
27.9942	45016.00
28.0136	45017.00
28.0337	45018.00
28.0543	45019.00
28.0755	45020.00
28.0972	45021.00
28.1195	45022.00
28.1423	45023.00
28.1656	45024.00
28.1894	45025.00
28.2137	45026.00
28.2385	45027.00
28.2636	45028.00
28.2893	45029.00
28.3154	45030.00
28.3419	45031.00
28.3688	45032.00
28.3961	45033.00
28.4238	45034.00
28.4519	45035.00
28.4804	45036.00
28.5092	45037.00
28.5384	45038.00
28.5680	45039.00
28.5979	45040.00
28.6282	45041.00
28.6588	45042.00
28.6897	45043.00
28.7210	45044.00
28.7526	45045.00
28.7845	45046.00
28.8167	45047.00
28.8492	45048.00
28.8820	45049.00
28.9151	45050.00
28.9485	45051.00
28.9818	45052.00
29.0151	45053.00
29.0485	45054.00
29.0818	45055.00
29.1151	45056.00
29.1485	45057.00
29.1818	45058.00
29.2151	45059.00
29.2485	45060.00
29.2818	45061.00
29.3151	45062.00
29.3485	45063.00
29.3818	45064.00
29.4151	45065.00
29.4485	45066.00
29.4818	45067.00
29.5151	45068.00
29.5485	45069.00
29.5818	45070.00
29.6151	45071.00
29.6485	45072.00
29.6818	45073.00
29.7151	45074.00
29.7485	45075.00
29.7818	45076.00
29.8151	45077.00
29.8485	45078.00
29.8818	45079.00
29.9151	45080.00
29.9485	45081.00
29.9818	45082.00
30.0151	45083.00
30.0485	45084.00
30.0818	45085.00
30.1151	45086.00
30.1485	45087.00
30.1818	45088.00
30.2151	45089.00
30.2485	45090.00
30.2818	45091.00
30.3151	45092.00
30.3485	45093.00
30.3818	45094.00
30.4151	45095.00
30.4485	45096.00
30.4818	45097.00
30.5151	45098.00
30.5485	45099.00
30.5818	45100.00
30.6151	45101.00
30.6485	45102.00
30.6818	45103.00
30.7152	45104.00
30.7485	45105.00
30.7818	45106.00
30.8152	45107.00
30.8485	45108.00
30.8818	45109.00
30.9152	45110.00
30.9485	45111.00
30.9818	45112.00
31.0152	45113.00
31.0485	45114.00
31.0818	45115.00
31.1152	45116.00
31.1485	45117.00
31.1818	45118.00
31.2152	45119.00
31.2485	45120.00
31.2818	45121.00
31.3152	45122.00
31.3485	45123.00
31.3818	45124.00
31.4152	45125.00
31.4485	45126.00
31.4818	45127.00
31.5152	45128.00
31.5485	45129.00
31.5818	45130.00
31.6152	45131.00
31.6485	45132.00
31.6818	45133.00
31.7152	45134.00
31.7485	45135.00
31.7818	45136.00
31.8152	45137.00
31.8296	45138.00
31.8632	45139.00
31.8956	45140.00
31.9269	45141.00
31.9571	45142.00
31.9862	45143.00
32.0142	45144.00
32.0411	45145.00
32.0668	45146.00
32.0914	45147.00
32.1149	45148.00
32.1373	45149.00
32.1586	45150.00
32.1787	45151.00
32.1977	45152.00
32.2156	45153.00
32.2324	45154.00
32.2481	45155.00
32.2626	45156.00
32.2761	45157.00
32.2884	45158.00
32.2996	45159.00
32.3096	45160.00
32.3186	45161.00
32.3264	45162.00
32.3331	45163.00
32.3387	45164.00
32.3432	45165.00
32.3466	45166.00
32.3488	45167.00
32.3499	45168.00
32.3502	45169.00
32.3502	45259.00
32.3508	45260.00
32.3528	45261.00
32.3560	45262.00
32.3606	45263.00
32.3664	45264.00
32.3736	45265.00
32.3820	45266.00
32.3918	45267.00
32.4028	45268.00
32.4150	45269.00
32.4282	45270.00
32.4424	45271.00
32.4575	45272.00
32.4733	45273.00
32.4900	45274.00
32.5074	45275.00
32.5255	45276.00
32.5443	45277.00
32.5637	45278.00
32.5837	45279.00
32.6044	45280.00
32.6256	45281.00
32.6473	45282.00
32.6696	45283.00
32.6924	45284.00
32.7157	45285.00
32.7395	45286.00
32.7638	45287.00
32.7885	45288.00
32.8137	45289.00
32.8394	45290.00
32.8654	45291.00
32.8919	45292.00
32.9188	45293.00
32.9462	45294.00
32.9739	45295.00
33.0020	45296.00
33.0304	45297.00
33.0593	45298.00
33.0885	45299.00
33.1181	45300.00
33.1480	45301.00
33.1782	45302.00
33.2088	45303.00
33.2398	45304.00
33.2710	45305.00
33.3026	45306.00
33.3345	45307.00
33.3667	45308.00
33.3993	45309.00
33.4321	45310.00
33.4652	45311.00
33.4985	45312.00
33.5318	45313.00
33.5652	45314.00
33.5985	45315.00
33.6318	45316.00
33.6652	45317.00
33.6985	45318.00
33.7318	45319.00
33.7652	45320.00
33.7985	45321.00
33.8318	45322.00
33.8652	45323.00
33.8985	45324.00
33.9318	45325.00
33.9652	45326.00
33.9985	45327.00
34.0318	45328.00
34.0652	45329.00
34.0985	45330.00
34.1318	45331.00
34.1652	45332.00
34.1985	45333.00
34.2318	45334.00
34.2651	45335.00
34.2985	45336.00
34.3318	45337.00
34.3651	45338.00
34.3985	45339.00
34.4318	45340.00
34.4651	45341.00
34.4985	45342.00
34.5318	45343.00
34.5651	45344.00
34.5985	45345.00
34.6318	45346.00
34.6651	45347.00
34.6985	45348.00
34.7318	45349.00
34.7651	45350.00
34.7985	45351.00
34.8318	45352.00
34.8651	45353.00
34.8985	45354.00
34.9318	45355.00
34.9651	45356.00
34.9985	45357.00
35.0318	45358.00
35.0651	45359.00
35.0984	45360.00
35.1318	45361.00
35.1651	45362.00
35.1984	45363.00
35.2318	45364.00
35.2651	45365.00
35.2984	45366.00
35.3318	45367.00
35.3651	45368.00
35.3984	45369.00
35.4318	45370.00
35.4651	45371.00
35.4984	45372.00
35.5318	45373.00
35.5651	45374.00
35.5984	45375.00
35.6318	45376.00
35.6651	45377.00
35.6984	45378.00
35.7318	45379.00
35.7651	45380.00
35.7984	45381.00
35.8318	45382.00
35.8651	45383.00
35.8984	45384.00
35.9318	45385.00
35.9651	45386.00
35.9984	45387.00
36.0317	45388.00
36.0651	45389.00
36.0984	45390.00
36.1317	45391.00
36.1651	45392.00
36.1984	45393.00
36.2317	45394.00
36.2651	45395.00
36.2984	45396.00
36.3317	45397.00
36.3651	45398.00
36.3795	45399.00
36.4130	45400.00
36.4455	45401.00
36.4768	45402.00
36.5070	45403.00
36.5361	45404.00
36.5641	45405.00
36.5910	45406.00
36.6167	45407.00
36.6413	45408.00
36.6648	45409.00
36.6872	45410.00
36.7085	45411.00
36.7286	45412.00
36.7476	45413.00
36.7655	45414.00
36.7823	45415.00
36.7980	45416.00
36.8125	45417.00
36.8260	45418.00
36.8383	45419.00
36.8495	45420.00
36.8595	45421.00
36.8685	45422.00
36.8763	45423.00
36.8830	45424.00
36.8886	45425.00
36.8931	45426.00
36.8965	45427.00
36.8987	45428.00
36.8998	45429.00
36.9001	45430.00
36.9001	45520.00
36.9007	45521.00
36.9027	45522.00
36.9059	45523.00
36.9105	45524.00
36.9163	45525.00
36.9235	45526.00
36.9319	45527.00
36.9417	45528.00
36.9527	45529.00
36.9649	45530.00
36.9781	45531.00
36.9923	45532.00
37.0073	45533.00
37.0232	45534.00
37.0399	45535.00
37.0573	45536.00
37.0754	45537.00
37.0942	45538.00
37.1136	45539.00
37.1336	45540.00
37.1543	45541.00
37.1755	45542.00
37.1972	45543.00
37.2195	45544.00
37.2423	45545.00
37.2656	45546.00
37.2894	45547.00
37.3137	45548.00
37.3384	45549.00
37.3636	45550.00
37.3892	45551.00
37.4153	45552.00
37.4418	45553.00
37.4687	45554.00
37.4960	45555.00
37.5237	45556.00
37.5518	45557.00
37.5803	45558.00
37.6092	45559.00
37.6384	45560.00
37.6679	45561.00
37.6979	45562.00
37.7281	45563.00
37.7587	45564.00
37.7897	45565.00
37.8209	45566.00
37.8525	45567.00
37.8844	45568.00
37.9166	45569.00
37.9491	45570.00
37.9819	45571.00
38.0151	45572.00
38.0484	45573.00
38.0817	45574.00
38.1151	45575.00
38.1484	45576.00
38.1817	45577.00
38.2150	45578.00
38.2484	45579.00
38.2817	45580.00
38.3150	45581.00
38.3484	45582.00
38.3817	45583.00
38.4150	45584.00
38.4484	45585.00
38.4817	45586.00
38.5150	45587.00
38.5484	45588.00
38.5817	45589.00
38.6150	45590.00
38.6484	45591.00
38.6817	45592.00
38.7150	45593.00
38.7484	45594.00
38.7817	45595.00
38.8150	45596.00
38.8484	45597.00
38.8817	45598.00
38.9150	45599.00
38.9484	45600.00
38.9817	45601.00
39.0150	45602.00
39.0484	45603.00
39.0817	45604.00
39.1150	45605.00
39.1483	45606.00
39.1817	45607.00
39.2150	45608.00
39.2483	45609.00
39.2817	45610.00
39.3150	45611.00
39.3483	45612.00
39.3817	45613.00
39.4150	45614.00
39.4483	45615.00
39.4817	45616.00
39.5150	45617.00
39.5483	45618.00
39.5817	45619.00
39.6150	45620.00
39.6483	45621.00
39.6817	45622.00
39.7150	45623.00
39.7483	45624.00
39.7817	45625.00
39.8150	45626.00
39.8483	45627.00
39.8817	45628.00
39.9150	45629.00
39.9483	45630.00
39.9816	45631.00
40.0150	45632.00
40.0483	45633.00
40.0816	45634.00
40.1150	45635.00
40.1483	45636.00
40.1816	45637.00
40.2150	45638.00
40.2483	45639.00
40.2816	45640.00
40.3150	45641.00
40.3483	45642.00
40.3816	45643.00
40.4150	45644.00
40.4483	45645.00
40.4816	45646.00
40.5150	45647.00
40.5483	45648.00
40.5816	45649.00
40.6150	45650.00
40.6483	45651.00
40.6816	45652.00
40.7150	45653.00
40.7483	45654.00
40.7816	45655.00
40.8149	45656.00
40.8483	45657.00
40.8816	45658.00
40.9149	45659.00
40.9294	45660.00
40.9629	45661.00
40.9954	45662.00
41.0267	45663.00
41.0569	45664.00
41.0860	45665.00
41.1140	45666.00
41.1408	45667.00
41.1666	45668.00
41.1912	45669.00
41.2147	45670.00
41.2371	45671.00
41.2583	45672.00
41.2785	45673.00
41.2975	45674.00
41.3154	45675.00
41.3322	45676.00
41.3479	45677.00
41.3624	45678.00
41.3758	45679.00
41.3881	45680.00
41.3993	45681.00
41.4094	45682.00
41.4184	45683.00
41.4262	45684.00
41.4329	45685.00
41.4385	45686.00
41.4430	45687.00
41.4463	45688.00
41.4486	45689.00
41.4497	45690.00
41.4500	45691.00
41.4500	45722.00
41.4500	45722.00
