# Supplementary material for: OpenTrack simulation model files and output dataset for a copenhagen suburban railway
Source: Data Brief. 2019 Apr 28;25:103952. doi: 10.1016/j.dib.2019.103952 (PMC6562172; doi:10.1016/j.dib.2019.103952)
Supplement: Supplementary file 2 — Multimedia component 2 [file mmc2.zip › Data files submitted/Test Generic for TRC/output/OT_100.tt]

//
// File: C:\OpenTrack\Test Generic for TRC\output/OT_100.tt
//
// Produced by OpenTrack: Fri Dec 14 17:12:52 2018
// Timetable of Course: 100
// Desc.: Stopping Follow
// Train: Regio:A SA ( 83 m; 123 t ) (83 m / 123 t)
// Train Speedtype: Reihe R
// Itineraries: 1: Home STA1 to end
// Scenario:  Adh. Outside: good / Adh. Tunnel: good / Delay: 5 / Global Perf.: 100.0 % / Course on Time Perf.: 100.0 % / Course Delay Perf.: 100.0 % / Step: 1.0 s / Time: 12:00:00 - 13:30:00
//
// Type    : OT_Text
// Desc.   : OT_tt
// x-Legend: none
// y-Legend: none
//

Actual Timetable 

One   	Dep. 	12:04:03	43443	00:00:00	    0
One   	Pass 	12:04:38	43478	00:00:35	   35
Two   	Arr. 	12:08:00	43680	00:03:22	  202
Two   	Dep. 	12:08:30	43710	00:00:30	   30
Two   	Pass 	12:08:31	43711	00:00:01	    1
Three 	Arr. 	12:11:22	43882	00:02:51	  171
Three 	Dep. 	12:12:34	43954	00:01:12	   72
Three 	Pass 	12:12:35	43955	00:00:01	    1
Four  	Arr. 	12:15:25	44125	00:02:50	  170
Four  	Dep. 	12:16:55	44215	00:01:30	   90
Four  	Pass 	12:16:56	44216	00:00:01	    1
Five  	Arr. 	12:19:46	44386	00:02:50	  170
Five  	Dep. 	12:21:16	44476	00:01:30	   90
Five  	Pass 	12:21:17	44477	00:00:01	    1
Six   	Arr. 	12:24:07	44647	00:02:50	  170
Six   	Dep. 	12:25:37	44737	00:01:30	   90
Six   	Pass 	12:25:38	44738	00:00:01	    1
Seven 	Arr. 	12:28:28	44908	00:02:50	  170
Seven 	Dep. 	12:29:58	44998	00:01:30	   90
Seven 	Pass 	12:29:59	44999	00:00:01	    1
Eight 	Arr. 	12:32:49	45169	00:02:50	  170
Eight 	Dep. 	12:34:19	45259	00:01:30	   90
Eight 	Pass 	12:34:20	45260	00:00:01	    1
Nine  	Arr. 	12:37:10	45430	00:02:50	  170
Nine  	Dep. 	12:38:40	45520	00:01:30	   90
Nine  	Pass 	12:38:41	45521	00:00:01	    1
Ten   	Arr. 	12:41:31	45691	00:02:50	  170

Actual Timetable vs. Planned Timetable

Station	   	Planned 	     	Actual  	     	Difference	 	Stat. Pos [km]	        	Train. Pos [km]	        	Avg. Speed [km/h]

One   	Dep. 	12:03:37	43417	12:04:03	43443	+00:00:26	   26	   0.000	       	   0.000	       	     	     
One   	Pass 	HH:MM:SS	   -1	12:04:38	43478	+00:00:00	    0	   0.000	   0.000	   0.515	   0.515	 52.9	 52.9
Two   	Arr. 	HH:MM:SS	   -1	12:08:00	43680	+00:00:00	    0	   5.050	   5.050	   5.050	   4.535	 76.7	 80.8
Two   	Dep. 	12:08:13	43693	12:08:30	43710	+00:00:17	   17	   5.050	   0.000	   5.050	   0.000	 68.1	  0.0
Two   	Pass 	HH:MM:SS	   -1	12:08:31	43711	+00:00:00	    0	   5.050	   0.000	   5.051	   0.001	 67.8	  2.3
Three 	Arr. 	HH:MM:SS	   -1	12:11:22	43882	+00:00:00	    0	   9.600	   4.550	   9.600	   4.549	 78.7	 95.8
Three 	Dep. 	12:12:34	43954	12:12:34	43954	+00:00:00	    0	   9.600	   0.000	   9.600	   0.000	 67.6	  0.0
Three 	Pass 	HH:MM:SS	   -1	12:12:35	43955	+00:00:00	    0	   9.600	   0.000	   9.601	   0.001	 67.5	  2.3
Four  	Arr. 	HH:MM:SS	   -1	12:15:25	44125	+00:00:00	    0	  14.150	   4.550	  14.150	   4.549	 74.7	 96.3
Four  	Dep. 	12:16:55	44215	12:16:55	44215	+00:00:00	    0	  14.150	   0.000	  14.150	   0.000	 66.0	  0.0
Four  	Pass 	HH:MM:SS	   -1	12:16:56	44216	+00:00:00	    0	  14.150	   0.000	  14.151	   0.001	 65.9	  2.3
Five  	Arr. 	HH:MM:SS	   -1	12:19:46	44386	+00:00:00	    0	  18.700	   4.550	  18.700	   4.549	 71.4	 96.3
Five  	Dep. 	12:21:16	44476	12:21:16	44476	+00:00:00	    0	  18.700	   0.000	  18.700	   0.000	 65.2	  0.0
Five  	Pass 	HH:MM:SS	   -1	12:21:17	44477	+00:00:00	    0	  18.700	   0.000	  18.701	   0.001	 65.1	  2.3
Six   	Arr. 	HH:MM:SS	   -1	12:24:07	44647	+00:00:00	    0	  23.250	   4.550	  23.250	   4.549	 69.5	 96.3
Six   	Dep. 	12:25:37	44737	12:25:37	44737	+00:00:00	    0	  23.250	   0.000	  23.250	   0.000	 64.7	  0.0
Six   	Pass 	HH:MM:SS	   -1	12:25:38	44738	+00:00:00	    0	  23.250	   0.000	  23.251	   0.001	 64.6	  2.3
Seven 	Arr. 	HH:MM:SS	   -1	12:28:28	44908	+00:00:00	    0	  27.800	   4.550	  27.800	   4.549	 68.3	 96.3
Seven 	Dep. 	12:29:58	44998	12:29:58	44998	+00:00:00	    0	  27.800	   0.000	  27.800	   0.000	 64.4	  0.0
Seven 	Pass 	HH:MM:SS	   -1	12:29:59	44999	+00:00:00	    0	  27.800	   0.000	  27.801	   0.001	 64.3	  2.3
Eight 	Arr. 	HH:MM:SS	   -1	12:32:49	45169	+00:00:00	    0	  32.350	   4.550	  32.350	   4.549	 67.5	 96.3
Eight 	Dep. 	12:34:19	45259	12:34:19	45259	+00:00:00	    0	  32.350	   0.000	  32.350	   0.000	 64.1	  0.0
Eight 	Pass 	HH:MM:SS	   -1	12:34:20	45260	+00:00:00	    0	  32.350	   0.000	  32.351	   0.001	 64.1	  2.3
Nine  	Arr. 	HH:MM:SS	   -1	12:37:10	45430	+00:00:00	    0	  36.900	   4.550	  36.900	   4.549	 66.9	 96.3
Nine  	Dep. 	12:38:40	45520	12:38:40	45520	+00:00:00	    0	  36.900	   0.000	  36.900	   0.000	 64.0	  0.0
Nine  	Pass 	HH:MM:SS	   -1	12:38:41	45521	+00:00:00	    0	  36.900	   0.000	  36.901	   0.001	 63.9	  2.3
Ten   	Arr. 	12:42:31	45751	12:41:31	45691	-00:01:00	  -60	  41.450	   4.550	  41.450	   4.549	 66.4	 96.3
