# Supplementary material for: OpenTrack simulation model files and output dataset for a copenhagen suburban railway
Source: Data Brief. 2019 Apr 28;25:103952. doi: 10.1016/j.dib.2019.103952 (PMC6562172; doi:10.1016/j.dib.2019.103952)
Supplement: Supplementary file 2 — Multimedia component 2 [file mmc2.zip › Data files submitted/Test Generic for TRC/output/OT_100.vt]

//
// File: C:\OpenTrack\Test Generic for TRC\output/OT_100.vt
//
// Produced by OpenTrack: Fri Dec 14 17:12:52 2018
// Speed/Time of Course : 100
// Desc.: Stopping Follow
// Train: Regio:A SA ( 83 m; 123 t ) (83 m / 123 t)
// Train Speedtype: Reihe R
// Itineraries: 1: Home STA1 to end
// Scenario:  Adh. Outside: good / Adh. Tunnel: good / Delay: 5 / Global Perf.: 100.0 % / Course on Time Perf.: 100.0 % / Course Delay Perf.: 100.0 % / Step: 1.0 s / Time: 12:00:00 - 13:30:00
//
// Type    : OT_TimeXPlot
// Desc.   : OT_vt
// x-Legend: [s]
// y-Legend: [km/h]
//
43387.00	0.0
43443.00	0.0
43444.00	4.7
43445.00	9.4
43446.00	14.0
43447.00	18.7
43448.00	23.4
43449.00	28.1
43450.00	32.8
43451.00	37.4
43452.00	41.8
43453.00	45.8
43454.00	49.4
43455.00	52.7
43456.00	55.8
43457.00	58.6
43458.00	61.4
43459.00	63.9
43460.00	66.4
43461.00	68.8
43462.00	71.0
43463.00	73.2
43464.00	75.3
43465.00	77.3
43466.00	79.3
43467.00	79.3
43468.00	78.6
43469.00	74.5
43470.00	70.5
43471.00	66.5
43472.00	62.4
43473.00	58.4
43474.00	54.4
43475.00	57.3
43476.00	60.1
43477.00	62.7
43478.00	65.3
43479.00	67.7
43480.00	70.0
43481.00	72.2
43482.00	74.3
43483.00	76.4
43484.00	78.4
43485.00	80.3
43486.00	82.2
43487.00	84.0
43488.00	85.7
43489.00	87.5
43490.00	89.1
43491.00	90.8
43492.00	92.4
43493.00	93.9
43494.00	95.5
43495.00	96.9
43496.00	98.4
43497.00	99.8
43498.00	101.2
43499.00	102.6
43500.00	103.9
43501.00	105.3
43502.00	106.6
43503.00	106.6
43504.00	106.6
43505.00	107.8
43506.00	109.1
43507.00	110.3
43508.00	111.5
43509.00	112.6
43510.00	113.8
43511.00	114.9
43512.00	116.1
43513.00	117.2
43514.00	118.2
43515.00	119.3
43516.00	120.0
43517.00	120.0
43518.00	120.0
43519.00	120.0
43520.00	120.0
43521.00	120.0
43522.00	120.0
43523.00	120.0
43524.00	120.0
43525.00	120.0
43526.00	120.0
43527.00	120.0
43528.00	120.0
43529.00	120.0
43530.00	120.0
43531.00	120.0
43532.00	118.8
43533.00	114.8
43534.00	110.8
43535.00	112.0
43536.00	113.1
43537.00	114.3
43538.00	115.4
43539.00	116.5
43540.00	117.6
43541.00	118.7
43542.00	119.7
43543.00	120.0
43544.00	120.0
43545.00	120.0
43546.00	120.0
43547.00	120.0
43548.00	120.0
43549.00	120.0
43550.00	120.0
43551.00	120.0
43552.00	120.0
43553.00	120.0
43554.00	120.0
43555.00	120.0
43556.00	120.0
43557.00	120.0
43558.00	120.0
43559.00	120.0
43560.00	120.0
43561.00	120.0
43562.00	120.0
43563.00	118.8
43564.00	114.8
43565.00	110.8
43566.00	112.0
43567.00	113.1
43568.00	114.3
43569.00	115.4
43570.00	116.5
43571.00	117.6
43572.00	118.7
43573.00	119.7
43574.00	120.0
43575.00	120.0
43576.00	120.0
43577.00	120.0
43578.00	120.0
43579.00	120.0
43580.00	120.0
43581.00	120.0
43582.00	120.0
43583.00	120.0
43584.00	120.0
43585.00	120.0
43586.00	120.0
43587.00	120.0
43588.00	120.0
43589.00	120.0
43590.00	120.0
43591.00	120.0
43592.00	120.0
43593.00	120.0
43594.00	118.8
43595.00	114.8
43596.00	110.8
43597.00	106.8
43598.00	102.7
43599.00	98.7
43600.00	94.7
43601.00	90.6
43602.00	86.6
43603.00	82.6
43604.00	78.6
43605.00	74.5
43606.00	70.5
43607.00	66.5
43608.00	62.4
43609.00	58.4
43610.00	54.4
43611.00	50.4
43612.00	46.3
43613.00	42.3
43614.00	38.3
43615.00	34.2
43616.00	30.2
43617.00	26.2
43618.00	22.2
43619.00	18.1
43620.00	14.1
43621.00	10.1
43622.00	6.0
43623.00	2.0
43624.00	0.0
43625.00	0.0
43626.00	0.0
43627.00	0.0
43628.00	0.0
43629.00	0.0
43630.00	0.0
43631.00	0.0
43632.00	0.0
43633.00	0.0
43634.00	0.0
43635.00	0.0
43636.00	0.0
43637.00	0.0
43638.00	4.7
43639.00	9.4
43640.00	14.0
43641.00	18.7
43642.00	23.4
43643.00	28.1
43644.00	32.8
43645.00	37.4
43646.00	41.8
43647.00	45.8
43648.00	49.4
43649.00	52.7
43650.00	55.8
43651.00	58.6
43652.00	61.4
43653.00	63.9
43654.00	66.4
43655.00	68.8
43656.00	71.0
43657.00	73.2
43658.00	75.3
43659.00	77.3
43660.00	77.3
43661.00	74.5
43662.00	70.5
43663.00	66.5
43664.00	62.4
43665.00	58.4
43666.00	54.4
43667.00	50.4
43668.00	46.3
43669.00	42.3
43670.00	38.3
43671.00	34.2
43672.00	30.2
43673.00	26.2
43674.00	22.2
43675.00	18.1
43676.00	14.1
43677.00	10.1
43678.00	6.0
43679.00	2.0
43680.00	0.0
43710.00	0.0
43711.00	4.7
43712.00	9.4
43713.00	14.0
43714.00	18.7
43715.00	23.4
43716.00	28.1
43717.00	32.8
43718.00	37.4
43719.00	41.8
43720.00	45.8
43721.00	49.4
43722.00	52.7
43723.00	55.8
43724.00	58.6
43725.00	61.4
43726.00	63.9
43727.00	66.4
43728.00	68.8
43729.00	71.0
43730.00	73.2
43731.00	75.3
43732.00	77.3
43733.00	79.3
43734.00	81.2
43735.00	83.0
43736.00	84.8
43737.00	86.5
43738.00	88.2
43739.00	89.9
43740.00	91.5
43741.00	93.1
43742.00	94.6
43743.00	96.1
43744.00	97.6
43745.00	99.0
43746.00	100.4
43747.00	101.8
43748.00	103.2
43749.00	104.5
43750.00	105.8
43751.00	107.1
43752.00	108.3
43753.00	109.6
43754.00	110.8
43755.00	112.0
43756.00	113.1
43757.00	114.3
43758.00	115.4
43759.00	116.5
43760.00	117.6
43761.00	118.7
43762.00	119.7
43763.00	120.0
43764.00	120.0
43765.00	120.0
43766.00	120.0
43767.00	120.0
43768.00	120.0
43769.00	120.0
43770.00	120.0
43771.00	120.0
43772.00	120.0
43773.00	120.0
43774.00	120.0
43775.00	120.0
43776.00	120.0
43777.00	120.0
43778.00	120.0
43779.00	120.0
43780.00	120.0
43781.00	120.0
43782.00	120.0
43783.00	120.0
43784.00	120.0
43785.00	120.0
43786.00	120.0
43787.00	120.0
43788.00	120.0
43789.00	120.0
43790.00	120.0
43791.00	120.0
43792.00	120.0
43793.00	120.0
43794.00	120.0
43795.00	120.0
43796.00	120.0
43797.00	120.0
43798.00	120.0
43799.00	120.0
43800.00	120.0
43801.00	120.0
43802.00	120.0
43803.00	120.0
43804.00	120.0
43805.00	120.0
43806.00	120.0
43807.00	120.0
43808.00	120.0
43809.00	120.0
43810.00	120.0
43811.00	120.0
43812.00	120.0
43813.00	120.0
43814.00	120.0
43815.00	120.0
43816.00	120.0
43817.00	120.0
43818.00	120.0
43819.00	120.0
43820.00	120.0
43821.00	120.0
43822.00	120.0
43823.00	120.0
43824.00	120.0
43825.00	120.0
43826.00	120.0
43827.00	120.0
43828.00	120.0
43829.00	120.0
43830.00	120.0
43831.00	120.0
43832.00	120.0
43833.00	120.0
43834.00	120.0
43835.00	120.0
43836.00	118.8
43837.00	114.8
43838.00	110.8
43839.00	112.0
43840.00	113.1
43841.00	114.3
43842.00	115.4
43843.00	116.5
43844.00	117.6
43845.00	118.7
43846.00	119.7
43847.00	120.0
43848.00	120.0
43849.00	120.0
43850.00	120.0
43851.00	120.0
43852.00	118.8
43853.00	114.8
43854.00	110.8
43855.00	106.8
43856.00	102.7
43857.00	98.7
43858.00	94.7
43859.00	90.6
43860.00	86.6
43861.00	82.6
43862.00	78.6
43863.00	74.5
43864.00	70.5
43865.00	66.5
43866.00	62.4
43867.00	58.4
43868.00	54.4
43869.00	50.4
43870.00	46.3
43871.00	42.3
43872.00	38.3
43873.00	34.2
43874.00	30.2
43875.00	26.2
43876.00	22.2
43877.00	18.1
43878.00	14.1
43879.00	10.1
43880.00	6.0
43881.00	2.0
43882.00	0.0
43954.00	0.0
43955.00	4.7
43956.00	9.4
43957.00	14.0
43958.00	18.7
43959.00	23.4
43960.00	28.1
43961.00	32.8
43962.00	37.4
43963.00	41.8
43964.00	45.8
43965.00	49.4
43966.00	52.7
43967.00	55.8
43968.00	58.6
43969.00	61.4
43970.00	63.9
43971.00	66.4
43972.00	68.8
43973.00	71.0
43974.00	73.2
43975.00	75.3
43976.00	77.3
43977.00	79.3
43978.00	81.2
43979.00	83.0
43980.00	84.8
43981.00	86.5
43982.00	88.2
43983.00	89.9
43984.00	91.5
43985.00	93.1
43986.00	94.6
43987.00	96.1
43988.00	97.6
43989.00	99.0
43990.00	100.4
43991.00	101.8
43992.00	103.2
43993.00	104.5
43994.00	105.8
43995.00	107.1
43996.00	108.3
43997.00	109.6
43998.00	110.8
43999.00	112.0
44000.00	113.1
44001.00	114.3
44002.00	115.4
44003.00	116.5
44004.00	117.6
44005.00	118.7
44006.00	119.7
44007.00	120.0
44008.00	120.0
44009.00	120.0
44010.00	120.0
44011.00	120.0
44012.00	120.0
44013.00	120.0
44014.00	120.0
44015.00	120.0
44016.00	120.0
44017.00	120.0
44018.00	120.0
44019.00	120.0
44020.00	120.0
44021.00	120.0
44022.00	120.0
44023.00	120.0
44024.00	120.0
44025.00	120.0
44026.00	120.0
44027.00	120.0
44028.00	120.0
44029.00	120.0
44030.00	120.0
44031.00	120.0
44032.00	120.0
44033.00	120.0
44034.00	120.0
44035.00	120.0
44036.00	120.0
44037.00	120.0
44038.00	120.0
44039.00	120.0
44040.00	120.0
44041.00	120.0
44042.00	120.0
44043.00	120.0
44044.00	120.0
44045.00	120.0
44046.00	120.0
44047.00	120.0
44048.00	120.0
44049.00	120.0
44050.00	120.0
44051.00	120.0
44052.00	120.0
44053.00	120.0
44054.00	120.0
44055.00	120.0
44056.00	120.0
44057.00	120.0
44058.00	120.0
44059.00	120.0
44060.00	120.0
44061.00	120.0
44062.00	120.0
44063.00	120.0
44064.00	120.0
44065.00	120.0
44066.00	120.0
44067.00	120.0
44068.00	120.0
44069.00	120.0
44070.00	120.0
44071.00	120.0
44072.00	120.0
44073.00	120.0
44074.00	120.0
44075.00	120.0
44076.00	120.0
44077.00	120.0
44078.00	120.0
44079.00	120.0
44080.00	120.0
44081.00	120.0
44082.00	120.0
44083.00	120.0
44084.00	120.0
44085.00	120.0
44086.00	120.0
44087.00	120.0
44088.00	120.0
44089.00	120.0
44090.00	120.0
44091.00	120.0
44092.00	120.0
44093.00	120.0
44094.00	120.0
44095.00	118.8
44096.00	114.8
44097.00	110.8
44098.00	106.8
44099.00	102.7
44100.00	98.7
44101.00	94.7
44102.00	90.6
44103.00	86.6
44104.00	82.6
44105.00	78.6
44106.00	74.5
44107.00	70.5
44108.00	66.5
44109.00	62.4
44110.00	58.4
44111.00	54.4
44112.00	50.4
44113.00	46.3
44114.00	42.3
44115.00	38.3
44116.00	34.2
44117.00	30.2
44118.00	26.2
44119.00	22.2
44120.00	18.1
44121.00	14.1
44122.00	10.1
44123.00	6.0
44124.00	2.0
44125.00	0.0
44215.00	0.0
44216.00	4.7
44217.00	9.4
44218.00	14.0
44219.00	18.7
44220.00	23.4
44221.00	28.1
44222.00	32.8
44223.00	37.4
44224.00	41.8
44225.00	45.8
44226.00	49.4
44227.00	52.7
44228.00	55.8
44229.00	58.6
44230.00	61.4
44231.00	63.9
44232.00	66.4
44233.00	68.8
44234.00	71.0
44235.00	73.2
44236.00	75.3
44237.00	77.3
44238.00	79.3
44239.00	81.2
44240.00	83.0
44241.00	84.8
44242.00	86.5
44243.00	88.2
44244.00	89.9
44245.00	91.5
44246.00	93.1
44247.00	94.6
44248.00	96.1
44249.00	97.6
44250.00	99.0
44251.00	100.4
44252.00	101.8
44253.00	103.2
44254.00	104.5
44255.00	105.8
44256.00	107.1
44257.00	108.3
44258.00	109.6
44259.00	110.8
44260.00	112.0
44261.00	113.1
44262.00	114.3
44263.00	115.4
44264.00	116.5
44265.00	117.6
44266.00	118.7
44267.00	119.7
44268.00	120.0
44269.00	120.0
44270.00	120.0
44271.00	120.0
44272.00	120.0
44273.00	120.0
44274.00	120.0
44275.00	120.0
44276.00	120.0
44277.00	120.0
44278.00	120.0
44279.00	120.0
44280.00	120.0
44281.00	120.0
44282.00	120.0
44283.00	120.0
44284.00	120.0
44285.00	120.0
44286.00	120.0
44287.00	120.0
44288.00	120.0
44289.00	120.0
44290.00	120.0
44291.00	120.0
44292.00	120.0
44293.00	120.0
44294.00	120.0
44295.00	120.0
44296.00	120.0
44297.00	120.0
44298.00	120.0
44299.00	120.0
44300.00	120.0
44301.00	120.0
44302.00	120.0
44303.00	120.0
44304.00	120.0
44305.00	120.0
44306.00	120.0
44307.00	120.0
44308.00	120.0
44309.00	120.0
44310.00	120.0
44311.00	120.0
44312.00	120.0
44313.00	120.0
44314.00	120.0
44315.00	120.0
44316.00	120.0
44317.00	120.0
44318.00	120.0
44319.00	120.0
44320.00	120.0
44321.00	120.0
44322.00	120.0
44323.00	120.0
44324.00	120.0
44325.00	120.0
44326.00	120.0
44327.00	120.0
44328.00	120.0
44329.00	120.0
44330.00	120.0
44331.00	120.0
44332.00	120.0
44333.00	120.0
44334.00	120.0
44335.00	120.0
44336.00	120.0
44337.00	120.0
44338.00	120.0
44339.00	120.0
44340.00	120.0
44341.00	120.0
44342.00	120.0
44343.00	120.0
44344.00	120.0
44345.00	120.0
44346.00	120.0
44347.00	120.0
44348.00	120.0
44349.00	120.0
44350.00	120.0
44351.00	120.0
44352.00	120.0
44353.00	120.0
44354.00	120.0
44355.00	120.0
44356.00	118.8
44357.00	114.8
44358.00	110.8
44359.00	106.8
44360.00	102.7
44361.00	98.7
44362.00	94.7
44363.00	90.6
44364.00	86.6
44365.00	82.6
44366.00	78.6
44367.00	74.5
44368.00	70.5
44369.00	66.5
44370.00	62.4
44371.00	58.4
44372.00	54.4
44373.00	50.4
44374.00	46.3
44375.00	42.3
44376.00	38.3
44377.00	34.2
44378.00	30.2
44379.00	26.2
44380.00	22.2
44381.00	18.1
44382.00	14.1
44383.00	10.1
44384.00	6.0
44385.00	2.0
44386.00	0.0
44476.00	0.0
44477.00	4.7
44478.00	9.4
44479.00	14.0
44480.00	18.7
44481.00	23.4
44482.00	28.1
44483.00	32.8
44484.00	37.4
44485.00	41.8
44486.00	45.8
44487.00	49.4
44488.00	52.7
44489.00	55.8
44490.00	58.6
44491.00	61.4
44492.00	63.9
44493.00	66.4
44494.00	68.8
44495.00	71.0
44496.00	73.2
44497.00	75.3
44498.00	77.3
44499.00	79.3
44500.00	81.2
44501.00	83.0
44502.00	84.8
44503.00	86.5
44504.00	88.2
44505.00	89.9
44506.00	91.5
44507.00	93.1
44508.00	94.6
44509.00	96.1
44510.00	97.6
44511.00	99.0
44512.00	100.4
44513.00	101.8
44514.00	103.2
44515.00	104.5
44516.00	105.8
44517.00	107.1
44518.00	108.3
44519.00	109.6
44520.00	110.8
44521.00	112.0
44522.00	113.1
44523.00	114.3
44524.00	115.4
44525.00	116.5
44526.00	117.6
44527.00	118.7
44528.00	119.7
44529.00	120.0
44530.00	120.0
44531.00	120.0
44532.00	120.0
44533.00	120.0
44534.00	120.0
44535.00	120.0
44536.00	120.0
44537.00	120.0
44538.00	120.0
44539.00	120.0
44540.00	120.0
44541.00	120.0
44542.00	120.0
44543.00	120.0
44544.00	120.0
44545.00	120.0
44546.00	120.0
44547.00	120.0
44548.00	120.0
44549.00	120.0
44550.00	120.0
44551.00	120.0
44552.00	120.0
44553.00	120.0
44554.00	120.0
44555.00	120.0
44556.00	120.0
44557.00	120.0
44558.00	120.0
44559.00	120.0
44560.00	120.0
44561.00	120.0
44562.00	120.0
44563.00	120.0
44564.00	120.0
44565.00	120.0
44566.00	120.0
44567.00	120.0
44568.00	120.0
44569.00	120.0
44570.00	120.0
44571.00	120.0
44572.00	120.0
44573.00	120.0
44574.00	120.0
44575.00	120.0
44576.00	120.0
44577.00	120.0
44578.00	120.0
44579.00	120.0
44580.00	120.0
44581.00	120.0
44582.00	120.0
44583.00	120.0
44584.00	120.0
44585.00	120.0
44586.00	120.0
44587.00	120.0
44588.00	120.0
44589.00	120.0
44590.00	120.0
44591.00	120.0
44592.00	120.0
44593.00	120.0
44594.00	120.0
44595.00	120.0
44596.00	120.0
44597.00	120.0
44598.00	120.0
44599.00	120.0
44600.00	120.0
44601.00	120.0
44602.00	120.0
44603.00	120.0
44604.00	120.0
44605.00	120.0
44606.00	120.0
44607.00	120.0
44608.00	120.0
44609.00	120.0
44610.00	120.0
44611.00	120.0
44612.00	120.0
44613.00	120.0
44614.00	120.0
44615.00	120.0
44616.00	120.0
44617.00	118.8
44618.00	114.8
44619.00	110.8
44620.00	106.8
44621.00	102.7
44622.00	98.7
44623.00	94.7
44624.00	90.6
44625.00	86.6
44626.00	82.6
44627.00	78.6
44628.00	74.5
44629.00	70.5
44630.00	66.5
44631.00	62.4
44632.00	58.4
44633.00	54.4
44634.00	50.4
44635.00	46.3
44636.00	42.3
44637.00	38.3
44638.00	34.2
44639.00	30.2
44640.00	26.2
44641.00	22.2
44642.00	18.1
44643.00	14.1
44644.00	10.1
44645.00	6.0
44646.00	2.0
44647.00	0.0
44737.00	0.0
44738.00	4.7
44739.00	9.4
44740.00	14.0
44741.00	18.7
44742.00	23.4
44743.00	28.1
44744.00	32.8
44745.00	37.4
44746.00	41.8
44747.00	45.8
44748.00	49.4
44749.00	52.7
44750.00	55.8
44751.00	58.6
44752.00	61.4
44753.00	63.9
44754.00	66.4
44755.00	68.8
44756.00	71.0
44757.00	73.2
44758.00	75.3
44759.00	77.3
44760.00	79.3
44761.00	81.2
44762.00	83.0
44763.00	84.8
44764.00	86.5
44765.00	88.2
44766.00	89.9
44767.00	91.5
44768.00	93.1
44769.00	94.6
44770.00	96.1
44771.00	97.6
44772.00	99.0
44773.00	100.4
44774.00	101.8
44775.00	103.2
44776.00	104.5
44777.00	105.8
44778.00	107.1
44779.00	108.3
44780.00	109.6
44781.00	110.8
44782.00	112.0
44783.00	113.1
44784.00	114.3
44785.00	115.4
44786.00	116.5
44787.00	117.6
44788.00	118.7
44789.00	119.7
44790.00	120.0
44791.00	120.0
44792.00	120.0
44793.00	120.0
44794.00	120.0
44795.00	120.0
44796.00	120.0
44797.00	120.0
44798.00	120.0
44799.00	120.0
44800.00	120.0
44801.00	120.0
44802.00	120.0
44803.00	120.0
44804.00	120.0
44805.00	120.0
44806.00	120.0
44807.00	120.0
44808.00	120.0
44809.00	120.0
44810.00	120.0
44811.00	120.0
44812.00	120.0
44813.00	120.0
44814.00	120.0
44815.00	120.0
44816.00	120.0
44817.00	120.0
44818.00	120.0
44819.00	120.0
44820.00	120.0
44821.00	120.0
44822.00	120.0
44823.00	120.0
44824.00	120.0
44825.00	120.0
44826.00	120.0
44827.00	120.0
44828.00	120.0
44829.00	120.0
44830.00	120.0
44831.00	120.0
44832.00	120.0
44833.00	120.0
44834.00	120.0
44835.00	120.0
44836.00	120.0
44837.00	120.0
44838.00	120.0
44839.00	120.0
44840.00	120.0
44841.00	120.0
44842.00	120.0
44843.00	120.0
44844.00	120.0
44845.00	120.0
44846.00	120.0
44847.00	120.0
44848.00	120.0
44849.00	120.0
44850.00	120.0
44851.00	120.0
44852.00	120.0
44853.00	120.0
44854.00	120.0
44855.00	120.0
44856.00	120.0
44857.00	120.0
44858.00	120.0
44859.00	120.0
44860.00	120.0
44861.00	120.0
44862.00	120.0
44863.00	120.0
44864.00	120.0
44865.00	120.0
44866.00	120.0
44867.00	120.0
44868.00	120.0
44869.00	120.0
44870.00	120.0
44871.00	120.0
44872.00	120.0
44873.00	120.0
44874.00	120.0
44875.00	120.0
44876.00	120.0
44877.00	120.0
44878.00	118.8
44879.00	114.8
44880.00	110.8
44881.00	106.8
44882.00	102.7
44883.00	98.7
44884.00	94.7
44885.00	90.6
44886.00	86.6
44887.00	82.6
44888.00	78.6
44889.00	74.5
44890.00	70.5
44891.00	66.5
44892.00	62.4
44893.00	58.4
44894.00	54.4
44895.00	50.4
44896.00	46.3
44897.00	42.3
44898.00	38.3
44899.00	34.2
44900.00	30.2
44901.00	26.2
44902.00	22.2
44903.00	18.1
44904.00	14.1
44905.00	10.1
44906.00	6.0
44907.00	2.0
44908.00	0.0
44998.00	0.0
44999.00	4.7
45000.00	9.4
45001.00	14.0
45002.00	18.7
45003.00	23.4
45004.00	28.1
45005.00	32.8
45006.00	37.4
45007.00	41.8
45008.00	45.8
45009.00	49.4
45010.00	52.7
45011.00	55.8
45012.00	58.6
45013.00	61.4
45014.00	63.9
45015.00	66.4
45016.00	68.8
45017.00	71.0
45018.00	73.2
45019.00	75.3
45020.00	77.3
45021.00	79.3
45022.00	81.2
45023.00	83.0
45024.00	84.8
45025.00	86.5
45026.00	88.2
45027.00	89.9
45028.00	91.5
45029.00	93.1
45030.00	94.6
45031.00	96.1
45032.00	97.6
45033.00	99.0
45034.00	100.4
45035.00	101.8
45036.00	103.2
45037.00	104.5
45038.00	105.8
45039.00	107.1
45040.00	108.3
45041.00	109.6
45042.00	110.8
45043.00	112.0
45044.00	113.1
45045.00	114.3
45046.00	115.4
45047.00	116.5
45048.00	117.6
45049.00	118.7
45050.00	119.7
45051.00	120.0
45052.00	120.0
45053.00	120.0
45054.00	120.0
45055.00	120.0
45056.00	120.0
45057.00	120.0
45058.00	120.0
45059.00	120.0
45060.00	120.0
45061.00	120.0
45062.00	120.0
45063.00	120.0
45064.00	120.0
45065.00	120.0
45066.00	120.0
45067.00	120.0
45068.00	120.0
45069.00	120.0
45070.00	120.0
45071.00	120.0
45072.00	120.0
45073.00	120.0
45074.00	120.0
45075.00	120.0
45076.00	120.0
45077.00	120.0
45078.00	120.0
45079.00	120.0
45080.00	120.0
45081.00	120.0
45082.00	120.0
45083.00	120.0
45084.00	120.0
45085.00	120.0
45086.00	120.0
45087.00	120.0
45088.00	120.0
45089.00	120.0
45090.00	120.0
45091.00	120.0
45092.00	120.0
45093.00	120.0
45094.00	120.0
45095.00	120.0
45096.00	120.0
45097.00	120.0
45098.00	120.0
45099.00	120.0
45100.00	120.0
45101.00	120.0
45102.00	120.0
45103.00	120.0
45104.00	120.0
45105.00	120.0
45106.00	120.0
45107.00	120.0
45108.00	120.0
45109.00	120.0
45110.00	120.0
45111.00	120.0
45112.00	120.0
45113.00	120.0
45114.00	120.0
45115.00	120.0
45116.00	120.0
45117.00	120.0
45118.00	120.0
45119.00	120.0
45120.00	120.0
45121.00	120.0
45122.00	120.0
45123.00	120.0
45124.00	120.0
45125.00	120.0
45126.00	120.0
45127.00	120.0
45128.00	120.0
45129.00	120.0
45130.00	120.0
45131.00	120.0
45132.00	120.0
45133.00	120.0
45134.00	120.0
45135.00	120.0
45136.00	120.0
45137.00	120.0
45138.00	120.0
45139.00	118.8
45140.00	114.8
45141.00	110.8
45142.00	106.8
45143.00	102.7
45144.00	98.7
45145.00	94.7
45146.00	90.6
45147.00	86.6
45148.00	82.6
45149.00	78.6
45150.00	74.5
45151.00	70.5
45152.00	66.5
45153.00	62.4
45154.00	58.4
45155.00	54.4
45156.00	50.4
45157.00	46.3
45158.00	42.3
45159.00	38.3
45160.00	34.2
45161.00	30.2
45162.00	26.2
45163.00	22.2
45164.00	18.1
45165.00	14.1
45166.00	10.1
45167.00	6.0
45168.00	2.0
45169.00	0.0
45259.00	0.0
45260.00	4.7
45261.00	9.4
45262.00	14.0
45263.00	18.7
45264.00	23.4
45265.00	28.1
45266.00	32.8
45267.00	37.4
45268.00	41.8
45269.00	45.8
45270.00	49.4
45271.00	52.7
45272.00	55.8
45273.00	58.6
45274.00	61.4
45275.00	63.9
45276.00	66.4
45277.00	68.8
45278.00	71.0
45279.00	73.2
45280.00	75.3
45281.00	77.3
45282.00	79.3
45283.00	81.2
45284.00	83.0
45285.00	84.8
45286.00	86.5
45287.00	88.2
45288.00	89.9
45289.00	91.5
45290.00	93.1
45291.00	94.6
45292.00	96.1
45293.00	97.6
45294.00	99.0
45295.00	100.4
45296.00	101.8
45297.00	103.2
45298.00	104.5
45299.00	105.8
45300.00	107.1
45301.00	108.3
45302.00	109.6
45303.00	110.8
45304.00	112.0
45305.00	113.1
45306.00	114.3
45307.00	115.4
45308.00	116.5
45309.00	117.6
45310.00	118.7
45311.00	119.7
45312.00	120.0
45313.00	120.0
45314.00	120.0
45315.00	120.0
45316.00	120.0
45317.00	120.0
45318.00	120.0
45319.00	120.0
45320.00	120.0
45321.00	120.0
45322.00	120.0
45323.00	120.0
45324.00	120.0
45325.00	120.0
45326.00	120.0
45327.00	120.0
45328.00	120.0
45329.00	120.0
45330.00	120.0
45331.00	120.0
45332.00	120.0
45333.00	120.0
45334.00	120.0
45335.00	120.0
45336.00	120.0
45337.00	120.0
45338.00	120.0
45339.00	120.0
45340.00	120.0
45341.00	120.0
45342.00	120.0
45343.00	120.0
45344.00	120.0
45345.00	120.0
45346.00	120.0
45347.00	120.0
45348.00	120.0
45349.00	120.0
45350.00	120.0
45351.00	120.0
45352.00	120.0
45353.00	120.0
45354.00	120.0
45355.00	120.0
45356.00	120.0
45357.00	120.0
45358.00	120.0
45359.00	120.0
45360.00	120.0
45361.00	120.0
45362.00	120.0
45363.00	120.0
45364.00	120.0
45365.00	120.0
45366.00	120.0
45367.00	120.0
45368.00	120.0
45369.00	120.0
45370.00	120.0
45371.00	120.0
45372.00	120.0
45373.00	120.0
45374.00	120.0
45375.00	120.0
45376.00	120.0
45377.00	120.0
45378.00	120.0
45379.00	120.0
45380.00	120.0
45381.00	120.0
45382.00	120.0
45383.00	120.0
45384.00	120.0
45385.00	120.0
45386.00	120.0
45387.00	120.0
45388.00	120.0
45389.00	120.0
45390.00	120.0
45391.00	120.0
45392.00	120.0
45393.00	120.0
45394.00	120.0
45395.00	120.0
45396.00	120.0
45397.00	120.0
45398.00	120.0
45399.00	120.0
45400.00	118.8
45401.00	114.8
45402.00	110.8
45403.00	106.8
45404.00	102.7
45405.00	98.7
45406.00	94.7
45407.00	90.6
45408.00	86.6
45409.00	82.6
45410.00	78.6
45411.00	74.5
45412.00	70.5
45413.00	66.5
45414.00	62.4
45415.00	58.4
45416.00	54.4
45417.00	50.4
45418.00	46.3
45419.00	42.3
45420.00	38.3
45421.00	34.2
45422.00	30.2
45423.00	26.2
45424.00	22.2
45425.00	18.1
45426.00	14.1
45427.00	10.1
45428.00	6.0
45429.00	2.0
45430.00	0.0
45520.00	0.0
45521.00	4.7
45522.00	9.4
45523.00	14.0
45524.00	18.7
45525.00	23.4
45526.00	28.1
45527.00	32.8
45528.00	37.4
45529.00	41.8
45530.00	45.8
45531.00	49.4
45532.00	52.7
45533.00	55.8
45534.00	58.6
45535.00	61.4
45536.00	63.9
45537.00	66.4
45538.00	68.8
45539.00	71.0
45540.00	73.2
45541.00	75.3
45542.00	77.3
45543.00	79.3
45544.00	81.2
45545.00	83.0
45546.00	84.8
45547.00	86.5
45548.00	88.2
45549.00	89.9
45550.00	91.5
45551.00	93.1
45552.00	94.6
45553.00	96.1
45554.00	97.6
45555.00	99.0
45556.00	100.4
45557.00	101.8
45558.00	103.2
45559.00	104.5
45560.00	105.8
45561.00	107.1
45562.00	108.3
45563.00	109.6
45564.00	110.8
45565.00	112.0
45566.00	113.1
45567.00	114.3
45568.00	115.4
45569.00	116.5
45570.00	117.6
45571.00	118.7
45572.00	119.7
45573.00	120.0
45574.00	120.0
45575.00	120.0
45576.00	120.0
45577.00	120.0
45578.00	120.0
45579.00	120.0
45580.00	120.0
45581.00	120.0
45582.00	120.0
45583.00	120.0
45584.00	120.0
45585.00	120.0
45586.00	120.0
45587.00	120.0
45588.00	120.0
45589.00	120.0
45590.00	120.0
45591.00	120.0
45592.00	120.0
45593.00	120.0
45594.00	120.0
45595.00	120.0
45596.00	120.0
45597.00	120.0
45598.00	120.0
45599.00	120.0
45600.00	120.0
45601.00	120.0
45602.00	120.0
45603.00	120.0
45604.00	120.0
45605.00	120.0
45606.00	120.0
45607.00	120.0
45608.00	120.0
45609.00	120.0
45610.00	120.0
45611.00	120.0
45612.00	120.0
45613.00	120.0
45614.00	120.0
45615.00	120.0
45616.00	120.0
45617.00	120.0
45618.00	120.0
45619.00	120.0
45620.00	120.0
45621.00	120.0
45622.00	120.0
45623.00	120.0
45624.00	120.0
45625.00	120.0
45626.00	120.0
45627.00	120.0
45628.00	120.0
45629.00	120.0
45630.00	120.0
45631.00	120.0
45632.00	120.0
45633.00	120.0
45634.00	120.0
45635.00	120.0
45636.00	120.0
45637.00	120.0
45638.00	120.0
45639.00	120.0
45640.00	120.0
45641.00	120.0
45642.00	120.0
45643.00	120.0
45644.00	120.0
45645.00	120.0
45646.00	120.0
45647.00	120.0
45648.00	120.0
45649.00	120.0
45650.00	120.0
45651.00	120.0
45652.00	120.0
45653.00	120.0
45654.00	120.0
45655.00	120.0
45656.00	120.0
45657.00	120.0
45658.00	120.0
45659.00	120.0
45660.00	120.0
45661.00	118.8
45662.00	114.8
45663.00	110.8
45664.00	106.8
45665.00	102.7
45666.00	98.7
45667.00	94.7
45668.00	90.6
45669.00	86.6
45670.00	82.6
45671.00	78.6
45672.00	74.5
45673.00	70.5
45674.00	66.5
45675.00	62.4
45676.00	58.4
45677.00	54.4
45678.00	50.4
45679.00	46.3
45680.00	42.3
45681.00	38.3
45682.00	34.2
45683.00	30.2
45684.00	26.2
45685.00	22.2
45686.00	18.1
45687.00	14.1
45688.00	10.1
45689.00	6.0
45690.00	2.0
45691.00	0.0
45722.00	0.0
45722.00	0.0
