# Supplementary material for: OpenTrack simulation model files and output dataset for a copenhagen suburban railway
Source: Data Brief. 2019 Apr 28;25:103952. doi: 10.1016/j.dib.2019.103952 (PMC6562172; doi:10.1016/j.dib.2019.103952)
Supplement: Supplementary file 2 — Multimedia component 2 [file mmc2.zip › Data files submitted/Test Generic for TRC/output/OT_102.at]

//
// File: C:\OpenTrack\Test Generic for TRC\output/OT_102.at
//
// Produced by OpenTrack: Fri Dec 14 17:12:53 2018
// Acceleration/Time of Course: 102
// Desc.: Stopping Follow
// Train: Regio:A SA ( 83 m; 123 t ) (83 m / 123 t)
// Train Speedtype: Reihe R
// Itineraries: 1: Home STA1 to end
// Scenario:  Adh. Outside: good / Adh. Tunnel: good / Delay: 5 / Global Perf.: 100.0 % / Course on Time Perf.: 100.0 % / Course Delay Perf.: 100.0 % / Step: 1.0 s / Time: 12:00:00 - 13:30:00
//
// Type    : OT_TimeXPlot
// Desc.   : OT_at
// x-Legend: [s]
// y-Legend: [m/s^2]
//
43544.00	0.000
43574.00	0.000
43575.00	1.300
43576.00	1.300
43577.00	1.300
43578.00	1.300
43579.00	1.300
43580.00	1.300
43581.00	1.300
43582.00	1.300
43583.00	1.225
43584.00	1.100
43585.00	0.999
43586.00	0.913
43587.00	0.850
43588.00	0.802
43589.00	0.755
43590.00	0.715
43591.00	0.691
43592.00	0.651
43593.00	0.634
43594.00	0.602
43595.00	0.577
43596.00	0.561
43597.00	0.544
43598.00	0.527
43599.00	0.511
43600.00	0.494
43601.00	0.485
43602.00	0.476
43603.00	0.460
43604.00	0.451
43605.00	0.442
43606.00	0.425
43607.00	0.416
43608.00	0.407
43609.00	0.398
43610.00	0.390
43611.00	0.381
43612.00	0.380
43613.00	0.371
43614.00	0.362
43615.00	0.353
43616.00	0.344
43617.00	0.343
43618.00	0.334
43619.00	0.333
43620.00	0.324
43621.00	0.316
43622.00	0.315
43623.00	0.306
43624.00	0.305
43625.00	0.296
43626.00	0.295
43627.00	0.000
43628.00	0.000
43629.00	0.000
43630.00	0.000
43631.00	0.000
43632.00	0.000
43633.00	0.000
43634.00	0.000
43635.00	0.000
43636.00	0.000
43637.00	0.000
43638.00	0.000
43639.00	0.000
43640.00	0.000
43641.00	0.000
43642.00	0.000
43643.00	0.000
43644.00	0.000
43645.00	0.000
43646.00	0.000
43647.00	0.000
43648.00	0.000
43649.00	0.000
43650.00	0.000
43651.00	0.000
43652.00	0.000
43653.00	0.000
43654.00	0.000
43655.00	0.000
43656.00	0.000
43657.00	0.000
43658.00	0.000
43659.00	0.000
43660.00	0.000
43661.00	0.000
43662.00	0.000
43663.00	0.000
43664.00	0.000
43665.00	0.000
43666.00	0.000
43667.00	0.000
43668.00	0.000
43669.00	0.000
43670.00	0.000
43671.00	0.000
43672.00	0.000
43673.00	0.000
43674.00	0.000
43675.00	0.000
43676.00	0.000
43677.00	0.000
43678.00	0.000
43679.00	0.000
43680.00	0.000
43681.00	0.000
43682.00	0.000
43683.00	0.000
43684.00	0.000
43685.00	0.000
43686.00	0.000
43687.00	0.000
43688.00	0.000
43689.00	0.000
43690.00	0.000
43691.00	0.000
43692.00	0.000
43693.00	0.000
43694.00	0.000
43695.00	0.000
43696.00	0.000
43697.00	0.000
43698.00	0.000
43699.00	0.000
43700.00	0.000
43701.00	0.000
43702.00	0.000
43703.00	0.000
43704.00	0.000
43705.00	0.000
43706.00	0.000
43707.00	0.000
43708.00	0.000
43709.00	0.000
43710.00	0.000
43711.00	0.000
43712.00	0.000
43713.00	0.000
43714.00	0.000
43715.00	-1.119
43716.00	-1.119
43717.00	-1.119
43718.00	-1.119
43719.00	-1.119
43720.00	-1.119
43721.00	-1.119
43722.00	-1.119
43723.00	-1.119
43724.00	-1.119
43725.00	-1.119
43726.00	-1.119
43727.00	-1.119
43728.00	-1.119
43729.00	-1.119
43730.00	-1.119
43731.00	0.755
43732.00	0.715
43733.00	0.691
43734.00	0.651
43735.00	0.634
43736.00	0.610
43737.00	0.578
43738.00	0.561
43739.00	0.544
43740.00	0.528
43741.00	0.519
43742.00	0.502
43743.00	0.485
43744.00	0.476
43745.00	0.460
43746.00	0.000
43747.00	-1.119
43748.00	-1.119
43749.00	-1.119
43750.00	-1.119
43751.00	-1.119
43752.00	-1.119
43753.00	-1.119
43754.00	-1.119
43755.00	-1.119
43756.00	-1.119
43757.00	-1.119
43758.00	-1.119
43759.00	-1.119
43760.00	-1.119
43761.00	-1.119
43762.00	-1.119
43763.00	-1.119
43764.00	-1.119
43765.00	-1.119
43766.00	-1.119
43767.00	-1.119
43768.00	-1.119
43769.00	0.000
43850.00	0.000
43851.00	1.300
43852.00	1.300
43853.00	1.300
43854.00	1.300
43855.00	1.300
43856.00	1.300
43857.00	1.300
43858.00	1.300
43859.00	1.225
43860.00	1.100
43861.00	0.999
43862.00	0.913
43863.00	0.850
43864.00	0.802
43865.00	0.755
43866.00	0.715
43867.00	0.691
43868.00	0.651
43869.00	0.634
43870.00	0.602
43871.00	0.577
43872.00	0.561
43873.00	0.544
43874.00	0.527
43875.00	0.511
43876.00	0.494
43877.00	0.485
43878.00	0.476
43879.00	0.460
43880.00	0.451
43881.00	0.442
43882.00	0.425
43883.00	0.416
43884.00	0.407
43885.00	0.398
43886.00	0.390
43887.00	0.381
43888.00	0.380
43889.00	0.371
43890.00	0.362
43891.00	0.353
43892.00	0.344
43893.00	0.343
43894.00	0.334
43895.00	0.333
43896.00	0.324
43897.00	0.316
43898.00	0.315
43899.00	0.306
43900.00	0.305
43901.00	0.296
43902.00	0.295
43903.00	0.000
43904.00	0.000
43905.00	0.000
43906.00	0.000
43907.00	0.000
43908.00	0.000
43909.00	0.000
43910.00	0.000
43911.00	0.000
43912.00	0.000
43913.00	0.000
43914.00	0.000
43915.00	0.000
43916.00	0.000
43917.00	0.000
43918.00	0.000
43919.00	0.000
43920.00	0.000
43921.00	0.000
43922.00	0.000
43923.00	0.000
43924.00	0.000
43925.00	0.000
43926.00	0.000
43927.00	0.000
43928.00	0.000
43929.00	0.000
43930.00	0.000
43931.00	0.000
43932.00	0.000
43933.00	0.000
43934.00	0.000
43935.00	0.000
43936.00	0.000
43937.00	0.000
43938.00	0.000
43939.00	0.000
43940.00	0.000
43941.00	0.000
43942.00	0.000
43943.00	0.000
43944.00	0.000
43945.00	0.000
43946.00	0.000
43947.00	0.000
43948.00	0.000
43949.00	0.000
43950.00	0.000
43951.00	0.000
43952.00	0.000
43953.00	0.000
43954.00	0.000
43955.00	0.000
43956.00	0.000
43957.00	0.000
43958.00	0.000
43959.00	0.000
43960.00	0.000
43961.00	0.000
43962.00	0.000
43963.00	0.000
43964.00	0.000
43965.00	0.000
43966.00	0.000
43967.00	0.000
43968.00	0.000
43969.00	0.000
43970.00	0.000
43971.00	0.000
43972.00	0.000
43973.00	0.000
43974.00	0.000
43975.00	0.000
43976.00	0.000
43977.00	0.000
43978.00	0.000
43979.00	0.000
43980.00	0.000
43981.00	0.000
43982.00	0.000
43983.00	0.000
43984.00	0.000
43985.00	0.000
43986.00	0.000
43987.00	0.000
43988.00	0.000
43989.00	0.000
43990.00	0.000
43991.00	-1.119
43992.00	-1.119
43993.00	-1.119
43994.00	-1.119
43995.00	-1.119
43996.00	-1.119
43997.00	-1.119
43998.00	-1.119
43999.00	-1.119
44000.00	-1.119
44001.00	-1.119
44002.00	-1.119
44003.00	-1.119
44004.00	-1.119
44005.00	-1.119
44006.00	-1.119
44007.00	-1.119
44008.00	-1.119
44009.00	-1.119
44010.00	-1.119
44011.00	-1.119
44012.00	-1.119
44013.00	-1.119
44014.00	-1.119
44015.00	-1.119
44016.00	-1.119
44017.00	-1.119
44018.00	-1.119
44019.00	-1.119
44020.00	-1.119
44021.00	0.000
44111.00	0.000
44112.00	1.300
44113.00	1.300
44114.00	1.300
44115.00	1.300
44116.00	1.300
44117.00	1.300
44118.00	1.300
44119.00	1.300
44120.00	1.225
44121.00	1.100
44122.00	0.999
44123.00	0.913
44124.00	0.850
44125.00	0.802
44126.00	0.755
44127.00	0.715
44128.00	0.691
44129.00	0.651
44130.00	0.634
44131.00	0.602
44132.00	0.577
44133.00	0.561
44134.00	0.544
44135.00	0.527
44136.00	0.511
44137.00	0.494
44138.00	0.485
44139.00	0.476
44140.00	0.460
44141.00	0.451
44142.00	0.442
44143.00	0.425
44144.00	0.416
44145.00	0.407
44146.00	0.398
44147.00	0.390
44148.00	0.381
44149.00	0.380
44150.00	0.371
44151.00	0.362
44152.00	0.353
44153.00	0.344
44154.00	0.343
44155.00	0.334
44156.00	0.333
44157.00	0.324
44158.00	0.316
44159.00	0.315
44160.00	0.306
44161.00	0.305
44162.00	0.296
44163.00	0.295
44164.00	0.000
44165.00	0.000
44166.00	0.000
44167.00	0.000
44168.00	0.000
44169.00	0.000
44170.00	0.000
44171.00	0.000
44172.00	0.000
44173.00	0.000
44174.00	0.000
44175.00	0.000
44176.00	0.000
44177.00	0.000
44178.00	0.000
44179.00	0.000
44180.00	0.000
44181.00	0.000
44182.00	0.000
44183.00	0.000
44184.00	0.000
44185.00	0.000
44186.00	0.000
44187.00	0.000
44188.00	0.000
44189.00	0.000
44190.00	0.000
44191.00	0.000
44192.00	0.000
44193.00	0.000
44194.00	0.000
44195.00	0.000
44196.00	0.000
44197.00	0.000
44198.00	0.000
44199.00	0.000
44200.00	0.000
44201.00	0.000
44202.00	0.000
44203.00	0.000
44204.00	0.000
44205.00	0.000
44206.00	0.000
44207.00	0.000
44208.00	0.000
44209.00	0.000
44210.00	0.000
44211.00	0.000
44212.00	0.000
44213.00	0.000
44214.00	0.000
44215.00	0.000
44216.00	0.000
44217.00	0.000
44218.00	0.000
44219.00	0.000
44220.00	0.000
44221.00	0.000
44222.00	0.000
44223.00	0.000
44224.00	0.000
44225.00	0.000
44226.00	0.000
44227.00	0.000
44228.00	0.000
44229.00	0.000
44230.00	0.000
44231.00	0.000
44232.00	0.000
44233.00	0.000
44234.00	0.000
44235.00	0.000
44236.00	0.000
44237.00	0.000
44238.00	0.000
44239.00	0.000
44240.00	0.000
44241.00	0.000
44242.00	0.000
44243.00	0.000
44244.00	0.000
44245.00	0.000
44246.00	0.000
44247.00	0.000
44248.00	0.000
44249.00	0.000
44250.00	0.000
44251.00	0.000
44252.00	-1.119
44253.00	-1.119
44254.00	-1.119
44255.00	-1.119
44256.00	-1.119
44257.00	-1.119
44258.00	-1.119
44259.00	-1.119
44260.00	-1.119
44261.00	-1.119
44262.00	-1.119
44263.00	-1.119
44264.00	-1.119
44265.00	-1.119
44266.00	-1.119
44267.00	-1.119
44268.00	-1.119
44269.00	-1.119
44270.00	-1.119
44271.00	-1.119
44272.00	-1.119
44273.00	-1.119
44274.00	-1.119
44275.00	-1.119
44276.00	-1.119
44277.00	-1.119
44278.00	-1.119
44279.00	-1.119
44280.00	-1.119
44281.00	-1.119
44282.00	0.000
44372.00	0.000
44373.00	1.300
44374.00	1.300
44375.00	1.300
44376.00	1.300
44377.00	1.300
44378.00	1.300
44379.00	1.300
44380.00	1.300
44381.00	1.225
44382.00	1.100
44383.00	0.999
44384.00	0.913
44385.00	0.850
44386.00	0.802
44387.00	0.755
44388.00	0.715
44389.00	0.691
44390.00	0.651
44391.00	0.634
44392.00	0.602
44393.00	0.577
44394.00	0.561
44395.00	0.544
44396.00	0.527
44397.00	0.511
44398.00	0.494
44399.00	0.485
44400.00	0.476
44401.00	0.460
44402.00	0.451
44403.00	0.442
44404.00	0.425
44405.00	0.416
44406.00	0.407
44407.00	0.398
44408.00	0.390
44409.00	0.381
44410.00	0.380
44411.00	0.371
44412.00	0.362
44413.00	0.353
44414.00	0.344
44415.00	0.343
44416.00	0.334
44417.00	0.333
44418.00	0.324
44419.00	0.316
44420.00	0.315
44421.00	0.306
44422.00	0.305
44423.00	0.296
44424.00	0.295
44425.00	0.000
44426.00	0.000
44427.00	0.000
44428.00	0.000
44429.00	0.000
44430.00	0.000
44431.00	0.000
44432.00	0.000
44433.00	0.000
44434.00	0.000
44435.00	0.000
44436.00	0.000
44437.00	0.000
44438.00	0.000
44439.00	0.000
44440.00	0.000
44441.00	0.000
44442.00	0.000
44443.00	0.000
44444.00	0.000
44445.00	0.000
44446.00	0.000
44447.00	0.000
44448.00	0.000
44449.00	0.000
44450.00	0.000
44451.00	0.000
44452.00	0.000
44453.00	0.000
44454.00	0.000
44455.00	0.000
44456.00	0.000
44457.00	0.000
44458.00	0.000
44459.00	0.000
44460.00	0.000
44461.00	0.000
44462.00	0.000
44463.00	0.000
44464.00	0.000
44465.00	0.000
44466.00	0.000
44467.00	0.000
44468.00	0.000
44469.00	0.000
44470.00	0.000
44471.00	0.000
44472.00	0.000
44473.00	0.000
44474.00	0.000
44475.00	0.000
44476.00	0.000
44477.00	0.000
44478.00	0.000
44479.00	0.000
44480.00	0.000
44481.00	0.000
44482.00	0.000
44483.00	0.000
44484.00	0.000
44485.00	0.000
44486.00	0.000
44487.00	0.000
44488.00	0.000
44489.00	0.000
44490.00	0.000
44491.00	0.000
44492.00	0.000
44493.00	0.000
44494.00	0.000
44495.00	0.000
44496.00	0.000
44497.00	0.000
44498.00	0.000
44499.00	0.000
44500.00	0.000
44501.00	0.000
44502.00	0.000
44503.00	0.000
44504.00	0.000
44505.00	0.000
44506.00	0.000
44507.00	0.000
44508.00	0.000
44509.00	0.000
44510.00	0.000
44511.00	0.000
44512.00	0.000
44513.00	-1.119
44514.00	-1.119
44515.00	-1.119
44516.00	-1.119
44517.00	-1.119
44518.00	-1.119
44519.00	-1.119
44520.00	-1.119
44521.00	-1.119
44522.00	-1.119
44523.00	-1.119
44524.00	-1.119
44525.00	-1.119
44526.00	-1.119
44527.00	-1.119
44528.00	-1.119
44529.00	-1.119
44530.00	-1.119
44531.00	-1.119
44532.00	-1.119
44533.00	-1.119
44534.00	-1.119
44535.00	-1.119
44536.00	-1.119
44537.00	-1.119
44538.00	-1.119
44539.00	-1.119
44540.00	-1.119
44541.00	-1.119
44542.00	-1.119
44543.00	0.000
44633.00	0.000
44634.00	1.300
44635.00	1.300
44636.00	1.300
44637.00	1.300
44638.00	1.300
44639.00	1.300
44640.00	1.300
44641.00	1.300
44642.00	1.225
44643.00	1.100
44644.00	0.999
44645.00	0.913
44646.00	0.850
44647.00	0.802
44648.00	0.755
44649.00	0.715
44650.00	0.691
44651.00	0.651
44652.00	0.634
44653.00	0.602
44654.00	0.577
44655.00	0.561
44656.00	0.544
44657.00	0.527
44658.00	0.511
44659.00	0.494
44660.00	0.485
44661.00	0.476
44662.00	0.460
44663.00	0.451
44664.00	0.442
44665.00	0.425
44666.00	0.416
44667.00	0.407
44668.00	0.398
44669.00	0.390
44670.00	0.381
44671.00	0.380
44672.00	0.371
44673.00	0.362
44674.00	0.353
44675.00	0.344
44676.00	0.343
44677.00	0.334
44678.00	0.333
44679.00	0.324
44680.00	0.316
44681.00	0.315
44682.00	0.306
44683.00	0.305
44684.00	0.296
44685.00	0.295
44686.00	0.000
44687.00	0.000
44688.00	0.000
44689.00	0.000
44690.00	0.000
44691.00	0.000
44692.00	0.000
44693.00	0.000
44694.00	0.000
44695.00	0.000
44696.00	0.000
44697.00	0.000
44698.00	0.000
44699.00	0.000
44700.00	0.000
44701.00	0.000
44702.00	0.000
44703.00	0.000
44704.00	0.000
44705.00	0.000
44706.00	0.000
44707.00	0.000
44708.00	0.000
44709.00	0.000
44710.00	0.000
44711.00	0.000
44712.00	0.000
44713.00	0.000
44714.00	0.000
44715.00	0.000
44716.00	0.000
44717.00	0.000
44718.00	0.000
44719.00	0.000
44720.00	0.000
44721.00	0.000
44722.00	0.000
44723.00	0.000
44724.00	0.000
44725.00	0.000
44726.00	0.000
44727.00	0.000
44728.00	0.000
44729.00	0.000
44730.00	0.000
44731.00	0.000
44732.00	0.000
44733.00	0.000
44734.00	0.000
44735.00	0.000
44736.00	0.000
44737.00	0.000
44738.00	0.000
44739.00	0.000
44740.00	0.000
44741.00	0.000
44742.00	0.000
44743.00	0.000
44744.00	0.000
44745.00	0.000
44746.00	0.000
44747.00	0.000
44748.00	0.000
44749.00	0.000
44750.00	0.000
44751.00	0.000
44752.00	0.000
44753.00	0.000
44754.00	0.000
44755.00	0.000
44756.00	0.000
44757.00	0.000
44758.00	0.000
44759.00	0.000
44760.00	0.000
44761.00	0.000
44762.00	0.000
44763.00	0.000
44764.00	0.000
44765.00	0.000
44766.00	0.000
44767.00	0.000
44768.00	0.000
44769.00	0.000
44770.00	0.000
44771.00	0.000
44772.00	0.000
44773.00	0.000
44774.00	-1.119
44775.00	-1.119
44776.00	-1.119
44777.00	-1.119
44778.00	-1.119
44779.00	-1.119
44780.00	-1.119
44781.00	-1.119
44782.00	-1.119
44783.00	-1.119
44784.00	-1.119
44785.00	-1.119
44786.00	-1.119
44787.00	-1.119
44788.00	-1.119
44789.00	-1.119
44790.00	-1.119
44791.00	-1.119
44792.00	-1.119
44793.00	-1.119
44794.00	-1.119
44795.00	-1.119
44796.00	-1.119
44797.00	-1.119
44798.00	-1.119
44799.00	-1.119
44800.00	-1.119
44801.00	-1.119
44802.00	-1.119
44803.00	-1.119
44804.00	0.000
44894.00	0.000
44895.00	1.300
44896.00	1.300
44897.00	1.300
44898.00	1.300
44899.00	1.300
44900.00	1.300
44901.00	1.300
44902.00	1.300
44903.00	1.225
44904.00	1.100
44905.00	0.999
44906.00	0.913
44907.00	0.850
44908.00	0.802
44909.00	0.755
44910.00	0.715
44911.00	0.691
44912.00	0.651
44913.00	0.634
44914.00	0.602
44915.00	0.577
44916.00	0.561
44917.00	0.544
44918.00	0.527
44919.00	0.511
44920.00	0.494
44921.00	0.485
44922.00	0.476
44923.00	0.460
44924.00	0.451
44925.00	0.442
44926.00	0.425
44927.00	0.416
44928.00	0.407
44929.00	0.398
44930.00	0.390
44931.00	0.381
44932.00	0.380
44933.00	0.371
44934.00	0.362
44935.00	0.353
44936.00	0.344
44937.00	0.343
44938.00	0.334
44939.00	0.333
44940.00	0.324
44941.00	0.316
44942.00	0.315
44943.00	0.306
44944.00	0.305
44945.00	0.296
44946.00	0.295
44947.00	0.000
44948.00	0.000
44949.00	0.000
44950.00	0.000
44951.00	0.000
44952.00	0.000
44953.00	0.000
44954.00	0.000
44955.00	0.000
44956.00	0.000
44957.00	0.000
44958.00	0.000
44959.00	0.000
44960.00	0.000
44961.00	0.000
44962.00	0.000
44963.00	0.000
44964.00	0.000
44965.00	0.000
44966.00	0.000
44967.00	0.000
44968.00	0.000
44969.00	0.000
44970.00	0.000
44971.00	0.000
44972.00	0.000
44973.00	0.000
44974.00	0.000
44975.00	0.000
44976.00	0.000
44977.00	0.000
44978.00	0.000
44979.00	0.000
44980.00	0.000
44981.00	0.000
44982.00	0.000
44983.00	0.000
44984.00	0.000
44985.00	0.000
44986.00	0.000
44987.00	0.000
44988.00	0.000
44989.00	0.000
44990.00	0.000
44991.00	0.000
44992.00	0.000
44993.00	0.000
44994.00	0.000
44995.00	0.000
44996.00	0.000
44997.00	0.000
44998.00	0.000
44999.00	0.000
45000.00	0.000
45001.00	0.000
45002.00	0.000
45003.00	0.000
45004.00	0.000
45005.00	0.000
45006.00	0.000
45007.00	0.000
45008.00	0.000
45009.00	0.000
45010.00	0.000
45011.00	0.000
45012.00	0.000
45013.00	0.000
45014.00	0.000
45015.00	0.000
45016.00	0.000
45017.00	0.000
45018.00	0.000
45019.00	0.000
45020.00	0.000
45021.00	0.000
45022.00	0.000
45023.00	0.000
45024.00	0.000
45025.00	0.000
45026.00	0.000
45027.00	0.000
45028.00	0.000
45029.00	0.000
45030.00	0.000
45031.00	0.000
45032.00	0.000
45033.00	0.000
45034.00	0.000
45035.00	-1.119
45036.00	-1.119
45037.00	-1.119
45038.00	-1.119
45039.00	-1.119
45040.00	-1.119
45041.00	-1.119
45042.00	-1.119
45043.00	-1.119
45044.00	-1.119
45045.00	-1.119
45046.00	-1.119
45047.00	-1.119
45048.00	-1.119
45049.00	-1.119
45050.00	-1.119
45051.00	-1.119
45052.00	-1.119
45053.00	-1.119
45054.00	-1.119
45055.00	-1.119
45056.00	-1.119
45057.00	-1.119
45058.00	-1.119
45059.00	-1.119
45060.00	-1.119
45061.00	-1.119
45062.00	-1.119
45063.00	-1.119
45064.00	-1.119
45065.00	0.000
45155.00	0.000
45156.00	1.300
45157.00	1.300
45158.00	1.300
45159.00	1.300
45160.00	1.300
45161.00	1.300
45162.00	1.300
45163.00	1.300
45164.00	1.225
45165.00	1.100
45166.00	0.999
45167.00	0.913
45168.00	0.850
45169.00	0.802
45170.00	0.755
45171.00	0.715
45172.00	0.691
45173.00	0.651
45174.00	0.634
45175.00	0.602
45176.00	0.577
45177.00	0.561
45178.00	0.544
45179.00	0.527
45180.00	0.511
45181.00	0.494
45182.00	0.485
45183.00	0.476
45184.00	0.460
45185.00	0.451
45186.00	0.442
45187.00	0.425
45188.00	0.416
45189.00	0.407
45190.00	0.398
45191.00	0.390
45192.00	0.381
45193.00	0.380
45194.00	0.371
45195.00	0.362
45196.00	0.353
45197.00	0.344
45198.00	0.343
45199.00	0.334
45200.00	0.333
45201.00	0.324
45202.00	0.316
45203.00	0.315
45204.00	0.306
45205.00	0.305
45206.00	0.296
45207.00	0.295
45208.00	0.000
45209.00	0.000
45210.00	0.000
45211.00	0.000
45212.00	0.000
45213.00	0.000
45214.00	0.000
45215.00	0.000
45216.00	0.000
45217.00	0.000
45218.00	0.000
45219.00	0.000
45220.00	0.000
45221.00	0.000
45222.00	0.000
45223.00	0.000
45224.00	0.000
45225.00	0.000
45226.00	0.000
45227.00	0.000
45228.00	0.000
45229.00	0.000
45230.00	0.000
45231.00	0.000
45232.00	0.000
45233.00	0.000
45234.00	0.000
45235.00	0.000
45236.00	0.000
45237.00	0.000
45238.00	0.000
45239.00	0.000
45240.00	0.000
45241.00	0.000
45242.00	0.000
45243.00	0.000
45244.00	0.000
45245.00	0.000
45246.00	0.000
45247.00	0.000
45248.00	0.000
45249.00	0.000
45250.00	0.000
45251.00	0.000
45252.00	0.000
45253.00	0.000
45254.00	0.000
45255.00	0.000
45256.00	0.000
45257.00	0.000
45258.00	0.000
45259.00	0.000
45260.00	0.000
45261.00	0.000
45262.00	0.000
45263.00	0.000
45264.00	0.000
45265.00	0.000
45266.00	0.000
45267.00	0.000
45268.00	0.000
45269.00	0.000
45270.00	0.000
45271.00	0.000
45272.00	0.000
45273.00	0.000
45274.00	0.000
45275.00	0.000
45276.00	0.000
45277.00	0.000
45278.00	0.000
45279.00	0.000
45280.00	0.000
45281.00	0.000
45282.00	0.000
45283.00	0.000
45284.00	0.000
45285.00	0.000
45286.00	0.000
45287.00	0.000
45288.00	0.000
45289.00	0.000
45290.00	0.000
45291.00	0.000
45292.00	0.000
45293.00	0.000
45294.00	0.000
45295.00	0.000
45296.00	-1.119
45297.00	-1.119
45298.00	-1.119
45299.00	-1.119
45300.00	-1.119
45301.00	-1.119
45302.00	-1.119
45303.00	-1.119
45304.00	-1.119
45305.00	-1.119
45306.00	-1.119
45307.00	-1.119
45308.00	-1.119
45309.00	-1.119
45310.00	-1.119
45311.00	-1.119
45312.00	-1.119
45313.00	-1.119
45314.00	-1.119
45315.00	-1.119
45316.00	-1.119
45317.00	-1.119
45318.00	-1.119
45319.00	-1.119
45320.00	-1.119
45321.00	-1.119
45322.00	-1.119
45323.00	-1.119
45324.00	-1.119
45325.00	-1.119
45326.00	0.000
45416.00	0.000
45417.00	1.300
45418.00	1.300
45419.00	1.300
45420.00	1.300
45421.00	1.300
45422.00	1.300
45423.00	1.300
45424.00	1.300
45425.00	1.225
45426.00	1.100
45427.00	0.999
45428.00	0.913
45429.00	0.850
45430.00	0.802
45431.00	0.755
45432.00	0.715
45433.00	0.691
45434.00	0.651
45435.00	0.634
45436.00	0.602
45437.00	0.577
45438.00	0.561
45439.00	0.544
45440.00	0.527
45441.00	0.511
45442.00	0.494
45443.00	0.485
45444.00	0.476
45445.00	0.460
45446.00	0.451
45447.00	0.442
45448.00	0.425
45449.00	0.416
45450.00	0.407
45451.00	0.398
45452.00	0.390
45453.00	0.381
45454.00	0.380
45455.00	0.371
45456.00	0.362
45457.00	0.353
45458.00	0.344
45459.00	0.343
45460.00	0.334
45461.00	0.333
45462.00	0.324
45463.00	0.316
45464.00	0.315
45465.00	0.306
45466.00	0.305
45467.00	0.296
45468.00	0.295
45469.00	0.000
45470.00	0.000
45471.00	0.000
45472.00	0.000
45473.00	0.000
45474.00	0.000
45475.00	0.000
45476.00	0.000
45477.00	0.000
45478.00	0.000
45479.00	0.000
45480.00	0.000
45481.00	0.000
45482.00	0.000
45483.00	0.000
45484.00	0.000
45485.00	0.000
45486.00	0.000
45487.00	0.000
45488.00	0.000
45489.00	0.000
45490.00	0.000
45491.00	0.000
45492.00	0.000
45493.00	0.000
45494.00	0.000
45495.00	0.000
45496.00	0.000
45497.00	0.000
45498.00	0.000
45499.00	0.000
45500.00	0.000
45501.00	0.000
45502.00	0.000
45503.00	0.000
45504.00	0.000
45505.00	0.000
45506.00	0.000
45507.00	0.000
45508.00	0.000
45509.00	0.000
45510.00	0.000
45511.00	0.000
45512.00	0.000
45513.00	0.000
45514.00	0.000
45515.00	0.000
45516.00	0.000
45517.00	0.000
45518.00	0.000
45519.00	0.000
45520.00	0.000
45521.00	0.000
45522.00	0.000
45523.00	0.000
45524.00	0.000
45525.00	0.000
45526.00	0.000
45527.00	0.000
45528.00	0.000
45529.00	0.000
45530.00	0.000
45531.00	0.000
45532.00	0.000
45533.00	0.000
45534.00	0.000
45535.00	0.000
45536.00	0.000
45537.00	0.000
45538.00	0.000
45539.00	0.000
45540.00	0.000
45541.00	0.000
45542.00	0.000
45543.00	0.000
45544.00	0.000
45545.00	0.000
45546.00	0.000
45547.00	0.000
45548.00	0.000
45549.00	0.000
45550.00	0.000
45551.00	0.000
45552.00	0.000
45553.00	0.000
45554.00	0.000
45555.00	0.000
45556.00	0.000
45557.00	-1.119
45558.00	-1.119
45559.00	-1.119
45560.00	-1.119
45561.00	-1.119
45562.00	-1.119
45563.00	-1.119
45564.00	-1.119
45565.00	-1.119
45566.00	-1.119
45567.00	-1.119
45568.00	-1.119
45569.00	-1.119
45570.00	-1.119
45571.00	-1.119
45572.00	-1.119
45573.00	-1.119
45574.00	-1.119
45575.00	-1.119
45576.00	-1.119
45577.00	-1.119
45578.00	-1.119
45579.00	-1.119
45580.00	-1.119
45581.00	-1.119
45582.00	-1.119
45583.00	-1.119
45584.00	-1.119
45585.00	-1.119
45586.00	-1.119
45587.00	0.000
45677.00	0.000
45678.00	1.300
45679.00	1.300
45680.00	1.300
45681.00	1.300
45682.00	1.300
45683.00	1.300
45684.00	1.300
45685.00	1.300
45686.00	1.225
45687.00	1.100
45688.00	0.999
45689.00	0.913
45690.00	0.850
45691.00	0.802
45692.00	0.755
45693.00	0.715
45694.00	0.691
45695.00	0.651
45696.00	0.634
45697.00	0.602
45698.00	0.577
45699.00	0.561
45700.00	0.544
45701.00	0.527
45702.00	0.511
45703.00	0.494
45704.00	0.485
45705.00	0.476
45706.00	0.460
45707.00	0.451
45708.00	0.442
45709.00	0.425
45710.00	0.416
45711.00	0.407
45712.00	0.398
45713.00	0.390
45714.00	0.381
45715.00	0.380
45716.00	0.371
45717.00	0.362
45718.00	0.353
45719.00	0.344
45720.00	0.343
45721.00	0.334
45722.00	0.333
45723.00	0.324
45724.00	0.316
45725.00	0.315
45726.00	0.306
45727.00	0.305
45728.00	0.296
45729.00	0.295
45730.00	0.000
45731.00	0.000
45732.00	0.000
45733.00	0.000
45734.00	0.000
45735.00	0.000
45736.00	0.000
45737.00	0.000
45738.00	0.000
45739.00	0.000
45740.00	0.000
45741.00	0.000
45742.00	0.000
45743.00	0.000
45744.00	0.000
45745.00	0.000
45746.00	0.000
45747.00	0.000
45748.00	0.000
45749.00	0.000
45750.00	0.000
45751.00	0.000
45752.00	0.000
45753.00	0.000
45754.00	0.000
45755.00	0.000
45756.00	0.000
45757.00	0.000
45758.00	0.000
45759.00	0.000
45760.00	0.000
45761.00	0.000
45762.00	0.000
45763.00	0.000
45764.00	0.000
45765.00	0.000
45766.00	0.000
45767.00	0.000
45768.00	0.000
45769.00	0.000
45770.00	0.000
45771.00	0.000
45772.00	0.000
45773.00	0.000
45774.00	0.000
45775.00	0.000
45776.00	0.000
45777.00	0.000
45778.00	0.000
45779.00	0.000
45780.00	0.000
45781.00	0.000
45782.00	0.000
45783.00	0.000
45784.00	0.000
45785.00	0.000
45786.00	0.000
45787.00	0.000
45788.00	0.000
45789.00	0.000
45790.00	0.000
45791.00	0.000
45792.00	0.000
45793.00	0.000
45794.00	0.000
45795.00	0.000
45796.00	0.000
45797.00	0.000
45798.00	0.000
45799.00	0.000
45800.00	0.000
45801.00	0.000
45802.00	0.000
45803.00	0.000
45804.00	0.000
45805.00	0.000
45806.00	0.000
45807.00	0.000
45808.00	0.000
45809.00	0.000
45810.00	0.000
45811.00	0.000
45812.00	0.000
45813.00	0.000
45814.00	0.000
45815.00	0.000
45816.00	0.000
45817.00	0.000
45818.00	-1.119
45819.00	-1.119
45820.00	-1.119
45821.00	-1.119
45822.00	-1.119
45823.00	-1.119
45824.00	-1.119
45825.00	-1.119
45826.00	-1.119
45827.00	-1.119
45828.00	-1.119
45829.00	-1.119
45830.00	-1.119
45831.00	-1.119
45832.00	-1.119
45833.00	-1.119
45834.00	-1.119
45835.00	-1.119
45836.00	-1.119
45837.00	-1.119
45838.00	-1.119
45839.00	-1.119
45840.00	-1.119
45841.00	-1.119
45842.00	-1.119
45843.00	-1.119
45844.00	-1.119
45845.00	-1.119
45846.00	-1.119
45847.00	-1.119
45848.00	0.000
45879.00	0.000
45879.00	0.000
