# Supplementary material for: OpenTrack simulation model files and output dataset for a copenhagen suburban railway
Source: Data Brief. 2019 Apr 28;25:103952. doi: 10.1016/j.dib.2019.103952 (PMC6562172; doi:10.1016/j.dib.2019.103952)
Supplement: Supplementary file 2 — Multimedia component 2 [file mmc2.zip › Data files submitted/Test Generic for TRC/output/OT_102.st1]

//
// File: C:\OpenTrack\Test Generic for TRC\output/OT_102.st1
//
// Produced by OpenTrack: Fri Dec 14 17:12:53 2018
// Distance/Time of Course: 102
// Desc.: Stopping Follow
// Train: Regio:A SA ( 83 m; 123 t ) (83 m / 123 t)
// Train Speedtype: Reihe R
// Itineraries: 1: Home STA1 to end
// Scenario:  Adh. Outside: good / Adh. Tunnel: good / Delay: 5 / Global Perf.: 100.0 % / Course on Time Perf.: 100.0 % / Course Delay Perf.: 100.0 % / Step: 1.0 s / Time: 12:00:00 - 13:30:00
//
// Type    : OT_TimeXPlot
// Desc.   : OT_st1
// x-Legend: [s]
// y-Legend: [km]
//
43544.00	0.0000
43574.00	0.0000
43575.00	0.0007
43576.00	0.0026
43577.00	0.0058
43578.00	0.0104
43579.00	0.0162
43580.00	0.0234
43581.00	0.0318
43582.00	0.0416
43583.00	0.0526
43584.00	0.0648
43585.00	0.0780
43586.00	0.0922
43587.00	0.1073
43588.00	0.1231
43589.00	0.1398
43590.00	0.1572
43591.00	0.1753
43592.00	0.1941
43593.00	0.2135
43594.00	0.2335
43595.00	0.2542
43596.00	0.2754
43597.00	0.2971
43598.00	0.3194
43599.00	0.3422
43600.00	0.3655
43601.00	0.3893
43602.00	0.4136
43603.00	0.4383
43604.00	0.4635
43605.00	0.4892
43606.00	0.5152
43607.00	0.5417
43608.00	0.5686
43609.00	0.5960
43610.00	0.6237
43611.00	0.6518
43612.00	0.6802
43613.00	0.7091
43614.00	0.7383
43615.00	0.7679
43616.00	0.7978
43617.00	0.8280
43618.00	0.8586
43619.00	0.8896
43620.00	0.9208
43621.00	0.9524
43622.00	0.9843
43623.00	1.0165
43624.00	1.0490
43625.00	1.0819
43626.00	1.1150
43627.00	1.1483
43628.00	1.1816
43629.00	1.2150
43630.00	1.2483
43631.00	1.2816
43632.00	1.3150
43633.00	1.3483
43634.00	1.3816
43635.00	1.4150
43636.00	1.4483
43637.00	1.4816
43638.00	1.5150
43639.00	1.5483
43640.00	1.5816
43641.00	1.6150
43642.00	1.6483
43643.00	1.6816
43644.00	1.7150
43645.00	1.7483
43646.00	1.7816
43647.00	1.8150
43648.00	1.8483
43649.00	1.8816
43650.00	1.9150
43651.00	1.9483
43652.00	1.9816
43653.00	2.0150
43654.00	2.0483
43655.00	2.0816
43656.00	2.1150
43657.00	2.1483
43658.00	2.1816
43659.00	2.2150
43660.00	2.2483
43661.00	2.2816
43662.00	2.3150
43663.00	2.3483
43664.00	2.3816
43665.00	2.4150
43666.00	2.4483
43667.00	2.4816
43668.00	2.5150
43669.00	2.5483
43670.00	2.5816
43671.00	2.6150
43672.00	2.6483
43673.00	2.6816
43674.00	2.7150
43675.00	2.7483
43676.00	2.7816
43677.00	2.8150
43678.00	2.8483
43679.00	2.8816
43680.00	2.9150
43681.00	2.9483
43682.00	2.9816
43683.00	3.0150
43684.00	3.0483
43685.00	3.0816
43686.00	3.1150
43687.00	3.1483
43688.00	3.1816
43689.00	3.2150
43690.00	3.2483
43691.00	3.2816
43692.00	3.3150
43693.00	3.3483
43694.00	3.3816
43695.00	3.4150
43696.00	3.4483
43697.00	3.4816
43698.00	3.5150
43699.00	3.5483
43700.00	3.5816
43701.00	3.6150
43702.00	3.6483
43703.00	3.6816
43704.00	3.7150
43705.00	3.7483
43706.00	3.7816
43707.00	3.8150
43708.00	3.8483
43709.00	3.8816
43710.00	3.9150
43711.00	3.9483
43712.00	3.9816
43713.00	4.0150
43714.00	4.0294
43715.00	4.0630
43716.00	4.0954
43717.00	4.1267
43718.00	4.1569
43719.00	4.1860
43720.00	4.2140
43721.00	4.2409
43722.00	4.2666
43723.00	4.2912
43724.00	4.3147
43725.00	4.3371
43726.00	4.3584
43727.00	4.3785
43728.00	4.3975
43729.00	4.4154
43730.00	4.4322
43731.00	4.4488
43732.00	4.4662
43733.00	4.4842
43734.00	4.5029
43735.00	4.5223
43736.00	4.5422
43737.00	4.5628
43738.00	4.5840
43739.00	4.6056
43740.00	4.6279
43741.00	4.6506
43742.00	4.6739
43743.00	4.6976
43744.00	4.7219
43745.00	4.7466
43746.00	4.7666
43747.00	4.7912
43748.00	4.8147
43749.00	4.8371
43750.00	4.8584
43751.00	4.8785
43752.00	4.8975
43753.00	4.9154
43754.00	4.9322
43755.00	4.9479
43756.00	4.9624
43757.00	4.9759
43758.00	4.9882
43759.00	4.9994
43760.00	5.0094
43761.00	5.0184
43762.00	5.0262
43763.00	5.0329
43764.00	5.0385
43765.00	5.0430
43766.00	5.0464
43767.00	5.0486
43768.00	5.0497
43769.00	5.0500
43850.00	5.0500
43851.00	5.0506
43852.00	5.0526
43853.00	5.0558
43854.00	5.0604
43855.00	5.0662
43856.00	5.0734
43857.00	5.0818
43858.00	5.0916
43859.00	5.1026
43860.00	5.1148
43861.00	5.1280
43862.00	5.1422
43863.00	5.1573
43864.00	5.1731
43865.00	5.1898
43866.00	5.2072
43867.00	5.2253
43868.00	5.2441
43869.00	5.2635
43870.00	5.2835
43871.00	5.3042
43872.00	5.3254
43873.00	5.3471
43874.00	5.3694
43875.00	5.3922
43876.00	5.4155
43877.00	5.4393
43878.00	5.4636
43879.00	5.4883
43880.00	5.5135
43881.00	5.5392
43882.00	5.5652
43883.00	5.5917
43884.00	5.6186
43885.00	5.6460
43886.00	5.6737
43887.00	5.7017
43888.00	5.7302
43889.00	5.7591
43890.00	5.7883
43891.00	5.8179
43892.00	5.8478
43893.00	5.8780
43894.00	5.9086
43895.00	5.9396
43896.00	5.9708
43897.00	6.0024
43898.00	6.0343
43899.00	6.0665
43900.00	6.0990
43901.00	6.1319
43902.00	6.1650
43903.00	6.1983
43904.00	6.2316
43905.00	6.2650
43906.00	6.2983
43907.00	6.3316
43908.00	6.3650
43909.00	6.3983
43910.00	6.4316
43911.00	6.4650
43912.00	6.4983
43913.00	6.5316
43914.00	6.5650
43915.00	6.5983
43916.00	6.6316
43917.00	6.6650
43918.00	6.6983
43919.00	6.7316
43920.00	6.7650
43921.00	6.7983
43922.00	6.8316
43923.00	6.8650
43924.00	6.8983
43925.00	6.9316
43926.00	6.9650
43927.00	6.9983
43928.00	7.0316
43929.00	7.0650
43930.00	7.0983
43931.00	7.1316
43932.00	7.1650
43933.00	7.1983
43934.00	7.2316
43935.00	7.2650
43936.00	7.2983
43937.00	7.3316
43938.00	7.3650
43939.00	7.3983
43940.00	7.4316
43941.00	7.4650
43942.00	7.4983
43943.00	7.5316
43944.00	7.5650
43945.00	7.5983
43946.00	7.6316
43947.00	7.6650
43948.00	7.6983
43949.00	7.7316
43950.00	7.7650
43951.00	7.7983
43952.00	7.8316
43953.00	7.8650
43954.00	7.8983
43955.00	7.9316
43956.00	7.9650
43957.00	7.9983
43958.00	8.0316
43959.00	8.0650
43960.00	8.0983
43961.00	8.1316
43962.00	8.1650
43963.00	8.1983
43964.00	8.2316
43965.00	8.2650
43966.00	8.2983
43967.00	8.3316
43968.00	8.3650
43969.00	8.3983
43970.00	8.4316
43971.00	8.4650
43972.00	8.4983
43973.00	8.5316
43974.00	8.5650
43975.00	8.5983
43976.00	8.6316
43977.00	8.6650
43978.00	8.6983
43979.00	8.7316
43980.00	8.7650
43981.00	8.7983
43982.00	8.8316
43983.00	8.8650
43984.00	8.8983
43985.00	8.9316
43986.00	8.9650
43987.00	8.9983
43988.00	9.0316
43989.00	9.0650
43990.00	9.0794
43991.00	9.1130
43992.00	9.1454
43993.00	9.1767
43994.00	9.2070
43995.00	9.2360
43996.00	9.2640
43997.00	9.2909
43998.00	9.3166
43999.00	9.3412
44000.00	9.3647
44001.00	9.3871
44002.00	9.4084
44003.00	9.4285
44004.00	9.4475
44005.00	9.4654
44006.00	9.4822
44007.00	9.4979
44008.00	9.5124
44009.00	9.5259
44010.00	9.5382
44011.00	9.5494
44012.00	9.5594
44013.00	9.5684
44014.00	9.5762
44015.00	9.5829
44016.00	9.5885
44017.00	9.5930
44018.00	9.5964
44019.00	9.5986
44020.00	9.5997
44021.00	9.6000
44111.00	9.6000
44112.00	9.6007
44113.00	9.6026
44114.00	9.6059
44115.00	9.6104
44116.00	9.6163
44117.00	9.6234
44118.00	9.6319
44119.00	9.6416
44120.00	9.6526
44121.00	9.6648
44122.00	9.6780
44123.00	9.6922
44124.00	9.7073
44125.00	9.7231
44126.00	9.7398
44127.00	9.7572
44128.00	9.7753
44129.00	9.7941
44130.00	9.8135
44131.00	9.8335
44132.00	9.8542
44133.00	9.8754
44134.00	9.8971
44135.00	9.9194
44136.00	9.9422
44137.00	9.9655
44138.00	9.9893
44139.00	10.0136
44140.00	10.0383
44141.00	10.0635
44142.00	10.0892
44143.00	10.1152
44144.00	10.1417
44145.00	10.1686
44146.00	10.1960
44147.00	10.2237
44148.00	10.2518
44149.00	10.2802
44150.00	10.3091
44151.00	10.3383
44152.00	10.3679
44153.00	10.3978
44154.00	10.4280
44155.00	10.4586
44156.00	10.4896
44157.00	10.5208
44158.00	10.5524
44159.00	10.5843
44160.00	10.6165
44161.00	10.6490
44162.00	10.6819
44163.00	10.7150
44164.00	10.7483
44165.00	10.7816
44166.00	10.8150
44167.00	10.8483
44168.00	10.8816
44169.00	10.9150
44170.00	10.9483
44171.00	10.9816
44172.00	11.0150
44173.00	11.0483
44174.00	11.0816
44175.00	11.1150
44176.00	11.1483
44177.00	11.1816
44178.00	11.2150
44179.00	11.2483
44180.00	11.2816
44181.00	11.3150
44182.00	11.3483
44183.00	11.3816
44184.00	11.4150
44185.00	11.4483
44186.00	11.4816
44187.00	11.5150
44188.00	11.5483
44189.00	11.5816
44190.00	11.6150
44191.00	11.6483
44192.00	11.6816
44193.00	11.7150
44194.00	11.7483
44195.00	11.7816
44196.00	11.8150
44197.00	11.8483
44198.00	11.8816
44199.00	11.9150
44200.00	11.9483
44201.00	11.9816
44202.00	12.0150
44203.00	12.0483
44204.00	12.0816
44205.00	12.1150
44206.00	12.1483
44207.00	12.1816
44208.00	12.2150
44209.00	12.2483
44210.00	12.2816
44211.00	12.3150
44212.00	12.3483
44213.00	12.3816
44214.00	12.4150
44215.00	12.4483
44216.00	12.4816
44217.00	12.5150
44218.00	12.5483
44219.00	12.5816
44220.00	12.6150
44221.00	12.6483
44222.00	12.6816
44223.00	12.7150
44224.00	12.7483
44225.00	12.7816
44226.00	12.8150
44227.00	12.8483
44228.00	12.8816
44229.00	12.9150
44230.00	12.9483
44231.00	12.9816
44232.00	13.0149
44233.00	13.0483
44234.00	13.0816
44235.00	13.1149
44236.00	13.1483
44237.00	13.1816
44238.00	13.2149
44239.00	13.2483
44240.00	13.2816
44241.00	13.3149
44242.00	13.3483
44243.00	13.3816
44244.00	13.4149
44245.00	13.4483
44246.00	13.4816
44247.00	13.5149
44248.00	13.5483
44249.00	13.5816
44250.00	13.6149
44251.00	13.6294
44252.00	13.6629
44253.00	13.6954
44254.00	13.7267
44255.00	13.7569
44256.00	13.7860
44257.00	13.8140
44258.00	13.8408
44259.00	13.8666
44260.00	13.8912
44261.00	13.9147
44262.00	13.9371
44263.00	13.9583
44264.00	13.9785
44265.00	13.9975
44266.00	14.0154
44267.00	14.0322
44268.00	14.0479
44269.00	14.0624
44270.00	14.0758
44271.00	14.0881
44272.00	14.0993
44273.00	14.1094
44274.00	14.1184
44275.00	14.1262
44276.00	14.1329
44277.00	14.1385
44278.00	14.1430
44279.00	14.1463
44280.00	14.1486
44281.00	14.1497
44282.00	14.1500
44372.00	14.1500
44373.00	14.1506
44374.00	14.1526
44375.00	14.1558
44376.00	14.1604
44377.00	14.1662
44378.00	14.1734
44379.00	14.1818
44380.00	14.1916
44381.00	14.2026
44382.00	14.2148
44383.00	14.2280
44384.00	14.2422
44385.00	14.2572
44386.00	14.2731
44387.00	14.2898
44388.00	14.3072
44389.00	14.3253
44390.00	14.3441
44391.00	14.3635
44392.00	14.3835
44393.00	14.4041
44394.00	14.4253
44395.00	14.4471
44396.00	14.4694
44397.00	14.4922
44398.00	14.5155
44399.00	14.5393
44400.00	14.5635
44401.00	14.5883
44402.00	14.6135
44403.00	14.6391
44404.00	14.6652
44405.00	14.6917
44406.00	14.7186
44407.00	14.7459
44408.00	14.7736
44409.00	14.8017
44410.00	14.8302
44411.00	14.8590
44412.00	14.8883
44413.00	14.9178
44414.00	14.9477
44415.00	14.9780
44416.00	15.0086
44417.00	15.0395
44418.00	15.0708
44419.00	15.1024
44420.00	15.1343
44421.00	15.1665
44422.00	15.1990
44423.00	15.2318
44424.00	15.2649
44425.00	15.2983
44426.00	15.3316
44427.00	15.3649
44428.00	15.3983
44429.00	15.4316
44430.00	15.4649
44431.00	15.4983
44432.00	15.5316
44433.00	15.5649
44434.00	15.5983
44435.00	15.6316
44436.00	15.6649
44437.00	15.6983
44438.00	15.7316
44439.00	15.7649
44440.00	15.7983
44441.00	15.8316
44442.00	15.8649
44443.00	15.8983
44444.00	15.9316
44445.00	15.9649
44446.00	15.9983
44447.00	16.0316
44448.00	16.0649
44449.00	16.0983
44450.00	16.1316
44451.00	16.1649
44452.00	16.1983
44453.00	16.2316
44454.00	16.2649
44455.00	16.2983
44456.00	16.3316
44457.00	16.3649
44458.00	16.3983
44459.00	16.4316
44460.00	16.4649
44461.00	16.4983
44462.00	16.5316
44463.00	16.5649
44464.00	16.5983
44465.00	16.6316
44466.00	16.6649
44467.00	16.6983
44468.00	16.7316
44469.00	16.7649
44470.00	16.7983
44471.00	16.8316
44472.00	16.8649
44473.00	16.8983
44474.00	16.9316
44475.00	16.9649
44476.00	16.9983
44477.00	17.0316
44478.00	17.0649
44479.00	17.0983
44480.00	17.1316
44481.00	17.1649
44482.00	17.1983
44483.00	17.2316
44484.00	17.2649
44485.00	17.2983
44486.00	17.3316
44487.00	17.3650
44488.00	17.3983
44489.00	17.4316
44490.00	17.4650
44491.00	17.4983
44492.00	17.5316
44493.00	17.5650
44494.00	17.5983
44495.00	17.6316
44496.00	17.6650
44497.00	17.6983
44498.00	17.7316
44499.00	17.7650
44500.00	17.7983
44501.00	17.8316
44502.00	17.8650
44503.00	17.8983
44504.00	17.9316
44505.00	17.9650
44506.00	17.9983
44507.00	18.0316
44508.00	18.0650
44509.00	18.0983
44510.00	18.1316
44511.00	18.1650
44512.00	18.1794
44513.00	18.2129
44514.00	18.2454
44515.00	18.2767
44516.00	18.3069
44517.00	18.3360
44518.00	18.3640
44519.00	18.3909
44520.00	18.4166
44521.00	18.4412
44522.00	18.4647
44523.00	18.4871
44524.00	18.5084
44525.00	18.5285
44526.00	18.5475
44527.00	18.5654
44528.00	18.5822
44529.00	18.5979
44530.00	18.6124
44531.00	18.6259
44532.00	18.6382
44533.00	18.6494
44534.00	18.6594
44535.00	18.6684
44536.00	18.6762
44537.00	18.6829
44538.00	18.6885
44539.00	18.6930
44540.00	18.6964
44541.00	18.6986
44542.00	18.6997
44543.00	18.7000
44633.00	18.7000
44634.00	18.7006
44635.00	18.7026
44636.00	18.7058
44637.00	18.7104
44638.00	18.7162
44639.00	18.7234
44640.00	18.7318
44641.00	18.7416
44642.00	18.7526
44643.00	18.7648
44644.00	18.7780
44645.00	18.7922
44646.00	18.8072
44647.00	18.8231
44648.00	18.8398
44649.00	18.8572
44650.00	18.8753
44651.00	18.8941
44652.00	18.9135
44653.00	18.9335
44654.00	18.9542
44655.00	18.9754
44656.00	18.9971
44657.00	19.0194
44658.00	19.0422
44659.00	19.0655
44660.00	19.0893
44661.00	19.1136
44662.00	19.1383
44663.00	19.1635
44664.00	19.1892
44665.00	19.2152
44666.00	19.2417
44667.00	19.2686
44668.00	19.2960
44669.00	19.3237
44670.00	19.3518
44671.00	19.3802
44672.00	19.4091
44673.00	19.4383
44674.00	19.4679
44675.00	19.4978
44676.00	19.5280
44677.00	19.5586
44678.00	19.5896
44679.00	19.6208
44680.00	19.6524
44681.00	19.6843
44682.00	19.7165
44683.00	19.7490
44684.00	19.7819
44685.00	19.8150
44686.00	19.8483
44687.00	19.8816
44688.00	19.9150
44689.00	19.9483
44690.00	19.9816
44691.00	20.0150
44692.00	20.0483
44693.00	20.0816
44694.00	20.1150
44695.00	20.1483
44696.00	20.1817
44697.00	20.2150
44698.00	20.2483
44699.00	20.2817
44700.00	20.3150
44701.00	20.3483
44702.00	20.3817
44703.00	20.4150
44704.00	20.4483
44705.00	20.4817
44706.00	20.5150
44707.00	20.5483
44708.00	20.5817
44709.00	20.6150
44710.00	20.6483
44711.00	20.6817
44712.00	20.7150
44713.00	20.7483
44714.00	20.7817
44715.00	20.8150
44716.00	20.8483
44717.00	20.8817
44718.00	20.9150
44719.00	20.9483
44720.00	20.9817
44721.00	21.0150
44722.00	21.0483
44723.00	21.0817
44724.00	21.1150
44725.00	21.1483
44726.00	21.1817
44727.00	21.2150
44728.00	21.2483
44729.00	21.2817
44730.00	21.3150
44731.00	21.3483
44732.00	21.3817
44733.00	21.4150
44734.00	21.4483
44735.00	21.4817
44736.00	21.5150
44737.00	21.5483
44738.00	21.5817
44739.00	21.6150
44740.00	21.6483
44741.00	21.6817
44742.00	21.7150
44743.00	21.7483
44744.00	21.7817
44745.00	21.8150
44746.00	21.8484
44747.00	21.8817
44748.00	21.9150
44749.00	21.9484
44750.00	21.9817
44751.00	22.0150
44752.00	22.0484
44753.00	22.0817
44754.00	22.1150
44755.00	22.1484
44756.00	22.1817
44757.00	22.2150
44758.00	22.2484
44759.00	22.2817
44760.00	22.3150
44761.00	22.3484
44762.00	22.3817
44763.00	22.4150
44764.00	22.4484
44765.00	22.4817
44766.00	22.5150
44767.00	22.5484
44768.00	22.5817
44769.00	22.6150
44770.00	22.6484
44771.00	22.6817
44772.00	22.7150
44773.00	22.7294
44774.00	22.7630
44775.00	22.7955
44776.00	22.8268
44777.00	22.8570
44778.00	22.8861
44779.00	22.9141
44780.00	22.9409
44781.00	22.9667
44782.00	22.9913
44783.00	23.0148
44784.00	23.0372
44785.00	23.0584
44786.00	23.0786
44787.00	23.0976
44788.00	23.1155
44789.00	23.1323
44790.00	23.1480
44791.00	23.1625
44792.00	23.1759
44793.00	23.1882
44794.00	23.1994
44795.00	23.2095
44796.00	23.2184
44797.00	23.2263
44798.00	23.2330
44799.00	23.2386
44800.00	23.2431
44801.00	23.2464
44802.00	23.2487
44803.00	23.2498
44804.00	23.2501
44894.00	23.2501
44895.00	23.2507
44896.00	23.2527
44897.00	23.2559
44898.00	23.2605
44899.00	23.2663
44900.00	23.2735
44901.00	23.2819
44902.00	23.2917
44903.00	23.3027
44904.00	23.3148
44905.00	23.3281
44906.00	23.3423
44907.00	23.3573
44908.00	23.3732
44909.00	23.3899
44910.00	23.4073
44911.00	23.4254
44912.00	23.4442
44913.00	23.4636
44914.00	23.4836
44915.00	23.5042
44916.00	23.5254
44917.00	23.5472
44918.00	23.5695
44919.00	23.5923
44920.00	23.6156
44921.00	23.6394
44922.00	23.6636
44923.00	23.6884
44924.00	23.7136
44925.00	23.7392
44926.00	23.7653
44927.00	23.7918
44928.00	23.8187
44929.00	23.8460
44930.00	23.8737
44931.00	23.9018
44932.00	23.9303
44933.00	23.9591
44934.00	23.9884
44935.00	24.0179
44936.00	24.0478
44937.00	24.0781
44938.00	24.1087
44939.00	24.1396
44940.00	24.1709
44941.00	24.2025
44942.00	24.2344
44943.00	24.2666
44944.00	24.2991
44945.00	24.3319
44946.00	24.3650
44947.00	24.3984
44948.00	24.4317
44949.00	24.4650
44950.00	24.4984
44951.00	24.5317
44952.00	24.5650
44953.00	24.5984
44954.00	24.6317
44955.00	24.6650
44956.00	24.6984
44957.00	24.7317
44958.00	24.7651
44959.00	24.7984
44960.00	24.8317
44961.00	24.8651
44962.00	24.8984
44963.00	24.9317
44964.00	24.9651
44965.00	24.9984
44966.00	25.0317
44967.00	25.0651
44968.00	25.0984
44969.00	25.1317
44970.00	25.1651
44971.00	25.1984
44972.00	25.2317
44973.00	25.2651
44974.00	25.2984
44975.00	25.3317
44976.00	25.3651
44977.00	25.3984
44978.00	25.4317
44979.00	25.4651
44980.00	25.4984
44981.00	25.5317
44982.00	25.5651
44983.00	25.5984
44984.00	25.6317
44985.00	25.6651
44986.00	25.6984
44987.00	25.7317
44988.00	25.7651
44989.00	25.7984
44990.00	25.8317
44991.00	25.8651
44992.00	25.8984
44993.00	25.9317
44994.00	25.9651
44995.00	25.9984
44996.00	26.0317
44997.00	26.0651
44998.00	26.0984
44999.00	26.1317
45000.00	26.1651
45001.00	26.1984
45002.00	26.2317
45003.00	26.2651
45004.00	26.2984
45005.00	26.3317
45006.00	26.3651
45007.00	26.3984
45008.00	26.4317
45009.00	26.4651
45010.00	26.4984
45011.00	26.5318
45012.00	26.5651
45013.00	26.5984
45014.00	26.6318
45015.00	26.6651
45016.00	26.6984
45017.00	26.7318
45018.00	26.7651
45019.00	26.7984
45020.00	26.8318
45021.00	26.8651
45022.00	26.8984
45023.00	26.9318
45024.00	26.9651
45025.00	26.9984
45026.00	27.0318
45027.00	27.0651
45028.00	27.0984
45029.00	27.1318
45030.00	27.1651
45031.00	27.1984
45032.00	27.2318
45033.00	27.2651
45034.00	27.2795
45035.00	27.3131
45036.00	27.3455
45037.00	27.3769
45038.00	27.4071
45039.00	27.4362
45040.00	27.4641
45041.00	27.4910
45042.00	27.5167
45043.00	27.5414
45044.00	27.5649
45045.00	27.5872
45046.00	27.6085
45047.00	27.6286
45048.00	27.6477
45049.00	27.6656
45050.00	27.6824
45051.00	27.6980
45052.00	27.7126
45053.00	27.7260
45054.00	27.7383
45055.00	27.7495
45056.00	27.7596
45057.00	27.7685
45058.00	27.7763
45059.00	27.7831
45060.00	27.7887
45061.00	27.7931
45062.00	27.7965
45063.00	27.7987
45064.00	27.7998
45065.00	27.8001
45155.00	27.8001
45156.00	27.8008
45157.00	27.8027
45158.00	27.8060
45159.00	27.8105
45160.00	27.8164
45161.00	27.8235
45162.00	27.8320
45163.00	27.8417
45164.00	27.8527
45165.00	27.8649
45166.00	27.8781
45167.00	27.8923
45168.00	27.9074
45169.00	27.9233
45170.00	27.9399
45171.00	27.9573
45172.00	27.9754
45173.00	27.9942
45174.00	28.0136
45175.00	28.0337
45176.00	28.0543
45177.00	28.0755
45178.00	28.0972
45179.00	28.1195
45180.00	28.1423
45181.00	28.1656
45182.00	28.1894
45183.00	28.2137
45184.00	28.2384
45185.00	28.2636
45186.00	28.2893
45187.00	28.3154
45188.00	28.3419
45189.00	28.3688
45190.00	28.3961
45191.00	28.4238
45192.00	28.4519
45193.00	28.4804
45194.00	28.5092
45195.00	28.5384
45196.00	28.5680
45197.00	28.5979
45198.00	28.6282
45199.00	28.6588
45200.00	28.6897
45201.00	28.7210
45202.00	28.7526
45203.00	28.7845
45204.00	28.8167
45205.00	28.8492
45206.00	28.8820
45207.00	28.9151
45208.00	28.9484
45209.00	28.9818
45210.00	29.0151
45211.00	29.0484
45212.00	29.0818
45213.00	29.1151
45214.00	29.1484
45215.00	29.1818
45216.00	29.2151
45217.00	29.2484
45218.00	29.2818
45219.00	29.3151
45220.00	29.3485
45221.00	29.3818
45222.00	29.4151
45223.00	29.4485
45224.00	29.4818
45225.00	29.5151
45226.00	29.5485
45227.00	29.5818
45228.00	29.6151
45229.00	29.6485
45230.00	29.6818
45231.00	29.7151
45232.00	29.7485
45233.00	29.7818
45234.00	29.8151
45235.00	29.8485
45236.00	29.8818
45237.00	29.9151
45238.00	29.9485
45239.00	29.9818
45240.00	30.0151
45241.00	30.0485
45242.00	30.0818
45243.00	30.1151
45244.00	30.1485
45245.00	30.1818
45246.00	30.2151
45247.00	30.2485
45248.00	30.2818
45249.00	30.3151
45250.00	30.3485
45251.00	30.3818
45252.00	30.4151
45253.00	30.4485
45254.00	30.4818
45255.00	30.5151
45256.00	30.5485
45257.00	30.5818
45258.00	30.6151
45259.00	30.6485
45260.00	30.6818
45261.00	30.7151
45262.00	30.7485
45263.00	30.7818
45264.00	30.8151
45265.00	30.8485
45266.00	30.8818
45267.00	30.9151
45268.00	30.9485
45269.00	30.9818
45270.00	31.0152
45271.00	31.0485
45272.00	31.0818
45273.00	31.1152
45274.00	31.1485
45275.00	31.1818
45276.00	31.2152
45277.00	31.2485
45278.00	31.2818
45279.00	31.3152
45280.00	31.3485
45281.00	31.3818
45282.00	31.4152
45283.00	31.4485
45284.00	31.4818
45285.00	31.5152
45286.00	31.5485
45287.00	31.5818
45288.00	31.6152
45289.00	31.6485
45290.00	31.6818
45291.00	31.7152
45292.00	31.7485
45293.00	31.7818
45294.00	31.8152
45295.00	31.8296
45296.00	31.8631
45297.00	31.8956
45298.00	31.9269
45299.00	31.9571
45300.00	31.9862
45301.00	32.0142
45302.00	32.0411
45303.00	32.0668
45304.00	32.0914
45305.00	32.1149
45306.00	32.1373
45307.00	32.1586
45308.00	32.1787
45309.00	32.1977
45310.00	32.2156
45311.00	32.2324
45312.00	32.2481
45313.00	32.2626
45314.00	32.2761
45315.00	32.2884
45316.00	32.2996
45317.00	32.3096
45318.00	32.3186
45319.00	32.3264
45320.00	32.3331
45321.00	32.3387
45322.00	32.3432
45323.00	32.3466
45324.00	32.3488
45325.00	32.3499
45326.00	32.3502
45416.00	32.3502
45417.00	32.3508
45418.00	32.3528
45419.00	32.3560
45420.00	32.3606
45421.00	32.3664
45422.00	32.3736
45423.00	32.3820
45424.00	32.3918
45425.00	32.4028
45426.00	32.4150
45427.00	32.4282
45428.00	32.4424
45429.00	32.4574
45430.00	32.4733
45431.00	32.4900
45432.00	32.5074
45433.00	32.5255
45434.00	32.5443
45435.00	32.5637
45436.00	32.5837
45437.00	32.6044
45438.00	32.6256
45439.00	32.6473
45440.00	32.6696
45441.00	32.6924
45442.00	32.7157
45443.00	32.7395
45444.00	32.7638
45445.00	32.7885
45446.00	32.8137
45447.00	32.8394
45448.00	32.8654
45449.00	32.8919
45450.00	32.9188
45451.00	32.9462
45452.00	32.9739
45453.00	33.0019
45454.00	33.0304
45455.00	33.0593
45456.00	33.0885
45457.00	33.1181
45458.00	33.1480
45459.00	33.1782
45460.00	33.2088
45461.00	33.2398
45462.00	33.2710
45463.00	33.3026
45464.00	33.3345
45465.00	33.3667
45466.00	33.3992
45467.00	33.4321
45468.00	33.4652
45469.00	33.4985
45470.00	33.5318
45471.00	33.5652
45472.00	33.5985
45473.00	33.6318
45474.00	33.6652
45475.00	33.6985
45476.00	33.7318
45477.00	33.7652
45478.00	33.7985
45479.00	33.8318
45480.00	33.8652
45481.00	33.8985
45482.00	33.9318
45483.00	33.9652
45484.00	33.9985
45485.00	34.0318
45486.00	34.0651
45487.00	34.0985
45488.00	34.1318
45489.00	34.1651
45490.00	34.1985
45491.00	34.2318
45492.00	34.2651
45493.00	34.2985
45494.00	34.3318
45495.00	34.3651
45496.00	34.3985
45497.00	34.4318
45498.00	34.4651
45499.00	34.4985
45500.00	34.5318
45501.00	34.5651
45502.00	34.5985
45503.00	34.6318
45504.00	34.6651
45505.00	34.6985
45506.00	34.7318
45507.00	34.7651
45508.00	34.7985
45509.00	34.8318
45510.00	34.8651
45511.00	34.8984
45512.00	34.9318
45513.00	34.9651
45514.00	34.9984
45515.00	35.0318
45516.00	35.0651
45517.00	35.0984
45518.00	35.1318
45519.00	35.1651
45520.00	35.1984
45521.00	35.2318
45522.00	35.2651
45523.00	35.2984
45524.00	35.3318
45525.00	35.3651
45526.00	35.3984
45527.00	35.4318
45528.00	35.4651
45529.00	35.4984
45530.00	35.5318
45531.00	35.5651
45532.00	35.5984
45533.00	35.6318
45534.00	35.6651
45535.00	35.6984
45536.00	35.7318
45537.00	35.7651
45538.00	35.7984
45539.00	35.8317
45540.00	35.8651
45541.00	35.8984
45542.00	35.9317
45543.00	35.9651
45544.00	35.9984
45545.00	36.0317
45546.00	36.0651
45547.00	36.0984
45548.00	36.1317
45549.00	36.1651
45550.00	36.1984
45551.00	36.2317
45552.00	36.2651
45553.00	36.2984
45554.00	36.3317
45555.00	36.3651
45556.00	36.3795
45557.00	36.4130
45558.00	36.4455
45559.00	36.4768
45560.00	36.5070
45561.00	36.5361
45562.00	36.5641
45563.00	36.5910
45564.00	36.6167
45565.00	36.6413
45566.00	36.6648
45567.00	36.6872
45568.00	36.7085
45569.00	36.7286
45570.00	36.7476
45571.00	36.7655
45572.00	36.7823
45573.00	36.7980
45574.00	36.8125
45575.00	36.8260
45576.00	36.8383
45577.00	36.8494
45578.00	36.8595
45579.00	36.8685
45580.00	36.8763
45581.00	36.8830
45582.00	36.8886
45583.00	36.8931
45584.00	36.8964
45585.00	36.8987
45586.00	36.8998
45587.00	36.9001
45677.00	36.9001
45678.00	36.9007
45679.00	36.9027
45680.00	36.9059
45681.00	36.9105
45682.00	36.9163
45683.00	36.9235
45684.00	36.9319
45685.00	36.9417
45686.00	36.9527
45687.00	36.9649
45688.00	36.9781
45689.00	36.9923
45690.00	37.0073
45691.00	37.0232
45692.00	37.0399
45693.00	37.0573
45694.00	37.0754
45695.00	37.0942
45696.00	37.1136
45697.00	37.1336
45698.00	37.1543
45699.00	37.1754
45700.00	37.1972
45701.00	37.2195
45702.00	37.2423
45703.00	37.2656
45704.00	37.2894
45705.00	37.3136
45706.00	37.3384
45707.00	37.3636
45708.00	37.3892
45709.00	37.4153
45710.00	37.4418
45711.00	37.4687
45712.00	37.4960
45713.00	37.5237
45714.00	37.5518
45715.00	37.5803
45716.00	37.6091
45717.00	37.6384
45718.00	37.6679
45719.00	37.6979
45720.00	37.7281
45721.00	37.7587
45722.00	37.7896
45723.00	37.8209
45724.00	37.8525
45725.00	37.8844
45726.00	37.9166
45727.00	37.9491
45728.00	37.9819
45729.00	38.0150
45730.00	38.0484
45731.00	38.0817
45732.00	38.1150
45733.00	38.1484
45734.00	38.1817
45735.00	38.2150
45736.00	38.2484
45737.00	38.2817
45738.00	38.3150
45739.00	38.3484
45740.00	38.3817
45741.00	38.4150
45742.00	38.4484
45743.00	38.4817
45744.00	38.5150
45745.00	38.5484
45746.00	38.5817
45747.00	38.6150
45748.00	38.6484
45749.00	38.6817
45750.00	38.7150
45751.00	38.7484
45752.00	38.7817
45753.00	38.8150
45754.00	38.8484
45755.00	38.8817
45756.00	38.9150
45757.00	38.9483
45758.00	38.9817
45759.00	39.0150
45760.00	39.0483
45761.00	39.0817
45762.00	39.1150
45763.00	39.1483
45764.00	39.1817
45765.00	39.2150
45766.00	39.2483
45767.00	39.2817
45768.00	39.3150
45769.00	39.3483
45770.00	39.3817
45771.00	39.4150
45772.00	39.4483
45773.00	39.4817
45774.00	39.5150
45775.00	39.5483
45776.00	39.5817
45777.00	39.6150
45778.00	39.6483
45779.00	39.6817
45780.00	39.7150
45781.00	39.7483
45782.00	39.7816
45783.00	39.8150
45784.00	39.8483
45785.00	39.8816
45786.00	39.9150
45787.00	39.9483
45788.00	39.9816
45789.00	40.0150
45790.00	40.0483
45791.00	40.0816
45792.00	40.1150
45793.00	40.1483
45794.00	40.1816
45795.00	40.2150
45796.00	40.2483
45797.00	40.2816
45798.00	40.3150
45799.00	40.3483
45800.00	40.3816
45801.00	40.4150
45802.00	40.4483
45803.00	40.4816
45804.00	40.5150
45805.00	40.5483
45806.00	40.5816
45807.00	40.6149
45808.00	40.6483
45809.00	40.6816
45810.00	40.7149
45811.00	40.7483
45812.00	40.7816
45813.00	40.8149
45814.00	40.8483
45815.00	40.8816
45816.00	40.9149
45817.00	40.9293
45818.00	40.9629
45819.00	40.9954
45820.00	41.0267
45821.00	41.0569
45822.00	41.0860
45823.00	41.1140
45824.00	41.1408
45825.00	41.1666
45826.00	41.1912
45827.00	41.2147
45828.00	41.2371
45829.00	41.2583
45830.00	41.2785
45831.00	41.2975
45832.00	41.3154
45833.00	41.3322
45834.00	41.3479
45835.00	41.3624
45836.00	41.3758
45837.00	41.3881
45838.00	41.3993
45839.00	41.4094
45840.00	41.4184
45841.00	41.4262
45842.00	41.4329
45843.00	41.4385
45844.00	41.4430
45845.00	41.4463
45846.00	41.4486
45847.00	41.4497
45848.00	41.4500
45879.00	41.4500
45879.00	41.4500
