# Supplementary material for: OpenTrack simulation model files and output dataset for a copenhagen suburban railway
Source: Data Brief. 2019 Apr 28;25:103952. doi: 10.1016/j.dib.2019.103952 (PMC6562172; doi:10.1016/j.dib.2019.103952)
Supplement: Supplementary file 2 — Multimedia component 2 [file mmc2.zip › Data files submitted/Test Generic for TRC/output/OT_102.step1]

//
// File: C:\OpenTrack\Test Generic for TRC\output/OT_102.step1
//
// Produced by OpenTrack: Fri Dec 14 17:12:54 2018
// Route Reservation of Course: 102
// Desc.: Stopping Follow
// Train: Regio:A SA ( 83 m; 123 t ) (83 m / 123 t)
// Train Speedtype: Reihe R
// Itineraries: 1: Home STA1 to end
// Scenario:  Adh. Outside: good / Adh. Tunnel: good / Delay: 5 / Global Perf.: 100.0 % / Course on Time Perf.: 100.0 % / Course Delay Perf.: 100.0 % / Step: 1.0 s / Time: 12:00:00 - 13:30:00

// Type    : OT_TimeXPlot
// Desc.   : OT_step1
// x-Legend: [s]
// y-Legend: [km]
//
43574.00	0.0000
43574.00	0.5500
43574.00	0.5500
43574.00	1.5500
43575.00	1.5500
43575.00	2.5500
43586.00	2.5500
43586.00	3.5500
43654.00	3.5500
43654.00	4.5500
43730.00	4.5500
43730.00	5.1000
43850.00	5.1000
43850.00	6.1000
43850.00	6.1000
43850.00	7.1000
43851.00	7.1000
43851.00	8.1000
43879.00	8.1000
43879.00	9.1000
43974.00	9.1000
43974.00	9.6500
44012.00	9.6500
44012.00	10.6500
44111.00	10.6500
44111.00	11.6500
44112.00	11.6500
44112.00	12.6500
44140.00	12.6500
44140.00	13.6500
44235.00	13.6500
44235.00	14.2000
44273.00	14.2000
44273.00	15.2000
44372.00	15.2000
44372.00	16.2000
44373.00	16.2000
44373.00	17.2000
44401.00	17.2000
44401.00	18.2000
44496.00	18.2000
44496.00	18.7500
44534.00	18.7500
44534.00	19.7500
44633.00	19.7500
44633.00	20.7500
44634.00	20.7500
44634.00	21.7500
44662.00	21.7500
44662.00	22.7500
44757.00	22.7500
44757.00	23.3000
44795.00	23.3000
44795.00	24.3000
44894.00	24.3000
44894.00	25.3000
44895.00	25.3000
44895.00	26.3000
44923.00	26.3000
44923.00	27.3000
45018.00	27.3000
45018.00	27.8500
45056.00	27.8500
45056.00	28.8500
45155.00	28.8500
45155.00	29.8500
45156.00	29.8500
45156.00	30.8500
45184.00	30.8500
45184.00	31.8500
45279.00	31.8500
45279.00	32.4000
45317.00	32.4000
45317.00	33.4000
45416.00	33.4000
45416.00	34.4000
45417.00	34.4000
45417.00	35.4000
45445.00	35.4000
45445.00	36.4000
45540.00	36.4000
45540.00	36.9500
45578.00	36.9500
45578.00	37.9500
45677.00	37.9500
45677.00	38.9500
45678.00	38.9500
45678.00	39.9500
45706.00	39.9500
45706.00	40.9500
45739.00	40.9500
45739.00	41.5000
45879.00	41.5000
