# Supplementary material for: OpenTrack simulation model files and output dataset for a copenhagen suburban railway
Source: Data Brief. 2019 Apr 28;25:103952. doi: 10.1016/j.dib.2019.103952 (PMC6562172; doi:10.1016/j.dib.2019.103952)
Supplement: Supplementary file 2 — Multimedia component 2 [file mmc2.zip › Data files submitted/Test Generic for TRC/output/OT_102.step2]

//
// File: C:\OpenTrack\Test Generic for TRC\output/OT_102.step2
//
// Produced by OpenTrack: Fri Dec 14 17:12:54 2018
// Route Release of Course: 102
// Desc.: Stopping Follow
// Train: Regio:A SA ( 83 m; 123 t ) (83 m / 123 t)
// Train Speedtype: Reihe R
// Itineraries: 1: Home STA1 to end
// Scenario:  Adh. Outside: good / Adh. Tunnel: good / Delay: 5 / Global Perf.: 100.0 % / Course on Time Perf.: 100.0 % / Course Delay Perf.: 100.0 % / Step: 1.0 s / Time: 12:00:00 - 13:30:00

// Type    : OT_TimeXPlot
// Desc.   : OT_step2
// x-Legend: [s]
// y-Legend: [km]
//
43616.00	0.0000
43616.00	0.5500
43647.00	0.5500
43647.00	1.5500
43677.00	1.5500
43677.00	2.5500
43707.00	2.5500
43707.00	3.5500
43746.00	3.5500
43746.00	4.5500
43870.00	4.5500
43870.00	5.1000
43908.00	5.1000
43908.00	6.1000
43938.00	6.1000
43938.00	7.1000
43968.00	7.1000
43968.00	8.1000
43999.00	8.1000
43999.00	9.1000
44131.00	9.1000
44131.00	9.6500
44169.00	9.6500
44169.00	10.6500
44199.00	10.6500
44199.00	11.6500
44229.00	11.6500
44229.00	12.6500
44260.00	12.6500
44260.00	13.6500
44392.00	13.6500
44392.00	14.2000
44430.00	14.2000
44430.00	15.2000
44460.00	15.2000
44460.00	16.2000
44490.00	16.2000
44490.00	17.2000
44521.00	17.2000
44521.00	18.2000
44653.00	18.2000
44653.00	18.7500
44691.00	18.7500
44691.00	19.7500
44721.00	19.7500
44721.00	20.7500
44751.00	20.7500
44751.00	21.7500
44782.00	21.7500
44782.00	22.7500
44914.00	22.7500
44914.00	23.3000
44952.00	23.3000
44952.00	24.3000
44982.00	24.3000
44982.00	25.3000
45012.00	25.3000
45012.00	26.3000
45043.00	26.3000
45043.00	27.3000
45175.00	27.3000
45175.00	27.8500
45213.00	27.8500
45213.00	28.8500
45243.00	28.8500
45243.00	29.8500
45273.00	29.8500
45273.00	30.8500
45304.00	30.8500
45304.00	31.8500
45436.00	31.8500
45436.00	32.4000
45474.00	32.4000
45474.00	33.4000
45504.00	33.4000
45504.00	34.4000
45534.00	34.4000
45534.00	35.4000
45565.00	35.4000
45565.00	36.4000
45697.00	36.4000
45697.00	36.9500
45735.00	36.9500
45735.00	37.9500
45765.00	37.9500
45765.00	38.9500
45795.00	38.9500
45795.00	39.9500
45826.00	39.9500
45826.00	40.9500
45879.00	40.9500
