# Supplementary material for: OpenTrack simulation model files and output dataset for a copenhagen suburban railway
Source: Data Brief. 2019 Apr 28;25:103952. doi: 10.1016/j.dib.2019.103952 (PMC6562172; doi:10.1016/j.dib.2019.103952)
Supplement: Supplementary file 2 — Multimedia component 2 [file mmc2.zip › Data files submitted/Test Generic for TRC/output/OT_102.ts1]

//
// File: C:\OpenTrack\Test Generic for TRC\output/OT_102.ts1
//
// Produced by OpenTrack: Fri Dec 14 17:12:53 2018
// Time/Distance of Course: 102
// Desc.: Stopping Follow
// Train: Regio:A SA ( 83 m; 123 t ) (83 m / 123 t)
// Train Speedtype: Reihe R
// Itineraries: 1: Home STA1 to end
// Scenario:  Adh. Outside: good / Adh. Tunnel: good / Delay: 5 / Global Perf.: 100.0 % / Course on Time Perf.: 100.0 % / Course Delay Perf.: 100.0 % / Step: 1.0 s / Time: 12:00:00 - 13:30:00
//
// Type    : OT_TimeYPlot
// Desc.   : OT_ts1
// x-Legend: [km]
// y-Legend: [s]
//
0.0000	43544.00
0.0000	43574.00
0.0007	43575.00
0.0026	43576.00
0.0058	43577.00
0.0104	43578.00
0.0162	43579.00
0.0234	43580.00
0.0318	43581.00
0.0416	43582.00
0.0526	43583.00
0.0648	43584.00
0.0780	43585.00
0.0922	43586.00
0.1073	43587.00
0.1231	43588.00
0.1398	43589.00
0.1572	43590.00
0.1753	43591.00
0.1941	43592.00
0.2135	43593.00
0.2335	43594.00
0.2542	43595.00
0.2754	43596.00
0.2971	43597.00
0.3194	43598.00
0.3422	43599.00
0.3655	43600.00
0.3893	43601.00
0.4136	43602.00
0.4383	43603.00
0.4635	43604.00
0.4892	43605.00
0.5152	43606.00
0.5417	43607.00
0.5686	43608.00
0.5960	43609.00
0.6237	43610.00
0.6518	43611.00
0.6802	43612.00
0.7091	43613.00
0.7383	43614.00
0.7679	43615.00
0.7978	43616.00
0.8280	43617.00
0.8586	43618.00
0.8896	43619.00
0.9208	43620.00
0.9524	43621.00
0.9843	43622.00
1.0165	43623.00
1.0490	43624.00
1.0819	43625.00
1.1150	43626.00
1.1483	43627.00
1.1816	43628.00
1.2150	43629.00
1.2483	43630.00
1.2816	43631.00
1.3150	43632.00
1.3483	43633.00
1.3816	43634.00
1.4150	43635.00
1.4483	43636.00
1.4816	43637.00
1.5150	43638.00
1.5483	43639.00
1.5816	43640.00
1.6150	43641.00
1.6483	43642.00
1.6816	43643.00
1.7150	43644.00
1.7483	43645.00
1.7816	43646.00
1.8150	43647.00
1.8483	43648.00
1.8816	43649.00
1.9150	43650.00
1.9483	43651.00
1.9816	43652.00
2.0150	43653.00
2.0483	43654.00
2.0816	43655.00
2.1150	43656.00
2.1483	43657.00
2.1816	43658.00
2.2150	43659.00
2.2483	43660.00
2.2816	43661.00
2.3150	43662.00
2.3483	43663.00
2.3816	43664.00
2.4150	43665.00
2.4483	43666.00
2.4816	43667.00
2.5150	43668.00
2.5483	43669.00
2.5816	43670.00
2.6150	43671.00
2.6483	43672.00
2.6816	43673.00
2.7150	43674.00
2.7483	43675.00
2.7816	43676.00
2.8150	43677.00
2.8483	43678.00
2.8816	43679.00
2.9150	43680.00
2.9483	43681.00
2.9816	43682.00
3.0150	43683.00
3.0483	43684.00
3.0816	43685.00
3.1150	43686.00
3.1483	43687.00
3.1816	43688.00
3.2150	43689.00
3.2483	43690.00
3.2816	43691.00
3.3150	43692.00
3.3483	43693.00
3.3816	43694.00
3.4150	43695.00
3.4483	43696.00
3.4816	43697.00
3.5150	43698.00
3.5483	43699.00
3.5816	43700.00
3.6150	43701.00
3.6483	43702.00
3.6816	43703.00
3.7150	43704.00
3.7483	43705.00
3.7816	43706.00
3.8150	43707.00
3.8483	43708.00
3.8816	43709.00
3.9150	43710.00
3.9483	43711.00
3.9816	43712.00
4.0150	43713.00
4.0294	43714.00
4.0630	43715.00
4.0954	43716.00
4.1267	43717.00
4.1569	43718.00
4.1860	43719.00
4.2140	43720.00
4.2409	43721.00
4.2666	43722.00
4.2912	43723.00
4.3147	43724.00
4.3371	43725.00
4.3584	43726.00
4.3785	43727.00
4.3975	43728.00
4.4154	43729.00
4.4322	43730.00
4.4488	43731.00
4.4662	43732.00
4.4842	43733.00
4.5029	43734.00
4.5223	43735.00
4.5422	43736.00
4.5628	43737.00
4.5840	43738.00
4.6056	43739.00
4.6279	43740.00
4.6506	43741.00
4.6739	43742.00
4.6976	43743.00
4.7219	43744.00
4.7466	43745.00
4.7666	43746.00
4.7912	43747.00
4.8147	43748.00
4.8371	43749.00
4.8584	43750.00
4.8785	43751.00
4.8975	43752.00
4.9154	43753.00
4.9322	43754.00
4.9479	43755.00
4.9624	43756.00
4.9759	43757.00
4.9882	43758.00
4.9994	43759.00
5.0094	43760.00
5.0184	43761.00
5.0262	43762.00
5.0329	43763.00
5.0385	43764.00
5.0430	43765.00
5.0464	43766.00
5.0486	43767.00
5.0497	43768.00
5.0500	43769.00
5.0500	43850.00
5.0506	43851.00
5.0526	43852.00
5.0558	43853.00
5.0604	43854.00
5.0662	43855.00
5.0734	43856.00
5.0818	43857.00
5.0916	43858.00
5.1026	43859.00
5.1148	43860.00
5.1280	43861.00
5.1422	43862.00
5.1573	43863.00
5.1731	43864.00
5.1898	43865.00
5.2072	43866.00
5.2253	43867.00
5.2441	43868.00
5.2635	43869.00
5.2835	43870.00
5.3042	43871.00
5.3254	43872.00
5.3471	43873.00
5.3694	43874.00
5.3922	43875.00
5.4155	43876.00
5.4393	43877.00
5.4636	43878.00
5.4883	43879.00
5.5135	43880.00
5.5392	43881.00
5.5652	43882.00
5.5917	43883.00
5.6186	43884.00
5.6460	43885.00
5.6737	43886.00
5.7017	43887.00
5.7302	43888.00
5.7591	43889.00
5.7883	43890.00
5.8179	43891.00
5.8478	43892.00
5.8780	43893.00
5.9086	43894.00
5.9396	43895.00
5.9708	43896.00
6.0024	43897.00
6.0343	43898.00
6.0665	43899.00
6.0990	43900.00
6.1319	43901.00
6.1650	43902.00
6.1983	43903.00
6.2316	43904.00
6.2650	43905.00
6.2983	43906.00
6.3316	43907.00
6.3650	43908.00
6.3983	43909.00
6.4316	43910.00
6.4650	43911.00
6.4983	43912.00
6.5316	43913.00
6.5650	43914.00
6.5983	43915.00
6.6316	43916.00
6.6650	43917.00
6.6983	43918.00
6.7316	43919.00
6.7650	43920.00
6.7983	43921.00
6.8316	43922.00
6.8650	43923.00
6.8983	43924.00
6.9316	43925.00
6.9650	43926.00
6.9983	43927.00
7.0316	43928.00
7.0650	43929.00
7.0983	43930.00
7.1316	43931.00
7.1650	43932.00
7.1983	43933.00
7.2316	43934.00
7.2650	43935.00
7.2983	43936.00
7.3316	43937.00
7.3650	43938.00
7.3983	43939.00
7.4316	43940.00
7.4650	43941.00
7.4983	43942.00
7.5316	43943.00
7.5650	43944.00
7.5983	43945.00
7.6316	43946.00
7.6650	43947.00
7.6983	43948.00
7.7316	43949.00
7.7650	43950.00
7.7983	43951.00
7.8316	43952.00
7.8650	43953.00
7.8983	43954.00
7.9316	43955.00
7.9650	43956.00
7.9983	43957.00
8.0316	43958.00
8.0650	43959.00
8.0983	43960.00
8.1316	43961.00
8.1650	43962.00
8.1983	43963.00
8.2316	43964.00
8.2650	43965.00
8.2983	43966.00
8.3316	43967.00
8.3650	43968.00
8.3983	43969.00
8.4316	43970.00
8.4650	43971.00
8.4983	43972.00
8.5316	43973.00
8.5650	43974.00
8.5983	43975.00
8.6316	43976.00
8.6650	43977.00
8.6983	43978.00
8.7316	43979.00
8.7650	43980.00
8.7983	43981.00
8.8316	43982.00
8.8650	43983.00
8.8983	43984.00
8.9316	43985.00
8.9650	43986.00
8.9983	43987.00
9.0316	43988.00
9.0650	43989.00
9.0794	43990.00
9.1130	43991.00
9.1454	43992.00
9.1767	43993.00
9.2070	43994.00
9.2360	43995.00
9.2640	43996.00
9.2909	43997.00
9.3166	43998.00
9.3412	43999.00
9.3647	44000.00
9.3871	44001.00
9.4084	44002.00
9.4285	44003.00
9.4475	44004.00
9.4654	44005.00
9.4822	44006.00
9.4979	44007.00
9.5124	44008.00
9.5259	44009.00
9.5382	44010.00
9.5494	44011.00
9.5594	44012.00
9.5684	44013.00
9.5762	44014.00
9.5829	44015.00
9.5885	44016.00
9.5930	44017.00
9.5964	44018.00
9.5986	44019.00
9.5997	44020.00
9.6000	44021.00
9.6000	44111.00
9.6007	44112.00
9.6026	44113.00
9.6059	44114.00
9.6104	44115.00
9.6163	44116.00
9.6234	44117.00
9.6319	44118.00
9.6416	44119.00
9.6526	44120.00
9.6648	44121.00
9.6780	44122.00
9.6922	44123.00
9.7073	44124.00
9.7231	44125.00
9.7398	44126.00
9.7572	44127.00
9.7753	44128.00
9.7941	44129.00
9.8135	44130.00
9.8335	44131.00
9.8542	44132.00
9.8754	44133.00
9.8971	44134.00
9.9194	44135.00
9.9422	44136.00
9.9655	44137.00
9.9893	44138.00
10.0136	44139.00
10.0383	44140.00
10.0635	44141.00
10.0892	44142.00
10.1152	44143.00
10.1417	44144.00
10.1686	44145.00
10.1960	44146.00
10.2237	44147.00
10.2518	44148.00
10.2802	44149.00
10.3091	44150.00
10.3383	44151.00
10.3679	44152.00
10.3978	44153.00
10.4280	44154.00
10.4586	44155.00
10.4896	44156.00
10.5208	44157.00
10.5524	44158.00
10.5843	44159.00
10.6165	44160.00
10.6490	44161.00
10.6819	44162.00
10.7150	44163.00
10.7483	44164.00
10.7816	44165.00
10.8150	44166.00
10.8483	44167.00
10.8816	44168.00
10.9150	44169.00
10.9483	44170.00
10.9816	44171.00
11.0150	44172.00
11.0483	44173.00
11.0816	44174.00
11.1150	44175.00
11.1483	44176.00
11.1816	44177.00
11.2150	44178.00
11.2483	44179.00
11.2816	44180.00
11.3150	44181.00
11.3483	44182.00
11.3816	44183.00
11.4150	44184.00
11.4483	44185.00
11.4816	44186.00
11.5150	44187.00
11.5483	44188.00
11.5816	44189.00
11.6150	44190.00
11.6483	44191.00
11.6816	44192.00
11.7150	44193.00
11.7483	44194.00
11.7816	44195.00
11.8150	44196.00
11.8483	44197.00
11.8816	44198.00
11.9150	44199.00
11.9483	44200.00
11.9816	44201.00
12.0150	44202.00
12.0483	44203.00
12.0816	44204.00
12.1150	44205.00
12.1483	44206.00
12.1816	44207.00
12.2150	44208.00
12.2483	44209.00
12.2816	44210.00
12.3150	44211.00
12.3483	44212.00
12.3816	44213.00
12.4150	44214.00
12.4483	44215.00
12.4816	44216.00
12.5150	44217.00
12.5483	44218.00
12.5816	44219.00
12.6150	44220.00
12.6483	44221.00
12.6816	44222.00
12.7150	44223.00
12.7483	44224.00
12.7816	44225.00
12.8150	44226.00
12.8483	44227.00
12.8816	44228.00
12.9150	44229.00
12.9483	44230.00
12.9816	44231.00
13.0149	44232.00
13.0483	44233.00
13.0816	44234.00
13.1149	44235.00
13.1483	44236.00
13.1816	44237.00
13.2149	44238.00
13.2483	44239.00
13.2816	44240.00
13.3149	44241.00
13.3483	44242.00
13.3816	44243.00
13.4149	44244.00
13.4483	44245.00
13.4816	44246.00
13.5149	44247.00
13.5483	44248.00
13.5816	44249.00
13.6149	44250.00
13.6294	44251.00
13.6629	44252.00
13.6954	44253.00
13.7267	44254.00
13.7569	44255.00
13.7860	44256.00
13.8140	44257.00
13.8408	44258.00
13.8666	44259.00
13.8912	44260.00
13.9147	44261.00
13.9371	44262.00
13.9583	44263.00
13.9785	44264.00
13.9975	44265.00
14.0154	44266.00
14.0322	44267.00
14.0479	44268.00
14.0624	44269.00
14.0758	44270.00
14.0881	44271.00
14.0993	44272.00
14.1094	44273.00
14.1184	44274.00
14.1262	44275.00
14.1329	44276.00
14.1385	44277.00
14.1430	44278.00
14.1463	44279.00
14.1486	44280.00
14.1497	44281.00
14.1500	44282.00
14.1500	44372.00
14.1506	44373.00
14.1526	44374.00
14.1558	44375.00
14.1604	44376.00
14.1662	44377.00
14.1734	44378.00
14.1818	44379.00
14.1916	44380.00
14.2026	44381.00
14.2148	44382.00
14.2280	44383.00
14.2422	44384.00
14.2572	44385.00
14.2731	44386.00
14.2898	44387.00
14.3072	44388.00
14.3253	44389.00
14.3441	44390.00
14.3635	44391.00
14.3835	44392.00
14.4041	44393.00
14.4253	44394.00
14.4471	44395.00
14.4694	44396.00
14.4922	44397.00
14.5155	44398.00
14.5393	44399.00
14.5635	44400.00
14.5883	44401.00
14.6135	44402.00
14.6391	44403.00
14.6652	44404.00
14.6917	44405.00
14.7186	44406.00
14.7459	44407.00
14.7736	44408.00
14.8017	44409.00
14.8302	44410.00
14.8590	44411.00
14.8883	44412.00
14.9178	44413.00
14.9477	44414.00
14.9780	44415.00
15.0086	44416.00
15.0395	44417.00
15.0708	44418.00
15.1024	44419.00
15.1343	44420.00
15.1665	44421.00
15.1990	44422.00
15.2318	44423.00
15.2649	44424.00
15.2983	44425.00
15.3316	44426.00
15.3649	44427.00
15.3983	44428.00
15.4316	44429.00
15.4649	44430.00
15.4983	44431.00
15.5316	44432.00
15.5649	44433.00
15.5983	44434.00
15.6316	44435.00
15.6649	44436.00
15.6983	44437.00
15.7316	44438.00
15.7649	44439.00
15.7983	44440.00
15.8316	44441.00
15.8649	44442.00
15.8983	44443.00
15.9316	44444.00
15.9649	44445.00
15.9983	44446.00
16.0316	44447.00
16.0649	44448.00
16.0983	44449.00
16.1316	44450.00
16.1649	44451.00
16.1983	44452.00
16.2316	44453.00
16.2649	44454.00
16.2983	44455.00
16.3316	44456.00
16.3649	44457.00
16.3983	44458.00
16.4316	44459.00
16.4649	44460.00
16.4983	44461.00
16.5316	44462.00
16.5649	44463.00
16.5983	44464.00
16.6316	44465.00
16.6649	44466.00
16.6983	44467.00
16.7316	44468.00
16.7649	44469.00
16.7983	44470.00
16.8316	44471.00
16.8649	44472.00
16.8983	44473.00
16.9316	44474.00
16.9649	44475.00
16.9983	44476.00
17.0316	44477.00
17.0649	44478.00
17.0983	44479.00
17.1316	44480.00
17.1649	44481.00
17.1983	44482.00
17.2316	44483.00
17.2649	44484.00
17.2983	44485.00
17.3316	44486.00
17.3650	44487.00
17.3983	44488.00
17.4316	44489.00
17.4650	44490.00
17.4983	44491.00
17.5316	44492.00
17.5650	44493.00
17.5983	44494.00
17.6316	44495.00
17.6650	44496.00
17.6983	44497.00
17.7316	44498.00
17.7650	44499.00
17.7983	44500.00
17.8316	44501.00
17.8650	44502.00
17.8983	44503.00
17.9316	44504.00
17.9650	44505.00
17.9983	44506.00
18.0316	44507.00
18.0650	44508.00
18.0983	44509.00
18.1316	44510.00
18.1650	44511.00
18.1794	44512.00
18.2129	44513.00
18.2454	44514.00
18.2767	44515.00
18.3069	44516.00
18.3360	44517.00
18.3640	44518.00
18.3909	44519.00
18.4166	44520.00
18.4412	44521.00
18.4647	44522.00
18.4871	44523.00
18.5084	44524.00
18.5285	44525.00
18.5475	44526.00
18.5654	44527.00
18.5822	44528.00
18.5979	44529.00
18.6124	44530.00
18.6259	44531.00
18.6382	44532.00
18.6494	44533.00
18.6594	44534.00
18.6684	44535.00
18.6762	44536.00
18.6829	44537.00
18.6885	44538.00
18.6930	44539.00
18.6964	44540.00
18.6986	44541.00
18.6997	44542.00
18.7000	44543.00
18.7000	44633.00
18.7006	44634.00
18.7026	44635.00
18.7058	44636.00
18.7104	44637.00
18.7162	44638.00
18.7234	44639.00
18.7318	44640.00
18.7416	44641.00
18.7526	44642.00
18.7648	44643.00
18.7780	44644.00
18.7922	44645.00
18.8072	44646.00
18.8231	44647.00
18.8398	44648.00
18.8572	44649.00
18.8753	44650.00
18.8941	44651.00
18.9135	44652.00
18.9335	44653.00
18.9542	44654.00
18.9754	44655.00
18.9971	44656.00
19.0194	44657.00
19.0422	44658.00
19.0655	44659.00
19.0893	44660.00
19.1136	44661.00
19.1383	44662.00
19.1635	44663.00
19.1892	44664.00
19.2152	44665.00
19.2417	44666.00
19.2686	44667.00
19.2960	44668.00
19.3237	44669.00
19.3518	44670.00
19.3802	44671.00
19.4091	44672.00
19.4383	44673.00
19.4679	44674.00
19.4978	44675.00
19.5280	44676.00
19.5586	44677.00
19.5896	44678.00
19.6208	44679.00
19.6524	44680.00
19.6843	44681.00
19.7165	44682.00
19.7490	44683.00
19.7819	44684.00
19.8150	44685.00
19.8483	44686.00
19.8816	44687.00
19.9150	44688.00
19.9483	44689.00
19.9816	44690.00
20.0150	44691.00
20.0483	44692.00
20.0816	44693.00
20.1150	44694.00
20.1483	44695.00
20.1817	44696.00
20.2150	44697.00
20.2483	44698.00
20.2817	44699.00
20.3150	44700.00
20.3483	44701.00
20.3817	44702.00
20.4150	44703.00
20.4483	44704.00
20.4817	44705.00
20.5150	44706.00
20.5483	44707.00
20.5817	44708.00
20.6150	44709.00
20.6483	44710.00
20.6817	44711.00
20.7150	44712.00
20.7483	44713.00
20.7817	44714.00
20.8150	44715.00
20.8483	44716.00
20.8817	44717.00
20.9150	44718.00
20.9483	44719.00
20.9817	44720.00
21.0150	44721.00
21.0483	44722.00
21.0817	44723.00
21.1150	44724.00
21.1483	44725.00
21.1817	44726.00
21.2150	44727.00
21.2483	44728.00
21.2817	44729.00
21.3150	44730.00
21.3483	44731.00
21.3817	44732.00
21.4150	44733.00
21.4483	44734.00
21.4817	44735.00
21.5150	44736.00
21.5483	44737.00
21.5817	44738.00
21.6150	44739.00
21.6483	44740.00
21.6817	44741.00
21.7150	44742.00
21.7483	44743.00
21.7817	44744.00
21.8150	44745.00
21.8484	44746.00
21.8817	44747.00
21.9150	44748.00
21.9484	44749.00
21.9817	44750.00
22.0150	44751.00
22.0484	44752.00
22.0817	44753.00
22.1150	44754.00
22.1484	44755.00
22.1817	44756.00
22.2150	44757.00
22.2484	44758.00
22.2817	44759.00
22.3150	44760.00
22.3484	44761.00
22.3817	44762.00
22.4150	44763.00
22.4484	44764.00
22.4817	44765.00
22.5150	44766.00
22.5484	44767.00
22.5817	44768.00
22.6150	44769.00
22.6484	44770.00
22.6817	44771.00
22.7150	44772.00
22.7294	44773.00
22.7630	44774.00
22.7955	44775.00
22.8268	44776.00
22.8570	44777.00
22.8861	44778.00
22.9141	44779.00
22.9409	44780.00
22.9667	44781.00
22.9913	44782.00
23.0148	44783.00
23.0372	44784.00
23.0584	44785.00
23.0786	44786.00
23.0976	44787.00
23.1155	44788.00
23.1323	44789.00
23.1480	44790.00
23.1625	44791.00
23.1759	44792.00
23.1882	44793.00
23.1994	44794.00
23.2095	44795.00
23.2184	44796.00
23.2263	44797.00
23.2330	44798.00
23.2386	44799.00
23.2431	44800.00
23.2464	44801.00
23.2487	44802.00
23.2498	44803.00
23.2501	44804.00
23.2501	44894.00
23.2507	44895.00
23.2527	44896.00
23.2559	44897.00
23.2605	44898.00
23.2663	44899.00
23.2735	44900.00
23.2819	44901.00
23.2917	44902.00
23.3027	44903.00
23.3148	44904.00
23.3281	44905.00
23.3423	44906.00
23.3573	44907.00
23.3732	44908.00
23.3899	44909.00
23.4073	44910.00
23.4254	44911.00
23.4442	44912.00
23.4636	44913.00
23.4836	44914.00
23.5042	44915.00
23.5254	44916.00
23.5472	44917.00
23.5695	44918.00
23.5923	44919.00
23.6156	44920.00
23.6394	44921.00
23.6636	44922.00
23.6884	44923.00
23.7136	44924.00
23.7392	44925.00
23.7653	44926.00
23.7918	44927.00
23.8187	44928.00
23.8460	44929.00
23.8737	44930.00
23.9018	44931.00
23.9303	44932.00
23.9591	44933.00
23.9884	44934.00
24.0179	44935.00
24.0478	44936.00
24.0781	44937.00
24.1087	44938.00
24.1396	44939.00
24.1709	44940.00
24.2025	44941.00
24.2344	44942.00
24.2666	44943.00
24.2991	44944.00
24.3319	44945.00
24.3650	44946.00
24.3984	44947.00
24.4317	44948.00
24.4650	44949.00
24.4984	44950.00
24.5317	44951.00
24.5650	44952.00
24.5984	44953.00
24.6317	44954.00
24.6650	44955.00
24.6984	44956.00
24.7317	44957.00
24.7651	44958.00
24.7984	44959.00
24.8317	44960.00
24.8651	44961.00
24.8984	44962.00
24.9317	44963.00
24.9651	44964.00
24.9984	44965.00
25.0317	44966.00
25.0651	44967.00
25.0984	44968.00
25.1317	44969.00
25.1651	44970.00
25.1984	44971.00
25.2317	44972.00
25.2651	44973.00
25.2984	44974.00
25.3317	44975.00
25.3651	44976.00
25.3984	44977.00
25.4317	44978.00
25.4651	44979.00
25.4984	44980.00
25.5317	44981.00
25.5651	44982.00
25.5984	44983.00
25.6317	44984.00
25.6651	44985.00
25.6984	44986.00
25.7317	44987.00
25.7651	44988.00
25.7984	44989.00
25.8317	44990.00
25.8651	44991.00
25.8984	44992.00
25.9317	44993.00
25.9651	44994.00
25.9984	44995.00
26.0317	44996.00
26.0651	44997.00
26.0984	44998.00
26.1317	44999.00
26.1651	45000.00
26.1984	45001.00
26.2317	45002.00
26.2651	45003.00
26.2984	45004.00
26.3317	45005.00
26.3651	45006.00
26.3984	45007.00
26.4317	45008.00
26.4651	45009.00
26.4984	45010.00
26.5318	45011.00
26.5651	45012.00
26.5984	45013.00
26.6318	45014.00
26.6651	45015.00
26.6984	45016.00
26.7318	45017.00
26.7651	45018.00
26.7984	45019.00
26.8318	45020.00
26.8651	45021.00
26.8984	45022.00
26.9318	45023.00
26.9651	45024.00
26.9984	45025.00
27.0318	45026.00
27.0651	45027.00
27.0984	45028.00
27.1318	45029.00
27.1651	45030.00
27.1984	45031.00
27.2318	45032.00
27.2651	45033.00
27.2795	45034.00
27.3131	45035.00
27.3455	45036.00
27.3769	45037.00
27.4071	45038.00
27.4362	45039.00
27.4641	45040.00
27.4910	45041.00
27.5167	45042.00
27.5414	45043.00
27.5649	45044.00
27.5872	45045.00
27.6085	45046.00
27.6286	45047.00
27.6477	45048.00
27.6656	45049.00
27.6824	45050.00
27.6980	45051.00
27.7126	45052.00
27.7260	45053.00
27.7383	45054.00
27.7495	45055.00
27.7596	45056.00
27.7685	45057.00
27.7763	45058.00
27.7831	45059.00
27.7887	45060.00
27.7931	45061.00
27.7965	45062.00
27.7987	45063.00
27.7998	45064.00
27.8001	45065.00
27.8001	45155.00
27.8008	45156.00
27.8027	45157.00
27.8060	45158.00
27.8105	45159.00
27.8164	45160.00
27.8235	45161.00
27.8320	45162.00
27.8417	45163.00
27.8527	45164.00
27.8649	45165.00
27.8781	45166.00
27.8923	45167.00
27.9074	45168.00
27.9233	45169.00
27.9399	45170.00
27.9573	45171.00
27.9754	45172.00
27.9942	45173.00
28.0136	45174.00
28.0337	45175.00
28.0543	45176.00
28.0755	45177.00
28.0972	45178.00
28.1195	45179.00
28.1423	45180.00
28.1656	45181.00
28.1894	45182.00
28.2137	45183.00
28.2384	45184.00
28.2636	45185.00
28.2893	45186.00
28.3154	45187.00
28.3419	45188.00
28.3688	45189.00
28.3961	45190.00
28.4238	45191.00
28.4519	45192.00
28.4804	45193.00
28.5092	45194.00
28.5384	45195.00
28.5680	45196.00
28.5979	45197.00
28.6282	45198.00
28.6588	45199.00
28.6897	45200.00
28.7210	45201.00
28.7526	45202.00
28.7845	45203.00
28.8167	45204.00
28.8492	45205.00
28.8820	45206.00
28.9151	45207.00
28.9484	45208.00
28.9818	45209.00
29.0151	45210.00
29.0484	45211.00
29.0818	45212.00
29.1151	45213.00
29.1484	45214.00
29.1818	45215.00
29.2151	45216.00
29.2484	45217.00
29.2818	45218.00
29.3151	45219.00
29.3485	45220.00
29.3818	45221.00
29.4151	45222.00
29.4485	45223.00
29.4818	45224.00
29.5151	45225.00
29.5485	45226.00
29.5818	45227.00
29.6151	45228.00
29.6485	45229.00
29.6818	45230.00
29.7151	45231.00
29.7485	45232.00
29.7818	45233.00
29.8151	45234.00
29.8485	45235.00
29.8818	45236.00
29.9151	45237.00
29.9485	45238.00
29.9818	45239.00
30.0151	45240.00
30.0485	45241.00
30.0818	45242.00
30.1151	45243.00
30.1485	45244.00
30.1818	45245.00
30.2151	45246.00
30.2485	45247.00
30.2818	45248.00
30.3151	45249.00
30.3485	45250.00
30.3818	45251.00
30.4151	45252.00
30.4485	45253.00
30.4818	45254.00
30.5151	45255.00
30.5485	45256.00
30.5818	45257.00
30.6151	45258.00
30.6485	45259.00
30.6818	45260.00
30.7151	45261.00
30.7485	45262.00
30.7818	45263.00
30.8151	45264.00
30.8485	45265.00
30.8818	45266.00
30.9151	45267.00
30.9485	45268.00
30.9818	45269.00
31.0152	45270.00
31.0485	45271.00
31.0818	45272.00
31.1152	45273.00
31.1485	45274.00
31.1818	45275.00
31.2152	45276.00
31.2485	45277.00
31.2818	45278.00
31.3152	45279.00
31.3485	45280.00
31.3818	45281.00
31.4152	45282.00
31.4485	45283.00
31.4818	45284.00
31.5152	45285.00
31.5485	45286.00
31.5818	45287.00
31.6152	45288.00
31.6485	45289.00
31.6818	45290.00
31.7152	45291.00
31.7485	45292.00
31.7818	45293.00
31.8152	45294.00
31.8296	45295.00
31.8631	45296.00
31.8956	45297.00
31.9269	45298.00
31.9571	45299.00
31.9862	45300.00
32.0142	45301.00
32.0411	45302.00
32.0668	45303.00
32.0914	45304.00
32.1149	45305.00
32.1373	45306.00
32.1586	45307.00
32.1787	45308.00
32.1977	45309.00
32.2156	45310.00
32.2324	45311.00
32.2481	45312.00
32.2626	45313.00
32.2761	45314.00
32.2884	45315.00
32.2996	45316.00
32.3096	45317.00
32.3186	45318.00
32.3264	45319.00
32.3331	45320.00
32.3387	45321.00
32.3432	45322.00
32.3466	45323.00
32.3488	45324.00
32.3499	45325.00
32.3502	45326.00
32.3502	45416.00
32.3508	45417.00
32.3528	45418.00
32.3560	45419.00
32.3606	45420.00
32.3664	45421.00
32.3736	45422.00
32.3820	45423.00
32.3918	45424.00
32.4028	45425.00
32.4150	45426.00
32.4282	45427.00
32.4424	45428.00
32.4574	45429.00
32.4733	45430.00
32.4900	45431.00
32.5074	45432.00
32.5255	45433.00
32.5443	45434.00
32.5637	45435.00
32.5837	45436.00
32.6044	45437.00
32.6256	45438.00
32.6473	45439.00
32.6696	45440.00
32.6924	45441.00
32.7157	45442.00
32.7395	45443.00
32.7638	45444.00
32.7885	45445.00
32.8137	45446.00
32.8394	45447.00
32.8654	45448.00
32.8919	45449.00
32.9188	45450.00
32.9462	45451.00
32.9739	45452.00
33.0019	45453.00
33.0304	45454.00
33.0593	45455.00
33.0885	45456.00
33.1181	45457.00
33.1480	45458.00
33.1782	45459.00
33.2088	45460.00
33.2398	45461.00
33.2710	45462.00
33.3026	45463.00
33.3345	45464.00
33.3667	45465.00
33.3992	45466.00
33.4321	45467.00
33.4652	45468.00
33.4985	45469.00
33.5318	45470.00
33.5652	45471.00
33.5985	45472.00
33.6318	45473.00
33.6652	45474.00
33.6985	45475.00
33.7318	45476.00
33.7652	45477.00
33.7985	45478.00
33.8318	45479.00
33.8652	45480.00
33.8985	45481.00
33.9318	45482.00
33.9652	45483.00
33.9985	45484.00
34.0318	45485.00
34.0651	45486.00
34.0985	45487.00
34.1318	45488.00
34.1651	45489.00
34.1985	45490.00
34.2318	45491.00
34.2651	45492.00
34.2985	45493.00
34.3318	45494.00
34.3651	45495.00
34.3985	45496.00
34.4318	45497.00
34.4651	45498.00
34.4985	45499.00
34.5318	45500.00
34.5651	45501.00
34.5985	45502.00
34.6318	45503.00
34.6651	45504.00
34.6985	45505.00
34.7318	45506.00
34.7651	45507.00
34.7985	45508.00
34.8318	45509.00
34.8651	45510.00
34.8984	45511.00
34.9318	45512.00
34.9651	45513.00
34.9984	45514.00
35.0318	45515.00
35.0651	45516.00
35.0984	45517.00
35.1318	45518.00
35.1651	45519.00
35.1984	45520.00
35.2318	45521.00
35.2651	45522.00
35.2984	45523.00
35.3318	45524.00
35.3651	45525.00
35.3984	45526.00
35.4318	45527.00
35.4651	45528.00
35.4984	45529.00
35.5318	45530.00
35.5651	45531.00
35.5984	45532.00
35.6318	45533.00
35.6651	45534.00
35.6984	45535.00
35.7318	45536.00
35.7651	45537.00
35.7984	45538.00
35.8317	45539.00
35.8651	45540.00
35.8984	45541.00
35.9317	45542.00
35.9651	45543.00
35.9984	45544.00
36.0317	45545.00
36.0651	45546.00
36.0984	45547.00
36.1317	45548.00
36.1651	45549.00
36.1984	45550.00
36.2317	45551.00
36.2651	45552.00
36.2984	45553.00
36.3317	45554.00
36.3651	45555.00
36.3795	45556.00
36.4130	45557.00
36.4455	45558.00
36.4768	45559.00
36.5070	45560.00
36.5361	45561.00
36.5641	45562.00
36.5910	45563.00
36.6167	45564.00
36.6413	45565.00
36.6648	45566.00
36.6872	45567.00
36.7085	45568.00
36.7286	45569.00
36.7476	45570.00
36.7655	45571.00
36.7823	45572.00
36.7980	45573.00
36.8125	45574.00
36.8260	45575.00
36.8383	45576.00
36.8494	45577.00
36.8595	45578.00
36.8685	45579.00
36.8763	45580.00
36.8830	45581.00
36.8886	45582.00
36.8931	45583.00
36.8964	45584.00
36.8987	45585.00
36.8998	45586.00
36.9001	45587.00
36.9001	45677.00
36.9007	45678.00
36.9027	45679.00
36.9059	45680.00
36.9105	45681.00
36.9163	45682.00
36.9235	45683.00
36.9319	45684.00
36.9417	45685.00
36.9527	45686.00
36.9649	45687.00
36.9781	45688.00
36.9923	45689.00
37.0073	45690.00
37.0232	45691.00
37.0399	45692.00
37.0573	45693.00
37.0754	45694.00
37.0942	45695.00
37.1136	45696.00
37.1336	45697.00
37.1543	45698.00
37.1754	45699.00
37.1972	45700.00
37.2195	45701.00
37.2423	45702.00
37.2656	45703.00
37.2894	45704.00
37.3136	45705.00
37.3384	45706.00
37.3636	45707.00
37.3892	45708.00
37.4153	45709.00
37.4418	45710.00
37.4687	45711.00
37.4960	45712.00
37.5237	45713.00
37.5518	45714.00
37.5803	45715.00
37.6091	45716.00
37.6384	45717.00
37.6679	45718.00
37.6979	45719.00
37.7281	45720.00
37.7587	45721.00
37.7896	45722.00
37.8209	45723.00
37.8525	45724.00
37.8844	45725.00
37.9166	45726.00
37.9491	45727.00
37.9819	45728.00
38.0150	45729.00
38.0484	45730.00
38.0817	45731.00
38.1150	45732.00
38.1484	45733.00
38.1817	45734.00
38.2150	45735.00
38.2484	45736.00
38.2817	45737.00
38.3150	45738.00
38.3484	45739.00
38.3817	45740.00
38.4150	45741.00
38.4484	45742.00
38.4817	45743.00
38.5150	45744.00
38.5484	45745.00
38.5817	45746.00
38.6150	45747.00
38.6484	45748.00
38.6817	45749.00
38.7150	45750.00
38.7484	45751.00
38.7817	45752.00
38.8150	45753.00
38.8484	45754.00
38.8817	45755.00
38.9150	45756.00
38.9483	45757.00
38.9817	45758.00
39.0150	45759.00
39.0483	45760.00
39.0817	45761.00
39.1150	45762.00
39.1483	45763.00
39.1817	45764.00
39.2150	45765.00
39.2483	45766.00
39.2817	45767.00
39.3150	45768.00
39.3483	45769.00
39.3817	45770.00
39.4150	45771.00
39.4483	45772.00
39.4817	45773.00
39.5150	45774.00
39.5483	45775.00
39.5817	45776.00
39.6150	45777.00
39.6483	45778.00
39.6817	45779.00
39.7150	45780.00
39.7483	45781.00
39.7816	45782.00
39.8150	45783.00
39.8483	45784.00
39.8816	45785.00
39.9150	45786.00
39.9483	45787.00
39.9816	45788.00
40.0150	45789.00
40.0483	45790.00
40.0816	45791.00
40.1150	45792.00
40.1483	45793.00
40.1816	45794.00
40.2150	45795.00
40.2483	45796.00
40.2816	45797.00
40.3150	45798.00
40.3483	45799.00
40.3816	45800.00
40.4150	45801.00
40.4483	45802.00
40.4816	45803.00
40.5150	45804.00
40.5483	45805.00
40.5816	45806.00
40.6149	45807.00
40.6483	45808.00
40.6816	45809.00
40.7149	45810.00
40.7483	45811.00
40.7816	45812.00
40.8149	45813.00
40.8483	45814.00
40.8816	45815.00
40.9149	45816.00
40.9293	45817.00
40.9629	45818.00
40.9954	45819.00
41.0267	45820.00
41.0569	45821.00
41.0860	45822.00
41.1140	45823.00
41.1408	45824.00
41.1666	45825.00
41.1912	45826.00
41.2147	45827.00
41.2371	45828.00
41.2583	45829.00
41.2785	45830.00
41.2975	45831.00
41.3154	45832.00
41.3322	45833.00
41.3479	45834.00
41.3624	45835.00
41.3758	45836.00
41.3881	45837.00
41.3993	45838.00
41.4094	45839.00
41.4184	45840.00
41.4262	45841.00
41.4329	45842.00
41.4385	45843.00
41.4430	45844.00
41.4463	45845.00
41.4486	45846.00
41.4497	45847.00
41.4500	45848.00
41.4500	45879.00
41.4500	45879.00
