# Supplementary material for: OpenTrack simulation model files and output dataset for a copenhagen suburban railway
Source: Data Brief. 2019 Apr 28;25:103952. doi: 10.1016/j.dib.2019.103952 (PMC6562172; doi:10.1016/j.dib.2019.103952)
Supplement: Supplementary file 2 — Multimedia component 2 [file mmc2.zip › Data files submitted/Test Generic for TRC/output/OT_102.vt]

//
// File: C:\OpenTrack\Test Generic for TRC\output/OT_102.vt
//
// Produced by OpenTrack: Fri Dec 14 17:12:53 2018
// Speed/Time of Course : 102
// Desc.: Stopping Follow
// Train: Regio:A SA ( 83 m; 123 t ) (83 m / 123 t)
// Train Speedtype: Reihe R
// Itineraries: 1: Home STA1 to end
// Scenario:  Adh. Outside: good / Adh. Tunnel: good / Delay: 5 / Global Perf.: 100.0 % / Course on Time Perf.: 100.0 % / Course Delay Perf.: 100.0 % / Step: 1.0 s / Time: 12:00:00 - 13:30:00
//
// Type    : OT_TimeXPlot
// Desc.   : OT_vt
// x-Legend: [s]
// y-Legend: [km/h]
//
43544.00	0.0
43574.00	0.0
43575.00	4.7
43576.00	9.4
43577.00	14.0
43578.00	18.7
43579.00	23.4
43580.00	28.1
43581.00	32.8
43582.00	37.4
43583.00	41.8
43584.00	45.8
43585.00	49.4
43586.00	52.7
43587.00	55.8
43588.00	58.6
43589.00	61.4
43590.00	63.9
43591.00	66.4
43592.00	68.8
43593.00	71.0
43594.00	73.2
43595.00	75.3
43596.00	77.3
43597.00	79.3
43598.00	81.2
43599.00	83.0
43600.00	84.8
43601.00	86.5
43602.00	88.2
43603.00	89.9
43604.00	91.5
43605.00	93.1
43606.00	94.6
43607.00	96.1
43608.00	97.6
43609.00	99.0
43610.00	100.4
43611.00	101.8
43612.00	103.2
43613.00	104.5
43614.00	105.8
43615.00	107.1
43616.00	108.3
43617.00	109.6
43618.00	110.8
43619.00	112.0
43620.00	113.1
43621.00	114.3
43622.00	115.4
43623.00	116.5
43624.00	117.6
43625.00	118.7
43626.00	119.7
43627.00	120.0
43628.00	120.0
43629.00	120.0
43630.00	120.0
43631.00	120.0
43632.00	120.0
43633.00	120.0
43634.00	120.0
43635.00	120.0
43636.00	120.0
43637.00	120.0
43638.00	120.0
43639.00	120.0
43640.00	120.0
43641.00	120.0
43642.00	120.0
43643.00	120.0
43644.00	120.0
43645.00	120.0
43646.00	120.0
43647.00	120.0
43648.00	120.0
43649.00	120.0
43650.00	120.0
43651.00	120.0
43652.00	120.0
43653.00	120.0
43654.00	120.0
43655.00	120.0
43656.00	120.0
43657.00	120.0
43658.00	120.0
43659.00	120.0
43660.00	120.0
43661.00	120.0
43662.00	120.0
43663.00	120.0
43664.00	120.0
43665.00	120.0
43666.00	120.0
43667.00	120.0
43668.00	120.0
43669.00	120.0
43670.00	120.0
43671.00	120.0
43672.00	120.0
43673.00	120.0
43674.00	120.0
43675.00	120.0
43676.00	120.0
43677.00	120.0
43678.00	120.0
43679.00	120.0
43680.00	120.0
43681.00	120.0
43682.00	120.0
43683.00	120.0
43684.00	120.0
43685.00	120.0
43686.00	120.0
43687.00	120.0
43688.00	120.0
43689.00	120.0
43690.00	120.0
43691.00	120.0
43692.00	120.0
43693.00	120.0
43694.00	120.0
43695.00	120.0
43696.00	120.0
43697.00	120.0
43698.00	120.0
43699.00	120.0
43700.00	120.0
43701.00	120.0
43702.00	120.0
43703.00	120.0
43704.00	120.0
43705.00	120.0
43706.00	120.0
43707.00	120.0
43708.00	120.0
43709.00	120.0
43710.00	120.0
43711.00	120.0
43712.00	120.0
43713.00	120.0
43714.00	120.0
43715.00	118.8
43716.00	114.8
43717.00	110.8
43718.00	106.8
43719.00	102.7
43720.00	98.7
43721.00	94.7
43722.00	90.6
43723.00	86.6
43724.00	82.6
43725.00	78.6
43726.00	74.5
43727.00	70.5
43728.00	66.5
43729.00	62.4
43730.00	58.4
43731.00	61.1
43732.00	63.7
43733.00	66.2
43734.00	68.5
43735.00	70.8
43736.00	73.0
43737.00	75.1
43738.00	77.1
43739.00	79.1
43740.00	81.0
43741.00	82.8
43742.00	84.6
43743.00	86.4
43744.00	88.1
43745.00	89.8
43746.00	89.8
43747.00	86.6
43748.00	82.6
43749.00	78.6
43750.00	74.5
43751.00	70.5
43752.00	66.5
43753.00	62.4
43754.00	58.4
43755.00	54.4
43756.00	50.4
43757.00	46.3
43758.00	42.3
43759.00	38.3
43760.00	34.2
43761.00	30.2
43762.00	26.2
43763.00	22.2
43764.00	18.1
43765.00	14.1
43766.00	10.1
43767.00	6.0
43768.00	2.0
43769.00	0.0
43850.00	0.0
43851.00	4.7
43852.00	9.4
43853.00	14.0
43854.00	18.7
43855.00	23.4
43856.00	28.1
43857.00	32.8
43858.00	37.4
43859.00	41.8
43860.00	45.8
43861.00	49.4
43862.00	52.7
43863.00	55.8
43864.00	58.6
43865.00	61.4
43866.00	63.9
43867.00	66.4
43868.00	68.8
43869.00	71.0
43870.00	73.2
43871.00	75.3
43872.00	77.3
43873.00	79.3
43874.00	81.2
43875.00	83.0
43876.00	84.8
43877.00	86.5
43878.00	88.2
43879.00	89.9
43880.00	91.5
43881.00	93.1
43882.00	94.6
43883.00	96.1
43884.00	97.6
43885.00	99.0
43886.00	100.4
43887.00	101.8
43888.00	103.2
43889.00	104.5
43890.00	105.8
43891.00	107.1
43892.00	108.3
43893.00	109.6
43894.00	110.8
43895.00	112.0
43896.00	113.1
43897.00	114.3
43898.00	115.4
43899.00	116.5
43900.00	117.6
43901.00	118.7
43902.00	119.7
43903.00	120.0
43904.00	120.0
43905.00	120.0
43906.00	120.0
43907.00	120.0
43908.00	120.0
43909.00	120.0
43910.00	120.0
43911.00	120.0
43912.00	120.0
43913.00	120.0
43914.00	120.0
43915.00	120.0
43916.00	120.0
43917.00	120.0
43918.00	120.0
43919.00	120.0
43920.00	120.0
43921.00	120.0
43922.00	120.0
43923.00	120.0
43924.00	120.0
43925.00	120.0
43926.00	120.0
43927.00	120.0
43928.00	120.0
43929.00	120.0
43930.00	120.0
43931.00	120.0
43932.00	120.0
43933.00	120.0
43934.00	120.0
43935.00	120.0
43936.00	120.0
43937.00	120.0
43938.00	120.0
43939.00	120.0
43940.00	120.0
43941.00	120.0
43942.00	120.0
43943.00	120.0
43944.00	120.0
43945.00	120.0
43946.00	120.0
43947.00	120.0
43948.00	120.0
43949.00	120.0
43950.00	120.0
43951.00	120.0
43952.00	120.0
43953.00	120.0
43954.00	120.0
43955.00	120.0
43956.00	120.0
43957.00	120.0
43958.00	120.0
43959.00	120.0
43960.00	120.0
43961.00	120.0
43962.00	120.0
43963.00	120.0
43964.00	120.0
43965.00	120.0
43966.00	120.0
43967.00	120.0
43968.00	120.0
43969.00	120.0
43970.00	120.0
43971.00	120.0
43972.00	120.0
43973.00	120.0
43974.00	120.0
43975.00	120.0
43976.00	120.0
43977.00	120.0
43978.00	120.0
43979.00	120.0
43980.00	120.0
43981.00	120.0
43982.00	120.0
43983.00	120.0
43984.00	120.0
43985.00	120.0
43986.00	120.0
43987.00	120.0
43988.00	120.0
43989.00	120.0
43990.00	120.0
43991.00	118.8
43992.00	114.8
43993.00	110.8
43994.00	106.8
43995.00	102.7
43996.00	98.7
43997.00	94.7
43998.00	90.6
43999.00	86.6
44000.00	82.6
44001.00	78.6
44002.00	74.5
44003.00	70.5
44004.00	66.5
44005.00	62.4
44006.00	58.4
44007.00	54.4
44008.00	50.4
44009.00	46.3
44010.00	42.3
44011.00	38.3
44012.00	34.2
44013.00	30.2
44014.00	26.2
44015.00	22.2
44016.00	18.1
44017.00	14.1
44018.00	10.1
44019.00	6.0
44020.00	2.0
44021.00	0.0
44111.00	0.0
44112.00	4.7
44113.00	9.4
44114.00	14.0
44115.00	18.7
44116.00	23.4
44117.00	28.1
44118.00	32.8
44119.00	37.4
44120.00	41.8
44121.00	45.8
44122.00	49.4
44123.00	52.7
44124.00	55.8
44125.00	58.6
44126.00	61.4
44127.00	63.9
44128.00	66.4
44129.00	68.8
44130.00	71.0
44131.00	73.2
44132.00	75.3
44133.00	77.3
44134.00	79.3
44135.00	81.2
44136.00	83.0
44137.00	84.8
44138.00	86.5
44139.00	88.2
44140.00	89.9
44141.00	91.5
44142.00	93.1
44143.00	94.6
44144.00	96.1
44145.00	97.6
44146.00	99.0
44147.00	100.4
44148.00	101.8
44149.00	103.2
44150.00	104.5
44151.00	105.8
44152.00	107.1
44153.00	108.3
44154.00	109.6
44155.00	110.8
44156.00	112.0
44157.00	113.1
44158.00	114.3
44159.00	115.4
44160.00	116.5
44161.00	117.6
44162.00	118.7
44163.00	119.7
44164.00	120.0
44165.00	120.0
44166.00	120.0
44167.00	120.0
44168.00	120.0
44169.00	120.0
44170.00	120.0
44171.00	120.0
44172.00	120.0
44173.00	120.0
44174.00	120.0
44175.00	120.0
44176.00	120.0
44177.00	120.0
44178.00	120.0
44179.00	120.0
44180.00	120.0
44181.00	120.0
44182.00	120.0
44183.00	120.0
44184.00	120.0
44185.00	120.0
44186.00	120.0
44187.00	120.0
44188.00	120.0
44189.00	120.0
44190.00	120.0
44191.00	120.0
44192.00	120.0
44193.00	120.0
44194.00	120.0
44195.00	120.0
44196.00	120.0
44197.00	120.0
44198.00	120.0
44199.00	120.0
44200.00	120.0
44201.00	120.0
44202.00	120.0
44203.00	120.0
44204.00	120.0
44205.00	120.0
44206.00	120.0
44207.00	120.0
44208.00	120.0
44209.00	120.0
44210.00	120.0
44211.00	120.0
44212.00	120.0
44213.00	120.0
44214.00	120.0
44215.00	120.0
44216.00	120.0
44217.00	120.0
44218.00	120.0
44219.00	120.0
44220.00	120.0
44221.00	120.0
44222.00	120.0
44223.00	120.0
44224.00	120.0
44225.00	120.0
44226.00	120.0
44227.00	120.0
44228.00	120.0
44229.00	120.0
44230.00	120.0
44231.00	120.0
44232.00	120.0
44233.00	120.0
44234.00	120.0
44235.00	120.0
44236.00	120.0
44237.00	120.0
44238.00	120.0
44239.00	120.0
44240.00	120.0
44241.00	120.0
44242.00	120.0
44243.00	120.0
44244.00	120.0
44245.00	120.0
44246.00	120.0
44247.00	120.0
44248.00	120.0
44249.00	120.0
44250.00	120.0
44251.00	120.0
44252.00	118.8
44253.00	114.8
44254.00	110.8
44255.00	106.8
44256.00	102.7
44257.00	98.7
44258.00	94.7
44259.00	90.6
44260.00	86.6
44261.00	82.6
44262.00	78.6
44263.00	74.5
44264.00	70.5
44265.00	66.5
44266.00	62.4
44267.00	58.4
44268.00	54.4
44269.00	50.4
44270.00	46.3
44271.00	42.3
44272.00	38.3
44273.00	34.2
44274.00	30.2
44275.00	26.2
44276.00	22.2
44277.00	18.1
44278.00	14.1
44279.00	10.1
44280.00	6.0
44281.00	2.0
44282.00	0.0
44372.00	0.0
44373.00	4.7
44374.00	9.4
44375.00	14.0
44376.00	18.7
44377.00	23.4
44378.00	28.1
44379.00	32.8
44380.00	37.4
44381.00	41.8
44382.00	45.8
44383.00	49.4
44384.00	52.7
44385.00	55.8
44386.00	58.6
44387.00	61.4
44388.00	63.9
44389.00	66.4
44390.00	68.8
44391.00	71.0
44392.00	73.2
44393.00	75.3
44394.00	77.3
44395.00	79.3
44396.00	81.2
44397.00	83.0
44398.00	84.8
44399.00	86.5
44400.00	88.2
44401.00	89.9
44402.00	91.5
44403.00	93.1
44404.00	94.6
44405.00	96.1
44406.00	97.6
44407.00	99.0
44408.00	100.4
44409.00	101.8
44410.00	103.2
44411.00	104.5
44412.00	105.8
44413.00	107.1
44414.00	108.3
44415.00	109.6
44416.00	110.8
44417.00	112.0
44418.00	113.1
44419.00	114.3
44420.00	115.4
44421.00	116.5
44422.00	117.6
44423.00	118.7
44424.00	119.7
44425.00	120.0
44426.00	120.0
44427.00	120.0
44428.00	120.0
44429.00	120.0
44430.00	120.0
44431.00	120.0
44432.00	120.0
44433.00	120.0
44434.00	120.0
44435.00	120.0
44436.00	120.0
44437.00	120.0
44438.00	120.0
44439.00	120.0
44440.00	120.0
44441.00	120.0
44442.00	120.0
44443.00	120.0
44444.00	120.0
44445.00	120.0
44446.00	120.0
44447.00	120.0
44448.00	120.0
44449.00	120.0
44450.00	120.0
44451.00	120.0
44452.00	120.0
44453.00	120.0
44454.00	120.0
44455.00	120.0
44456.00	120.0
44457.00	120.0
44458.00	120.0
44459.00	120.0
44460.00	120.0
44461.00	120.0
44462.00	120.0
44463.00	120.0
44464.00	120.0
44465.00	120.0
44466.00	120.0
44467.00	120.0
44468.00	120.0
44469.00	120.0
44470.00	120.0
44471.00	120.0
44472.00	120.0
44473.00	120.0
44474.00	120.0
44475.00	120.0
44476.00	120.0
44477.00	120.0
44478.00	120.0
44479.00	120.0
44480.00	120.0
44481.00	120.0
44482.00	120.0
44483.00	120.0
44484.00	120.0
44485.00	120.0
44486.00	120.0
44487.00	120.0
44488.00	120.0
44489.00	120.0
44490.00	120.0
44491.00	120.0
44492.00	120.0
44493.00	120.0
44494.00	120.0
44495.00	120.0
44496.00	120.0
44497.00	120.0
44498.00	120.0
44499.00	120.0
44500.00	120.0
44501.00	120.0
44502.00	120.0
44503.00	120.0
44504.00	120.0
44505.00	120.0
44506.00	120.0
44507.00	120.0
44508.00	120.0
44509.00	120.0
44510.00	120.0
44511.00	120.0
44512.00	120.0
44513.00	118.8
44514.00	114.8
44515.00	110.8
44516.00	106.8
44517.00	102.7
44518.00	98.7
44519.00	94.7
44520.00	90.6
44521.00	86.6
44522.00	82.6
44523.00	78.6
44524.00	74.5
44525.00	70.5
44526.00	66.5
44527.00	62.4
44528.00	58.4
44529.00	54.4
44530.00	50.4
44531.00	46.3
44532.00	42.3
44533.00	38.3
44534.00	34.2
44535.00	30.2
44536.00	26.2
44537.00	22.2
44538.00	18.1
44539.00	14.1
44540.00	10.1
44541.00	6.0
44542.00	2.0
44543.00	0.0
44633.00	0.0
44634.00	4.7
44635.00	9.4
44636.00	14.0
44637.00	18.7
44638.00	23.4
44639.00	28.1
44640.00	32.8
44641.00	37.4
44642.00	41.8
44643.00	45.8
44644.00	49.4
44645.00	52.7
44646.00	55.8
44647.00	58.6
44648.00	61.4
44649.00	63.9
44650.00	66.4
44651.00	68.8
44652.00	71.0
44653.00	73.2
44654.00	75.3
44655.00	77.3
44656.00	79.3
44657.00	81.2
44658.00	83.0
44659.00	84.8
44660.00	86.5
44661.00	88.2
44662.00	89.9
44663.00	91.5
44664.00	93.1
44665.00	94.6
44666.00	96.1
44667.00	97.6
44668.00	99.0
44669.00	100.4
44670.00	101.8
44671.00	103.2
44672.00	104.5
44673.00	105.8
44674.00	107.1
44675.00	108.3
44676.00	109.6
44677.00	110.8
44678.00	112.0
44679.00	113.1
44680.00	114.3
44681.00	115.4
44682.00	116.5
44683.00	117.6
44684.00	118.7
44685.00	119.7
44686.00	120.0
44687.00	120.0
44688.00	120.0
44689.00	120.0
44690.00	120.0
44691.00	120.0
44692.00	120.0
44693.00	120.0
44694.00	120.0
44695.00	120.0
44696.00	120.0
44697.00	120.0
44698.00	120.0
44699.00	120.0
44700.00	120.0
44701.00	120.0
44702.00	120.0
44703.00	120.0
44704.00	120.0
44705.00	120.0
44706.00	120.0
44707.00	120.0
44708.00	120.0
44709.00	120.0
44710.00	120.0
44711.00	120.0
44712.00	120.0
44713.00	120.0
44714.00	120.0
44715.00	120.0
44716.00	120.0
44717.00	120.0
44718.00	120.0
44719.00	120.0
44720.00	120.0
44721.00	120.0
44722.00	120.0
44723.00	120.0
44724.00	120.0
44725.00	120.0
44726.00	120.0
44727.00	120.0
44728.00	120.0
44729.00	120.0
44730.00	120.0
44731.00	120.0
44732.00	120.0
44733.00	120.0
44734.00	120.0
44735.00	120.0
44736.00	120.0
44737.00	120.0
44738.00	120.0
44739.00	120.0
44740.00	120.0
44741.00	120.0
44742.00	120.0
44743.00	120.0
44744.00	120.0
44745.00	120.0
44746.00	120.0
44747.00	120.0
44748.00	120.0
44749.00	120.0
44750.00	120.0
44751.00	120.0
44752.00	120.0
44753.00	120.0
44754.00	120.0
44755.00	120.0
44756.00	120.0
44757.00	120.0
44758.00	120.0
44759.00	120.0
44760.00	120.0
44761.00	120.0
44762.00	120.0
44763.00	120.0
44764.00	120.0
44765.00	120.0
44766.00	120.0
44767.00	120.0
44768.00	120.0
44769.00	120.0
44770.00	120.0
44771.00	120.0
44772.00	120.0
44773.00	120.0
44774.00	118.8
44775.00	114.8
44776.00	110.8
44777.00	106.8
44778.00	102.7
44779.00	98.7
44780.00	94.7
44781.00	90.6
44782.00	86.6
44783.00	82.6
44784.00	78.6
44785.00	74.5
44786.00	70.5
44787.00	66.5
44788.00	62.4
44789.00	58.4
44790.00	54.4
44791.00	50.4
44792.00	46.3
44793.00	42.3
44794.00	38.3
44795.00	34.2
44796.00	30.2
44797.00	26.2
44798.00	22.2
44799.00	18.1
44800.00	14.1
44801.00	10.1
44802.00	6.0
44803.00	2.0
44804.00	0.0
44894.00	0.0
44895.00	4.7
44896.00	9.4
44897.00	14.0
44898.00	18.7
44899.00	23.4
44900.00	28.1
44901.00	32.8
44902.00	37.4
44903.00	41.8
44904.00	45.8
44905.00	49.4
44906.00	52.7
44907.00	55.8
44908.00	58.6
44909.00	61.4
44910.00	63.9
44911.00	66.4
44912.00	68.8
44913.00	71.0
44914.00	73.2
44915.00	75.3
44916.00	77.3
44917.00	79.3
44918.00	81.2
44919.00	83.0
44920.00	84.8
44921.00	86.5
44922.00	88.2
44923.00	89.9
44924.00	91.5
44925.00	93.1
44926.00	94.6
44927.00	96.1
44928.00	97.6
44929.00	99.0
44930.00	100.4
44931.00	101.8
44932.00	103.2
44933.00	104.5
44934.00	105.8
44935.00	107.1
44936.00	108.3
44937.00	109.6
44938.00	110.8
44939.00	112.0
44940.00	113.1
44941.00	114.3
44942.00	115.4
44943.00	116.5
44944.00	117.6
44945.00	118.7
44946.00	119.7
44947.00	120.0
44948.00	120.0
44949.00	120.0
44950.00	120.0
44951.00	120.0
44952.00	120.0
44953.00	120.0
44954.00	120.0
44955.00	120.0
44956.00	120.0
44957.00	120.0
44958.00	120.0
44959.00	120.0
44960.00	120.0
44961.00	120.0
44962.00	120.0
44963.00	120.0
44964.00	120.0
44965.00	120.0
44966.00	120.0
44967.00	120.0
44968.00	120.0
44969.00	120.0
44970.00	120.0
44971.00	120.0
44972.00	120.0
44973.00	120.0
44974.00	120.0
44975.00	120.0
44976.00	120.0
44977.00	120.0
44978.00	120.0
44979.00	120.0
44980.00	120.0
44981.00	120.0
44982.00	120.0
44983.00	120.0
44984.00	120.0
44985.00	120.0
44986.00	120.0
44987.00	120.0
44988.00	120.0
44989.00	120.0
44990.00	120.0
44991.00	120.0
44992.00	120.0
44993.00	120.0
44994.00	120.0
44995.00	120.0
44996.00	120.0
44997.00	120.0
44998.00	120.0
44999.00	120.0
45000.00	120.0
45001.00	120.0
45002.00	120.0
45003.00	120.0
45004.00	120.0
45005.00	120.0
45006.00	120.0
45007.00	120.0
45008.00	120.0
45009.00	120.0
45010.00	120.0
45011.00	120.0
45012.00	120.0
45013.00	120.0
45014.00	120.0
45015.00	120.0
45016.00	120.0
45017.00	120.0
45018.00	120.0
45019.00	120.0
45020.00	120.0
45021.00	120.0
45022.00	120.0
45023.00	120.0
45024.00	120.0
45025.00	120.0
45026.00	120.0
45027.00	120.0
45028.00	120.0
45029.00	120.0
45030.00	120.0
45031.00	120.0
45032.00	120.0
45033.00	120.0
45034.00	120.0
45035.00	118.8
45036.00	114.8
45037.00	110.8
45038.00	106.8
45039.00	102.7
45040.00	98.7
45041.00	94.7
45042.00	90.6
45043.00	86.6
45044.00	82.6
45045.00	78.6
45046.00	74.5
45047.00	70.5
45048.00	66.5
45049.00	62.4
45050.00	58.4
45051.00	54.4
45052.00	50.4
45053.00	46.3
45054.00	42.3
45055.00	38.3
45056.00	34.2
45057.00	30.2
45058.00	26.2
45059.00	22.2
45060.00	18.1
45061.00	14.1
45062.00	10.1
45063.00	6.0
45064.00	2.0
45065.00	0.0
45155.00	0.0
45156.00	4.7
45157.00	9.4
45158.00	14.0
45159.00	18.7
45160.00	23.4
45161.00	28.1
45162.00	32.8
45163.00	37.4
45164.00	41.8
45165.00	45.8
45166.00	49.4
45167.00	52.7
45168.00	55.8
45169.00	58.6
45170.00	61.4
45171.00	63.9
45172.00	66.4
45173.00	68.8
45174.00	71.0
45175.00	73.2
45176.00	75.3
45177.00	77.3
45178.00	79.3
45179.00	81.2
45180.00	83.0
45181.00	84.8
45182.00	86.5
45183.00	88.2
45184.00	89.9
45185.00	91.5
45186.00	93.1
45187.00	94.6
45188.00	96.1
45189.00	97.6
45190.00	99.0
45191.00	100.4
45192.00	101.8
45193.00	103.2
45194.00	104.5
45195.00	105.8
45196.00	107.1
45197.00	108.3
45198.00	109.6
45199.00	110.8
45200.00	112.0
45201.00	113.1
45202.00	114.3
45203.00	115.4
45204.00	116.5
45205.00	117.6
45206.00	118.7
45207.00	119.7
45208.00	120.0
45209.00	120.0
45210.00	120.0
45211.00	120.0
45212.00	120.0
45213.00	120.0
45214.00	120.0
45215.00	120.0
45216.00	120.0
45217.00	120.0
45218.00	120.0
45219.00	120.0
45220.00	120.0
45221.00	120.0
45222.00	120.0
45223.00	120.0
45224.00	120.0
45225.00	120.0
45226.00	120.0
45227.00	120.0
45228.00	120.0
45229.00	120.0
45230.00	120.0
45231.00	120.0
45232.00	120.0
45233.00	120.0
45234.00	120.0
45235.00	120.0
45236.00	120.0
45237.00	120.0
45238.00	120.0
45239.00	120.0
45240.00	120.0
45241.00	120.0
45242.00	120.0
45243.00	120.0
45244.00	120.0
45245.00	120.0
45246.00	120.0
45247.00	120.0
45248.00	120.0
45249.00	120.0
45250.00	120.0
45251.00	120.0
45252.00	120.0
45253.00	120.0
45254.00	120.0
45255.00	120.0
45256.00	120.0
45257.00	120.0
45258.00	120.0
45259.00	120.0
45260.00	120.0
45261.00	120.0
45262.00	120.0
45263.00	120.0
45264.00	120.0
45265.00	120.0
45266.00	120.0
45267.00	120.0
45268.00	120.0
45269.00	120.0
45270.00	120.0
45271.00	120.0
45272.00	120.0
45273.00	120.0
45274.00	120.0
45275.00	120.0
45276.00	120.0
45277.00	120.0
45278.00	120.0
45279.00	120.0
45280.00	120.0
45281.00	120.0
45282.00	120.0
45283.00	120.0
45284.00	120.0
45285.00	120.0
45286.00	120.0
45287.00	120.0
45288.00	120.0
45289.00	120.0
45290.00	120.0
45291.00	120.0
45292.00	120.0
45293.00	120.0
45294.00	120.0
45295.00	120.0
45296.00	118.8
45297.00	114.8
45298.00	110.8
45299.00	106.8
45300.00	102.7
45301.00	98.7
45302.00	94.7
45303.00	90.6
45304.00	86.6
45305.00	82.6
45306.00	78.6
45307.00	74.5
45308.00	70.5
45309.00	66.5
45310.00	62.4
45311.00	58.4
45312.00	54.4
45313.00	50.4
45314.00	46.3
45315.00	42.3
45316.00	38.3
45317.00	34.2
45318.00	30.2
45319.00	26.2
45320.00	22.2
45321.00	18.1
45322.00	14.1
45323.00	10.1
45324.00	6.0
45325.00	2.0
45326.00	0.0
45416.00	0.0
45417.00	4.7
45418.00	9.4
45419.00	14.0
45420.00	18.7
45421.00	23.4
45422.00	28.1
45423.00	32.8
45424.00	37.4
45425.00	41.8
45426.00	45.8
45427.00	49.4
45428.00	52.7
45429.00	55.8
45430.00	58.6
45431.00	61.4
45432.00	63.9
45433.00	66.4
45434.00	68.8
45435.00	71.0
45436.00	73.2
45437.00	75.3
45438.00	77.3
45439.00	79.3
45440.00	81.2
45441.00	83.0
45442.00	84.8
45443.00	86.5
45444.00	88.2
45445.00	89.9
45446.00	91.5
45447.00	93.1
45448.00	94.6
45449.00	96.1
45450.00	97.6
45451.00	99.0
45452.00	100.4
45453.00	101.8
45454.00	103.2
45455.00	104.5
45456.00	105.8
45457.00	107.1
45458.00	108.3
45459.00	109.6
45460.00	110.8
45461.00	112.0
45462.00	113.1
45463.00	114.3
45464.00	115.4
45465.00	116.5
45466.00	117.6
45467.00	118.7
45468.00	119.7
45469.00	120.0
45470.00	120.0
45471.00	120.0
45472.00	120.0
45473.00	120.0
45474.00	120.0
45475.00	120.0
45476.00	120.0
45477.00	120.0
45478.00	120.0
45479.00	120.0
45480.00	120.0
45481.00	120.0
45482.00	120.0
45483.00	120.0
45484.00	120.0
45485.00	120.0
45486.00	120.0
45487.00	120.0
45488.00	120.0
45489.00	120.0
45490.00	120.0
45491.00	120.0
45492.00	120.0
45493.00	120.0
45494.00	120.0
45495.00	120.0
45496.00	120.0
45497.00	120.0
45498.00	120.0
45499.00	120.0
45500.00	120.0
45501.00	120.0
45502.00	120.0
45503.00	120.0
45504.00	120.0
45505.00	120.0
45506.00	120.0
45507.00	120.0
45508.00	120.0
45509.00	120.0
45510.00	120.0
45511.00	120.0
45512.00	120.0
45513.00	120.0
45514.00	120.0
45515.00	120.0
45516.00	120.0
45517.00	120.0
45518.00	120.0
45519.00	120.0
45520.00	120.0
45521.00	120.0
45522.00	120.0
45523.00	120.0
45524.00	120.0
45525.00	120.0
45526.00	120.0
45527.00	120.0
45528.00	120.0
45529.00	120.0
45530.00	120.0
45531.00	120.0
45532.00	120.0
45533.00	120.0
45534.00	120.0
45535.00	120.0
45536.00	120.0
45537.00	120.0
45538.00	120.0
45539.00	120.0
45540.00	120.0
45541.00	120.0
45542.00	120.0
45543.00	120.0
45544.00	120.0
45545.00	120.0
45546.00	120.0
45547.00	120.0
45548.00	120.0
45549.00	120.0
45550.00	120.0
45551.00	120.0
45552.00	120.0
45553.00	120.0
45554.00	120.0
45555.00	120.0
45556.00	120.0
45557.00	118.8
45558.00	114.8
45559.00	110.8
45560.00	106.8
45561.00	102.7
45562.00	98.7
45563.00	94.7
45564.00	90.6
45565.00	86.6
45566.00	82.6
45567.00	78.6
45568.00	74.5
45569.00	70.5
45570.00	66.5
45571.00	62.4
45572.00	58.4
45573.00	54.4
45574.00	50.4
45575.00	46.3
45576.00	42.3
45577.00	38.3
45578.00	34.2
45579.00	30.2
45580.00	26.2
45581.00	22.2
45582.00	18.1
45583.00	14.1
45584.00	10.1
45585.00	6.0
45586.00	2.0
45587.00	0.0
45677.00	0.0
45678.00	4.7
45679.00	9.4
45680.00	14.0
45681.00	18.7
45682.00	23.4
45683.00	28.1
45684.00	32.8
45685.00	37.4
45686.00	41.8
45687.00	45.8
45688.00	49.4
45689.00	52.7
45690.00	55.8
45691.00	58.6
45692.00	61.4
45693.00	63.9
45694.00	66.4
45695.00	68.8
45696.00	71.0
45697.00	73.2
45698.00	75.3
45699.00	77.3
45700.00	79.3
45701.00	81.2
45702.00	83.0
45703.00	84.8
45704.00	86.5
45705.00	88.2
45706.00	89.9
45707.00	91.5
45708.00	93.1
45709.00	94.6
45710.00	96.1
45711.00	97.6
45712.00	99.0
45713.00	100.4
45714.00	101.8
45715.00	103.2
45716.00	104.5
45717.00	105.8
45718.00	107.1
45719.00	108.3
45720.00	109.6
45721.00	110.8
45722.00	112.0
45723.00	113.1
45724.00	114.3
45725.00	115.4
45726.00	116.5
45727.00	117.6
45728.00	118.7
45729.00	119.7
45730.00	120.0
45731.00	120.0
45732.00	120.0
45733.00	120.0
45734.00	120.0
45735.00	120.0
45736.00	120.0
45737.00	120.0
45738.00	120.0
45739.00	120.0
45740.00	120.0
45741.00	120.0
45742.00	120.0
45743.00	120.0
45744.00	120.0
45745.00	120.0
45746.00	120.0
45747.00	120.0
45748.00	120.0
45749.00	120.0
45750.00	120.0
45751.00	120.0
45752.00	120.0
45753.00	120.0
45754.00	120.0
45755.00	120.0
45756.00	120.0
45757.00	120.0
45758.00	120.0
45759.00	120.0
45760.00	120.0
45761.00	120.0
45762.00	120.0
45763.00	120.0
45764.00	120.0
45765.00	120.0
45766.00	120.0
45767.00	120.0
45768.00	120.0
45769.00	120.0
45770.00	120.0
45771.00	120.0
45772.00	120.0
45773.00	120.0
45774.00	120.0
45775.00	120.0
45776.00	120.0
45777.00	120.0
45778.00	120.0
45779.00	120.0
45780.00	120.0
45781.00	120.0
45782.00	120.0
45783.00	120.0
45784.00	120.0
45785.00	120.0
45786.00	120.0
45787.00	120.0
45788.00	120.0
45789.00	120.0
45790.00	120.0
45791.00	120.0
45792.00	120.0
45793.00	120.0
45794.00	120.0
45795.00	120.0
45796.00	120.0
45797.00	120.0
45798.00	120.0
45799.00	120.0
45800.00	120.0
45801.00	120.0
45802.00	120.0
45803.00	120.0
45804.00	120.0
45805.00	120.0
45806.00	120.0
45807.00	120.0
45808.00	120.0
45809.00	120.0
45810.00	120.0
45811.00	120.0
45812.00	120.0
45813.00	120.0
45814.00	120.0
45815.00	120.0
45816.00	120.0
45817.00	120.0
45818.00	118.8
45819.00	114.8
45820.00	110.8
45821.00	106.8
45822.00	102.7
45823.00	98.7
45824.00	94.7
45825.00	90.6
45826.00	86.6
45827.00	82.6
45828.00	78.6
45829.00	74.5
45830.00	70.5
45831.00	66.5
45832.00	62.4
45833.00	58.4
45834.00	54.4
45835.00	50.4
45836.00	46.3
45837.00	42.3
45838.00	38.3
45839.00	34.2
45840.00	30.2
45841.00	26.2
45842.00	22.2
45843.00	18.1
45844.00	14.1
45845.00	10.1
45846.00	6.0
45847.00	2.0
45848.00	0.0
45879.00	0.0
45879.00	0.0
