# Supplementary material for: OpenTrack simulation model files and output dataset for a copenhagen suburban railway
Source: Data Brief. 2019 Apr 28;25:103952. doi: 10.1016/j.dib.2019.103952 (PMC6562172; doi:10.1016/j.dib.2019.103952)
Supplement: Supplementary file 2 — Multimedia component 2 [file mmc2.zip › Data files submitted/Test Generic for TRC/output/OT_104.at]

//
// File: C:\OpenTrack\Test Generic for TRC\output/OT_104.at
//
// Produced by OpenTrack: Fri Dec 14 17:12:55 2018
// Acceleration/Time of Course: 104
// Desc.: Stopping Follow
// Train: Regio:A SA ( 83 m; 123 t ) (83 m / 123 t)
// Train Speedtype: Reihe R
// Itineraries: 1: Home STA1 to end
// Scenario:  Adh. Outside: good / Adh. Tunnel: good / Delay: 5 / Global Perf.: 100.0 % / Course on Time Perf.: 100.0 % / Course Delay Perf.: 100.0 % / Step: 1.0 s / Time: 12:00:00 - 13:30:00
//
// Type    : OT_TimeXPlot
// Desc.   : OT_at
// x-Legend: [s]
// y-Legend: [m/s^2]
//
43701.00	0.000
43731.00	0.000
43732.00	1.300
43733.00	1.300
43734.00	1.300
43735.00	1.300
43736.00	1.300
43737.00	1.300
43738.00	1.300
43739.00	1.300
43740.00	1.225
43741.00	1.100
43742.00	0.999
43743.00	0.913
43744.00	0.850
43745.00	0.802
43746.00	0.755
43747.00	0.715
43748.00	0.691
43749.00	0.651
43750.00	0.634
43751.00	0.602
43752.00	0.577
43753.00	0.561
43754.00	0.544
43755.00	0.527
43756.00	0.511
43757.00	0.494
43758.00	0.485
43759.00	0.476
43760.00	0.460
43761.00	0.451
43762.00	0.442
43763.00	0.425
43764.00	0.416
43765.00	0.407
43766.00	0.398
43767.00	0.390
43768.00	0.381
43769.00	0.380
43770.00	0.371
43771.00	0.362
43772.00	0.353
43773.00	0.344
43774.00	0.343
43775.00	0.334
43776.00	0.333
43777.00	0.324
43778.00	0.316
43779.00	0.315
43780.00	0.306
43781.00	0.305
43782.00	0.296
43783.00	0.295
43784.00	0.000
43785.00	0.000
43786.00	0.000
43787.00	0.000
43788.00	0.000
43789.00	0.000
43790.00	0.000
43791.00	0.000
43792.00	0.000
43793.00	0.000
43794.00	0.000
43795.00	0.000
43796.00	0.000
43797.00	0.000
43798.00	0.000
43799.00	0.000
43800.00	0.000
43801.00	0.000
43802.00	0.000
43803.00	0.000
43804.00	0.000
43805.00	0.000
43806.00	0.000
43807.00	0.000
43808.00	0.000
43809.00	0.000
43810.00	0.000
43811.00	0.000
43812.00	0.000
43813.00	0.000
43814.00	0.000
43815.00	0.000
43816.00	0.000
43817.00	0.000
43818.00	0.000
43819.00	0.000
43820.00	0.000
43821.00	0.000
43822.00	0.000
43823.00	0.000
43824.00	0.000
43825.00	0.000
43826.00	0.000
43827.00	0.000
43828.00	0.000
43829.00	0.000
43830.00	0.000
43831.00	0.000
43832.00	0.000
43833.00	0.000
43834.00	0.000
43835.00	0.000
43836.00	0.000
43837.00	0.000
43838.00	0.000
43839.00	0.000
43840.00	0.000
43841.00	0.000
43842.00	0.000
43843.00	0.000
43844.00	0.000
43845.00	0.000
43846.00	0.000
43847.00	0.000
43848.00	0.000
43849.00	0.000
43850.00	0.000
43851.00	0.000
43852.00	0.000
43853.00	0.000
43854.00	0.000
43855.00	0.000
43856.00	0.000
43857.00	0.000
43858.00	0.000
43859.00	0.000
43860.00	0.000
43861.00	0.000
43862.00	0.000
43863.00	0.000
43864.00	0.000
43865.00	0.000
43866.00	0.000
43867.00	0.000
43868.00	0.000
43869.00	0.000
43870.00	0.000
43871.00	0.000
43872.00	0.000
43873.00	0.000
43874.00	0.000
43875.00	0.000
43876.00	0.000
43877.00	0.000
43878.00	0.000
43879.00	0.000
43880.00	0.000
43881.00	0.000
43882.00	0.000
43883.00	0.000
43884.00	0.000
43885.00	0.000
43886.00	0.000
43887.00	-1.119
43888.00	-1.119
43889.00	-1.119
43890.00	-1.119
43891.00	-1.119
43892.00	-1.119
43893.00	-1.119
43894.00	-1.119
43895.00	-1.119
43896.00	-1.119
43897.00	-1.119
43898.00	-1.119
43899.00	-1.119
43900.00	-1.119
43901.00	-1.119
43902.00	-1.119
43903.00	-1.119
43904.00	-1.119
43905.00	-1.119
43906.00	-1.119
43907.00	-1.119
43908.00	-1.119
43909.00	-1.119
43910.00	-1.119
43911.00	-1.119
43912.00	-1.119
43913.00	-1.119
43914.00	-1.119
43915.00	-1.119
43916.00	-1.119
43917.00	0.000
44007.00	0.000
44008.00	1.300
44009.00	1.300
44010.00	1.300
44011.00	1.300
44012.00	1.300
44013.00	1.300
44014.00	1.300
44015.00	1.300
44016.00	1.225
44017.00	1.100
44018.00	0.999
44019.00	0.913
44020.00	0.850
44021.00	0.802
44022.00	0.755
44023.00	0.715
44024.00	0.691
44025.00	0.651
44026.00	0.634
44027.00	0.602
44028.00	0.577
44029.00	0.561
44030.00	0.544
44031.00	0.527
44032.00	0.511
44033.00	0.494
44034.00	0.485
44035.00	0.476
44036.00	0.460
44037.00	0.451
44038.00	0.442
44039.00	0.425
44040.00	0.416
44041.00	0.407
44042.00	0.398
44043.00	0.390
44044.00	0.381
44045.00	0.380
44046.00	0.371
44047.00	0.362
44048.00	0.353
44049.00	0.344
44050.00	0.343
44051.00	0.334
44052.00	0.333
44053.00	0.324
44054.00	0.316
44055.00	0.315
44056.00	0.306
44057.00	0.305
44058.00	0.296
44059.00	0.295
44060.00	0.000
44061.00	0.000
44062.00	0.000
44063.00	0.000
44064.00	0.000
44065.00	0.000
44066.00	0.000
44067.00	0.000
44068.00	0.000
44069.00	0.000
44070.00	0.000
44071.00	0.000
44072.00	0.000
44073.00	0.000
44074.00	0.000
44075.00	0.000
44076.00	0.000
44077.00	0.000
44078.00	0.000
44079.00	0.000
44080.00	0.000
44081.00	0.000
44082.00	0.000
44083.00	0.000
44084.00	0.000
44085.00	0.000
44086.00	0.000
44087.00	0.000
44088.00	0.000
44089.00	0.000
44090.00	0.000
44091.00	0.000
44092.00	0.000
44093.00	0.000
44094.00	0.000
44095.00	0.000
44096.00	0.000
44097.00	0.000
44098.00	0.000
44099.00	0.000
44100.00	0.000
44101.00	0.000
44102.00	0.000
44103.00	0.000
44104.00	0.000
44105.00	0.000
44106.00	0.000
44107.00	0.000
44108.00	0.000
44109.00	0.000
44110.00	0.000
44111.00	0.000
44112.00	0.000
44113.00	0.000
44114.00	0.000
44115.00	0.000
44116.00	0.000
44117.00	0.000
44118.00	0.000
44119.00	0.000
44120.00	0.000
44121.00	0.000
44122.00	0.000
44123.00	0.000
44124.00	0.000
44125.00	0.000
44126.00	0.000
44127.00	0.000
44128.00	0.000
44129.00	0.000
44130.00	0.000
44131.00	0.000
44132.00	0.000
44133.00	0.000
44134.00	0.000
44135.00	0.000
44136.00	0.000
44137.00	0.000
44138.00	0.000
44139.00	0.000
44140.00	0.000
44141.00	0.000
44142.00	0.000
44143.00	0.000
44144.00	0.000
44145.00	0.000
44146.00	0.000
44147.00	0.000
44148.00	-1.119
44149.00	-1.119
44150.00	-1.119
44151.00	-1.119
44152.00	-1.119
44153.00	-1.119
44154.00	-1.119
44155.00	-1.119
44156.00	-1.119
44157.00	-1.119
44158.00	-1.119
44159.00	-1.119
44160.00	-1.119
44161.00	-1.119
44162.00	-1.119
44163.00	-1.119
44164.00	-1.119
44165.00	-1.119
44166.00	-1.119
44167.00	-1.119
44168.00	-1.119
44169.00	-1.119
44170.00	-1.119
44171.00	-1.119
44172.00	-1.119
44173.00	-1.119
44174.00	-1.119
44175.00	-1.119
44176.00	-1.119
44177.00	-1.119
44178.00	0.000
44268.00	0.000
44269.00	1.300
44270.00	1.300
44271.00	1.300
44272.00	1.300
44273.00	1.300
44274.00	1.300
44275.00	1.300
44276.00	1.300
44277.00	1.225
44278.00	1.100
44279.00	0.999
44280.00	0.913
44281.00	0.850
44282.00	0.802
44283.00	0.755
44284.00	0.715
44285.00	0.691
44286.00	0.651
44287.00	0.634
44288.00	0.602
44289.00	0.577
44290.00	0.561
44291.00	0.544
44292.00	0.527
44293.00	0.511
44294.00	0.494
44295.00	0.485
44296.00	0.476
44297.00	0.460
44298.00	0.451
44299.00	0.442
44300.00	0.425
44301.00	0.416
44302.00	0.407
44303.00	0.398
44304.00	0.390
44305.00	0.381
44306.00	0.380
44307.00	0.371
44308.00	0.362
44309.00	0.353
44310.00	0.344
44311.00	0.343
44312.00	0.334
44313.00	0.333
44314.00	0.324
44315.00	0.316
44316.00	0.315
44317.00	0.306
44318.00	0.305
44319.00	0.296
44320.00	0.295
44321.00	0.000
44322.00	0.000
44323.00	0.000
44324.00	0.000
44325.00	0.000
44326.00	0.000
44327.00	0.000
44328.00	0.000
44329.00	0.000
44330.00	0.000
44331.00	0.000
44332.00	0.000
44333.00	0.000
44334.00	0.000
44335.00	0.000
44336.00	0.000
44337.00	0.000
44338.00	0.000
44339.00	0.000
44340.00	0.000
44341.00	0.000
44342.00	0.000
44343.00	0.000
44344.00	0.000
44345.00	0.000
44346.00	0.000
44347.00	0.000
44348.00	0.000
44349.00	0.000
44350.00	0.000
44351.00	0.000
44352.00	0.000
44353.00	0.000
44354.00	0.000
44355.00	0.000
44356.00	0.000
44357.00	0.000
44358.00	0.000
44359.00	0.000
44360.00	0.000
44361.00	0.000
44362.00	0.000
44363.00	0.000
44364.00	0.000
44365.00	0.000
44366.00	0.000
44367.00	0.000
44368.00	0.000
44369.00	0.000
44370.00	0.000
44371.00	0.000
44372.00	0.000
44373.00	0.000
44374.00	0.000
44375.00	0.000
44376.00	0.000
44377.00	0.000
44378.00	0.000
44379.00	0.000
44380.00	0.000
44381.00	0.000
44382.00	0.000
44383.00	0.000
44384.00	0.000
44385.00	0.000
44386.00	0.000
44387.00	0.000
44388.00	0.000
44389.00	0.000
44390.00	0.000
44391.00	0.000
44392.00	0.000
44393.00	0.000
44394.00	0.000
44395.00	0.000
44396.00	0.000
44397.00	0.000
44398.00	0.000
44399.00	0.000
44400.00	0.000
44401.00	0.000
44402.00	0.000
44403.00	0.000
44404.00	0.000
44405.00	0.000
44406.00	0.000
44407.00	0.000
44408.00	0.000
44409.00	-1.119
44410.00	-1.119
44411.00	-1.119
44412.00	-1.119
44413.00	-1.119
44414.00	-1.119
44415.00	-1.119
44416.00	-1.119
44417.00	-1.119
44418.00	-1.119
44419.00	-1.119
44420.00	-1.119
44421.00	-1.119
44422.00	-1.119
44423.00	-1.119
44424.00	-1.119
44425.00	-1.119
44426.00	-1.119
44427.00	-1.119
44428.00	-1.119
44429.00	-1.119
44430.00	-1.119
44431.00	-1.119
44432.00	-1.119
44433.00	-1.119
44434.00	-1.119
44435.00	-1.119
44436.00	-1.119
44437.00	-1.119
44438.00	-1.119
44439.00	0.000
44529.00	0.000
44530.00	1.300
44531.00	1.300
44532.00	1.300
44533.00	1.300
44534.00	1.300
44535.00	1.300
44536.00	1.300
44537.00	1.300
44538.00	1.225
44539.00	1.100
44540.00	0.999
44541.00	0.913
44542.00	0.850
44543.00	0.802
44544.00	0.755
44545.00	0.715
44546.00	0.691
44547.00	0.651
44548.00	0.634
44549.00	0.602
44550.00	0.577
44551.00	0.561
44552.00	0.544
44553.00	0.527
44554.00	0.511
44555.00	0.494
44556.00	0.485
44557.00	0.476
44558.00	0.460
44559.00	0.451
44560.00	0.442
44561.00	0.425
44562.00	0.416
44563.00	0.407
44564.00	0.398
44565.00	0.390
44566.00	0.381
44567.00	0.380
44568.00	0.371
44569.00	0.362
44570.00	0.353
44571.00	0.344
44572.00	0.343
44573.00	0.334
44574.00	0.333
44575.00	0.324
44576.00	0.316
44577.00	0.315
44578.00	0.306
44579.00	0.305
44580.00	0.296
44581.00	0.295
44582.00	0.000
44583.00	0.000
44584.00	0.000
44585.00	0.000
44586.00	0.000
44587.00	0.000
44588.00	0.000
44589.00	0.000
44590.00	0.000
44591.00	0.000
44592.00	0.000
44593.00	0.000
44594.00	0.000
44595.00	0.000
44596.00	0.000
44597.00	0.000
44598.00	0.000
44599.00	0.000
44600.00	0.000
44601.00	0.000
44602.00	0.000
44603.00	0.000
44604.00	0.000
44605.00	0.000
44606.00	0.000
44607.00	0.000
44608.00	0.000
44609.00	0.000
44610.00	0.000
44611.00	0.000
44612.00	0.000
44613.00	0.000
44614.00	0.000
44615.00	0.000
44616.00	0.000
44617.00	0.000
44618.00	0.000
44619.00	0.000
44620.00	0.000
44621.00	0.000
44622.00	0.000
44623.00	0.000
44624.00	0.000
44625.00	0.000
44626.00	0.000
44627.00	0.000
44628.00	0.000
44629.00	0.000
44630.00	0.000
44631.00	0.000
44632.00	0.000
44633.00	0.000
44634.00	0.000
44635.00	0.000
44636.00	0.000
44637.00	0.000
44638.00	0.000
44639.00	0.000
44640.00	0.000
44641.00	0.000
44642.00	0.000
44643.00	0.000
44644.00	0.000
44645.00	0.000
44646.00	0.000
44647.00	0.000
44648.00	0.000
44649.00	0.000
44650.00	0.000
44651.00	0.000
44652.00	0.000
44653.00	0.000
44654.00	0.000
44655.00	0.000
44656.00	0.000
44657.00	0.000
44658.00	0.000
44659.00	0.000
44660.00	0.000
44661.00	0.000
44662.00	0.000
44663.00	0.000
44664.00	0.000
44665.00	0.000
44666.00	0.000
44667.00	0.000
44668.00	0.000
44669.00	0.000
44670.00	-1.119
44671.00	-1.119
44672.00	-1.119
44673.00	-1.119
44674.00	-1.119
44675.00	-1.119
44676.00	-1.119
44677.00	-1.119
44678.00	-1.119
44679.00	-1.119
44680.00	-1.119
44681.00	-1.119
44682.00	-1.119
44683.00	-1.119
44684.00	-1.119
44685.00	-1.119
44686.00	-1.119
44687.00	-1.119
44688.00	-1.119
44689.00	-1.119
44690.00	-1.119
44691.00	-1.119
44692.00	-1.119
44693.00	-1.119
44694.00	-1.119
44695.00	-1.119
44696.00	-1.119
44697.00	-1.119
44698.00	-1.119
44699.00	-1.119
44700.00	0.000
44790.00	0.000
44791.00	1.300
44792.00	1.300
44793.00	1.300
44794.00	1.300
44795.00	1.300
44796.00	1.300
44797.00	1.300
44798.00	1.300
44799.00	1.225
44800.00	1.100
44801.00	0.999
44802.00	0.913
44803.00	0.850
44804.00	0.802
44805.00	0.755
44806.00	0.715
44807.00	0.691
44808.00	0.651
44809.00	0.634
44810.00	0.602
44811.00	0.577
44812.00	0.561
44813.00	0.544
44814.00	0.527
44815.00	0.511
44816.00	0.494
44817.00	0.485
44818.00	0.476
44819.00	0.460
44820.00	0.451
44821.00	0.442
44822.00	0.425
44823.00	0.416
44824.00	0.407
44825.00	0.398
44826.00	0.390
44827.00	0.381
44828.00	0.380
44829.00	0.371
44830.00	0.362
44831.00	0.353
44832.00	0.344
44833.00	0.343
44834.00	0.334
44835.00	0.333
44836.00	0.324
44837.00	0.316
44838.00	0.315
44839.00	0.306
44840.00	0.305
44841.00	0.296
44842.00	0.295
44843.00	0.000
44844.00	0.000
44845.00	0.000
44846.00	0.000
44847.00	0.000
44848.00	0.000
44849.00	0.000
44850.00	0.000
44851.00	0.000
44852.00	0.000
44853.00	0.000
44854.00	0.000
44855.00	0.000
44856.00	0.000
44857.00	0.000
44858.00	0.000
44859.00	0.000
44860.00	0.000
44861.00	0.000
44862.00	0.000
44863.00	0.000
44864.00	0.000
44865.00	0.000
44866.00	0.000
44867.00	0.000
44868.00	0.000
44869.00	0.000
44870.00	0.000
44871.00	0.000
44872.00	0.000
44873.00	0.000
44874.00	0.000
44875.00	0.000
44876.00	0.000
44877.00	0.000
44878.00	0.000
44879.00	0.000
44880.00	0.000
44881.00	0.000
44882.00	0.000
44883.00	0.000
44884.00	0.000
44885.00	0.000
44886.00	0.000
44887.00	0.000
44888.00	0.000
44889.00	0.000
44890.00	0.000
44891.00	0.000
44892.00	0.000
44893.00	0.000
44894.00	0.000
44895.00	0.000
44896.00	0.000
44897.00	0.000
44898.00	0.000
44899.00	0.000
44900.00	0.000
44901.00	0.000
44902.00	0.000
44903.00	0.000
44904.00	0.000
44905.00	0.000
44906.00	0.000
44907.00	0.000
44908.00	0.000
44909.00	0.000
44910.00	0.000
44911.00	0.000
44912.00	0.000
44913.00	0.000
44914.00	0.000
44915.00	0.000
44916.00	0.000
44917.00	0.000
44918.00	0.000
44919.00	0.000
44920.00	0.000
44921.00	0.000
44922.00	0.000
44923.00	0.000
44924.00	0.000
44925.00	0.000
44926.00	0.000
44927.00	0.000
44928.00	0.000
44929.00	0.000
44930.00	0.000
44931.00	-1.119
44932.00	-1.119
44933.00	-1.119
44934.00	-1.119
44935.00	-1.119
44936.00	-1.119
44937.00	-1.119
44938.00	-1.119
44939.00	-1.119
44940.00	-1.119
44941.00	-1.119
44942.00	-1.119
44943.00	-1.119
44944.00	-1.119
44945.00	-1.119
44946.00	-1.119
44947.00	-1.119
44948.00	-1.119
44949.00	-1.119
44950.00	-1.119
44951.00	-1.119
44952.00	-1.119
44953.00	-1.119
44954.00	-1.119
44955.00	-1.119
44956.00	-1.119
44957.00	-1.119
44958.00	-1.119
44959.00	-1.119
44960.00	-1.119
44961.00	0.000
45051.00	0.000
45052.00	1.300
45053.00	1.300
45054.00	1.300
45055.00	1.300
45056.00	1.300
45057.00	1.300
45058.00	1.300
45059.00	1.300
45060.00	1.225
45061.00	1.100
45062.00	0.999
45063.00	0.913
45064.00	0.850
45065.00	0.802
45066.00	0.755
45067.00	0.715
45068.00	0.691
45069.00	0.651
45070.00	0.634
45071.00	0.602
45072.00	0.577
45073.00	0.561
45074.00	0.544
45075.00	0.527
45076.00	0.511
45077.00	0.494
45078.00	0.485
45079.00	0.476
45080.00	0.460
45081.00	0.451
45082.00	0.442
45083.00	0.425
45084.00	0.416
45085.00	0.407
45086.00	0.398
45087.00	0.390
45088.00	0.381
45089.00	0.380
45090.00	0.371
45091.00	0.362
45092.00	0.353
45093.00	0.344
45094.00	0.343
45095.00	0.334
45096.00	0.333
45097.00	0.324
45098.00	0.316
45099.00	0.315
45100.00	0.306
45101.00	0.305
45102.00	0.296
45103.00	0.295
45104.00	0.000
45105.00	0.000
45106.00	0.000
45107.00	0.000
45108.00	0.000
45109.00	0.000
45110.00	0.000
45111.00	0.000
45112.00	0.000
45113.00	0.000
45114.00	0.000
45115.00	0.000
45116.00	0.000
45117.00	0.000
45118.00	0.000
45119.00	0.000
45120.00	0.000
45121.00	0.000
45122.00	0.000
45123.00	0.000
45124.00	0.000
45125.00	0.000
45126.00	0.000
45127.00	0.000
45128.00	0.000
45129.00	0.000
45130.00	0.000
45131.00	0.000
45132.00	0.000
45133.00	0.000
45134.00	0.000
45135.00	0.000
45136.00	0.000
45137.00	0.000
45138.00	0.000
45139.00	0.000
45140.00	0.000
45141.00	0.000
45142.00	0.000
45143.00	0.000
45144.00	0.000
45145.00	0.000
45146.00	0.000
45147.00	0.000
45148.00	0.000
45149.00	0.000
45150.00	0.000
45151.00	0.000
45152.00	0.000
45153.00	0.000
45154.00	0.000
45155.00	0.000
45156.00	0.000
45157.00	0.000
45158.00	0.000
45159.00	0.000
45160.00	0.000
45161.00	0.000
45162.00	0.000
45163.00	0.000
45164.00	0.000
45165.00	0.000
45166.00	0.000
45167.00	0.000
45168.00	0.000
45169.00	0.000
45170.00	0.000
45171.00	0.000
45172.00	0.000
45173.00	0.000
45174.00	0.000
45175.00	0.000
45176.00	0.000
45177.00	0.000
45178.00	0.000
45179.00	0.000
45180.00	0.000
45181.00	0.000
45182.00	0.000
45183.00	0.000
45184.00	0.000
45185.00	0.000
45186.00	0.000
45187.00	0.000
45188.00	0.000
45189.00	0.000
45190.00	0.000
45191.00	0.000
45192.00	-1.119
45193.00	-1.119
45194.00	-1.119
45195.00	-1.119
45196.00	-1.119
45197.00	-1.119
45198.00	-1.119
45199.00	-1.119
45200.00	-1.119
45201.00	-1.119
45202.00	-1.119
45203.00	-1.119
45204.00	-1.119
45205.00	-1.119
45206.00	-1.119
45207.00	-1.119
45208.00	-1.119
45209.00	-1.119
45210.00	-1.119
45211.00	-1.119
45212.00	-1.119
45213.00	-1.119
45214.00	-1.119
45215.00	-1.119
45216.00	-1.119
45217.00	-1.119
45218.00	-1.119
45219.00	-1.119
45220.00	-1.119
45221.00	-1.119
45222.00	0.000
45312.00	0.000
45313.00	1.300
45314.00	1.300
45315.00	1.300
45316.00	1.300
45317.00	1.300
45318.00	1.300
45319.00	1.300
45320.00	1.300
45321.00	1.225
45322.00	1.100
45323.00	0.999
45324.00	0.913
45325.00	0.850
45326.00	0.802
45327.00	0.755
45328.00	0.715
45329.00	0.691
45330.00	0.651
45331.00	0.634
45332.00	0.602
45333.00	0.577
45334.00	0.561
45335.00	0.544
45336.00	0.527
45337.00	0.511
45338.00	0.494
45339.00	0.485
45340.00	0.476
45341.00	0.460
45342.00	0.451
45343.00	0.442
45344.00	0.425
45345.00	0.416
45346.00	0.407
45347.00	0.398
45348.00	0.390
45349.00	0.381
45350.00	0.380
45351.00	0.371
45352.00	0.362
45353.00	0.353
45354.00	0.344
45355.00	0.343
45356.00	0.334
45357.00	0.333
45358.00	0.324
45359.00	0.316
45360.00	0.315
45361.00	0.306
45362.00	0.305
45363.00	0.296
45364.00	0.295
45365.00	0.000
45366.00	0.000
45367.00	0.000
45368.00	0.000
45369.00	0.000
45370.00	0.000
45371.00	0.000
45372.00	0.000
45373.00	0.000
45374.00	0.000
45375.00	0.000
45376.00	0.000
45377.00	0.000
45378.00	0.000
45379.00	0.000
45380.00	0.000
45381.00	0.000
45382.00	0.000
45383.00	0.000
45384.00	0.000
45385.00	0.000
45386.00	0.000
45387.00	0.000
45388.00	0.000
45389.00	0.000
45390.00	0.000
45391.00	0.000
45392.00	0.000
45393.00	0.000
45394.00	0.000
45395.00	0.000
45396.00	0.000
45397.00	0.000
45398.00	0.000
45399.00	0.000
45400.00	0.000
45401.00	0.000
45402.00	0.000
45403.00	0.000
45404.00	0.000
45405.00	0.000
45406.00	0.000
45407.00	0.000
45408.00	0.000
45409.00	0.000
45410.00	0.000
45411.00	0.000
45412.00	0.000
45413.00	0.000
45414.00	0.000
45415.00	0.000
45416.00	0.000
45417.00	0.000
45418.00	0.000
45419.00	0.000
45420.00	0.000
45421.00	0.000
45422.00	0.000
45423.00	0.000
45424.00	0.000
45425.00	0.000
45426.00	0.000
45427.00	0.000
45428.00	0.000
45429.00	0.000
45430.00	0.000
45431.00	0.000
45432.00	0.000
45433.00	0.000
45434.00	0.000
45435.00	0.000
45436.00	0.000
45437.00	0.000
45438.00	0.000
45439.00	0.000
45440.00	0.000
45441.00	0.000
45442.00	0.000
45443.00	0.000
45444.00	0.000
45445.00	0.000
45446.00	0.000
45447.00	0.000
45448.00	0.000
45449.00	0.000
45450.00	0.000
45451.00	0.000
45452.00	0.000
45453.00	-1.119
45454.00	-1.119
45455.00	-1.119
45456.00	-1.119
45457.00	-1.119
45458.00	-1.119
45459.00	-1.119
45460.00	-1.119
45461.00	-1.119
45462.00	-1.119
45463.00	-1.119
45464.00	-1.119
45465.00	-1.119
45466.00	-1.119
45467.00	-1.119
45468.00	-1.119
45469.00	-1.119
45470.00	-1.119
45471.00	-1.119
45472.00	-1.119
45473.00	-1.119
45474.00	-1.119
45475.00	-1.119
45476.00	-1.119
45477.00	-1.119
45478.00	-1.119
45479.00	-1.119
45480.00	-1.119
45481.00	-1.119
45482.00	-1.119
45483.00	0.000
45573.00	0.000
45574.00	1.300
45575.00	1.300
45576.00	1.300
45577.00	1.300
45578.00	1.300
45579.00	1.300
45580.00	1.300
45581.00	1.300
45582.00	1.225
45583.00	1.100
45584.00	0.999
45585.00	0.913
45586.00	0.850
45587.00	0.802
45588.00	0.755
45589.00	0.715
45590.00	0.691
45591.00	0.651
45592.00	0.634
45593.00	0.602
45594.00	0.577
45595.00	0.561
45596.00	0.544
45597.00	0.527
45598.00	0.511
45599.00	0.494
45600.00	0.485
45601.00	0.476
45602.00	0.460
45603.00	0.451
45604.00	0.442
45605.00	0.425
45606.00	0.416
45607.00	0.407
45608.00	0.398
45609.00	0.390
45610.00	0.381
45611.00	0.380
45612.00	0.371
45613.00	0.362
45614.00	0.353
45615.00	0.344
45616.00	0.343
45617.00	0.334
45618.00	0.333
45619.00	0.324
45620.00	0.316
45621.00	0.315
45622.00	0.306
45623.00	0.305
45624.00	0.296
45625.00	0.295
45626.00	0.000
45627.00	0.000
45628.00	0.000
45629.00	0.000
45630.00	0.000
45631.00	0.000
45632.00	0.000
45633.00	0.000
45634.00	0.000
45635.00	0.000
45636.00	0.000
45637.00	0.000
45638.00	0.000
45639.00	0.000
45640.00	0.000
45641.00	0.000
45642.00	0.000
45643.00	0.000
45644.00	0.000
45645.00	0.000
45646.00	0.000
45647.00	0.000
45648.00	0.000
45649.00	0.000
45650.00	0.000
45651.00	0.000
45652.00	0.000
45653.00	0.000
45654.00	0.000
45655.00	0.000
45656.00	0.000
45657.00	0.000
45658.00	0.000
45659.00	0.000
45660.00	0.000
45661.00	0.000
45662.00	0.000
45663.00	0.000
45664.00	0.000
45665.00	0.000
45666.00	0.000
45667.00	0.000
45668.00	0.000
45669.00	0.000
45670.00	0.000
45671.00	0.000
45672.00	0.000
45673.00	0.000
45674.00	0.000
45675.00	0.000
45676.00	0.000
45677.00	0.000
45678.00	0.000
45679.00	0.000
45680.00	0.000
45681.00	0.000
45682.00	0.000
45683.00	0.000
45684.00	0.000
45685.00	0.000
45686.00	0.000
45687.00	0.000
45688.00	0.000
45689.00	0.000
45690.00	0.000
45691.00	0.000
45692.00	0.000
45693.00	0.000
45694.00	0.000
45695.00	0.000
45696.00	0.000
45697.00	0.000
45698.00	0.000
45699.00	0.000
45700.00	0.000
45701.00	0.000
45702.00	0.000
45703.00	0.000
45704.00	0.000
45705.00	0.000
45706.00	0.000
45707.00	0.000
45708.00	0.000
45709.00	0.000
45710.00	0.000
45711.00	0.000
45712.00	0.000
45713.00	0.000
45714.00	-1.119
45715.00	-1.119
45716.00	-1.119
45717.00	-1.119
45718.00	-1.119
45719.00	-1.119
45720.00	-1.119
45721.00	-1.119
45722.00	-1.119
45723.00	-1.119
45724.00	-1.119
45725.00	-1.119
45726.00	-1.119
45727.00	-1.119
45728.00	-1.119
45729.00	-1.119
45730.00	-1.119
45731.00	-1.119
45732.00	-1.119
45733.00	-1.119
45734.00	-1.119
45735.00	-1.119
45736.00	-1.119
45737.00	-1.119
45738.00	-1.119
45739.00	-1.119
45740.00	-1.119
45741.00	-1.119
45742.00	-1.119
45743.00	-1.119
45744.00	0.000
45834.00	0.000
45835.00	1.300
45836.00	1.300
45837.00	1.300
45838.00	1.300
45839.00	1.300
45840.00	1.300
45841.00	1.300
45842.00	1.300
45843.00	1.225
45844.00	1.100
45845.00	0.999
45846.00	0.913
45847.00	0.850
45848.00	0.802
45849.00	0.755
45850.00	0.715
45851.00	0.691
45852.00	0.651
45853.00	0.634
45854.00	0.602
45855.00	0.577
45856.00	0.561
45857.00	0.544
45858.00	0.527
45859.00	0.511
45860.00	0.494
45861.00	0.485
45862.00	0.476
45863.00	0.460
45864.00	0.451
45865.00	0.442
45866.00	0.425
45867.00	0.416
45868.00	0.407
45869.00	0.398
45870.00	0.390
45871.00	0.381
45872.00	0.380
45873.00	0.371
45874.00	0.362
45875.00	0.353
45876.00	0.344
45877.00	0.343
45878.00	0.334
45879.00	0.333
45880.00	0.324
45881.00	0.316
45882.00	0.315
45883.00	0.306
45884.00	0.305
45885.00	0.296
45886.00	0.295
45887.00	0.000
45888.00	0.000
45889.00	0.000
45890.00	0.000
45891.00	0.000
45892.00	0.000
45893.00	0.000
45894.00	0.000
45895.00	0.000
45896.00	0.000
45897.00	0.000
45898.00	0.000
45899.00	0.000
45900.00	0.000
45901.00	0.000
45902.00	0.000
45903.00	0.000
45904.00	0.000
45905.00	0.000
45906.00	0.000
45907.00	0.000
45908.00	0.000
45909.00	0.000
45910.00	0.000
45911.00	0.000
45912.00	0.000
45913.00	0.000
45914.00	0.000
45915.00	0.000
45916.00	0.000
45917.00	0.000
45918.00	0.000
45919.00	0.000
45920.00	0.000
45921.00	0.000
45922.00	0.000
45923.00	0.000
45924.00	0.000
45925.00	0.000
45926.00	0.000
45927.00	0.000
45928.00	0.000
45929.00	0.000
45930.00	0.000
45931.00	0.000
45932.00	0.000
45933.00	0.000
45934.00	0.000
45935.00	0.000
45936.00	0.000
45937.00	0.000
45938.00	0.000
45939.00	0.000
45940.00	0.000
45941.00	0.000
45942.00	0.000
45943.00	0.000
45944.00	0.000
45945.00	0.000
45946.00	0.000
45947.00	0.000
45948.00	0.000
45949.00	0.000
45950.00	0.000
45951.00	0.000
45952.00	0.000
45953.00	0.000
45954.00	0.000
45955.00	0.000
45956.00	0.000
45957.00	0.000
45958.00	0.000
45959.00	0.000
45960.00	0.000
45961.00	0.000
45962.00	0.000
45963.00	0.000
45964.00	0.000
45965.00	0.000
45966.00	0.000
45967.00	0.000
45968.00	0.000
45969.00	0.000
45970.00	0.000
45971.00	0.000
45972.00	0.000
45973.00	0.000
45974.00	0.000
45975.00	-1.119
45976.00	-1.119
45977.00	-1.119
45978.00	-1.119
45979.00	-1.119
45980.00	-1.119
45981.00	-1.119
45982.00	-1.119
45983.00	-1.119
45984.00	-1.119
45985.00	-1.119
45986.00	-1.119
45987.00	-1.119
45988.00	-1.119
45989.00	-1.119
45990.00	-1.119
45991.00	-1.119
45992.00	-1.119
45993.00	-1.119
45994.00	-1.119
45995.00	-1.119
45996.00	-1.119
45997.00	-1.119
45998.00	-1.119
45999.00	-1.119
46000.00	-1.119
46001.00	-1.119
46002.00	-1.119
46003.00	-1.119
46004.00	-1.119
46005.00	0.000
46036.00	0.000
46036.00	0.000
