# Supplementary material for: OpenTrack simulation model files and output dataset for a copenhagen suburban railway
Source: Data Brief. 2019 Apr 28;25:103952. doi: 10.1016/j.dib.2019.103952 (PMC6562172; doi:10.1016/j.dib.2019.103952)
Supplement: Supplementary file 2 — Multimedia component 2 [file mmc2.zip › Data files submitted/Test Generic for TRC/output/OT_104.st1]

//
// File: C:\OpenTrack\Test Generic for TRC\output/OT_104.st1
//
// Produced by OpenTrack: Fri Dec 14 17:12:54 2018
// Distance/Time of Course: 104
// Desc.: Stopping Follow
// Train: Regio:A SA ( 83 m; 123 t ) (83 m / 123 t)
// Train Speedtype: Reihe R
// Itineraries: 1: Home STA1 to end
// Scenario:  Adh. Outside: good / Adh. Tunnel: good / Delay: 5 / Global Perf.: 100.0 % / Course on Time Perf.: 100.0 % / Course Delay Perf.: 100.0 % / Step: 1.0 s / Time: 12:00:00 - 13:30:00
//
// Type    : OT_TimeXPlot
// Desc.   : OT_st1
// x-Legend: [s]
// y-Legend: [km]
//
43701.00	0.0000
43731.00	0.0000
43732.00	0.0007
43733.00	0.0026
43734.00	0.0058
43735.00	0.0104
43736.00	0.0162
43737.00	0.0234
43738.00	0.0318
43739.00	0.0416
43740.00	0.0526
43741.00	0.0648
43742.00	0.0780
43743.00	0.0922
43744.00	0.1073
43745.00	0.1231
43746.00	0.1398
43747.00	0.1572
43748.00	0.1753
43749.00	0.1941
43750.00	0.2135
43751.00	0.2335
43752.00	0.2542
43753.00	0.2754
43754.00	0.2971
43755.00	0.3194
43756.00	0.3422
43757.00	0.3655
43758.00	0.3893
43759.00	0.4136
43760.00	0.4383
43761.00	0.4635
43762.00	0.4892
43763.00	0.5152
43764.00	0.5417
43765.00	0.5686
43766.00	0.5960
43767.00	0.6237
43768.00	0.6518
43769.00	0.6802
43770.00	0.7091
43771.00	0.7383
43772.00	0.7679
43773.00	0.7978
43774.00	0.8280
43775.00	0.8586
43776.00	0.8896
43777.00	0.9208
43778.00	0.9524
43779.00	0.9843
43780.00	1.0165
43781.00	1.0490
43782.00	1.0819
43783.00	1.1150
43784.00	1.1483
43785.00	1.1816
43786.00	1.2150
43787.00	1.2483
43788.00	1.2816
43789.00	1.3150
43790.00	1.3483
43791.00	1.3816
43792.00	1.4150
43793.00	1.4483
43794.00	1.4816
43795.00	1.5150
43796.00	1.5483
43797.00	1.5816
43798.00	1.6150
43799.00	1.6483
43800.00	1.6816
43801.00	1.7150
43802.00	1.7483
43803.00	1.7816
43804.00	1.8150
43805.00	1.8483
43806.00	1.8816
43807.00	1.9150
43808.00	1.9483
43809.00	1.9816
43810.00	2.0150
43811.00	2.0483
43812.00	2.0816
43813.00	2.1150
43814.00	2.1483
43815.00	2.1816
43816.00	2.2150
43817.00	2.2483
43818.00	2.2816
43819.00	2.3150
43820.00	2.3483
43821.00	2.3816
43822.00	2.4150
43823.00	2.4483
43824.00	2.4816
43825.00	2.5150
43826.00	2.5483
43827.00	2.5816
43828.00	2.6150
43829.00	2.6483
43830.00	2.6816
43831.00	2.7150
43832.00	2.7483
43833.00	2.7816
43834.00	2.8150
43835.00	2.8483
43836.00	2.8816
43837.00	2.9150
43838.00	2.9483
43839.00	2.9816
43840.00	3.0150
43841.00	3.0483
43842.00	3.0816
43843.00	3.1150
43844.00	3.1483
43845.00	3.1816
43846.00	3.2150
43847.00	3.2483
43848.00	3.2816
43849.00	3.3150
43850.00	3.3483
43851.00	3.3816
43852.00	3.4150
43853.00	3.4483
43854.00	3.4816
43855.00	3.5150
43856.00	3.5483
43857.00	3.5816
43858.00	3.6150
43859.00	3.6483
43860.00	3.6816
43861.00	3.7150
43862.00	3.7483
43863.00	3.7816
43864.00	3.8150
43865.00	3.8483
43866.00	3.8816
43867.00	3.9150
43868.00	3.9483
43869.00	3.9816
43870.00	4.0150
43871.00	4.0483
43872.00	4.0816
43873.00	4.1150
43874.00	4.1483
43875.00	4.1816
43876.00	4.2150
43877.00	4.2483
43878.00	4.2816
43879.00	4.3150
43880.00	4.3483
43881.00	4.3816
43882.00	4.4150
43883.00	4.4483
43884.00	4.4816
43885.00	4.5150
43886.00	4.5294
43887.00	4.5630
43888.00	4.5954
43889.00	4.6267
43890.00	4.6570
43891.00	4.6860
43892.00	4.7140
43893.00	4.7409
43894.00	4.7666
43895.00	4.7912
43896.00	4.8147
43897.00	4.8371
43898.00	4.8584
43899.00	4.8785
43900.00	4.8975
43901.00	4.9154
43902.00	4.9322
43903.00	4.9479
43904.00	4.9624
43905.00	4.9759
43906.00	4.9882
43907.00	4.9994
43908.00	5.0094
43909.00	5.0184
43910.00	5.0262
43911.00	5.0329
43912.00	5.0385
43913.00	5.0430
43914.00	5.0464
43915.00	5.0486
43916.00	5.0497
43917.00	5.0500
44007.00	5.0500
44008.00	5.0506
44009.00	5.0526
44010.00	5.0558
44011.00	5.0604
44012.00	5.0662
44013.00	5.0734
44014.00	5.0818
44015.00	5.0916
44016.00	5.1026
44017.00	5.1148
44018.00	5.1280
44019.00	5.1422
44020.00	5.1573
44021.00	5.1731
44022.00	5.1898
44023.00	5.2072
44024.00	5.2253
44025.00	5.2441
44026.00	5.2635
44027.00	5.2835
44028.00	5.3042
44029.00	5.3254
44030.00	5.3471
44031.00	5.3694
44032.00	5.3922
44033.00	5.4155
44034.00	5.4393
44035.00	5.4636
44036.00	5.4883
44037.00	5.5135
44038.00	5.5392
44039.00	5.5652
44040.00	5.5917
44041.00	5.6186
44042.00	5.6460
44043.00	5.6737
44044.00	5.7018
44045.00	5.7302
44046.00	5.7591
44047.00	5.7883
44048.00	5.8179
44049.00	5.8478
44050.00	5.8780
44051.00	5.9086
44052.00	5.9396
44053.00	5.9708
44054.00	6.0024
44055.00	6.0343
44056.00	6.0665
44057.00	6.0990
44058.00	6.1319
44059.00	6.1650
44060.00	6.1983
44061.00	6.2316
44062.00	6.2650
44063.00	6.2983
44064.00	6.3316
44065.00	6.3650
44066.00	6.3983
44067.00	6.4316
44068.00	6.4650
44069.00	6.4983
44070.00	6.5316
44071.00	6.5650
44072.00	6.5983
44073.00	6.6316
44074.00	6.6650
44075.00	6.6983
44076.00	6.7316
44077.00	6.7650
44078.00	6.7983
44079.00	6.8316
44080.00	6.8650
44081.00	6.8983
44082.00	6.9316
44083.00	6.9650
44084.00	6.9983
44085.00	7.0316
44086.00	7.0650
44087.00	7.0983
44088.00	7.1316
44089.00	7.1650
44090.00	7.1983
44091.00	7.2316
44092.00	7.2650
44093.00	7.2983
44094.00	7.3316
44095.00	7.3650
44096.00	7.3983
44097.00	7.4316
44098.00	7.4650
44099.00	7.4983
44100.00	7.5316
44101.00	7.5650
44102.00	7.5983
44103.00	7.6316
44104.00	7.6650
44105.00	7.6983
44106.00	7.7316
44107.00	7.7650
44108.00	7.7983
44109.00	7.8316
44110.00	7.8650
44111.00	7.8983
44112.00	7.9317
44113.00	7.9650
44114.00	7.9983
44115.00	8.0317
44116.00	8.0650
44117.00	8.0983
44118.00	8.1317
44119.00	8.1650
44120.00	8.1983
44121.00	8.2317
44122.00	8.2650
44123.00	8.2983
44124.00	8.3317
44125.00	8.3650
44126.00	8.3983
44127.00	8.4316
44128.00	8.4650
44129.00	8.4983
44130.00	8.5316
44131.00	8.5650
44132.00	8.5983
44133.00	8.6316
44134.00	8.6650
44135.00	8.6983
44136.00	8.7316
44137.00	8.7650
44138.00	8.7983
44139.00	8.8316
44140.00	8.8650
44141.00	8.8983
44142.00	8.9316
44143.00	8.9650
44144.00	8.9983
44145.00	9.0316
44146.00	9.0650
44147.00	9.0794
44148.00	9.1130
44149.00	9.1454
44150.00	9.1767
44151.00	9.2070
44152.00	9.2360
44153.00	9.2640
44154.00	9.2909
44155.00	9.3166
44156.00	9.3412
44157.00	9.3647
44158.00	9.3871
44159.00	9.4084
44160.00	9.4285
44161.00	9.4475
44162.00	9.4654
44163.00	9.4822
44164.00	9.4979
44165.00	9.5124
44166.00	9.5259
44167.00	9.5382
44168.00	9.5494
44169.00	9.5594
44170.00	9.5684
44171.00	9.5762
44172.00	9.5829
44173.00	9.5885
44174.00	9.5930
44175.00	9.5964
44176.00	9.5986
44177.00	9.5997
44178.00	9.6000
44268.00	9.6000
44269.00	9.6007
44270.00	9.6026
44271.00	9.6059
44272.00	9.6104
44273.00	9.6163
44274.00	9.6234
44275.00	9.6319
44276.00	9.6416
44277.00	9.6526
44278.00	9.6648
44279.00	9.6780
44280.00	9.6922
44281.00	9.7073
44282.00	9.7231
44283.00	9.7398
44284.00	9.7572
44285.00	9.7753
44286.00	9.7941
44287.00	9.8135
44288.00	9.8336
44289.00	9.8542
44290.00	9.8754
44291.00	9.8971
44292.00	9.9194
44293.00	9.9422
44294.00	9.9655
44295.00	9.9893
44296.00	10.0136
44297.00	10.0383
44298.00	10.0635
44299.00	10.0892
44300.00	10.1152
44301.00	10.1417
44302.00	10.1686
44303.00	10.1960
44304.00	10.2237
44305.00	10.2518
44306.00	10.2802
44307.00	10.3091
44308.00	10.3383
44309.00	10.3679
44310.00	10.3978
44311.00	10.4280
44312.00	10.4586
44313.00	10.4896
44314.00	10.5208
44315.00	10.5524
44316.00	10.5843
44317.00	10.6165
44318.00	10.6490
44319.00	10.6819
44320.00	10.7150
44321.00	10.7483
44322.00	10.7816
44323.00	10.8150
44324.00	10.8483
44325.00	10.8816
44326.00	10.9150
44327.00	10.9483
44328.00	10.9816
44329.00	11.0150
44330.00	11.0483
44331.00	11.0816
44332.00	11.1150
44333.00	11.1483
44334.00	11.1816
44335.00	11.2150
44336.00	11.2483
44337.00	11.2816
44338.00	11.3150
44339.00	11.3483
44340.00	11.3816
44341.00	11.4150
44342.00	11.4483
44343.00	11.4816
44344.00	11.5150
44345.00	11.5483
44346.00	11.5816
44347.00	11.6150
44348.00	11.6483
44349.00	11.6816
44350.00	11.7150
44351.00	11.7483
44352.00	11.7816
44353.00	11.8150
44354.00	11.8483
44355.00	11.8816
44356.00	11.9150
44357.00	11.9483
44358.00	11.9816
44359.00	12.0150
44360.00	12.0483
44361.00	12.0816
44362.00	12.1150
44363.00	12.1483
44364.00	12.1816
44365.00	12.2150
44366.00	12.2483
44367.00	12.2816
44368.00	12.3150
44369.00	12.3483
44370.00	12.3816
44371.00	12.4150
44372.00	12.4483
44373.00	12.4816
44374.00	12.5150
44375.00	12.5483
44376.00	12.5816
44377.00	12.6150
44378.00	12.6483
44379.00	12.6816
44380.00	12.7150
44381.00	12.7483
44382.00	12.7816
44383.00	12.8150
44384.00	12.8483
44385.00	12.8816
44386.00	12.9150
44387.00	12.9483
44388.00	12.9816
44389.00	13.0150
44390.00	13.0483
44391.00	13.0816
44392.00	13.1150
44393.00	13.1483
44394.00	13.1816
44395.00	13.2150
44396.00	13.2483
44397.00	13.2816
44398.00	13.3149
44399.00	13.3483
44400.00	13.3816
44401.00	13.4149
44402.00	13.4483
44403.00	13.4816
44404.00	13.5149
44405.00	13.5483
44406.00	13.5816
44407.00	13.6149
44408.00	13.6294
44409.00	13.6629
44410.00	13.6954
44411.00	13.7267
44412.00	13.7569
44413.00	13.7860
44414.00	13.8140
44415.00	13.8409
44416.00	13.8666
44417.00	13.8912
44418.00	13.9147
44419.00	13.9371
44420.00	13.9583
44421.00	13.9785
44422.00	13.9975
44423.00	14.0154
44424.00	14.0322
44425.00	14.0479
44426.00	14.0624
44427.00	14.0758
44428.00	14.0881
44429.00	14.0993
44430.00	14.1094
44431.00	14.1184
44432.00	14.1262
44433.00	14.1329
44434.00	14.1385
44435.00	14.1430
44436.00	14.1463
44437.00	14.1486
44438.00	14.1497
44439.00	14.1500
44529.00	14.1500
44530.00	14.1506
44531.00	14.1526
44532.00	14.1558
44533.00	14.1604
44534.00	14.1662
44535.00	14.1734
44536.00	14.1818
44537.00	14.1916
44538.00	14.2026
44539.00	14.2148
44540.00	14.2280
44541.00	14.2422
44542.00	14.2572
44543.00	14.2731
44544.00	14.2898
44545.00	14.3072
44546.00	14.3253
44547.00	14.3441
44548.00	14.3635
44549.00	14.3835
44550.00	14.4041
44551.00	14.4253
44552.00	14.4471
44553.00	14.4694
44554.00	14.4922
44555.00	14.5155
44556.00	14.5393
44557.00	14.5635
44558.00	14.5883
44559.00	14.6135
44560.00	14.6391
44561.00	14.6652
44562.00	14.6917
44563.00	14.7186
44564.00	14.7459
44565.00	14.7736
44566.00	14.8017
44567.00	14.8302
44568.00	14.8590
44569.00	14.8883
44570.00	14.9178
44571.00	14.9477
44572.00	14.9780
44573.00	15.0086
44574.00	15.0395
44575.00	15.0708
44576.00	15.1024
44577.00	15.1343
44578.00	15.1665
44579.00	15.1990
44580.00	15.2318
44581.00	15.2649
44582.00	15.2983
44583.00	15.3316
44584.00	15.3649
44585.00	15.3983
44586.00	15.4316
44587.00	15.4649
44588.00	15.4983
44589.00	15.5316
44590.00	15.5649
44591.00	15.5983
44592.00	15.6316
44593.00	15.6649
44594.00	15.6983
44595.00	15.7316
44596.00	15.7649
44597.00	15.7983
44598.00	15.8316
44599.00	15.8649
44600.00	15.8983
44601.00	15.9316
44602.00	15.9649
44603.00	15.9983
44604.00	16.0316
44605.00	16.0649
44606.00	16.0983
44607.00	16.1316
44608.00	16.1649
44609.00	16.1983
44610.00	16.2316
44611.00	16.2649
44612.00	16.2983
44613.00	16.3316
44614.00	16.3649
44615.00	16.3983
44616.00	16.4316
44617.00	16.4649
44618.00	16.4983
44619.00	16.5316
44620.00	16.5649
44621.00	16.5983
44622.00	16.6316
44623.00	16.6649
44624.00	16.6983
44625.00	16.7316
44626.00	16.7649
44627.00	16.7983
44628.00	16.8316
44629.00	16.8649
44630.00	16.8983
44631.00	16.9316
44632.00	16.9649
44633.00	16.9983
44634.00	17.0316
44635.00	17.0649
44636.00	17.0983
44637.00	17.1316
44638.00	17.1650
44639.00	17.1983
44640.00	17.2316
44641.00	17.2650
44642.00	17.2983
44643.00	17.3316
44644.00	17.3650
44645.00	17.3983
44646.00	17.4316
44647.00	17.4650
44648.00	17.4983
44649.00	17.5316
44650.00	17.5650
44651.00	17.5983
44652.00	17.6316
44653.00	17.6650
44654.00	17.6983
44655.00	17.7316
44656.00	17.7650
44657.00	17.7983
44658.00	17.8316
44659.00	17.8650
44660.00	17.8983
44661.00	17.9316
44662.00	17.9650
44663.00	17.9983
44664.00	18.0316
44665.00	18.0650
44666.00	18.0983
44667.00	18.1316
44668.00	18.1650
44669.00	18.1794
44670.00	18.2130
44671.00	18.2454
44672.00	18.2767
44673.00	18.3069
44674.00	18.3360
44675.00	18.3640
44676.00	18.3909
44677.00	18.4166
44678.00	18.4412
44679.00	18.4647
44680.00	18.4871
44681.00	18.5084
44682.00	18.5285
44683.00	18.5475
44684.00	18.5654
44685.00	18.5822
44686.00	18.5979
44687.00	18.6124
44688.00	18.6259
44689.00	18.6382
44690.00	18.6494
44691.00	18.6594
44692.00	18.6684
44693.00	18.6762
44694.00	18.6829
44695.00	18.6885
44696.00	18.6930
44697.00	18.6964
44698.00	18.6986
44699.00	18.6997
44700.00	18.7000
44790.00	18.7000
44791.00	18.7006
44792.00	18.7026
44793.00	18.7058
44794.00	18.7104
44795.00	18.7162
44796.00	18.7234
44797.00	18.7318
44798.00	18.7416
44799.00	18.7526
44800.00	18.7648
44801.00	18.7780
44802.00	18.7922
44803.00	18.8073
44804.00	18.8231
44805.00	18.8398
44806.00	18.8572
44807.00	18.8753
44808.00	18.8941
44809.00	18.9135
44810.00	18.9335
44811.00	18.9542
44812.00	18.9754
44813.00	18.9971
44814.00	19.0194
44815.00	19.0422
44816.00	19.0655
44817.00	19.0893
44818.00	19.1136
44819.00	19.1383
44820.00	19.1635
44821.00	19.1892
44822.00	19.2152
44823.00	19.2417
44824.00	19.2686
44825.00	19.2960
44826.00	19.3237
44827.00	19.3518
44828.00	19.3802
44829.00	19.4091
44830.00	19.4383
44831.00	19.4679
44832.00	19.4978
44833.00	19.5280
44834.00	19.5586
44835.00	19.5896
44836.00	19.6208
44837.00	19.6524
44838.00	19.6843
44839.00	19.7165
44840.00	19.7491
44841.00	19.7819
44842.00	19.8150
44843.00	19.8483
44844.00	19.8816
44845.00	19.9150
44846.00	19.9483
44847.00	19.9817
44848.00	20.0150
44849.00	20.0483
44850.00	20.0817
44851.00	20.1150
44852.00	20.1483
44853.00	20.1817
44854.00	20.2150
44855.00	20.2483
44856.00	20.2817
44857.00	20.3150
44858.00	20.3483
44859.00	20.3817
44860.00	20.4150
44861.00	20.4483
44862.00	20.4817
44863.00	20.5150
44864.00	20.5483
44865.00	20.5817
44866.00	20.6150
44867.00	20.6483
44868.00	20.6817
44869.00	20.7150
44870.00	20.7483
44871.00	20.7817
44872.00	20.8150
44873.00	20.8483
44874.00	20.8817
44875.00	20.9150
44876.00	20.9483
44877.00	20.9817
44878.00	21.0150
44879.00	21.0483
44880.00	21.0817
44881.00	21.1150
44882.00	21.1483
44883.00	21.1817
44884.00	21.2150
44885.00	21.2483
44886.00	21.2817
44887.00	21.3150
44888.00	21.3483
44889.00	21.3817
44890.00	21.4150
44891.00	21.4483
44892.00	21.4817
44893.00	21.5150
44894.00	21.5483
44895.00	21.5817
44896.00	21.6150
44897.00	21.6483
44898.00	21.6817
44899.00	21.7150
44900.00	21.7484
44901.00	21.7817
44902.00	21.8150
44903.00	21.8484
44904.00	21.8817
44905.00	21.9150
44906.00	21.9484
44907.00	21.9817
44908.00	22.0150
44909.00	22.0484
44910.00	22.0817
44911.00	22.1150
44912.00	22.1484
44913.00	22.1817
44914.00	22.2150
44915.00	22.2484
44916.00	22.2817
44917.00	22.3150
44918.00	22.3484
44919.00	22.3817
44920.00	22.4150
44921.00	22.4484
44922.00	22.4817
44923.00	22.5150
44924.00	22.5484
44925.00	22.5817
44926.00	22.6150
44927.00	22.6484
44928.00	22.6817
44929.00	22.7150
44930.00	22.7294
44931.00	22.7630
44932.00	22.7955
44933.00	22.8268
44934.00	22.8570
44935.00	22.8861
44936.00	22.9141
44937.00	22.9409
44938.00	22.9667
44939.00	22.9913
44940.00	23.0148
44941.00	23.0372
44942.00	23.0584
44943.00	23.0786
44944.00	23.0976
44945.00	23.1155
44946.00	23.1323
44947.00	23.1480
44948.00	23.1625
44949.00	23.1759
44950.00	23.1882
44951.00	23.1994
44952.00	23.2095
44953.00	23.2184
44954.00	23.2263
44955.00	23.2330
44956.00	23.2386
44957.00	23.2431
44958.00	23.2464
44959.00	23.2487
44960.00	23.2498
44961.00	23.2501
45051.00	23.2501
45052.00	23.2507
45053.00	23.2527
45054.00	23.2559
45055.00	23.2605
45056.00	23.2663
45057.00	23.2735
45058.00	23.2819
45059.00	23.2917
45060.00	23.3027
45061.00	23.3148
45062.00	23.3281
45063.00	23.3423
45064.00	23.3573
45065.00	23.3732
45066.00	23.3899
45067.00	23.4073
45068.00	23.4254
45069.00	23.4442
45070.00	23.4636
45071.00	23.4836
45072.00	23.5042
45073.00	23.5254
45074.00	23.5472
45075.00	23.5695
45076.00	23.5923
45077.00	23.6156
45078.00	23.6394
45079.00	23.6636
45080.00	23.6884
45081.00	23.7136
45082.00	23.7392
45083.00	23.7653
45084.00	23.7918
45085.00	23.8187
45086.00	23.8460
45087.00	23.8737
45088.00	23.9018
45089.00	23.9303
45090.00	23.9591
45091.00	23.9884
45092.00	24.0179
45093.00	24.0478
45094.00	24.0781
45095.00	24.1087
45096.00	24.1396
45097.00	24.1709
45098.00	24.2025
45099.00	24.2344
45100.00	24.2666
45101.00	24.2991
45102.00	24.3319
45103.00	24.3650
45104.00	24.3984
45105.00	24.4317
45106.00	24.4650
45107.00	24.4984
45108.00	24.5317
45109.00	24.5651
45110.00	24.5984
45111.00	24.6317
45112.00	24.6651
45113.00	24.6984
45114.00	24.7317
45115.00	24.7651
45116.00	24.7984
45117.00	24.8317
45118.00	24.8651
45119.00	24.8984
45120.00	24.9317
45121.00	24.9651
45122.00	24.9984
45123.00	25.0317
45124.00	25.0651
45125.00	25.0984
45126.00	25.1317
45127.00	25.1651
45128.00	25.1984
45129.00	25.2317
45130.00	25.2651
45131.00	25.2984
45132.00	25.3317
45133.00	25.3651
45134.00	25.3984
45135.00	25.4317
45136.00	25.4651
45137.00	25.4984
45138.00	25.5317
45139.00	25.5651
45140.00	25.5984
45141.00	25.6317
45142.00	25.6651
45143.00	25.6984
45144.00	25.7317
45145.00	25.7651
45146.00	25.7984
45147.00	25.8317
45148.00	25.8651
45149.00	25.8984
45150.00	25.9317
45151.00	25.9651
45152.00	25.9984
45153.00	26.0317
45154.00	26.0651
45155.00	26.0984
45156.00	26.1317
45157.00	26.1651
45158.00	26.1984
45159.00	26.2318
45160.00	26.2651
45161.00	26.2984
45162.00	26.3318
45163.00	26.3651
45164.00	26.3984
45165.00	26.4318
45166.00	26.4651
45167.00	26.4984
45168.00	26.5318
45169.00	26.5651
45170.00	26.5984
45171.00	26.6318
45172.00	26.6651
45173.00	26.6984
45174.00	26.7318
45175.00	26.7651
45176.00	26.7984
45177.00	26.8318
45178.00	26.8651
45179.00	26.8984
45180.00	26.9318
45181.00	26.9651
45182.00	26.9984
45183.00	27.0318
45184.00	27.0651
45185.00	27.0984
45186.00	27.1318
45187.00	27.1651
45188.00	27.1984
45189.00	27.2318
45190.00	27.2651
45191.00	27.2795
45192.00	27.3131
45193.00	27.3455
45194.00	27.3769
45195.00	27.4071
45196.00	27.4362
45197.00	27.4641
45198.00	27.4910
45199.00	27.5167
45200.00	27.5414
45201.00	27.5649
45202.00	27.5872
45203.00	27.6085
45204.00	27.6286
45205.00	27.6477
45206.00	27.6656
45207.00	27.6824
45208.00	27.6980
45209.00	27.7126
45210.00	27.7260
45211.00	27.7383
45212.00	27.7495
45213.00	27.7596
45214.00	27.7685
45215.00	27.7763
45216.00	27.7831
45217.00	27.7887
45218.00	27.7931
45219.00	27.7965
45220.00	27.7987
45221.00	27.7999
45222.00	27.8001
45312.00	27.8001
45313.00	27.8008
45314.00	27.8027
45315.00	27.8060
45316.00	27.8105
45317.00	27.8164
45318.00	27.8235
45319.00	27.8320
45320.00	27.8417
45321.00	27.8527
45322.00	27.8649
45323.00	27.8781
45324.00	27.8923
45325.00	27.9074
45326.00	27.9233
45327.00	27.9399
45328.00	27.9573
45329.00	27.9754
45330.00	27.9942
45331.00	28.0136
45332.00	28.0337
45333.00	28.0543
45334.00	28.0755
45335.00	28.0972
45336.00	28.1195
45337.00	28.1423
45338.00	28.1656
45339.00	28.1894
45340.00	28.2137
45341.00	28.2384
45342.00	28.2636
45343.00	28.2893
45344.00	28.3154
45345.00	28.3419
45346.00	28.3688
45347.00	28.3961
45348.00	28.4238
45349.00	28.4519
45350.00	28.4804
45351.00	28.5092
45352.00	28.5384
45353.00	28.5680
45354.00	28.5979
45355.00	28.6282
45356.00	28.6588
45357.00	28.6897
45358.00	28.7210
45359.00	28.7526
45360.00	28.7845
45361.00	28.8167
45362.00	28.8492
45363.00	28.8820
45364.00	28.9151
45365.00	28.9484
45366.00	28.9818
45367.00	29.0151
45368.00	29.0484
45369.00	29.0818
45370.00	29.1151
45371.00	29.1485
45372.00	29.1818
45373.00	29.2151
45374.00	29.2485
45375.00	29.2818
45376.00	29.3151
45377.00	29.3485
45378.00	29.3818
45379.00	29.4151
45380.00	29.4485
45381.00	29.4818
45382.00	29.5151
45383.00	29.5485
45384.00	29.5818
45385.00	29.6151
45386.00	29.6485
45387.00	29.6818
45388.00	29.7151
45389.00	29.7485
45390.00	29.7818
45391.00	29.8151
45392.00	29.8485
45393.00	29.8818
45394.00	29.9151
45395.00	29.9485
45396.00	29.9818
45397.00	30.0151
45398.00	30.0485
45399.00	30.0818
45400.00	30.1151
45401.00	30.1485
45402.00	30.1818
45403.00	30.2151
45404.00	30.2485
45405.00	30.2818
45406.00	30.3151
45407.00	30.3485
45408.00	30.3818
45409.00	30.4151
45410.00	30.4485
45411.00	30.4818
45412.00	30.5151
45413.00	30.5485
45414.00	30.5818
45415.00	30.6151
45416.00	30.6485
45417.00	30.6818
45418.00	30.7151
45419.00	30.7485
45420.00	30.7818
45421.00	30.8152
45422.00	30.8485
45423.00	30.8818
45424.00	30.9152
45425.00	30.9485
45426.00	30.9818
45427.00	31.0152
45428.00	31.0485
45429.00	31.0818
45430.00	31.1152
45431.00	31.1485
45432.00	31.1818
45433.00	31.2152
45434.00	31.2485
45435.00	31.2818
45436.00	31.3152
45437.00	31.3485
45438.00	31.3818
45439.00	31.4152
45440.00	31.4485
45441.00	31.4818
45442.00	31.5152
45443.00	31.5485
45444.00	31.5818
45445.00	31.6152
45446.00	31.6485
45447.00	31.6818
45448.00	31.7152
45449.00	31.7485
45450.00	31.7818
45451.00	31.8152
45452.00	31.8296
45453.00	31.8632
45454.00	31.8956
45455.00	31.9269
45456.00	31.9571
45457.00	31.9862
45458.00	32.0142
45459.00	32.0411
45460.00	32.0668
45461.00	32.0914
45462.00	32.1149
45463.00	32.1373
45464.00	32.1586
45465.00	32.1787
45466.00	32.1977
45467.00	32.2156
45468.00	32.2324
45469.00	32.2481
45470.00	32.2626
45471.00	32.2761
45472.00	32.2884
45473.00	32.2996
45474.00	32.3096
45475.00	32.3186
45476.00	32.3264
45477.00	32.3331
45478.00	32.3387
45479.00	32.3432
45480.00	32.3466
45481.00	32.3488
45482.00	32.3499
45483.00	32.3502
45573.00	32.3502
45574.00	32.3508
45575.00	32.3528
45576.00	32.3560
45577.00	32.3606
45578.00	32.3664
45579.00	32.3736
45580.00	32.3820
45581.00	32.3918
45582.00	32.4028
45583.00	32.4150
45584.00	32.4282
45585.00	32.4424
45586.00	32.4575
45587.00	32.4733
45588.00	32.4900
45589.00	32.5074
45590.00	32.5255
45591.00	32.5443
45592.00	32.5637
45593.00	32.5837
45594.00	32.6044
45595.00	32.6256
45596.00	32.6473
45597.00	32.6696
45598.00	32.6924
45599.00	32.7157
45600.00	32.7395
45601.00	32.7638
45602.00	32.7885
45603.00	32.8137
45604.00	32.8394
45605.00	32.8654
45606.00	32.8919
45607.00	32.9188
45608.00	32.9462
45609.00	32.9739
45610.00	33.0020
45611.00	33.0304
45612.00	33.0593
45613.00	33.0885
45614.00	33.1181
45615.00	33.1480
45616.00	33.1782
45617.00	33.2088
45618.00	33.2398
45619.00	33.2710
45620.00	33.3026
45621.00	33.3345
45622.00	33.3667
45623.00	33.3993
45624.00	33.4321
45625.00	33.4652
45626.00	33.4985
45627.00	33.5318
45628.00	33.5652
45629.00	33.5985
45630.00	33.6318
45631.00	33.6652
45632.00	33.6985
45633.00	33.7318
45634.00	33.7652
45635.00	33.7985
45636.00	33.8318
45637.00	33.8652
45638.00	33.8985
45639.00	33.9318
45640.00	33.9652
45641.00	33.9985
45642.00	34.0318
45643.00	34.0652
45644.00	34.0985
45645.00	34.1318
45646.00	34.1651
45647.00	34.1985
45648.00	34.2318
45649.00	34.2651
45650.00	34.2985
45651.00	34.3318
45652.00	34.3651
45653.00	34.3985
45654.00	34.4318
45655.00	34.4651
45656.00	34.4985
45657.00	34.5318
45658.00	34.5651
45659.00	34.5985
45660.00	34.6318
45661.00	34.6651
45662.00	34.6985
45663.00	34.7318
45664.00	34.7651
45665.00	34.7985
45666.00	34.8318
45667.00	34.8651
45668.00	34.8985
45669.00	34.9318
45670.00	34.9651
45671.00	34.9984
45672.00	35.0318
45673.00	35.0651
45674.00	35.0984
45675.00	35.1318
45676.00	35.1651
45677.00	35.1984
45678.00	35.2318
45679.00	35.2651
45680.00	35.2984
45681.00	35.3318
45682.00	35.3651
45683.00	35.3984
45684.00	35.4318
45685.00	35.4651
45686.00	35.4984
45687.00	35.5318
45688.00	35.5651
45689.00	35.5984
45690.00	35.6318
45691.00	35.6651
45692.00	35.6984
45693.00	35.7318
45694.00	35.7651
45695.00	35.7984
45696.00	35.8317
45697.00	35.8651
45698.00	35.8984
45699.00	35.9317
45700.00	35.9651
45701.00	35.9984
45702.00	36.0317
45703.00	36.0651
45704.00	36.0984
45705.00	36.1317
45706.00	36.1651
45707.00	36.1984
45708.00	36.2317
45709.00	36.2651
45710.00	36.2984
45711.00	36.3317
45712.00	36.3651
45713.00	36.3795
45714.00	36.4130
45715.00	36.4455
45716.00	36.4768
45717.00	36.5070
45718.00	36.5361
45719.00	36.5641
45720.00	36.5910
45721.00	36.6167
45722.00	36.6413
45723.00	36.6648
45724.00	36.6872
45725.00	36.7085
45726.00	36.7286
45727.00	36.7476
45728.00	36.7655
45729.00	36.7823
45730.00	36.7980
45731.00	36.8125
45732.00	36.8260
45733.00	36.8383
45734.00	36.8495
45735.00	36.8595
45736.00	36.8685
45737.00	36.8763
45738.00	36.8830
45739.00	36.8886
45740.00	36.8931
45741.00	36.8965
45742.00	36.8987
45743.00	36.8998
45744.00	36.9001
45834.00	36.9001
45835.00	36.9007
45836.00	36.9027
45837.00	36.9059
45838.00	36.9105
45839.00	36.9163
45840.00	36.9235
45841.00	36.9319
45842.00	36.9417
45843.00	36.9527
45844.00	36.9649
45845.00	36.9781
45846.00	36.9923
45847.00	37.0073
45848.00	37.0232
45849.00	37.0399
45850.00	37.0573
45851.00	37.0754
45852.00	37.0942
45853.00	37.1136
45854.00	37.1336
45855.00	37.1543
45856.00	37.1755
45857.00	37.1972
45858.00	37.2195
45859.00	37.2423
45860.00	37.2656
45861.00	37.2894
45862.00	37.3137
45863.00	37.3384
45864.00	37.3636
45865.00	37.3892
45866.00	37.4153
45867.00	37.4418
45868.00	37.4687
45869.00	37.4960
45870.00	37.5237
45871.00	37.5518
45872.00	37.5803
45873.00	37.6092
45874.00	37.6384
45875.00	37.6679
45876.00	37.6979
45877.00	37.7281
45878.00	37.7587
45879.00	37.7897
45880.00	37.8209
45881.00	37.8525
45882.00	37.8844
45883.00	37.9166
45884.00	37.9491
45885.00	37.9819
45886.00	38.0151
45887.00	38.0484
45888.00	38.0817
45889.00	38.1151
45890.00	38.1484
45891.00	38.1817
45892.00	38.2150
45893.00	38.2484
45894.00	38.2817
45895.00	38.3150
45896.00	38.3484
45897.00	38.3817
45898.00	38.4150
45899.00	38.4484
45900.00	38.4817
45901.00	38.5150
45902.00	38.5484
45903.00	38.5817
45904.00	38.6150
45905.00	38.6484
45906.00	38.6817
45907.00	38.7150
45908.00	38.7484
45909.00	38.7817
45910.00	38.8150
45911.00	38.8484
45912.00	38.8817
45913.00	38.9150
45914.00	38.9484
45915.00	38.9817
45916.00	39.0150
45917.00	39.0483
45918.00	39.0817
45919.00	39.1150
45920.00	39.1483
45921.00	39.1817
45922.00	39.2150
45923.00	39.2483
45924.00	39.2817
45925.00	39.3150
45926.00	39.3483
45927.00	39.3817
45928.00	39.4150
45929.00	39.4483
45930.00	39.4817
45931.00	39.5150
45932.00	39.5483
45933.00	39.5817
45934.00	39.6150
45935.00	39.6483
45936.00	39.6817
45937.00	39.7150
45938.00	39.7483
45939.00	39.7817
45940.00	39.8150
45941.00	39.8483
45942.00	39.8816
45943.00	39.9150
45944.00	39.9483
45945.00	39.9816
45946.00	40.0150
45947.00	40.0483
45948.00	40.0816
45949.00	40.1150
45950.00	40.1483
45951.00	40.1816
45952.00	40.2150
45953.00	40.2483
45954.00	40.2816
45955.00	40.3150
45956.00	40.3483
45957.00	40.3816
45958.00	40.4150
45959.00	40.4483
45960.00	40.4816
45961.00	40.5150
45962.00	40.5483
45963.00	40.5816
45964.00	40.6150
45965.00	40.6483
45966.00	40.6816
45967.00	40.7150
45968.00	40.7483
45969.00	40.7816
45970.00	40.8149
45971.00	40.8483
45972.00	40.8816
45973.00	40.9149
45974.00	40.9294
45975.00	40.9629
45976.00	40.9954
45977.00	41.0267
45978.00	41.0569
45979.00	41.0860
45980.00	41.1140
45981.00	41.1408
45982.00	41.1666
45983.00	41.1912
45984.00	41.2147
45985.00	41.2371
45986.00	41.2583
45987.00	41.2785
45988.00	41.2975
45989.00	41.3154
45990.00	41.3322
45991.00	41.3479
45992.00	41.3624
45993.00	41.3758
45994.00	41.3881
45995.00	41.3993
45996.00	41.4094
45997.00	41.4184
45998.00	41.4262
45999.00	41.4329
46000.00	41.4385
46001.00	41.4430
46002.00	41.4463
46003.00	41.4486
46004.00	41.4497
46005.00	41.4500
46036.00	41.4500
46036.00	41.4500
