# Supplementary material for: OpenTrack simulation model files and output dataset for a copenhagen suburban railway
Source: Data Brief. 2019 Apr 28;25:103952. doi: 10.1016/j.dib.2019.103952 (PMC6562172; doi:10.1016/j.dib.2019.103952)
Supplement: Supplementary file 2 — Multimedia component 2 [file mmc2.zip › Data files submitted/Test Generic for TRC/output/OT_104.step1]

//
// File: C:\OpenTrack\Test Generic for TRC\output/OT_104.step1
//
// Produced by OpenTrack: Fri Dec 14 17:12:55 2018
// Route Reservation of Course: 104
// Desc.: Stopping Follow
// Train: Regio:A SA ( 83 m; 123 t ) (83 m / 123 t)
// Train Speedtype: Reihe R
// Itineraries: 1: Home STA1 to end
// Scenario:  Adh. Outside: good / Adh. Tunnel: good / Delay: 5 / Global Perf.: 100.0 % / Course on Time Perf.: 100.0 % / Course Delay Perf.: 100.0 % / Step: 1.0 s / Time: 12:00:00 - 13:30:00

// Type    : OT_TimeXPlot
// Desc.   : OT_step1
// x-Legend: [s]
// y-Legend: [km]
//
43731.00	0.0000
43731.00	0.5500
43731.00	0.5500
43731.00	1.5500
43732.00	1.5500
43732.00	2.5500
43733.00	2.5500
43733.00	3.5500
43777.00	3.5500
43777.00	4.5500
43870.00	4.5500
43870.00	5.1000
43908.00	5.1000
43908.00	6.1000
44007.00	6.1000
44007.00	7.1000
44008.00	7.1000
44008.00	8.1000
44036.00	8.1000
44036.00	9.1000
44131.00	9.1000
44131.00	9.6500
44169.00	9.6500
44169.00	10.6500
44268.00	10.6500
44268.00	11.6500
44269.00	11.6500
44269.00	12.6500
44297.00	12.6500
44297.00	13.6500
44392.00	13.6500
44392.00	14.2000
44430.00	14.2000
44430.00	15.2000
44529.00	15.2000
44529.00	16.2000
44530.00	16.2000
44530.00	17.2000
44558.00	17.2000
44558.00	18.2000
44653.00	18.2000
44653.00	18.7500
44691.00	18.7500
44691.00	19.7500
44790.00	19.7500
44790.00	20.7500
44791.00	20.7500
44791.00	21.7500
44819.00	21.7500
44819.00	22.7500
44914.00	22.7500
44914.00	23.3000
44952.00	23.3000
44952.00	24.3000
45051.00	24.3000
45051.00	25.3000
45052.00	25.3000
45052.00	26.3000
45080.00	26.3000
45080.00	27.3000
45175.00	27.3000
45175.00	27.8500
45213.00	27.8500
45213.00	28.8500
45312.00	28.8500
45312.00	29.8500
45313.00	29.8500
45313.00	30.8500
45341.00	30.8500
45341.00	31.8500
45436.00	31.8500
45436.00	32.4000
45474.00	32.4000
45474.00	33.4000
45573.00	33.4000
45573.00	34.4000
45574.00	34.4000
45574.00	35.4000
45602.00	35.4000
45602.00	36.4000
45697.00	36.4000
45697.00	36.9500
45735.00	36.9500
45735.00	37.9500
45834.00	37.9500
45834.00	38.9500
45835.00	38.9500
45835.00	39.9500
45863.00	39.9500
45863.00	40.9500
45896.00	40.9500
45896.00	41.5000
46036.00	41.5000
