# Supplementary material for: OpenTrack simulation model files and output dataset for a copenhagen suburban railway
Source: Data Brief. 2019 Apr 28;25:103952. doi: 10.1016/j.dib.2019.103952 (PMC6562172; doi:10.1016/j.dib.2019.103952)
Supplement: Supplementary file 2 — Multimedia component 2 [file mmc2.zip › Data files submitted/Test Generic for TRC/output/OT_104.step2]

//
// File: C:\OpenTrack\Test Generic for TRC\output/OT_104.step2
//
// Produced by OpenTrack: Fri Dec 14 17:12:55 2018
// Route Release of Course: 104
// Desc.: Stopping Follow
// Train: Regio:A SA ( 83 m; 123 t ) (83 m / 123 t)
// Train Speedtype: Reihe R
// Itineraries: 1: Home STA1 to end
// Scenario:  Adh. Outside: good / Adh. Tunnel: good / Delay: 5 / Global Perf.: 100.0 % / Course on Time Perf.: 100.0 % / Course Delay Perf.: 100.0 % / Step: 1.0 s / Time: 12:00:00 - 13:30:00

// Type    : OT_TimeXPlot
// Desc.   : OT_step2
// x-Legend: [s]
// y-Legend: [km]
//
43773.00	0.0000
43773.00	0.5500
43804.00	0.5500
43804.00	1.5500
43834.00	1.5500
43834.00	2.5500
43864.00	2.5500
43864.00	3.5500
43895.00	3.5500
43895.00	4.5500
44027.00	4.5500
44027.00	5.1000
44065.00	5.1000
44065.00	6.1000
44095.00	6.1000
44095.00	7.1000
44125.00	7.1000
44125.00	8.1000
44156.00	8.1000
44156.00	9.1000
44288.00	9.1000
44288.00	9.6500
44326.00	9.6500
44326.00	10.6500
44356.00	10.6500
44356.00	11.6500
44386.00	11.6500
44386.00	12.6500
44417.00	12.6500
44417.00	13.6500
44549.00	13.6500
44549.00	14.2000
44587.00	14.2000
44587.00	15.2000
44617.00	15.2000
44617.00	16.2000
44647.00	16.2000
44647.00	17.2000
44678.00	17.2000
44678.00	18.2000
44810.00	18.2000
44810.00	18.7500
44848.00	18.7500
44848.00	19.7500
44878.00	19.7500
44878.00	20.7500
44908.00	20.7500
44908.00	21.7500
44939.00	21.7500
44939.00	22.7500
45071.00	22.7500
45071.00	23.3000
45109.00	23.3000
45109.00	24.3000
45139.00	24.3000
45139.00	25.3000
45169.00	25.3000
45169.00	26.3000
45200.00	26.3000
45200.00	27.3000
45332.00	27.3000
45332.00	27.8500
45370.00	27.8500
45370.00	28.8500
45400.00	28.8500
45400.00	29.8500
45430.00	29.8500
45430.00	30.8500
45461.00	30.8500
45461.00	31.8500
45593.00	31.8500
45593.00	32.4000
45631.00	32.4000
45631.00	33.4000
45661.00	33.4000
45661.00	34.4000
45691.00	34.4000
45691.00	35.4000
45722.00	35.4000
45722.00	36.4000
45854.00	36.4000
45854.00	36.9500
45892.00	36.9500
45892.00	37.9500
45922.00	37.9500
45922.00	38.9500
45952.00	38.9500
45952.00	39.9500
45983.00	39.9500
45983.00	40.9500
46036.00	40.9500
