# Supplementary material for: OpenTrack simulation model files and output dataset for a copenhagen suburban railway
Source: Data Brief. 2019 Apr 28;25:103952. doi: 10.1016/j.dib.2019.103952 (PMC6562172; doi:10.1016/j.dib.2019.103952)
Supplement: Supplementary file 2 — Multimedia component 2 [file mmc2.zip › Data files submitted/Test Generic for TRC/output/OT_104.ts1]

//
// File: C:\OpenTrack\Test Generic for TRC\output/OT_104.ts1
//
// Produced by OpenTrack: Fri Dec 14 17:12:55 2018
// Time/Distance of Course: 104
// Desc.: Stopping Follow
// Train: Regio:A SA ( 83 m; 123 t ) (83 m / 123 t)
// Train Speedtype: Reihe R
// Itineraries: 1: Home STA1 to end
// Scenario:  Adh. Outside: good / Adh. Tunnel: good / Delay: 5 / Global Perf.: 100.0 % / Course on Time Perf.: 100.0 % / Course Delay Perf.: 100.0 % / Step: 1.0 s / Time: 12:00:00 - 13:30:00
//
// Type    : OT_TimeYPlot
// Desc.   : OT_ts1
// x-Legend: [km]
// y-Legend: [s]
//
0.0000	43701.00
0.0000	43731.00
0.0007	43732.00
0.0026	43733.00
0.0058	43734.00
0.0104	43735.00
0.0162	43736.00
0.0234	43737.00
0.0318	43738.00
0.0416	43739.00
0.0526	43740.00
0.0648	43741.00
0.0780	43742.00
0.0922	43743.00
0.1073	43744.00
0.1231	43745.00
0.1398	43746.00
0.1572	43747.00
0.1753	43748.00
0.1941	43749.00
0.2135	43750.00
0.2335	43751.00
0.2542	43752.00
0.2754	43753.00
0.2971	43754.00
0.3194	43755.00
0.3422	43756.00
0.3655	43757.00
0.3893	43758.00
0.4136	43759.00
0.4383	43760.00
0.4635	43761.00
0.4892	43762.00
0.5152	43763.00
0.5417	43764.00
0.5686	43765.00
0.5960	43766.00
0.6237	43767.00
0.6518	43768.00
0.6802	43769.00
0.7091	43770.00
0.7383	43771.00
0.7679	43772.00
0.7978	43773.00
0.8280	43774.00
0.8586	43775.00
0.8896	43776.00
0.9208	43777.00
0.9524	43778.00
0.9843	43779.00
1.0165	43780.00
1.0490	43781.00
1.0819	43782.00
1.1150	43783.00
1.1483	43784.00
1.1816	43785.00
1.2150	43786.00
1.2483	43787.00
1.2816	43788.00
1.3150	43789.00
1.3483	43790.00
1.3816	43791.00
1.4150	43792.00
1.4483	43793.00
1.4816	43794.00
1.5150	43795.00
1.5483	43796.00
1.5816	43797.00
1.6150	43798.00
1.6483	43799.00
1.6816	43800.00
1.7150	43801.00
1.7483	43802.00
1.7816	43803.00
1.8150	43804.00
1.8483	43805.00
1.8816	43806.00
1.9150	43807.00
1.9483	43808.00
1.9816	43809.00
2.0150	43810.00
2.0483	43811.00
2.0816	43812.00
2.1150	43813.00
2.1483	43814.00
2.1816	43815.00
2.2150	43816.00
2.2483	43817.00
2.2816	43818.00
2.3150	43819.00
2.3483	43820.00
2.3816	43821.00
2.4150	43822.00
2.4483	43823.00
2.4816	43824.00
2.5150	43825.00
2.5483	43826.00
2.5816	43827.00
2.6150	43828.00
2.6483	43829.00
2.6816	43830.00
2.7150	43831.00
2.7483	43832.00
2.7816	43833.00
2.8150	43834.00
2.8483	43835.00
2.8816	43836.00
2.9150	43837.00
2.9483	43838.00
2.9816	43839.00
3.0150	43840.00
3.0483	43841.00
3.0816	43842.00
3.1150	43843.00
3.1483	43844.00
3.1816	43845.00
3.2150	43846.00
3.2483	43847.00
3.2816	43848.00
3.3150	43849.00
3.3483	43850.00
3.3816	43851.00
3.4150	43852.00
3.4483	43853.00
3.4816	43854.00
3.5150	43855.00
3.5483	43856.00
3.5816	43857.00
3.6150	43858.00
3.6483	43859.00
3.6816	43860.00
3.7150	43861.00
3.7483	43862.00
3.7816	43863.00
3.8150	43864.00
3.8483	43865.00
3.8816	43866.00
3.9150	43867.00
3.9483	43868.00
3.9816	43869.00
4.0150	43870.00
4.0483	43871.00
4.0816	43872.00
4.1150	43873.00
4.1483	43874.00
4.1816	43875.00
4.2150	43876.00
4.2483	43877.00
4.2816	43878.00
4.3150	43879.00
4.3483	43880.00
4.3816	43881.00
4.4150	43882.00
4.4483	43883.00
4.4816	43884.00
4.5150	43885.00
4.5294	43886.00
4.5630	43887.00
4.5954	43888.00
4.6267	43889.00
4.6570	43890.00
4.6860	43891.00
4.7140	43892.00
4.7409	43893.00
4.7666	43894.00
4.7912	43895.00
4.8147	43896.00
4.8371	43897.00
4.8584	43898.00
4.8785	43899.00
4.8975	43900.00
4.9154	43901.00
4.9322	43902.00
4.9479	43903.00
4.9624	43904.00
4.9759	43905.00
4.9882	43906.00
4.9994	43907.00
5.0094	43908.00
5.0184	43909.00
5.0262	43910.00
5.0329	43911.00
5.0385	43912.00
5.0430	43913.00
5.0464	43914.00
5.0486	43915.00
5.0497	43916.00
5.0500	43917.00
5.0500	44007.00
5.0506	44008.00
5.0526	44009.00
5.0558	44010.00
5.0604	44011.00
5.0662	44012.00
5.0734	44013.00
5.0818	44014.00
5.0916	44015.00
5.1026	44016.00
5.1148	44017.00
5.1280	44018.00
5.1422	44019.00
5.1573	44020.00
5.1731	44021.00
5.1898	44022.00
5.2072	44023.00
5.2253	44024.00
5.2441	44025.00
5.2635	44026.00
5.2835	44027.00
5.3042	44028.00
5.3254	44029.00
5.3471	44030.00
5.3694	44031.00
5.3922	44032.00
5.4155	44033.00
5.4393	44034.00
5.4636	44035.00
5.4883	44036.00
5.5135	44037.00
5.5392	44038.00
5.5652	44039.00
5.5917	44040.00
5.6186	44041.00
5.6460	44042.00
5.6737	44043.00
5.7018	44044.00
5.7302	44045.00
5.7591	44046.00
5.7883	44047.00
5.8179	44048.00
5.8478	44049.00
5.8780	44050.00
5.9086	44051.00
5.9396	44052.00
5.9708	44053.00
6.0024	44054.00
6.0343	44055.00
6.0665	44056.00
6.0990	44057.00
6.1319	44058.00
6.1650	44059.00
6.1983	44060.00
6.2316	44061.00
6.2650	44062.00
6.2983	44063.00
6.3316	44064.00
6.3650	44065.00
6.3983	44066.00
6.4316	44067.00
6.4650	44068.00
6.4983	44069.00
6.5316	44070.00
6.5650	44071.00
6.5983	44072.00
6.6316	44073.00
6.6650	44074.00
6.6983	44075.00
6.7316	44076.00
6.7650	44077.00
6.7983	44078.00
6.8316	44079.00
6.8650	44080.00
6.8983	44081.00
6.9316	44082.00
6.9650	44083.00
6.9983	44084.00
7.0316	44085.00
7.0650	44086.00
7.0983	44087.00
7.1316	44088.00
7.1650	44089.00
7.1983	44090.00
7.2316	44091.00
7.2650	44092.00
7.2983	44093.00
7.3316	44094.00
7.3650	44095.00
7.3983	44096.00
7.4316	44097.00
7.4650	44098.00
7.4983	44099.00
7.5316	44100.00
7.5650	44101.00
7.5983	44102.00
7.6316	44103.00
7.6650	44104.00
7.6983	44105.00
7.7316	44106.00
7.7650	44107.00
7.7983	44108.00
7.8316	44109.00
7.8650	44110.00
7.8983	44111.00
7.9317	44112.00
7.9650	44113.00
7.9983	44114.00
8.0317	44115.00
8.0650	44116.00
8.0983	44117.00
8.1317	44118.00
8.1650	44119.00
8.1983	44120.00
8.2317	44121.00
8.2650	44122.00
8.2983	44123.00
8.3317	44124.00
8.3650	44125.00
8.3983	44126.00
8.4316	44127.00
8.4650	44128.00
8.4983	44129.00
8.5316	44130.00
8.5650	44131.00
8.5983	44132.00
8.6316	44133.00
8.6650	44134.00
8.6983	44135.00
8.7316	44136.00
8.7650	44137.00
8.7983	44138.00
8.8316	44139.00
8.8650	44140.00
8.8983	44141.00
8.9316	44142.00
8.9650	44143.00
8.9983	44144.00
9.0316	44145.00
9.0650	44146.00
9.0794	44147.00
9.1130	44148.00
9.1454	44149.00
9.1767	44150.00
9.2070	44151.00
9.2360	44152.00
9.2640	44153.00
9.2909	44154.00
9.3166	44155.00
9.3412	44156.00
9.3647	44157.00
9.3871	44158.00
9.4084	44159.00
9.4285	44160.00
9.4475	44161.00
9.4654	44162.00
9.4822	44163.00
9.4979	44164.00
9.5124	44165.00
9.5259	44166.00
9.5382	44167.00
9.5494	44168.00
9.5594	44169.00
9.5684	44170.00
9.5762	44171.00
9.5829	44172.00
9.5885	44173.00
9.5930	44174.00
9.5964	44175.00
9.5986	44176.00
9.5997	44177.00
9.6000	44178.00
9.6000	44268.00
9.6007	44269.00
9.6026	44270.00
9.6059	44271.00
9.6104	44272.00
9.6163	44273.00
9.6234	44274.00
9.6319	44275.00
9.6416	44276.00
9.6526	44277.00
9.6648	44278.00
9.6780	44279.00
9.6922	44280.00
9.7073	44281.00
9.7231	44282.00
9.7398	44283.00
9.7572	44284.00
9.7753	44285.00
9.7941	44286.00
9.8135	44287.00
9.8336	44288.00
9.8542	44289.00
9.8754	44290.00
9.8971	44291.00
9.9194	44292.00
9.9422	44293.00
9.9655	44294.00
9.9893	44295.00
10.0136	44296.00
10.0383	44297.00
10.0635	44298.00
10.0892	44299.00
10.1152	44300.00
10.1417	44301.00
10.1686	44302.00
10.1960	44303.00
10.2237	44304.00
10.2518	44305.00
10.2802	44306.00
10.3091	44307.00
10.3383	44308.00
10.3679	44309.00
10.3978	44310.00
10.4280	44311.00
10.4586	44312.00
10.4896	44313.00
10.5208	44314.00
10.5524	44315.00
10.5843	44316.00
10.6165	44317.00
10.6490	44318.00
10.6819	44319.00
10.7150	44320.00
10.7483	44321.00
10.7816	44322.00
10.8150	44323.00
10.8483	44324.00
10.8816	44325.00
10.9150	44326.00
10.9483	44327.00
10.9816	44328.00
11.0150	44329.00
11.0483	44330.00
11.0816	44331.00
11.1150	44332.00
11.1483	44333.00
11.1816	44334.00
11.2150	44335.00
11.2483	44336.00
11.2816	44337.00
11.3150	44338.00
11.3483	44339.00
11.3816	44340.00
11.4150	44341.00
11.4483	44342.00
11.4816	44343.00
11.5150	44344.00
11.5483	44345.00
11.5816	44346.00
11.6150	44347.00
11.6483	44348.00
11.6816	44349.00
11.7150	44350.00
11.7483	44351.00
11.7816	44352.00
11.8150	44353.00
11.8483	44354.00
11.8816	44355.00
11.9150	44356.00
11.9483	44357.00
11.9816	44358.00
12.0150	44359.00
12.0483	44360.00
12.0816	44361.00
12.1150	44362.00
12.1483	44363.00
12.1816	44364.00
12.2150	44365.00
12.2483	44366.00
12.2816	44367.00
12.3150	44368.00
12.3483	44369.00
12.3816	44370.00
12.4150	44371.00
12.4483	44372.00
12.4816	44373.00
12.5150	44374.00
12.5483	44375.00
12.5816	44376.00
12.6150	44377.00
12.6483	44378.00
12.6816	44379.00
12.7150	44380.00
12.7483	44381.00
12.7816	44382.00
12.8150	44383.00
12.8483	44384.00
12.8816	44385.00
12.9150	44386.00
12.9483	44387.00
12.9816	44388.00
13.0150	44389.00
13.0483	44390.00
13.0816	44391.00
13.1150	44392.00
13.1483	44393.00
13.1816	44394.00
13.2150	44395.00
13.2483	44396.00
13.2816	44397.00
13.3149	44398.00
13.3483	44399.00
13.3816	44400.00
13.4149	44401.00
13.4483	44402.00
13.4816	44403.00
13.5149	44404.00
13.5483	44405.00
13.5816	44406.00
13.6149	44407.00
13.6294	44408.00
13.6629	44409.00
13.6954	44410.00
13.7267	44411.00
13.7569	44412.00
13.7860	44413.00
13.8140	44414.00
13.8409	44415.00
13.8666	44416.00
13.8912	44417.00
13.9147	44418.00
13.9371	44419.00
13.9583	44420.00
13.9785	44421.00
13.9975	44422.00
14.0154	44423.00
14.0322	44424.00
14.0479	44425.00
14.0624	44426.00
14.0758	44427.00
14.0881	44428.00
14.0993	44429.00
14.1094	44430.00
14.1184	44431.00
14.1262	44432.00
14.1329	44433.00
14.1385	44434.00
14.1430	44435.00
14.1463	44436.00
14.1486	44437.00
14.1497	44438.00
14.1500	44439.00
14.1500	44529.00
14.1506	44530.00
14.1526	44531.00
14.1558	44532.00
14.1604	44533.00
14.1662	44534.00
14.1734	44535.00
14.1818	44536.00
14.1916	44537.00
14.2026	44538.00
14.2148	44539.00
14.2280	44540.00
14.2422	44541.00
14.2572	44542.00
14.2731	44543.00
14.2898	44544.00
14.3072	44545.00
14.3253	44546.00
14.3441	44547.00
14.3635	44548.00
14.3835	44549.00
14.4041	44550.00
14.4253	44551.00
14.4471	44552.00
14.4694	44553.00
14.4922	44554.00
14.5155	44555.00
14.5393	44556.00
14.5635	44557.00
14.5883	44558.00
14.6135	44559.00
14.6391	44560.00
14.6652	44561.00
14.6917	44562.00
14.7186	44563.00
14.7459	44564.00
14.7736	44565.00
14.8017	44566.00
14.8302	44567.00
14.8590	44568.00
14.8883	44569.00
14.9178	44570.00
14.9477	44571.00
14.9780	44572.00
15.0086	44573.00
15.0395	44574.00
15.0708	44575.00
15.1024	44576.00
15.1343	44577.00
15.1665	44578.00
15.1990	44579.00
15.2318	44580.00
15.2649	44581.00
15.2983	44582.00
15.3316	44583.00
15.3649	44584.00
15.3983	44585.00
15.4316	44586.00
15.4649	44587.00
15.4983	44588.00
15.5316	44589.00
15.5649	44590.00
15.5983	44591.00
15.6316	44592.00
15.6649	44593.00
15.6983	44594.00
15.7316	44595.00
15.7649	44596.00
15.7983	44597.00
15.8316	44598.00
15.8649	44599.00
15.8983	44600.00
15.9316	44601.00
15.9649	44602.00
15.9983	44603.00
16.0316	44604.00
16.0649	44605.00
16.0983	44606.00
16.1316	44607.00
16.1649	44608.00
16.1983	44609.00
16.2316	44610.00
16.2649	44611.00
16.2983	44612.00
16.3316	44613.00
16.3649	44614.00
16.3983	44615.00
16.4316	44616.00
16.4649	44617.00
16.4983	44618.00
16.5316	44619.00
16.5649	44620.00
16.5983	44621.00
16.6316	44622.00
16.6649	44623.00
16.6983	44624.00
16.7316	44625.00
16.7649	44626.00
16.7983	44627.00
16.8316	44628.00
16.8649	44629.00
16.8983	44630.00
16.9316	44631.00
16.9649	44632.00
16.9983	44633.00
17.0316	44634.00
17.0649	44635.00
17.0983	44636.00
17.1316	44637.00
17.1650	44638.00
17.1983	44639.00
17.2316	44640.00
17.2650	44641.00
17.2983	44642.00
17.3316	44643.00
17.3650	44644.00
17.3983	44645.00
17.4316	44646.00
17.4650	44647.00
17.4983	44648.00
17.5316	44649.00
17.5650	44650.00
17.5983	44651.00
17.6316	44652.00
17.6650	44653.00
17.6983	44654.00
17.7316	44655.00
17.7650	44656.00
17.7983	44657.00
17.8316	44658.00
17.8650	44659.00
17.8983	44660.00
17.9316	44661.00
17.9650	44662.00
17.9983	44663.00
18.0316	44664.00
18.0650	44665.00
18.0983	44666.00
18.1316	44667.00
18.1650	44668.00
18.1794	44669.00
18.2130	44670.00
18.2454	44671.00
18.2767	44672.00
18.3069	44673.00
18.3360	44674.00
18.3640	44675.00
18.3909	44676.00
18.4166	44677.00
18.4412	44678.00
18.4647	44679.00
18.4871	44680.00
18.5084	44681.00
18.5285	44682.00
18.5475	44683.00
18.5654	44684.00
18.5822	44685.00
18.5979	44686.00
18.6124	44687.00
18.6259	44688.00
18.6382	44689.00
18.6494	44690.00
18.6594	44691.00
18.6684	44692.00
18.6762	44693.00
18.6829	44694.00
18.6885	44695.00
18.6930	44696.00
18.6964	44697.00
18.6986	44698.00
18.6997	44699.00
18.7000	44700.00
18.7000	44790.00
18.7006	44791.00
18.7026	44792.00
18.7058	44793.00
18.7104	44794.00
18.7162	44795.00
18.7234	44796.00
18.7318	44797.00
18.7416	44798.00
18.7526	44799.00
18.7648	44800.00
18.7780	44801.00
18.7922	44802.00
18.8073	44803.00
18.8231	44804.00
18.8398	44805.00
18.8572	44806.00
18.8753	44807.00
18.8941	44808.00
18.9135	44809.00
18.9335	44810.00
18.9542	44811.00
18.9754	44812.00
18.9971	44813.00
19.0194	44814.00
19.0422	44815.00
19.0655	44816.00
19.0893	44817.00
19.1136	44818.00
19.1383	44819.00
19.1635	44820.00
19.1892	44821.00
19.2152	44822.00
19.2417	44823.00
19.2686	44824.00
19.2960	44825.00
19.3237	44826.00
19.3518	44827.00
19.3802	44828.00
19.4091	44829.00
19.4383	44830.00
19.4679	44831.00
19.4978	44832.00
19.5280	44833.00
19.5586	44834.00
19.5896	44835.00
19.6208	44836.00
19.6524	44837.00
19.6843	44838.00
19.7165	44839.00
19.7491	44840.00
19.7819	44841.00
19.8150	44842.00
19.8483	44843.00
19.8816	44844.00
19.9150	44845.00
19.9483	44846.00
19.9817	44847.00
20.0150	44848.00
20.0483	44849.00
20.0817	44850.00
20.1150	44851.00
20.1483	44852.00
20.1817	44853.00
20.2150	44854.00
20.2483	44855.00
20.2817	44856.00
20.3150	44857.00
20.3483	44858.00
20.3817	44859.00
20.4150	44860.00
20.4483	44861.00
20.4817	44862.00
20.5150	44863.00
20.5483	44864.00
20.5817	44865.00
20.6150	44866.00
20.6483	44867.00
20.6817	44868.00
20.7150	44869.00
20.7483	44870.00
20.7817	44871.00
20.8150	44872.00
20.8483	44873.00
20.8817	44874.00
20.9150	44875.00
20.9483	44876.00
20.9817	44877.00
21.0150	44878.00
21.0483	44879.00
21.0817	44880.00
21.1150	44881.00
21.1483	44882.00
21.1817	44883.00
21.2150	44884.00
21.2483	44885.00
21.2817	44886.00
21.3150	44887.00
21.3483	44888.00
21.3817	44889.00
21.4150	44890.00
21.4483	44891.00
21.4817	44892.00
21.5150	44893.00
21.5483	44894.00
21.5817	44895.00
21.6150	44896.00
21.6483	44897.00
21.6817	44898.00
21.7150	44899.00
21.7484	44900.00
21.7817	44901.00
21.8150	44902.00
21.8484	44903.00
21.8817	44904.00
21.9150	44905.00
21.9484	44906.00
21.9817	44907.00
22.0150	44908.00
22.0484	44909.00
22.0817	44910.00
22.1150	44911.00
22.1484	44912.00
22.1817	44913.00
22.2150	44914.00
22.2484	44915.00
22.2817	44916.00
22.3150	44917.00
22.3484	44918.00
22.3817	44919.00
22.4150	44920.00
22.4484	44921.00
22.4817	44922.00
22.5150	44923.00
22.5484	44924.00
22.5817	44925.00
22.6150	44926.00
22.6484	44927.00
22.6817	44928.00
22.7150	44929.00
22.7294	44930.00
22.7630	44931.00
22.7955	44932.00
22.8268	44933.00
22.8570	44934.00
22.8861	44935.00
22.9141	44936.00
22.9409	44937.00
22.9667	44938.00
22.9913	44939.00
23.0148	44940.00
23.0372	44941.00
23.0584	44942.00
23.0786	44943.00
23.0976	44944.00
23.1155	44945.00
23.1323	44946.00
23.1480	44947.00
23.1625	44948.00
23.1759	44949.00
23.1882	44950.00
23.1994	44951.00
23.2095	44952.00
23.2184	44953.00
23.2263	44954.00
23.2330	44955.00
23.2386	44956.00
23.2431	44957.00
23.2464	44958.00
23.2487	44959.00
23.2498	44960.00
23.2501	44961.00
23.2501	45051.00
23.2507	45052.00
23.2527	45053.00
23.2559	45054.00
23.2605	45055.00
23.2663	45056.00
23.2735	45057.00
23.2819	45058.00
23.2917	45059.00
23.3027	45060.00
23.3148	45061.00
23.3281	45062.00
23.3423	45063.00
23.3573	45064.00
23.3732	45065.00
23.3899	45066.00
23.4073	45067.00
23.4254	45068.00
23.4442	45069.00
23.4636	45070.00
23.4836	45071.00
23.5042	45072.00
23.5254	45073.00
23.5472	45074.00
23.5695	45075.00
23.5923	45076.00
23.6156	45077.00
23.6394	45078.00
23.6636	45079.00
23.6884	45080.00
23.7136	45081.00
23.7392	45082.00
23.7653	45083.00
23.7918	45084.00
23.8187	45085.00
23.8460	45086.00
23.8737	45087.00
23.9018	45088.00
23.9303	45089.00
23.9591	45090.00
23.9884	45091.00
24.0179	45092.00
24.0478	45093.00
24.0781	45094.00
24.1087	45095.00
24.1396	45096.00
24.1709	45097.00
24.2025	45098.00
24.2344	45099.00
24.2666	45100.00
24.2991	45101.00
24.3319	45102.00
24.3650	45103.00
24.3984	45104.00
24.4317	45105.00
24.4650	45106.00
24.4984	45107.00
24.5317	45108.00
24.5651	45109.00
24.5984	45110.00
24.6317	45111.00
24.6651	45112.00
24.6984	45113.00
24.7317	45114.00
24.7651	45115.00
24.7984	45116.00
24.8317	45117.00
24.8651	45118.00
24.8984	45119.00
24.9317	45120.00
24.9651	45121.00
24.9984	45122.00
25.0317	45123.00
25.0651	45124.00
25.0984	45125.00
25.1317	45126.00
25.1651	45127.00
25.1984	45128.00
25.2317	45129.00
25.2651	45130.00
25.2984	45131.00
25.3317	45132.00
25.3651	45133.00
25.3984	45134.00
25.4317	45135.00
25.4651	45136.00
25.4984	45137.00
25.5317	45138.00
25.5651	45139.00
25.5984	45140.00
25.6317	45141.00
25.6651	45142.00
25.6984	45143.00
25.7317	45144.00
25.7651	45145.00
25.7984	45146.00
25.8317	45147.00
25.8651	45148.00
25.8984	45149.00
25.9317	45150.00
25.9651	45151.00
25.9984	45152.00
26.0317	45153.00
26.0651	45154.00
26.0984	45155.00
26.1317	45156.00
26.1651	45157.00
26.1984	45158.00
26.2318	45159.00
26.2651	45160.00
26.2984	45161.00
26.3318	45162.00
26.3651	45163.00
26.3984	45164.00
26.4318	45165.00
26.4651	45166.00
26.4984	45167.00
26.5318	45168.00
26.5651	45169.00
26.5984	45170.00
26.6318	45171.00
26.6651	45172.00
26.6984	45173.00
26.7318	45174.00
26.7651	45175.00
26.7984	45176.00
26.8318	45177.00
26.8651	45178.00
26.8984	45179.00
26.9318	45180.00
26.9651	45181.00
26.9984	45182.00
27.0318	45183.00
27.0651	45184.00
27.0984	45185.00
27.1318	45186.00
27.1651	45187.00
27.1984	45188.00
27.2318	45189.00
27.2651	45190.00
27.2795	45191.00
27.3131	45192.00
27.3455	45193.00
27.3769	45194.00
27.4071	45195.00
27.4362	45196.00
27.4641	45197.00
27.4910	45198.00
27.5167	45199.00
27.5414	45200.00
27.5649	45201.00
27.5872	45202.00
27.6085	45203.00
27.6286	45204.00
27.6477	45205.00
27.6656	45206.00
27.6824	45207.00
27.6980	45208.00
27.7126	45209.00
27.7260	45210.00
27.7383	45211.00
27.7495	45212.00
27.7596	45213.00
27.7685	45214.00
27.7763	45215.00
27.7831	45216.00
27.7887	45217.00
27.7931	45218.00
27.7965	45219.00
27.7987	45220.00
27.7999	45221.00
27.8001	45222.00
27.8001	45312.00
27.8008	45313.00
27.8027	45314.00
27.8060	45315.00
27.8105	45316.00
27.8164	45317.00
27.8235	45318.00
27.8320	45319.00
27.8417	45320.00
27.8527	45321.00
27.8649	45322.00
27.8781	45323.00
27.8923	45324.00
27.9074	45325.00
27.9233	45326.00
27.9399	45327.00
27.9573	45328.00
27.9754	45329.00
27.9942	45330.00
28.0136	45331.00
28.0337	45332.00
28.0543	45333.00
28.0755	45334.00
28.0972	45335.00
28.1195	45336.00
28.1423	45337.00
28.1656	45338.00
28.1894	45339.00
28.2137	45340.00
28.2384	45341.00
28.2636	45342.00
28.2893	45343.00
28.3154	45344.00
28.3419	45345.00
28.3688	45346.00
28.3961	45347.00
28.4238	45348.00
28.4519	45349.00
28.4804	45350.00
28.5092	45351.00
28.5384	45352.00
28.5680	45353.00
28.5979	45354.00
28.6282	45355.00
28.6588	45356.00
28.6897	45357.00
28.7210	45358.00
28.7526	45359.00
28.7845	45360.00
28.8167	45361.00
28.8492	45362.00
28.8820	45363.00
28.9151	45364.00
28.9484	45365.00
28.9818	45366.00
29.0151	45367.00
29.0484	45368.00
29.0818	45369.00
29.1151	45370.00
29.1485	45371.00
29.1818	45372.00
29.2151	45373.00
29.2485	45374.00
29.2818	45375.00
29.3151	45376.00
29.3485	45377.00
29.3818	45378.00
29.4151	45379.00
29.4485	45380.00
29.4818	45381.00
29.5151	45382.00
29.5485	45383.00
29.5818	45384.00
29.6151	45385.00
29.6485	45386.00
29.6818	45387.00
29.7151	45388.00
29.7485	45389.00
29.7818	45390.00
29.8151	45391.00
29.8485	45392.00
29.8818	45393.00
29.9151	45394.00
29.9485	45395.00
29.9818	45396.00
30.0151	45397.00
30.0485	45398.00
30.0818	45399.00
30.1151	45400.00
30.1485	45401.00
30.1818	45402.00
30.2151	45403.00
30.2485	45404.00
30.2818	45405.00
30.3151	45406.00
30.3485	45407.00
30.3818	45408.00
30.4151	45409.00
30.4485	45410.00
30.4818	45411.00
30.5151	45412.00
30.5485	45413.00
30.5818	45414.00
30.6151	45415.00
30.6485	45416.00
30.6818	45417.00
30.7151	45418.00
30.7485	45419.00
30.7818	45420.00
30.8152	45421.00
30.8485	45422.00
30.8818	45423.00
30.9152	45424.00
30.9485	45425.00
30.9818	45426.00
31.0152	45427.00
31.0485	45428.00
31.0818	45429.00
31.1152	45430.00
31.1485	45431.00
31.1818	45432.00
31.2152	45433.00
31.2485	45434.00
31.2818	45435.00
31.3152	45436.00
31.3485	45437.00
31.3818	45438.00
31.4152	45439.00
31.4485	45440.00
31.4818	45441.00
31.5152	45442.00
31.5485	45443.00
31.5818	45444.00
31.6152	45445.00
31.6485	45446.00
31.6818	45447.00
31.7152	45448.00
31.7485	45449.00
31.7818	45450.00
31.8152	45451.00
31.8296	45452.00
31.8632	45453.00
31.8956	45454.00
31.9269	45455.00
31.9571	45456.00
31.9862	45457.00
32.0142	45458.00
32.0411	45459.00
32.0668	45460.00
32.0914	45461.00
32.1149	45462.00
32.1373	45463.00
32.1586	45464.00
32.1787	45465.00
32.1977	45466.00
32.2156	45467.00
32.2324	45468.00
32.2481	45469.00
32.2626	45470.00
32.2761	45471.00
32.2884	45472.00
32.2996	45473.00
32.3096	45474.00
32.3186	45475.00
32.3264	45476.00
32.3331	45477.00
32.3387	45478.00
32.3432	45479.00
32.3466	45480.00
32.3488	45481.00
32.3499	45482.00
32.3502	45483.00
32.3502	45573.00
32.3508	45574.00
32.3528	45575.00
32.3560	45576.00
32.3606	45577.00
32.3664	45578.00
32.3736	45579.00
32.3820	45580.00
32.3918	45581.00
32.4028	45582.00
32.4150	45583.00
32.4282	45584.00
32.4424	45585.00
32.4575	45586.00
32.4733	45587.00
32.4900	45588.00
32.5074	45589.00
32.5255	45590.00
32.5443	45591.00
32.5637	45592.00
32.5837	45593.00
32.6044	45594.00
32.6256	45595.00
32.6473	45596.00
32.6696	45597.00
32.6924	45598.00
32.7157	45599.00
32.7395	45600.00
32.7638	45601.00
32.7885	45602.00
32.8137	45603.00
32.8394	45604.00
32.8654	45605.00
32.8919	45606.00
32.9188	45607.00
32.9462	45608.00
32.9739	45609.00
33.0020	45610.00
33.0304	45611.00
33.0593	45612.00
33.0885	45613.00
33.1181	45614.00
33.1480	45615.00
33.1782	45616.00
33.2088	45617.00
33.2398	45618.00
33.2710	45619.00
33.3026	45620.00
33.3345	45621.00
33.3667	45622.00
33.3993	45623.00
33.4321	45624.00
33.4652	45625.00
33.4985	45626.00
33.5318	45627.00
33.5652	45628.00
33.5985	45629.00
33.6318	45630.00
33.6652	45631.00
33.6985	45632.00
33.7318	45633.00
33.7652	45634.00
33.7985	45635.00
33.8318	45636.00
33.8652	45637.00
33.8985	45638.00
33.9318	45639.00
33.9652	45640.00
33.9985	45641.00
34.0318	45642.00
34.0652	45643.00
34.0985	45644.00
34.1318	45645.00
34.1651	45646.00
34.1985	45647.00
34.2318	45648.00
34.2651	45649.00
34.2985	45650.00
34.3318	45651.00
34.3651	45652.00
34.3985	45653.00
34.4318	45654.00
34.4651	45655.00
34.4985	45656.00
34.5318	45657.00
34.5651	45658.00
34.5985	45659.00
34.6318	45660.00
34.6651	45661.00
34.6985	45662.00
34.7318	45663.00
34.7651	45664.00
34.7985	45665.00
34.8318	45666.00
34.8651	45667.00
34.8985	45668.00
34.9318	45669.00
34.9651	45670.00
34.9984	45671.00
35.0318	45672.00
35.0651	45673.00
35.0984	45674.00
35.1318	45675.00
35.1651	45676.00
35.1984	45677.00
35.2318	45678.00
35.2651	45679.00
35.2984	45680.00
35.3318	45681.00
35.3651	45682.00
35.3984	45683.00
35.4318	45684.00
35.4651	45685.00
35.4984	45686.00
35.5318	45687.00
35.5651	45688.00
35.5984	45689.00
35.6318	45690.00
35.6651	45691.00
35.6984	45692.00
35.7318	45693.00
35.7651	45694.00
35.7984	45695.00
35.8317	45696.00
35.8651	45697.00
35.8984	45698.00
35.9317	45699.00
35.9651	45700.00
35.9984	45701.00
36.0317	45702.00
36.0651	45703.00
36.0984	45704.00
36.1317	45705.00
36.1651	45706.00
36.1984	45707.00
36.2317	45708.00
36.2651	45709.00
36.2984	45710.00
36.3317	45711.00
36.3651	45712.00
36.3795	45713.00
36.4130	45714.00
36.4455	45715.00
36.4768	45716.00
36.5070	45717.00
36.5361	45718.00
36.5641	45719.00
36.5910	45720.00
36.6167	45721.00
36.6413	45722.00
36.6648	45723.00
36.6872	45724.00
36.7085	45725.00
36.7286	45726.00
36.7476	45727.00
36.7655	45728.00
36.7823	45729.00
36.7980	45730.00
36.8125	45731.00
36.8260	45732.00
36.8383	45733.00
36.8495	45734.00
36.8595	45735.00
36.8685	45736.00
36.8763	45737.00
36.8830	45738.00
36.8886	45739.00
36.8931	45740.00
36.8965	45741.00
36.8987	45742.00
36.8998	45743.00
36.9001	45744.00
36.9001	45834.00
36.9007	45835.00
36.9027	45836.00
36.9059	45837.00
36.9105	45838.00
36.9163	45839.00
36.9235	45840.00
36.9319	45841.00
36.9417	45842.00
36.9527	45843.00
36.9649	45844.00
36.9781	45845.00
36.9923	45846.00
37.0073	45847.00
37.0232	45848.00
37.0399	45849.00
37.0573	45850.00
37.0754	45851.00
37.0942	45852.00
37.1136	45853.00
37.1336	45854.00
37.1543	45855.00
37.1755	45856.00
37.1972	45857.00
37.2195	45858.00
37.2423	45859.00
37.2656	45860.00
37.2894	45861.00
37.3137	45862.00
37.3384	45863.00
37.3636	45864.00
37.3892	45865.00
37.4153	45866.00
37.4418	45867.00
37.4687	45868.00
37.4960	45869.00
37.5237	45870.00
37.5518	45871.00
37.5803	45872.00
37.6092	45873.00
37.6384	45874.00
37.6679	45875.00
37.6979	45876.00
37.7281	45877.00
37.7587	45878.00
37.7897	45879.00
37.8209	45880.00
37.8525	45881.00
37.8844	45882.00
37.9166	45883.00
37.9491	45884.00
37.9819	45885.00
38.0151	45886.00
38.0484	45887.00
38.0817	45888.00
38.1151	45889.00
38.1484	45890.00
38.1817	45891.00
38.2150	45892.00
38.2484	45893.00
38.2817	45894.00
38.3150	45895.00
38.3484	45896.00
38.3817	45897.00
38.4150	45898.00
38.4484	45899.00
38.4817	45900.00
38.5150	45901.00
38.5484	45902.00
38.5817	45903.00
38.6150	45904.00
38.6484	45905.00
38.6817	45906.00
38.7150	45907.00
38.7484	45908.00
38.7817	45909.00
38.8150	45910.00
38.8484	45911.00
38.8817	45912.00
38.9150	45913.00
38.9484	45914.00
38.9817	45915.00
39.0150	45916.00
39.0483	45917.00
39.0817	45918.00
39.1150	45919.00
39.1483	45920.00
39.1817	45921.00
39.2150	45922.00
39.2483	45923.00
39.2817	45924.00
39.3150	45925.00
39.3483	45926.00
39.3817	45927.00
39.4150	45928.00
39.4483	45929.00
39.4817	45930.00
39.5150	45931.00
39.5483	45932.00
39.5817	45933.00
39.6150	45934.00
39.6483	45935.00
39.6817	45936.00
39.7150	45937.00
39.7483	45938.00
39.7817	45939.00
39.8150	45940.00
39.8483	45941.00
39.8816	45942.00
39.9150	45943.00
39.9483	45944.00
39.9816	45945.00
40.0150	45946.00
40.0483	45947.00
40.0816	45948.00
40.1150	45949.00
40.1483	45950.00
40.1816	45951.00
40.2150	45952.00
40.2483	45953.00
40.2816	45954.00
40.3150	45955.00
40.3483	45956.00
40.3816	45957.00
40.4150	45958.00
40.4483	45959.00
40.4816	45960.00
40.5150	45961.00
40.5483	45962.00
40.5816	45963.00
40.6150	45964.00
40.6483	45965.00
40.6816	45966.00
40.7150	45967.00
40.7483	45968.00
40.7816	45969.00
40.8149	45970.00
40.8483	45971.00
40.8816	45972.00
40.9149	45973.00
40.9294	45974.00
40.9629	45975.00
40.9954	45976.00
41.0267	45977.00
41.0569	45978.00
41.0860	45979.00
41.1140	45980.00
41.1408	45981.00
41.1666	45982.00
41.1912	45983.00
41.2147	45984.00
41.2371	45985.00
41.2583	45986.00
41.2785	45987.00
41.2975	45988.00
41.3154	45989.00
41.3322	45990.00
41.3479	45991.00
41.3624	45992.00
41.3758	45993.00
41.3881	45994.00
41.3993	45995.00
41.4094	45996.00
41.4184	45997.00
41.4262	45998.00
41.4329	45999.00
41.4385	46000.00
41.4430	46001.00
41.4463	46002.00
41.4486	46003.00
41.4497	46004.00
41.4500	46005.00
41.4500	46036.00
41.4500	46036.00
