# Supplementary material for: OpenTrack simulation model files and output dataset for a copenhagen suburban railway
Source: Data Brief. 2019 Apr 28;25:103952. doi: 10.1016/j.dib.2019.103952 (PMC6562172; doi:10.1016/j.dib.2019.103952)
Supplement: Supplementary file 2 — Multimedia component 2 [file mmc2.zip › Data files submitted/Test Generic for TRC/output/OT_104.vt]

//
// File: C:\OpenTrack\Test Generic for TRC\output/OT_104.vt
//
// Produced by OpenTrack: Fri Dec 14 17:12:55 2018
// Speed/Time of Course : 104
// Desc.: Stopping Follow
// Train: Regio:A SA ( 83 m; 123 t ) (83 m / 123 t)
// Train Speedtype: Reihe R
// Itineraries: 1: Home STA1 to end
// Scenario:  Adh. Outside: good / Adh. Tunnel: good / Delay: 5 / Global Perf.: 100.0 % / Course on Time Perf.: 100.0 % / Course Delay Perf.: 100.0 % / Step: 1.0 s / Time: 12:00:00 - 13:30:00
//
// Type    : OT_TimeXPlot
// Desc.   : OT_vt
// x-Legend: [s]
// y-Legend: [km/h]
//
43701.00	0.0
43731.00	0.0
43732.00	4.7
43733.00	9.4
43734.00	14.0
43735.00	18.7
43736.00	23.4
43737.00	28.1
43738.00	32.8
43739.00	37.4
43740.00	41.8
43741.00	45.8
43742.00	49.4
43743.00	52.7
43744.00	55.8
43745.00	58.6
43746.00	61.4
43747.00	63.9
43748.00	66.4
43749.00	68.8
43750.00	71.0
43751.00	73.2
43752.00	75.3
43753.00	77.3
43754.00	79.3
43755.00	81.2
43756.00	83.0
43757.00	84.8
43758.00	86.5
43759.00	88.2
43760.00	89.9
43761.00	91.5
43762.00	93.1
43763.00	94.6
43764.00	96.1
43765.00	97.6
43766.00	99.0
43767.00	100.4
43768.00	101.8
43769.00	103.2
43770.00	104.5
43771.00	105.8
43772.00	107.1
43773.00	108.3
43774.00	109.6
43775.00	110.8
43776.00	112.0
43777.00	113.1
43778.00	114.3
43779.00	115.4
43780.00	116.5
43781.00	117.6
43782.00	118.7
43783.00	119.7
43784.00	120.0
43785.00	120.0
43786.00	120.0
43787.00	120.0
43788.00	120.0
43789.00	120.0
43790.00	120.0
43791.00	120.0
43792.00	120.0
43793.00	120.0
43794.00	120.0
43795.00	120.0
43796.00	120.0
43797.00	120.0
43798.00	120.0
43799.00	120.0
43800.00	120.0
43801.00	120.0
43802.00	120.0
43803.00	120.0
43804.00	120.0
43805.00	120.0
43806.00	120.0
43807.00	120.0
43808.00	120.0
43809.00	120.0
43810.00	120.0
43811.00	120.0
43812.00	120.0
43813.00	120.0
43814.00	120.0
43815.00	120.0
43816.00	120.0
43817.00	120.0
43818.00	120.0
43819.00	120.0
43820.00	120.0
43821.00	120.0
43822.00	120.0
43823.00	120.0
43824.00	120.0
43825.00	120.0
43826.00	120.0
43827.00	120.0
43828.00	120.0
43829.00	120.0
43830.00	120.0
43831.00	120.0
43832.00	120.0
43833.00	120.0
43834.00	120.0
43835.00	120.0
43836.00	120.0
43837.00	120.0
43838.00	120.0
43839.00	120.0
43840.00	120.0
43841.00	120.0
43842.00	120.0
43843.00	120.0
43844.00	120.0
43845.00	120.0
43846.00	120.0
43847.00	120.0
43848.00	120.0
43849.00	120.0
43850.00	120.0
43851.00	120.0
43852.00	120.0
43853.00	120.0
43854.00	120.0
43855.00	120.0
43856.00	120.0
43857.00	120.0
43858.00	120.0
43859.00	120.0
43860.00	120.0
43861.00	120.0
43862.00	120.0
43863.00	120.0
43864.00	120.0
43865.00	120.0
43866.00	120.0
43867.00	120.0
43868.00	120.0
43869.00	120.0
43870.00	120.0
43871.00	120.0
43872.00	120.0
43873.00	120.0
43874.00	120.0
43875.00	120.0
43876.00	120.0
43877.00	120.0
43878.00	120.0
43879.00	120.0
43880.00	120.0
43881.00	120.0
43882.00	120.0
43883.00	120.0
43884.00	120.0
43885.00	120.0
43886.00	120.0
43887.00	118.8
43888.00	114.8
43889.00	110.8
43890.00	106.8
43891.00	102.7
43892.00	98.7
43893.00	94.7
43894.00	90.6
43895.00	86.6
43896.00	82.6
43897.00	78.6
43898.00	74.5
43899.00	70.5
43900.00	66.5
43901.00	62.4
43902.00	58.4
43903.00	54.4
43904.00	50.4
43905.00	46.3
43906.00	42.3
43907.00	38.3
43908.00	34.2
43909.00	30.2
43910.00	26.2
43911.00	22.2
43912.00	18.1
43913.00	14.1
43914.00	10.1
43915.00	6.0
43916.00	2.0
43917.00	0.0
44007.00	0.0
44008.00	4.7
44009.00	9.4
44010.00	14.0
44011.00	18.7
44012.00	23.4
44013.00	28.1
44014.00	32.8
44015.00	37.4
44016.00	41.8
44017.00	45.8
44018.00	49.4
44019.00	52.7
44020.00	55.8
44021.00	58.6
44022.00	61.4
44023.00	63.9
44024.00	66.4
44025.00	68.8
44026.00	71.0
44027.00	73.2
44028.00	75.3
44029.00	77.3
44030.00	79.3
44031.00	81.2
44032.00	83.0
44033.00	84.8
44034.00	86.5
44035.00	88.2
44036.00	89.9
44037.00	91.5
44038.00	93.1
44039.00	94.6
44040.00	96.1
44041.00	97.6
44042.00	99.0
44043.00	100.4
44044.00	101.8
44045.00	103.2
44046.00	104.5
44047.00	105.8
44048.00	107.1
44049.00	108.3
44050.00	109.6
44051.00	110.8
44052.00	112.0
44053.00	113.1
44054.00	114.3
44055.00	115.4
44056.00	116.5
44057.00	117.6
44058.00	118.7
44059.00	119.7
44060.00	120.0
44061.00	120.0
44062.00	120.0
44063.00	120.0
44064.00	120.0
44065.00	120.0
44066.00	120.0
44067.00	120.0
44068.00	120.0
44069.00	120.0
44070.00	120.0
44071.00	120.0
44072.00	120.0
44073.00	120.0
44074.00	120.0
44075.00	120.0
44076.00	120.0
44077.00	120.0
44078.00	120.0
44079.00	120.0
44080.00	120.0
44081.00	120.0
44082.00	120.0
44083.00	120.0
44084.00	120.0
44085.00	120.0
44086.00	120.0
44087.00	120.0
44088.00	120.0
44089.00	120.0
44090.00	120.0
44091.00	120.0
44092.00	120.0
44093.00	120.0
44094.00	120.0
44095.00	120.0
44096.00	120.0
44097.00	120.0
44098.00	120.0
44099.00	120.0
44100.00	120.0
44101.00	120.0
44102.00	120.0
44103.00	120.0
44104.00	120.0
44105.00	120.0
44106.00	120.0
44107.00	120.0
44108.00	120.0
44109.00	120.0
44110.00	120.0
44111.00	120.0
44112.00	120.0
44113.00	120.0
44114.00	120.0
44115.00	120.0
44116.00	120.0
44117.00	120.0
44118.00	120.0
44119.00	120.0
44120.00	120.0
44121.00	120.0
44122.00	120.0
44123.00	120.0
44124.00	120.0
44125.00	120.0
44126.00	120.0
44127.00	120.0
44128.00	120.0
44129.00	120.0
44130.00	120.0
44131.00	120.0
44132.00	120.0
44133.00	120.0
44134.00	120.0
44135.00	120.0
44136.00	120.0
44137.00	120.0
44138.00	120.0
44139.00	120.0
44140.00	120.0
44141.00	120.0
44142.00	120.0
44143.00	120.0
44144.00	120.0
44145.00	120.0
44146.00	120.0
44147.00	120.0
44148.00	118.8
44149.00	114.8
44150.00	110.8
44151.00	106.8
44152.00	102.7
44153.00	98.7
44154.00	94.7
44155.00	90.6
44156.00	86.6
44157.00	82.6
44158.00	78.6
44159.00	74.5
44160.00	70.5
44161.00	66.5
44162.00	62.4
44163.00	58.4
44164.00	54.4
44165.00	50.4
44166.00	46.3
44167.00	42.3
44168.00	38.3
44169.00	34.2
44170.00	30.2
44171.00	26.2
44172.00	22.2
44173.00	18.1
44174.00	14.1
44175.00	10.1
44176.00	6.0
44177.00	2.0
44178.00	0.0
44268.00	0.0
44269.00	4.7
44270.00	9.4
44271.00	14.0
44272.00	18.7
44273.00	23.4
44274.00	28.1
44275.00	32.8
44276.00	37.4
44277.00	41.8
44278.00	45.8
44279.00	49.4
44280.00	52.7
44281.00	55.8
44282.00	58.6
44283.00	61.4
44284.00	63.9
44285.00	66.4
44286.00	68.8
44287.00	71.0
44288.00	73.2
44289.00	75.3
44290.00	77.3
44291.00	79.3
44292.00	81.2
44293.00	83.0
44294.00	84.8
44295.00	86.5
44296.00	88.2
44297.00	89.9
44298.00	91.5
44299.00	93.1
44300.00	94.6
44301.00	96.1
44302.00	97.6
44303.00	99.0
44304.00	100.4
44305.00	101.8
44306.00	103.2
44307.00	104.5
44308.00	105.8
44309.00	107.1
44310.00	108.3
44311.00	109.6
44312.00	110.8
44313.00	112.0
44314.00	113.1
44315.00	114.3
44316.00	115.4
44317.00	116.5
44318.00	117.6
44319.00	118.7
44320.00	119.7
44321.00	120.0
44322.00	120.0
44323.00	120.0
44324.00	120.0
44325.00	120.0
44326.00	120.0
44327.00	120.0
44328.00	120.0
44329.00	120.0
44330.00	120.0
44331.00	120.0
44332.00	120.0
44333.00	120.0
44334.00	120.0
44335.00	120.0
44336.00	120.0
44337.00	120.0
44338.00	120.0
44339.00	120.0
44340.00	120.0
44341.00	120.0
44342.00	120.0
44343.00	120.0
44344.00	120.0
44345.00	120.0
44346.00	120.0
44347.00	120.0
44348.00	120.0
44349.00	120.0
44350.00	120.0
44351.00	120.0
44352.00	120.0
44353.00	120.0
44354.00	120.0
44355.00	120.0
44356.00	120.0
44357.00	120.0
44358.00	120.0
44359.00	120.0
44360.00	120.0
44361.00	120.0
44362.00	120.0
44363.00	120.0
44364.00	120.0
44365.00	120.0
44366.00	120.0
44367.00	120.0
44368.00	120.0
44369.00	120.0
44370.00	120.0
44371.00	120.0
44372.00	120.0
44373.00	120.0
44374.00	120.0
44375.00	120.0
44376.00	120.0
44377.00	120.0
44378.00	120.0
44379.00	120.0
44380.00	120.0
44381.00	120.0
44382.00	120.0
44383.00	120.0
44384.00	120.0
44385.00	120.0
44386.00	120.0
44387.00	120.0
44388.00	120.0
44389.00	120.0
44390.00	120.0
44391.00	120.0
44392.00	120.0
44393.00	120.0
44394.00	120.0
44395.00	120.0
44396.00	120.0
44397.00	120.0
44398.00	120.0
44399.00	120.0
44400.00	120.0
44401.00	120.0
44402.00	120.0
44403.00	120.0
44404.00	120.0
44405.00	120.0
44406.00	120.0
44407.00	120.0
44408.00	120.0
44409.00	118.8
44410.00	114.8
44411.00	110.8
44412.00	106.8
44413.00	102.7
44414.00	98.7
44415.00	94.7
44416.00	90.6
44417.00	86.6
44418.00	82.6
44419.00	78.6
44420.00	74.5
44421.00	70.5
44422.00	66.5
44423.00	62.4
44424.00	58.4
44425.00	54.4
44426.00	50.4
44427.00	46.3
44428.00	42.3
44429.00	38.3
44430.00	34.2
44431.00	30.2
44432.00	26.2
44433.00	22.2
44434.00	18.1
44435.00	14.1
44436.00	10.1
44437.00	6.0
44438.00	2.0
44439.00	0.0
44529.00	0.0
44530.00	4.7
44531.00	9.4
44532.00	14.0
44533.00	18.7
44534.00	23.4
44535.00	28.1
44536.00	32.8
44537.00	37.4
44538.00	41.8
44539.00	45.8
44540.00	49.4
44541.00	52.7
44542.00	55.8
44543.00	58.6
44544.00	61.4
44545.00	63.9
44546.00	66.4
44547.00	68.8
44548.00	71.0
44549.00	73.2
44550.00	75.3
44551.00	77.3
44552.00	79.3
44553.00	81.2
44554.00	83.0
44555.00	84.8
44556.00	86.5
44557.00	88.2
44558.00	89.9
44559.00	91.5
44560.00	93.1
44561.00	94.6
44562.00	96.1
44563.00	97.6
44564.00	99.0
44565.00	100.4
44566.00	101.8
44567.00	103.2
44568.00	104.5
44569.00	105.8
44570.00	107.1
44571.00	108.3
44572.00	109.6
44573.00	110.8
44574.00	112.0
44575.00	113.1
44576.00	114.3
44577.00	115.4
44578.00	116.5
44579.00	117.6
44580.00	118.7
44581.00	119.7
44582.00	120.0
44583.00	120.0
44584.00	120.0
44585.00	120.0
44586.00	120.0
44587.00	120.0
44588.00	120.0
44589.00	120.0
44590.00	120.0
44591.00	120.0
44592.00	120.0
44593.00	120.0
44594.00	120.0
44595.00	120.0
44596.00	120.0
44597.00	120.0
44598.00	120.0
44599.00	120.0
44600.00	120.0
44601.00	120.0
44602.00	120.0
44603.00	120.0
44604.00	120.0
44605.00	120.0
44606.00	120.0
44607.00	120.0
44608.00	120.0
44609.00	120.0
44610.00	120.0
44611.00	120.0
44612.00	120.0
44613.00	120.0
44614.00	120.0
44615.00	120.0
44616.00	120.0
44617.00	120.0
44618.00	120.0
44619.00	120.0
44620.00	120.0
44621.00	120.0
44622.00	120.0
44623.00	120.0
44624.00	120.0
44625.00	120.0
44626.00	120.0
44627.00	120.0
44628.00	120.0
44629.00	120.0
44630.00	120.0
44631.00	120.0
44632.00	120.0
44633.00	120.0
44634.00	120.0
44635.00	120.0
44636.00	120.0
44637.00	120.0
44638.00	120.0
44639.00	120.0
44640.00	120.0
44641.00	120.0
44642.00	120.0
44643.00	120.0
44644.00	120.0
44645.00	120.0
44646.00	120.0
44647.00	120.0
44648.00	120.0
44649.00	120.0
44650.00	120.0
44651.00	120.0
44652.00	120.0
44653.00	120.0
44654.00	120.0
44655.00	120.0
44656.00	120.0
44657.00	120.0
44658.00	120.0
44659.00	120.0
44660.00	120.0
44661.00	120.0
44662.00	120.0
44663.00	120.0
44664.00	120.0
44665.00	120.0
44666.00	120.0
44667.00	120.0
44668.00	120.0
44669.00	120.0
44670.00	118.8
44671.00	114.8
44672.00	110.8
44673.00	106.8
44674.00	102.7
44675.00	98.7
44676.00	94.7
44677.00	90.6
44678.00	86.6
44679.00	82.6
44680.00	78.6
44681.00	74.5
44682.00	70.5
44683.00	66.5
44684.00	62.4
44685.00	58.4
44686.00	54.4
44687.00	50.4
44688.00	46.3
44689.00	42.3
44690.00	38.3
44691.00	34.2
44692.00	30.2
44693.00	26.2
44694.00	22.2
44695.00	18.1
44696.00	14.1
44697.00	10.1
44698.00	6.0
44699.00	2.0
44700.00	0.0
44790.00	0.0
44791.00	4.7
44792.00	9.4
44793.00	14.0
44794.00	18.7
44795.00	23.4
44796.00	28.1
44797.00	32.8
44798.00	37.4
44799.00	41.8
44800.00	45.8
44801.00	49.4
44802.00	52.7
44803.00	55.8
44804.00	58.6
44805.00	61.4
44806.00	63.9
44807.00	66.4
44808.00	68.8
44809.00	71.0
44810.00	73.2
44811.00	75.3
44812.00	77.3
44813.00	79.3
44814.00	81.2
44815.00	83.0
44816.00	84.8
44817.00	86.5
44818.00	88.2
44819.00	89.9
44820.00	91.5
44821.00	93.1
44822.00	94.6
44823.00	96.1
44824.00	97.6
44825.00	99.0
44826.00	100.4
44827.00	101.8
44828.00	103.2
44829.00	104.5
44830.00	105.8
44831.00	107.1
44832.00	108.3
44833.00	109.6
44834.00	110.8
44835.00	112.0
44836.00	113.1
44837.00	114.3
44838.00	115.4
44839.00	116.5
44840.00	117.6
44841.00	118.7
44842.00	119.7
44843.00	120.0
44844.00	120.0
44845.00	120.0
44846.00	120.0
44847.00	120.0
44848.00	120.0
44849.00	120.0
44850.00	120.0
44851.00	120.0
44852.00	120.0
44853.00	120.0
44854.00	120.0
44855.00	120.0
44856.00	120.0
44857.00	120.0
44858.00	120.0
44859.00	120.0
44860.00	120.0
44861.00	120.0
44862.00	120.0
44863.00	120.0
44864.00	120.0
44865.00	120.0
44866.00	120.0
44867.00	120.0
44868.00	120.0
44869.00	120.0
44870.00	120.0
44871.00	120.0
44872.00	120.0
44873.00	120.0
44874.00	120.0
44875.00	120.0
44876.00	120.0
44877.00	120.0
44878.00	120.0
44879.00	120.0
44880.00	120.0
44881.00	120.0
44882.00	120.0
44883.00	120.0
44884.00	120.0
44885.00	120.0
44886.00	120.0
44887.00	120.0
44888.00	120.0
44889.00	120.0
44890.00	120.0
44891.00	120.0
44892.00	120.0
44893.00	120.0
44894.00	120.0
44895.00	120.0
44896.00	120.0
44897.00	120.0
44898.00	120.0
44899.00	120.0
44900.00	120.0
44901.00	120.0
44902.00	120.0
44903.00	120.0
44904.00	120.0
44905.00	120.0
44906.00	120.0
44907.00	120.0
44908.00	120.0
44909.00	120.0
44910.00	120.0
44911.00	120.0
44912.00	120.0
44913.00	120.0
44914.00	120.0
44915.00	120.0
44916.00	120.0
44917.00	120.0
44918.00	120.0
44919.00	120.0
44920.00	120.0
44921.00	120.0
44922.00	120.0
44923.00	120.0
44924.00	120.0
44925.00	120.0
44926.00	120.0
44927.00	120.0
44928.00	120.0
44929.00	120.0
44930.00	120.0
44931.00	118.8
44932.00	114.8
44933.00	110.8
44934.00	106.8
44935.00	102.7
44936.00	98.7
44937.00	94.7
44938.00	90.6
44939.00	86.6
44940.00	82.6
44941.00	78.6
44942.00	74.5
44943.00	70.5
44944.00	66.5
44945.00	62.4
44946.00	58.4
44947.00	54.4
44948.00	50.4
44949.00	46.3
44950.00	42.3
44951.00	38.3
44952.00	34.2
44953.00	30.2
44954.00	26.2
44955.00	22.2
44956.00	18.1
44957.00	14.1
44958.00	10.1
44959.00	6.0
44960.00	2.0
44961.00	0.0
45051.00	0.0
45052.00	4.7
45053.00	9.4
45054.00	14.0
45055.00	18.7
45056.00	23.4
45057.00	28.1
45058.00	32.8
45059.00	37.4
45060.00	41.8
45061.00	45.8
45062.00	49.4
45063.00	52.7
45064.00	55.8
45065.00	58.6
45066.00	61.4
45067.00	63.9
45068.00	66.4
45069.00	68.8
45070.00	71.0
45071.00	73.2
45072.00	75.3
45073.00	77.3
45074.00	79.3
45075.00	81.2
45076.00	83.0
45077.00	84.8
45078.00	86.5
45079.00	88.2
45080.00	89.9
45081.00	91.5
45082.00	93.1
45083.00	94.6
45084.00	96.1
45085.00	97.6
45086.00	99.0
45087.00	100.4
45088.00	101.8
45089.00	103.2
45090.00	104.5
45091.00	105.8
45092.00	107.1
45093.00	108.3
45094.00	109.6
45095.00	110.8
45096.00	112.0
45097.00	113.1
45098.00	114.3
45099.00	115.4
45100.00	116.5
45101.00	117.6
45102.00	118.7
45103.00	119.7
45104.00	120.0
45105.00	120.0
45106.00	120.0
45107.00	120.0
45108.00	120.0
45109.00	120.0
45110.00	120.0
45111.00	120.0
45112.00	120.0
45113.00	120.0
45114.00	120.0
45115.00	120.0
45116.00	120.0
45117.00	120.0
45118.00	120.0
45119.00	120.0
45120.00	120.0
45121.00	120.0
45122.00	120.0
45123.00	120.0
45124.00	120.0
45125.00	120.0
45126.00	120.0
45127.00	120.0
45128.00	120.0
45129.00	120.0
45130.00	120.0
45131.00	120.0
45132.00	120.0
45133.00	120.0
45134.00	120.0
45135.00	120.0
45136.00	120.0
45137.00	120.0
45138.00	120.0
45139.00	120.0
45140.00	120.0
45141.00	120.0
45142.00	120.0
45143.00	120.0
45144.00	120.0
45145.00	120.0
45146.00	120.0
45147.00	120.0
45148.00	120.0
45149.00	120.0
45150.00	120.0
45151.00	120.0
45152.00	120.0
45153.00	120.0
45154.00	120.0
45155.00	120.0
45156.00	120.0
45157.00	120.0
45158.00	120.0
45159.00	120.0
45160.00	120.0
45161.00	120.0
45162.00	120.0
45163.00	120.0
45164.00	120.0
45165.00	120.0
45166.00	120.0
45167.00	120.0
45168.00	120.0
45169.00	120.0
45170.00	120.0
45171.00	120.0
45172.00	120.0
45173.00	120.0
45174.00	120.0
45175.00	120.0
45176.00	120.0
45177.00	120.0
45178.00	120.0
45179.00	120.0
45180.00	120.0
45181.00	120.0
45182.00	120.0
45183.00	120.0
45184.00	120.0
45185.00	120.0
45186.00	120.0
45187.00	120.0
45188.00	120.0
45189.00	120.0
45190.00	120.0
45191.00	120.0
45192.00	118.8
45193.00	114.8
45194.00	110.8
45195.00	106.8
45196.00	102.7
45197.00	98.7
45198.00	94.7
45199.00	90.6
45200.00	86.6
45201.00	82.6
45202.00	78.6
45203.00	74.5
45204.00	70.5
45205.00	66.5
45206.00	62.4
45207.00	58.4
45208.00	54.4
45209.00	50.4
45210.00	46.3
45211.00	42.3
45212.00	38.3
45213.00	34.2
45214.00	30.2
45215.00	26.2
45216.00	22.2
45217.00	18.1
45218.00	14.1
45219.00	10.1
45220.00	6.0
45221.00	2.0
45222.00	0.0
45312.00	0.0
45313.00	4.7
45314.00	9.4
45315.00	14.0
45316.00	18.7
45317.00	23.4
45318.00	28.1
45319.00	32.8
45320.00	37.4
45321.00	41.8
45322.00	45.8
45323.00	49.4
45324.00	52.7
45325.00	55.8
45326.00	58.6
45327.00	61.4
45328.00	63.9
45329.00	66.4
45330.00	68.8
45331.00	71.0
45332.00	73.2
45333.00	75.3
45334.00	77.3
45335.00	79.3
45336.00	81.2
45337.00	83.0
45338.00	84.8
45339.00	86.5
45340.00	88.2
45341.00	89.9
45342.00	91.5
45343.00	93.1
45344.00	94.6
45345.00	96.1
45346.00	97.6
45347.00	99.0
45348.00	100.4
45349.00	101.8
45350.00	103.2
45351.00	104.5
45352.00	105.8
45353.00	107.1
45354.00	108.3
45355.00	109.6
45356.00	110.8
45357.00	112.0
45358.00	113.1
45359.00	114.3
45360.00	115.4
45361.00	116.5
45362.00	117.6
45363.00	118.7
45364.00	119.7
45365.00	120.0
45366.00	120.0
45367.00	120.0
45368.00	120.0
45369.00	120.0
45370.00	120.0
45371.00	120.0
45372.00	120.0
45373.00	120.0
45374.00	120.0
45375.00	120.0
45376.00	120.0
45377.00	120.0
45378.00	120.0
45379.00	120.0
45380.00	120.0
45381.00	120.0
45382.00	120.0
45383.00	120.0
45384.00	120.0
45385.00	120.0
45386.00	120.0
45387.00	120.0
45388.00	120.0
45389.00	120.0
45390.00	120.0
45391.00	120.0
45392.00	120.0
45393.00	120.0
45394.00	120.0
45395.00	120.0
45396.00	120.0
45397.00	120.0
45398.00	120.0
45399.00	120.0
45400.00	120.0
45401.00	120.0
45402.00	120.0
45403.00	120.0
45404.00	120.0
45405.00	120.0
45406.00	120.0
45407.00	120.0
45408.00	120.0
45409.00	120.0
45410.00	120.0
45411.00	120.0
45412.00	120.0
45413.00	120.0
45414.00	120.0
45415.00	120.0
45416.00	120.0
45417.00	120.0
45418.00	120.0
45419.00	120.0
45420.00	120.0
45421.00	120.0
45422.00	120.0
45423.00	120.0
45424.00	120.0
45425.00	120.0
45426.00	120.0
45427.00	120.0
45428.00	120.0
45429.00	120.0
45430.00	120.0
45431.00	120.0
45432.00	120.0
45433.00	120.0
45434.00	120.0
45435.00	120.0
45436.00	120.0
45437.00	120.0
45438.00	120.0
45439.00	120.0
45440.00	120.0
45441.00	120.0
45442.00	120.0
45443.00	120.0
45444.00	120.0
45445.00	120.0
45446.00	120.0
45447.00	120.0
45448.00	120.0
45449.00	120.0
45450.00	120.0
45451.00	120.0
45452.00	120.0
45453.00	118.8
45454.00	114.8
45455.00	110.8
45456.00	106.8
45457.00	102.7
45458.00	98.7
45459.00	94.7
45460.00	90.6
45461.00	86.6
45462.00	82.6
45463.00	78.6
45464.00	74.5
45465.00	70.5
45466.00	66.5
45467.00	62.4
45468.00	58.4
45469.00	54.4
45470.00	50.4
45471.00	46.3
45472.00	42.3
45473.00	38.3
45474.00	34.2
45475.00	30.2
45476.00	26.2
45477.00	22.2
45478.00	18.1
45479.00	14.1
45480.00	10.1
45481.00	6.0
45482.00	2.0
45483.00	0.0
45573.00	0.0
45574.00	4.7
45575.00	9.4
45576.00	14.0
45577.00	18.7
45578.00	23.4
45579.00	28.1
45580.00	32.8
45581.00	37.4
45582.00	41.8
45583.00	45.8
45584.00	49.4
45585.00	52.7
45586.00	55.8
45587.00	58.6
45588.00	61.4
45589.00	63.9
45590.00	66.4
45591.00	68.8
45592.00	71.0
45593.00	73.2
45594.00	75.3
45595.00	77.3
45596.00	79.3
45597.00	81.2
45598.00	83.0
45599.00	84.8
45600.00	86.5
45601.00	88.2
45602.00	89.9
45603.00	91.5
45604.00	93.1
45605.00	94.6
45606.00	96.1
45607.00	97.6
45608.00	99.0
45609.00	100.4
45610.00	101.8
45611.00	103.2
45612.00	104.5
45613.00	105.8
45614.00	107.1
45615.00	108.3
45616.00	109.6
45617.00	110.8
45618.00	112.0
45619.00	113.1
45620.00	114.3
45621.00	115.4
45622.00	116.5
45623.00	117.6
45624.00	118.7
45625.00	119.7
45626.00	120.0
45627.00	120.0
45628.00	120.0
45629.00	120.0
45630.00	120.0
45631.00	120.0
45632.00	120.0
45633.00	120.0
45634.00	120.0
45635.00	120.0
45636.00	120.0
45637.00	120.0
45638.00	120.0
45639.00	120.0
45640.00	120.0
45641.00	120.0
45642.00	120.0
45643.00	120.0
45644.00	120.0
45645.00	120.0
45646.00	120.0
45647.00	120.0
45648.00	120.0
45649.00	120.0
45650.00	120.0
45651.00	120.0
45652.00	120.0
45653.00	120.0
45654.00	120.0
45655.00	120.0
45656.00	120.0
45657.00	120.0
45658.00	120.0
45659.00	120.0
45660.00	120.0
45661.00	120.0
45662.00	120.0
45663.00	120.0
45664.00	120.0
45665.00	120.0
45666.00	120.0
45667.00	120.0
45668.00	120.0
45669.00	120.0
45670.00	120.0
45671.00	120.0
45672.00	120.0
45673.00	120.0
45674.00	120.0
45675.00	120.0
45676.00	120.0
45677.00	120.0
45678.00	120.0
45679.00	120.0
45680.00	120.0
45681.00	120.0
45682.00	120.0
45683.00	120.0
45684.00	120.0
45685.00	120.0
45686.00	120.0
45687.00	120.0
45688.00	120.0
45689.00	120.0
45690.00	120.0
45691.00	120.0
45692.00	120.0
45693.00	120.0
45694.00	120.0
45695.00	120.0
45696.00	120.0
45697.00	120.0
45698.00	120.0
45699.00	120.0
45700.00	120.0
45701.00	120.0
45702.00	120.0
45703.00	120.0
45704.00	120.0
45705.00	120.0
45706.00	120.0
45707.00	120.0
45708.00	120.0
45709.00	120.0
45710.00	120.0
45711.00	120.0
45712.00	120.0
45713.00	120.0
45714.00	118.8
45715.00	114.8
45716.00	110.8
45717.00	106.8
45718.00	102.7
45719.00	98.7
45720.00	94.7
45721.00	90.6
45722.00	86.6
45723.00	82.6
45724.00	78.6
45725.00	74.5
45726.00	70.5
45727.00	66.5
45728.00	62.4
45729.00	58.4
45730.00	54.4
45731.00	50.4
45732.00	46.3
45733.00	42.3
45734.00	38.3
45735.00	34.2
45736.00	30.2
45737.00	26.2
45738.00	22.2
45739.00	18.1
45740.00	14.1
45741.00	10.1
45742.00	6.0
45743.00	2.0
45744.00	0.0
45834.00	0.0
45835.00	4.7
45836.00	9.4
45837.00	14.0
45838.00	18.7
45839.00	23.4
45840.00	28.1
45841.00	32.8
45842.00	37.4
45843.00	41.8
45844.00	45.8
45845.00	49.4
45846.00	52.7
45847.00	55.8
45848.00	58.6
45849.00	61.4
45850.00	63.9
45851.00	66.4
45852.00	68.8
45853.00	71.0
45854.00	73.2
45855.00	75.3
45856.00	77.3
45857.00	79.3
45858.00	81.2
45859.00	83.0
45860.00	84.8
45861.00	86.5
45862.00	88.2
45863.00	89.9
45864.00	91.5
45865.00	93.1
45866.00	94.6
45867.00	96.1
45868.00	97.6
45869.00	99.0
45870.00	100.4
45871.00	101.8
45872.00	103.2
45873.00	104.5
45874.00	105.8
45875.00	107.1
45876.00	108.3
45877.00	109.6
45878.00	110.8
45879.00	112.0
45880.00	113.1
45881.00	114.3
45882.00	115.4
45883.00	116.5
45884.00	117.6
45885.00	118.7
45886.00	119.7
45887.00	120.0
45888.00	120.0
45889.00	120.0
45890.00	120.0
45891.00	120.0
45892.00	120.0
45893.00	120.0
45894.00	120.0
45895.00	120.0
45896.00	120.0
45897.00	120.0
45898.00	120.0
45899.00	120.0
45900.00	120.0
45901.00	120.0
45902.00	120.0
45903.00	120.0
45904.00	120.0
45905.00	120.0
45906.00	120.0
45907.00	120.0
45908.00	120.0
45909.00	120.0
45910.00	120.0
45911.00	120.0
45912.00	120.0
45913.00	120.0
45914.00	120.0
45915.00	120.0
45916.00	120.0
45917.00	120.0
45918.00	120.0
45919.00	120.0
45920.00	120.0
45921.00	120.0
45922.00	120.0
45923.00	120.0
45924.00	120.0
45925.00	120.0
45926.00	120.0
45927.00	120.0
45928.00	120.0
45929.00	120.0
45930.00	120.0
45931.00	120.0
45932.00	120.0
45933.00	120.0
45934.00	120.0
45935.00	120.0
45936.00	120.0
45937.00	120.0
45938.00	120.0
45939.00	120.0
45940.00	120.0
45941.00	120.0
45942.00	120.0
45943.00	120.0
45944.00	120.0
45945.00	120.0
45946.00	120.0
45947.00	120.0
45948.00	120.0
45949.00	120.0
45950.00	120.0
45951.00	120.0
45952.00	120.0
45953.00	120.0
45954.00	120.0
45955.00	120.0
45956.00	120.0
45957.00	120.0
45958.00	120.0
45959.00	120.0
45960.00	120.0
45961.00	120.0
45962.00	120.0
45963.00	120.0
45964.00	120.0
45965.00	120.0
45966.00	120.0
45967.00	120.0
45968.00	120.0
45969.00	120.0
45970.00	120.0
45971.00	120.0
45972.00	120.0
45973.00	120.0
45974.00	120.0
45975.00	118.8
45976.00	114.8
45977.00	110.8
45978.00	106.8
45979.00	102.7
45980.00	98.7
45981.00	94.7
45982.00	90.6
45983.00	86.6
45984.00	82.6
45985.00	78.6
45986.00	74.5
45987.00	70.5
45988.00	66.5
45989.00	62.4
45990.00	58.4
45991.00	54.4
45992.00	50.4
45993.00	46.3
45994.00	42.3
45995.00	38.3
45996.00	34.2
45997.00	30.2
45998.00	26.2
45999.00	22.2
46000.00	18.1
46001.00	14.1
46002.00	10.1
46003.00	6.0
46004.00	2.0
46005.00	0.0
46036.00	0.0
46036.00	0.0
