# Supplementary material for: OpenTrack simulation model files and output dataset for a copenhagen suburban railway
Source: Data Brief. 2019 Apr 28;25:103952. doi: 10.1016/j.dib.2019.103952 (PMC6562172; doi:10.1016/j.dib.2019.103952)
Supplement: Supplementary file 2 — Multimedia component 2 [file mmc2.zip › Data files submitted/Test Generic for TRC/output/OT_106.at]

//
// File: C:\OpenTrack\Test Generic for TRC\output/OT_106.at
//
// Produced by OpenTrack: Fri Dec 14 17:12:56 2018
// Acceleration/Time of Course: 106
// Desc.: Stopping Follow
// Train: Regio:A SA ( 83 m; 123 t ) (83 m / 123 t)
// Train Speedtype: Reihe R
// Itineraries: 1: Home STA1 to end
// Scenario:  Adh. Outside: good / Adh. Tunnel: good / Delay: 5 / Global Perf.: 100.0 % / Course on Time Perf.: 100.0 % / Course Delay Perf.: 100.0 % / Step: 1.0 s / Time: 12:00:00 - 13:30:00
//
// Type    : OT_TimeXPlot
// Desc.   : OT_at
// x-Legend: [s]
// y-Legend: [m/s^2]
//
43858.00	0.000
43888.00	0.000
43889.00	1.300
43890.00	1.300
43891.00	1.300
43892.00	1.300
43893.00	1.300
43894.00	1.300
43895.00	1.300
43896.00	1.300
43897.00	1.225
43898.00	1.100
43899.00	0.999
43900.00	0.913
43901.00	0.850
43902.00	0.802
43903.00	0.755
43904.00	0.715
43905.00	0.691
43906.00	0.651
43907.00	0.634
43908.00	0.602
43909.00	0.577
43910.00	0.561
43911.00	0.544
43912.00	0.527
43913.00	0.511
43914.00	0.494
43915.00	0.485
43916.00	0.476
43917.00	0.460
43918.00	0.451
43919.00	0.442
43920.00	0.425
43921.00	0.416
43922.00	0.407
43923.00	0.398
43924.00	0.390
43925.00	0.381
43926.00	0.380
43927.00	0.371
43928.00	0.362
43929.00	0.353
43930.00	0.344
43931.00	0.343
43932.00	0.334
43933.00	0.333
43934.00	0.324
43935.00	0.316
43936.00	0.315
43937.00	0.306
43938.00	0.305
43939.00	0.296
43940.00	0.295
43941.00	0.000
43942.00	0.000
43943.00	0.000
43944.00	0.000
43945.00	0.000
43946.00	0.000
43947.00	0.000
43948.00	0.000
43949.00	0.000
43950.00	0.000
43951.00	0.000
43952.00	0.000
43953.00	0.000
43954.00	0.000
43955.00	0.000
43956.00	0.000
43957.00	0.000
43958.00	0.000
43959.00	0.000
43960.00	0.000
43961.00	0.000
43962.00	0.000
43963.00	0.000
43964.00	0.000
43965.00	0.000
43966.00	0.000
43967.00	0.000
43968.00	0.000
43969.00	0.000
43970.00	0.000
43971.00	0.000
43972.00	0.000
43973.00	0.000
43974.00	0.000
43975.00	0.000
43976.00	0.000
43977.00	0.000
43978.00	0.000
43979.00	0.000
43980.00	0.000
43981.00	0.000
43982.00	0.000
43983.00	0.000
43984.00	0.000
43985.00	0.000
43986.00	0.000
43987.00	0.000
43988.00	0.000
43989.00	0.000
43990.00	0.000
43991.00	0.000
43992.00	0.000
43993.00	0.000
43994.00	0.000
43995.00	0.000
43996.00	0.000
43997.00	0.000
43998.00	0.000
43999.00	0.000
44000.00	0.000
44001.00	0.000
44002.00	0.000
44003.00	0.000
44004.00	0.000
44005.00	0.000
44006.00	0.000
44007.00	0.000
44008.00	0.000
44009.00	0.000
44010.00	0.000
44011.00	0.000
44012.00	0.000
44013.00	0.000
44014.00	0.000
44015.00	0.000
44016.00	0.000
44017.00	0.000
44018.00	0.000
44019.00	0.000
44020.00	0.000
44021.00	0.000
44022.00	0.000
44023.00	0.000
44024.00	0.000
44025.00	0.000
44026.00	0.000
44027.00	0.000
44028.00	0.000
44029.00	0.000
44030.00	0.000
44031.00	0.000
44032.00	0.000
44033.00	0.000
44034.00	0.000
44035.00	0.000
44036.00	0.000
44037.00	0.000
44038.00	0.000
44039.00	0.000
44040.00	0.000
44041.00	0.000
44042.00	0.000
44043.00	0.000
44044.00	-1.119
44045.00	-1.119
44046.00	-1.119
44047.00	-1.119
44048.00	-1.119
44049.00	-1.119
44050.00	-1.119
44051.00	-1.119
44052.00	-1.119
44053.00	-1.119
44054.00	-1.119
44055.00	-1.119
44056.00	-1.119
44057.00	-1.119
44058.00	-1.119
44059.00	-1.119
44060.00	-1.119
44061.00	-1.119
44062.00	-1.119
44063.00	-1.119
44064.00	-1.119
44065.00	-1.119
44066.00	-1.119
44067.00	-1.119
44068.00	-1.119
44069.00	-1.119
44070.00	-1.119
44071.00	-1.119
44072.00	-1.119
44073.00	-1.119
44074.00	0.000
44164.00	0.000
44165.00	1.300
44166.00	1.300
44167.00	1.300
44168.00	1.300
44169.00	1.300
44170.00	1.300
44171.00	1.300
44172.00	1.300
44173.00	1.225
44174.00	1.100
44175.00	0.999
44176.00	0.913
44177.00	0.850
44178.00	0.802
44179.00	0.755
44180.00	0.715
44181.00	0.691
44182.00	0.651
44183.00	0.634
44184.00	0.602
44185.00	0.577
44186.00	0.561
44187.00	0.544
44188.00	0.527
44189.00	0.511
44190.00	0.494
44191.00	0.485
44192.00	0.476
44193.00	0.460
44194.00	0.451
44195.00	0.442
44196.00	0.425
44197.00	0.416
44198.00	0.407
44199.00	0.398
44200.00	0.390
44201.00	0.381
44202.00	0.380
44203.00	0.371
44204.00	0.362
44205.00	0.353
44206.00	0.344
44207.00	0.343
44208.00	0.334
44209.00	0.333
44210.00	0.324
44211.00	0.316
44212.00	0.315
44213.00	0.306
44214.00	0.305
44215.00	0.296
44216.00	0.295
44217.00	0.000
44218.00	0.000
44219.00	0.000
44220.00	0.000
44221.00	0.000
44222.00	0.000
44223.00	0.000
44224.00	0.000
44225.00	0.000
44226.00	0.000
44227.00	0.000
44228.00	0.000
44229.00	0.000
44230.00	0.000
44231.00	0.000
44232.00	0.000
44233.00	0.000
44234.00	0.000
44235.00	0.000
44236.00	0.000
44237.00	0.000
44238.00	0.000
44239.00	0.000
44240.00	0.000
44241.00	0.000
44242.00	0.000
44243.00	0.000
44244.00	0.000
44245.00	0.000
44246.00	0.000
44247.00	0.000
44248.00	0.000
44249.00	0.000
44250.00	0.000
44251.00	0.000
44252.00	0.000
44253.00	0.000
44254.00	0.000
44255.00	0.000
44256.00	0.000
44257.00	0.000
44258.00	0.000
44259.00	0.000
44260.00	0.000
44261.00	0.000
44262.00	0.000
44263.00	0.000
44264.00	0.000
44265.00	0.000
44266.00	0.000
44267.00	0.000
44268.00	0.000
44269.00	0.000
44270.00	0.000
44271.00	0.000
44272.00	0.000
44273.00	0.000
44274.00	0.000
44275.00	0.000
44276.00	0.000
44277.00	0.000
44278.00	0.000
44279.00	0.000
44280.00	0.000
44281.00	0.000
44282.00	0.000
44283.00	0.000
44284.00	0.000
44285.00	0.000
44286.00	0.000
44287.00	0.000
44288.00	0.000
44289.00	0.000
44290.00	0.000
44291.00	0.000
44292.00	0.000
44293.00	0.000
44294.00	0.000
44295.00	0.000
44296.00	0.000
44297.00	0.000
44298.00	0.000
44299.00	0.000
44300.00	0.000
44301.00	0.000
44302.00	0.000
44303.00	0.000
44304.00	0.000
44305.00	-1.119
44306.00	-1.119
44307.00	-1.119
44308.00	-1.119
44309.00	-1.119
44310.00	-1.119
44311.00	-1.119
44312.00	-1.119
44313.00	-1.119
44314.00	-1.119
44315.00	-1.119
44316.00	-1.119
44317.00	-1.119
44318.00	-1.119
44319.00	-1.119
44320.00	-1.119
44321.00	-1.119
44322.00	-1.119
44323.00	-1.119
44324.00	-1.119
44325.00	-1.119
44326.00	-1.119
44327.00	-1.119
44328.00	-1.119
44329.00	-1.119
44330.00	-1.119
44331.00	-1.119
44332.00	-1.119
44333.00	-1.119
44334.00	-1.119
44335.00	0.000
44425.00	0.000
44426.00	1.300
44427.00	1.300
44428.00	1.300
44429.00	1.300
44430.00	1.300
44431.00	1.300
44432.00	1.300
44433.00	1.300
44434.00	1.225
44435.00	1.100
44436.00	0.999
44437.00	0.913
44438.00	0.850
44439.00	0.802
44440.00	0.755
44441.00	0.715
44442.00	0.691
44443.00	0.651
44444.00	0.634
44445.00	0.602
44446.00	0.577
44447.00	0.561
44448.00	0.544
44449.00	0.527
44450.00	0.511
44451.00	0.494
44452.00	0.485
44453.00	0.476
44454.00	0.460
44455.00	0.451
44456.00	0.442
44457.00	0.425
44458.00	0.416
44459.00	0.407
44460.00	0.398
44461.00	0.390
44462.00	0.381
44463.00	0.380
44464.00	0.371
44465.00	0.362
44466.00	0.353
44467.00	0.344
44468.00	0.343
44469.00	0.334
44470.00	0.333
44471.00	0.324
44472.00	0.316
44473.00	0.315
44474.00	0.306
44475.00	0.305
44476.00	0.296
44477.00	0.295
44478.00	0.000
44479.00	0.000
44480.00	0.000
44481.00	0.000
44482.00	0.000
44483.00	0.000
44484.00	0.000
44485.00	0.000
44486.00	0.000
44487.00	0.000
44488.00	0.000
44489.00	0.000
44490.00	0.000
44491.00	0.000
44492.00	0.000
44493.00	0.000
44494.00	0.000
44495.00	0.000
44496.00	0.000
44497.00	0.000
44498.00	0.000
44499.00	0.000
44500.00	0.000
44501.00	0.000
44502.00	0.000
44503.00	0.000
44504.00	0.000
44505.00	0.000
44506.00	0.000
44507.00	0.000
44508.00	0.000
44509.00	0.000
44510.00	0.000
44511.00	0.000
44512.00	0.000
44513.00	0.000
44514.00	0.000
44515.00	0.000
44516.00	0.000
44517.00	0.000
44518.00	0.000
44519.00	0.000
44520.00	0.000
44521.00	0.000
44522.00	0.000
44523.00	0.000
44524.00	0.000
44525.00	0.000
44526.00	0.000
44527.00	0.000
44528.00	0.000
44529.00	0.000
44530.00	0.000
44531.00	0.000
44532.00	0.000
44533.00	0.000
44534.00	0.000
44535.00	0.000
44536.00	0.000
44537.00	0.000
44538.00	0.000
44539.00	0.000
44540.00	0.000
44541.00	0.000
44542.00	0.000
44543.00	0.000
44544.00	0.000
44545.00	0.000
44546.00	0.000
44547.00	0.000
44548.00	0.000
44549.00	0.000
44550.00	0.000
44551.00	0.000
44552.00	0.000
44553.00	0.000
44554.00	0.000
44555.00	0.000
44556.00	0.000
44557.00	0.000
44558.00	0.000
44559.00	0.000
44560.00	0.000
44561.00	0.000
44562.00	0.000
44563.00	0.000
44564.00	0.000
44565.00	0.000
44566.00	-1.119
44567.00	-1.119
44568.00	-1.119
44569.00	-1.119
44570.00	-1.119
44571.00	-1.119
44572.00	-1.119
44573.00	-1.119
44574.00	-1.119
44575.00	-1.119
44576.00	-1.119
44577.00	-1.119
44578.00	-1.119
44579.00	-1.119
44580.00	-1.119
44581.00	-1.119
44582.00	-1.119
44583.00	-1.119
44584.00	-1.119
44585.00	-1.119
44586.00	-1.119
44587.00	-1.119
44588.00	-1.119
44589.00	-1.119
44590.00	-1.119
44591.00	-1.119
44592.00	-1.119
44593.00	-1.119
44594.00	-1.119
44595.00	-1.119
44596.00	0.000
44686.00	0.000
44687.00	1.300
44688.00	1.300
44689.00	1.300
44690.00	1.300
44691.00	1.300
44692.00	1.300
44693.00	1.300
44694.00	1.300
44695.00	1.225
44696.00	1.100
44697.00	0.999
44698.00	0.913
44699.00	0.850
44700.00	0.802
44701.00	0.755
44702.00	0.715
44703.00	0.691
44704.00	0.651
44705.00	0.634
44706.00	0.602
44707.00	0.577
44708.00	0.561
44709.00	0.544
44710.00	0.527
44711.00	0.511
44712.00	0.494
44713.00	0.485
44714.00	0.476
44715.00	0.460
44716.00	0.451
44717.00	0.442
44718.00	0.425
44719.00	0.416
44720.00	0.407
44721.00	0.398
44722.00	0.390
44723.00	0.381
44724.00	0.380
44725.00	0.371
44726.00	0.362
44727.00	0.353
44728.00	0.344
44729.00	0.343
44730.00	0.334
44731.00	0.333
44732.00	0.324
44733.00	0.316
44734.00	0.315
44735.00	0.306
44736.00	0.305
44737.00	0.296
44738.00	0.295
44739.00	0.000
44740.00	0.000
44741.00	0.000
44742.00	0.000
44743.00	0.000
44744.00	0.000
44745.00	0.000
44746.00	0.000
44747.00	0.000
44748.00	0.000
44749.00	0.000
44750.00	0.000
44751.00	0.000
44752.00	0.000
44753.00	0.000
44754.00	0.000
44755.00	0.000
44756.00	0.000
44757.00	0.000
44758.00	0.000
44759.00	0.000
44760.00	0.000
44761.00	0.000
44762.00	0.000
44763.00	0.000
44764.00	0.000
44765.00	0.000
44766.00	0.000
44767.00	0.000
44768.00	0.000
44769.00	0.000
44770.00	0.000
44771.00	0.000
44772.00	0.000
44773.00	0.000
44774.00	0.000
44775.00	0.000
44776.00	0.000
44777.00	0.000
44778.00	0.000
44779.00	0.000
44780.00	0.000
44781.00	0.000
44782.00	0.000
44783.00	0.000
44784.00	0.000
44785.00	0.000
44786.00	0.000
44787.00	0.000
44788.00	0.000
44789.00	0.000
44790.00	0.000
44791.00	0.000
44792.00	0.000
44793.00	0.000
44794.00	0.000
44795.00	0.000
44796.00	0.000
44797.00	0.000
44798.00	0.000
44799.00	0.000
44800.00	0.000
44801.00	0.000
44802.00	0.000
44803.00	0.000
44804.00	0.000
44805.00	0.000
44806.00	0.000
44807.00	0.000
44808.00	0.000
44809.00	0.000
44810.00	0.000
44811.00	0.000
44812.00	0.000
44813.00	0.000
44814.00	0.000
44815.00	0.000
44816.00	0.000
44817.00	0.000
44818.00	0.000
44819.00	0.000
44820.00	0.000
44821.00	0.000
44822.00	0.000
44823.00	0.000
44824.00	0.000
44825.00	0.000
44826.00	0.000
44827.00	-1.119
44828.00	-1.119
44829.00	-1.119
44830.00	-1.119
44831.00	-1.119
44832.00	-1.119
44833.00	-1.119
44834.00	-1.119
44835.00	-1.119
44836.00	-1.119
44837.00	-1.119
44838.00	-1.119
44839.00	-1.119
44840.00	-1.119
44841.00	-1.119
44842.00	-1.119
44843.00	-1.119
44844.00	-1.119
44845.00	-1.119
44846.00	-1.119
44847.00	-1.119
44848.00	-1.119
44849.00	-1.119
44850.00	-1.119
44851.00	-1.119
44852.00	-1.119
44853.00	-1.119
44854.00	-1.119
44855.00	-1.119
44856.00	-1.119
44857.00	0.000
44947.00	0.000
44948.00	1.300
44949.00	1.300
44950.00	1.300
44951.00	1.300
44952.00	1.300
44953.00	1.300
44954.00	1.300
44955.00	1.300
44956.00	1.225
44957.00	1.100
44958.00	0.999
44959.00	0.913
44960.00	0.850
44961.00	0.802
44962.00	0.755
44963.00	0.715
44964.00	0.691
44965.00	0.651
44966.00	0.634
44967.00	0.602
44968.00	0.577
44969.00	0.561
44970.00	0.544
44971.00	0.527
44972.00	0.511
44973.00	0.494
44974.00	0.485
44975.00	0.476
44976.00	0.460
44977.00	0.451
44978.00	0.442
44979.00	0.425
44980.00	0.416
44981.00	0.407
44982.00	0.398
44983.00	0.390
44984.00	0.381
44985.00	0.380
44986.00	0.371
44987.00	0.362
44988.00	0.353
44989.00	0.344
44990.00	0.343
44991.00	0.334
44992.00	0.333
44993.00	0.324
44994.00	0.316
44995.00	0.315
44996.00	0.306
44997.00	0.305
44998.00	0.296
44999.00	0.295
45000.00	0.000
45001.00	0.000
45002.00	0.000
45003.00	0.000
45004.00	0.000
45005.00	0.000
45006.00	0.000
45007.00	0.000
45008.00	0.000
45009.00	0.000
45010.00	0.000
45011.00	0.000
45012.00	0.000
45013.00	0.000
45014.00	0.000
45015.00	0.000
45016.00	0.000
45017.00	0.000
45018.00	0.000
45019.00	0.000
45020.00	0.000
45021.00	0.000
45022.00	0.000
45023.00	0.000
45024.00	0.000
45025.00	0.000
45026.00	0.000
45027.00	0.000
45028.00	0.000
45029.00	0.000
45030.00	0.000
45031.00	0.000
45032.00	0.000
45033.00	0.000
45034.00	0.000
45035.00	0.000
45036.00	0.000
45037.00	0.000
45038.00	0.000
45039.00	0.000
45040.00	0.000
45041.00	0.000
45042.00	0.000
45043.00	0.000
45044.00	0.000
45045.00	0.000
45046.00	0.000
45047.00	0.000
45048.00	0.000
45049.00	0.000
45050.00	0.000
45051.00	0.000
45052.00	0.000
45053.00	0.000
45054.00	0.000
45055.00	0.000
45056.00	0.000
45057.00	0.000
45058.00	0.000
45059.00	0.000
45060.00	0.000
45061.00	0.000
45062.00	0.000
45063.00	0.000
45064.00	0.000
45065.00	0.000
45066.00	0.000
45067.00	0.000
45068.00	0.000
45069.00	0.000
45070.00	0.000
45071.00	0.000
45072.00	0.000
45073.00	0.000
45074.00	0.000
45075.00	0.000
45076.00	0.000
45077.00	0.000
45078.00	0.000
45079.00	0.000
45080.00	0.000
45081.00	0.000
45082.00	0.000
45083.00	0.000
45084.00	0.000
45085.00	0.000
45086.00	0.000
45087.00	0.000
45088.00	-1.119
45089.00	-1.119
45090.00	-1.119
45091.00	-1.119
45092.00	-1.119
45093.00	-1.119
45094.00	-1.119
45095.00	-1.119
45096.00	-1.119
45097.00	-1.119
45098.00	-1.119
45099.00	-1.119
45100.00	-1.119
45101.00	-1.119
45102.00	-1.119
45103.00	-1.119
45104.00	-1.119
45105.00	-1.119
45106.00	-1.119
45107.00	-1.119
45108.00	-1.119
45109.00	-1.119
45110.00	-1.119
45111.00	-1.119
45112.00	-1.119
45113.00	-1.119
45114.00	-1.119
45115.00	-1.119
45116.00	-1.119
45117.00	-1.119
45118.00	0.000
45208.00	0.000
45209.00	1.300
45210.00	1.300
45211.00	1.300
45212.00	1.300
45213.00	1.300
45214.00	1.300
45215.00	1.300
45216.00	1.300
45217.00	1.225
45218.00	1.100
45219.00	0.999
45220.00	0.913
45221.00	0.850
45222.00	0.802
45223.00	0.755
45224.00	0.715
45225.00	0.691
45226.00	0.651
45227.00	0.634
45228.00	0.602
45229.00	0.577
45230.00	0.561
45231.00	0.544
45232.00	0.527
45233.00	0.511
45234.00	0.494
45235.00	0.485
45236.00	0.476
45237.00	0.460
45238.00	0.451
45239.00	0.442
45240.00	0.425
45241.00	0.416
45242.00	0.407
45243.00	0.398
45244.00	0.390
45245.00	0.381
45246.00	0.380
45247.00	0.371
45248.00	0.362
45249.00	0.353
45250.00	0.344
45251.00	0.343
45252.00	0.334
45253.00	0.333
45254.00	0.324
45255.00	0.316
45256.00	0.315
45257.00	0.306
45258.00	0.305
45259.00	0.296
45260.00	0.295
45261.00	0.000
45262.00	0.000
45263.00	0.000
45264.00	0.000
45265.00	0.000
45266.00	0.000
45267.00	0.000
45268.00	0.000
45269.00	0.000
45270.00	0.000
45271.00	0.000
45272.00	0.000
45273.00	0.000
45274.00	0.000
45275.00	0.000
45276.00	0.000
45277.00	0.000
45278.00	0.000
45279.00	0.000
45280.00	0.000
45281.00	0.000
45282.00	0.000
45283.00	0.000
45284.00	0.000
45285.00	0.000
45286.00	0.000
45287.00	0.000
45288.00	0.000
45289.00	0.000
45290.00	0.000
45291.00	0.000
45292.00	0.000
45293.00	0.000
45294.00	0.000
45295.00	0.000
45296.00	0.000
45297.00	0.000
45298.00	0.000
45299.00	0.000
45300.00	0.000
45301.00	0.000
45302.00	0.000
45303.00	0.000
45304.00	0.000
45305.00	0.000
45306.00	0.000
45307.00	0.000
45308.00	0.000
45309.00	0.000
45310.00	0.000
45311.00	0.000
45312.00	0.000
45313.00	0.000
45314.00	0.000
45315.00	0.000
45316.00	0.000
45317.00	0.000
45318.00	0.000
45319.00	0.000
45320.00	0.000
45321.00	0.000
45322.00	0.000
45323.00	0.000
45324.00	0.000
45325.00	0.000
45326.00	0.000
45327.00	0.000
45328.00	0.000
45329.00	0.000
45330.00	0.000
45331.00	0.000
45332.00	0.000
45333.00	0.000
45334.00	0.000
45335.00	0.000
45336.00	0.000
45337.00	0.000
45338.00	0.000
45339.00	0.000
45340.00	0.000
45341.00	0.000
45342.00	0.000
45343.00	0.000
45344.00	0.000
45345.00	0.000
45346.00	0.000
45347.00	0.000
45348.00	0.000
45349.00	-1.119
45350.00	-1.119
45351.00	-1.119
45352.00	-1.119
45353.00	-1.119
45354.00	-1.119
45355.00	-1.119
45356.00	-1.119
45357.00	-1.119
45358.00	-1.119
45359.00	-1.119
45360.00	-1.119
45361.00	-1.119
45362.00	-1.119
45363.00	-1.119
45364.00	-1.119
45365.00	-1.119
45366.00	-1.119
45367.00	-1.119
45368.00	-1.119
45369.00	-1.119
45370.00	-1.119
45371.00	-1.119
45372.00	-1.119
45373.00	-1.119
45374.00	-1.119
45375.00	-1.119
45376.00	-1.119
45377.00	-1.119
45378.00	-1.119
45379.00	0.000
45469.00	0.000
45470.00	1.300
45471.00	1.300
45472.00	1.300
45473.00	1.300
45474.00	1.300
45475.00	1.300
45476.00	1.300
45477.00	1.300
45478.00	1.225
45479.00	1.100
45480.00	0.999
45481.00	0.913
45482.00	0.850
45483.00	0.802
45484.00	0.755
45485.00	0.715
45486.00	0.691
45487.00	0.651
45488.00	0.634
45489.00	0.602
45490.00	0.577
45491.00	0.561
45492.00	0.544
45493.00	0.527
45494.00	0.511
45495.00	0.494
45496.00	0.485
45497.00	0.476
45498.00	0.460
45499.00	0.451
45500.00	0.442
45501.00	0.425
45502.00	0.416
45503.00	0.407
45504.00	0.398
45505.00	0.390
45506.00	0.381
45507.00	0.380
45508.00	0.371
45509.00	0.362
45510.00	0.353
45511.00	0.344
45512.00	0.343
45513.00	0.334
45514.00	0.333
45515.00	0.324
45516.00	0.316
45517.00	0.315
45518.00	0.306
45519.00	0.305
45520.00	0.296
45521.00	0.295
45522.00	0.000
45523.00	0.000
45524.00	0.000
45525.00	0.000
45526.00	0.000
45527.00	0.000
45528.00	0.000
45529.00	0.000
45530.00	0.000
45531.00	0.000
45532.00	0.000
45533.00	0.000
45534.00	0.000
45535.00	0.000
45536.00	0.000
45537.00	0.000
45538.00	0.000
45539.00	0.000
45540.00	0.000
45541.00	0.000
45542.00	0.000
45543.00	0.000
45544.00	0.000
45545.00	0.000
45546.00	0.000
45547.00	0.000
45548.00	0.000
45549.00	0.000
45550.00	0.000
45551.00	0.000
45552.00	0.000
45553.00	0.000
45554.00	0.000
45555.00	0.000
45556.00	0.000
45557.00	0.000
45558.00	0.000
45559.00	0.000
45560.00	0.000
45561.00	0.000
45562.00	0.000
45563.00	0.000
45564.00	0.000
45565.00	0.000
45566.00	0.000
45567.00	0.000
45568.00	0.000
45569.00	0.000
45570.00	0.000
45571.00	0.000
45572.00	0.000
45573.00	0.000
45574.00	0.000
45575.00	0.000
45576.00	0.000
45577.00	0.000
45578.00	0.000
45579.00	0.000
45580.00	0.000
45581.00	0.000
45582.00	0.000
45583.00	0.000
45584.00	0.000
45585.00	0.000
45586.00	0.000
45587.00	0.000
45588.00	0.000
45589.00	0.000
45590.00	0.000
45591.00	0.000
45592.00	0.000
45593.00	0.000
45594.00	0.000
45595.00	0.000
45596.00	0.000
45597.00	0.000
45598.00	0.000
45599.00	0.000
45600.00	0.000
45601.00	0.000
45602.00	0.000
45603.00	0.000
45604.00	0.000
45605.00	0.000
45606.00	0.000
45607.00	0.000
45608.00	0.000
45609.00	0.000
45610.00	-1.119
45611.00	-1.119
45612.00	-1.119
45613.00	-1.119
45614.00	-1.119
45615.00	-1.119
45616.00	-1.119
45617.00	-1.119
45618.00	-1.119
45619.00	-1.119
45620.00	-1.119
45621.00	-1.119
45622.00	-1.119
45623.00	-1.119
45624.00	-1.119
45625.00	-1.119
45626.00	-1.119
45627.00	-1.119
45628.00	-1.119
45629.00	-1.119
45630.00	-1.119
45631.00	-1.119
45632.00	-1.119
45633.00	-1.119
45634.00	-1.119
45635.00	-1.119
45636.00	-1.119
45637.00	-1.119
45638.00	-1.119
45639.00	-1.119
45640.00	0.000
45730.00	0.000
45731.00	1.300
45732.00	1.300
45733.00	1.300
45734.00	1.300
45735.00	1.300
45736.00	1.300
45737.00	1.300
45738.00	1.300
45739.00	1.225
45740.00	1.100
45741.00	0.999
45742.00	0.913
45743.00	0.850
45744.00	0.802
45745.00	0.755
45746.00	0.715
45747.00	0.691
45748.00	0.651
45749.00	0.634
45750.00	0.602
45751.00	0.577
45752.00	0.561
45753.00	0.544
45754.00	0.527
45755.00	0.511
45756.00	0.494
45757.00	0.485
45758.00	0.476
45759.00	0.460
45760.00	0.451
45761.00	0.442
45762.00	0.425
45763.00	0.416
45764.00	0.407
45765.00	0.398
45766.00	0.390
45767.00	0.381
45768.00	0.380
45769.00	0.371
45770.00	0.362
45771.00	0.353
45772.00	0.344
45773.00	0.343
45774.00	0.334
45775.00	0.333
45776.00	0.324
45777.00	0.316
45778.00	0.315
45779.00	0.306
45780.00	0.305
45781.00	0.296
45782.00	0.295
45783.00	0.000
45784.00	0.000
45785.00	0.000
45786.00	0.000
45787.00	0.000
45788.00	0.000
45789.00	0.000
45790.00	0.000
45791.00	0.000
45792.00	0.000
45793.00	0.000
45794.00	0.000
45795.00	0.000
45796.00	0.000
45797.00	0.000
45798.00	0.000
45799.00	0.000
45800.00	0.000
45801.00	0.000
45802.00	0.000
45803.00	0.000
45804.00	0.000
45805.00	0.000
45806.00	0.000
45807.00	0.000
45808.00	0.000
45809.00	0.000
45810.00	0.000
45811.00	0.000
45812.00	0.000
45813.00	0.000
45814.00	0.000
45815.00	0.000
45816.00	0.000
45817.00	0.000
45818.00	0.000
45819.00	0.000
45820.00	0.000
45821.00	0.000
45822.00	0.000
45823.00	0.000
45824.00	0.000
45825.00	0.000
45826.00	0.000
45827.00	0.000
45828.00	0.000
45829.00	0.000
45830.00	0.000
45831.00	0.000
45832.00	0.000
45833.00	0.000
45834.00	0.000
45835.00	0.000
45836.00	0.000
45837.00	0.000
45838.00	0.000
45839.00	0.000
45840.00	0.000
45841.00	0.000
45842.00	0.000
45843.00	0.000
45844.00	0.000
45845.00	0.000
45846.00	0.000
45847.00	0.000
45848.00	0.000
45849.00	0.000
45850.00	0.000
45851.00	0.000
45852.00	0.000
45853.00	0.000
45854.00	0.000
45855.00	0.000
45856.00	0.000
45857.00	0.000
45858.00	0.000
45859.00	0.000
45860.00	0.000
45861.00	0.000
45862.00	0.000
45863.00	0.000
45864.00	0.000
45865.00	0.000
45866.00	0.000
45867.00	0.000
45868.00	0.000
45869.00	0.000
45870.00	0.000
45871.00	-1.119
45872.00	-1.119
45873.00	-1.119
45874.00	-1.119
45875.00	-1.119
45876.00	-1.119
45877.00	-1.119
45878.00	-1.119
45879.00	-1.119
45880.00	-1.119
45881.00	-1.119
45882.00	-1.119
45883.00	-1.119
45884.00	-1.119
45885.00	-1.119
45886.00	-1.119
45887.00	-1.119
45888.00	-1.119
45889.00	-1.119
45890.00	-1.119
45891.00	-1.119
45892.00	-1.119
45893.00	-1.119
45894.00	-1.119
45895.00	-1.119
45896.00	-1.119
45897.00	-1.119
45898.00	-1.119
45899.00	-1.119
45900.00	-1.119
45901.00	0.000
45991.00	0.000
45992.00	1.300
45993.00	1.300
45994.00	1.300
45995.00	1.300
45996.00	1.300
45997.00	1.300
45998.00	1.300
45999.00	1.300
46000.00	1.225
46001.00	1.100
46002.00	0.999
46003.00	0.913
46004.00	0.850
46005.00	0.802
46006.00	0.755
46007.00	0.715
46008.00	0.691
46009.00	0.651
46010.00	0.634
46011.00	0.602
46012.00	0.577
46013.00	0.561
46014.00	0.544
46015.00	0.527
46016.00	0.511
46017.00	0.494
46018.00	0.485
46019.00	0.476
46020.00	0.460
46021.00	0.451
46022.00	0.442
46023.00	0.425
46024.00	0.416
46025.00	0.407
46026.00	0.398
46027.00	0.390
46028.00	0.381
46029.00	0.380
46030.00	0.371
46031.00	0.362
46032.00	0.353
46033.00	0.344
46034.00	0.343
46035.00	0.334
46036.00	0.333
46037.00	0.324
46038.00	0.316
46039.00	0.315
46040.00	0.306
46041.00	0.305
46042.00	0.296
46043.00	0.295
46044.00	0.000
46045.00	0.000
46046.00	0.000
46047.00	0.000
46048.00	0.000
46049.00	0.000
46050.00	0.000
46051.00	0.000
46052.00	0.000
46053.00	0.000
46054.00	0.000
46055.00	0.000
46056.00	0.000
46057.00	0.000
46058.00	0.000
46059.00	0.000
46060.00	0.000
46061.00	0.000
46062.00	0.000
46063.00	0.000
46064.00	0.000
46065.00	0.000
46066.00	0.000
46067.00	0.000
46068.00	0.000
46069.00	0.000
46070.00	0.000
46071.00	0.000
46072.00	0.000
46073.00	0.000
46074.00	0.000
46075.00	0.000
46076.00	0.000
46077.00	0.000
46078.00	0.000
46079.00	0.000
46080.00	0.000
46081.00	0.000
46082.00	0.000
46083.00	0.000
46084.00	0.000
46085.00	0.000
46086.00	0.000
46087.00	0.000
46088.00	0.000
46089.00	0.000
46090.00	0.000
46091.00	0.000
46092.00	0.000
46093.00	0.000
46094.00	0.000
46095.00	0.000
46096.00	0.000
46097.00	0.000
46098.00	0.000
46099.00	0.000
46100.00	0.000
46101.00	0.000
46102.00	0.000
46103.00	0.000
46104.00	0.000
46105.00	0.000
46106.00	0.000
46107.00	0.000
46108.00	0.000
46109.00	0.000
46110.00	0.000
46111.00	0.000
46112.00	0.000
46113.00	0.000
46114.00	0.000
46115.00	0.000
46116.00	0.000
46117.00	0.000
46118.00	0.000
46119.00	0.000
46120.00	0.000
46121.00	0.000
46122.00	0.000
46123.00	0.000
46124.00	0.000
46125.00	0.000
46126.00	0.000
46127.00	0.000
46128.00	0.000
46129.00	0.000
46130.00	0.000
46131.00	0.000
46132.00	-1.119
46133.00	-1.119
46134.00	-1.119
46135.00	-1.119
46136.00	-1.119
46137.00	-1.119
46138.00	-1.119
46139.00	-1.119
46140.00	-1.119
46141.00	-1.119
46142.00	-1.119
46143.00	-1.119
46144.00	-1.119
46145.00	-1.119
46146.00	-1.119
46147.00	-1.119
46148.00	-1.119
46149.00	-1.119
46150.00	-1.119
46151.00	-1.119
46152.00	-1.119
46153.00	-1.119
46154.00	-1.119
46155.00	-1.119
46156.00	-1.119
46157.00	-1.119
46158.00	-1.119
46159.00	-1.119
46160.00	-1.119
46161.00	-1.119
46162.00	0.000
46193.00	0.000
46193.00	0.000
