# Supplementary material for: OpenTrack simulation model files and output dataset for a copenhagen suburban railway
Source: Data Brief. 2019 Apr 28;25:103952. doi: 10.1016/j.dib.2019.103952 (PMC6562172; doi:10.1016/j.dib.2019.103952)
Supplement: Supplementary file 2 — Multimedia component 2 [file mmc2.zip › Data files submitted/Test Generic for TRC/output/OT_106.st1]

//
// File: C:\OpenTrack\Test Generic for TRC\output/OT_106.st1
//
// Produced by OpenTrack: Fri Dec 14 17:12:55 2018
// Distance/Time of Course: 106
// Desc.: Stopping Follow
// Train: Regio:A SA ( 83 m; 123 t ) (83 m / 123 t)
// Train Speedtype: Reihe R
// Itineraries: 1: Home STA1 to end
// Scenario:  Adh. Outside: good / Adh. Tunnel: good / Delay: 5 / Global Perf.: 100.0 % / Course on Time Perf.: 100.0 % / Course Delay Perf.: 100.0 % / Step: 1.0 s / Time: 12:00:00 - 13:30:00
//
// Type    : OT_TimeXPlot
// Desc.   : OT_st1
// x-Legend: [s]
// y-Legend: [km]
//
43858.00	0.0000
43888.00	0.0000
43889.00	0.0007
43890.00	0.0026
43891.00	0.0058
43892.00	0.0104
43893.00	0.0162
43894.00	0.0234
43895.00	0.0318
43896.00	0.0416
43897.00	0.0526
43898.00	0.0648
43899.00	0.0780
43900.00	0.0922
43901.00	0.1073
43902.00	0.1231
43903.00	0.1398
43904.00	0.1572
43905.00	0.1753
43906.00	0.1941
43907.00	0.2135
43908.00	0.2335
43909.00	0.2542
43910.00	0.2754
43911.00	0.2971
43912.00	0.3194
43913.00	0.3422
43914.00	0.3655
43915.00	0.3893
43916.00	0.4136
43917.00	0.4383
43918.00	0.4635
43919.00	0.4892
43920.00	0.5152
43921.00	0.5417
43922.00	0.5686
43923.00	0.5960
43924.00	0.6237
43925.00	0.6518
43926.00	0.6802
43927.00	0.7091
43928.00	0.7383
43929.00	0.7679
43930.00	0.7978
43931.00	0.8280
43932.00	0.8586
43933.00	0.8896
43934.00	0.9208
43935.00	0.9524
43936.00	0.9843
43937.00	1.0165
43938.00	1.0490
43939.00	1.0819
43940.00	1.1150
43941.00	1.1483
43942.00	1.1816
43943.00	1.2150
43944.00	1.2483
43945.00	1.2816
43946.00	1.3150
43947.00	1.3483
43948.00	1.3816
43949.00	1.4150
43950.00	1.4483
43951.00	1.4816
43952.00	1.5150
43953.00	1.5483
43954.00	1.5816
43955.00	1.6150
43956.00	1.6483
43957.00	1.6816
43958.00	1.7150
43959.00	1.7483
43960.00	1.7816
43961.00	1.8150
43962.00	1.8483
43963.00	1.8816
43964.00	1.9150
43965.00	1.9483
43966.00	1.9816
43967.00	2.0150
43968.00	2.0483
43969.00	2.0816
43970.00	2.1150
43971.00	2.1483
43972.00	2.1816
43973.00	2.2150
43974.00	2.2483
43975.00	2.2816
43976.00	2.3150
43977.00	2.3483
43978.00	2.3816
43979.00	2.4150
43980.00	2.4483
43981.00	2.4816
43982.00	2.5150
43983.00	2.5483
43984.00	2.5816
43985.00	2.6150
43986.00	2.6483
43987.00	2.6816
43988.00	2.7150
43989.00	2.7483
43990.00	2.7816
43991.00	2.8150
43992.00	2.8483
43993.00	2.8816
43994.00	2.9150
43995.00	2.9483
43996.00	2.9816
43997.00	3.0150
43998.00	3.0483
43999.00	3.0816
44000.00	3.1150
44001.00	3.1483
44002.00	3.1816
44003.00	3.2150
44004.00	3.2483
44005.00	3.2816
44006.00	3.3150
44007.00	3.3483
44008.00	3.3816
44009.00	3.4150
44010.00	3.4483
44011.00	3.4816
44012.00	3.5150
44013.00	3.5483
44014.00	3.5816
44015.00	3.6150
44016.00	3.6483
44017.00	3.6816
44018.00	3.7150
44019.00	3.7483
44020.00	3.7816
44021.00	3.8150
44022.00	3.8483
44023.00	3.8816
44024.00	3.9150
44025.00	3.9483
44026.00	3.9816
44027.00	4.0150
44028.00	4.0483
44029.00	4.0816
44030.00	4.1150
44031.00	4.1483
44032.00	4.1816
44033.00	4.2150
44034.00	4.2483
44035.00	4.2816
44036.00	4.3150
44037.00	4.3483
44038.00	4.3816
44039.00	4.4150
44040.00	4.4483
44041.00	4.4816
44042.00	4.5150
44043.00	4.5294
44044.00	4.5630
44045.00	4.5954
44046.00	4.6267
44047.00	4.6570
44048.00	4.6860
44049.00	4.7140
44050.00	4.7409
44051.00	4.7666
44052.00	4.7912
44053.00	4.8147
44054.00	4.8371
44055.00	4.8584
44056.00	4.8785
44057.00	4.8975
44058.00	4.9154
44059.00	4.9322
44060.00	4.9479
44061.00	4.9624
44062.00	4.9759
44063.00	4.9882
44064.00	4.9994
44065.00	5.0094
44066.00	5.0184
44067.00	5.0262
44068.00	5.0329
44069.00	5.0385
44070.00	5.0430
44071.00	5.0464
44072.00	5.0486
44073.00	5.0497
44074.00	5.0500
44164.00	5.0500
44165.00	5.0506
44166.00	5.0526
44167.00	5.0558
44168.00	5.0604
44169.00	5.0662
44170.00	5.0734
44171.00	5.0818
44172.00	5.0916
44173.00	5.1026
44174.00	5.1148
44175.00	5.1280
44176.00	5.1422
44177.00	5.1573
44178.00	5.1731
44179.00	5.1898
44180.00	5.2072
44181.00	5.2253
44182.00	5.2441
44183.00	5.2635
44184.00	5.2835
44185.00	5.3042
44186.00	5.3254
44187.00	5.3471
44188.00	5.3694
44189.00	5.3922
44190.00	5.4155
44191.00	5.4393
44192.00	5.4636
44193.00	5.4883
44194.00	5.5135
44195.00	5.5392
44196.00	5.5652
44197.00	5.5917
44198.00	5.6186
44199.00	5.6460
44200.00	5.6737
44201.00	5.7018
44202.00	5.7302
44203.00	5.7591
44204.00	5.7883
44205.00	5.8179
44206.00	5.8478
44207.00	5.8780
44208.00	5.9086
44209.00	5.9396
44210.00	5.9708
44211.00	6.0024
44212.00	6.0343
44213.00	6.0665
44214.00	6.0990
44215.00	6.1319
44216.00	6.1650
44217.00	6.1983
44218.00	6.2316
44219.00	6.2650
44220.00	6.2983
44221.00	6.3316
44222.00	6.3650
44223.00	6.3983
44224.00	6.4316
44225.00	6.4650
44226.00	6.4983
44227.00	6.5316
44228.00	6.5650
44229.00	6.5983
44230.00	6.6316
44231.00	6.6650
44232.00	6.6983
44233.00	6.7316
44234.00	6.7650
44235.00	6.7983
44236.00	6.8316
44237.00	6.8650
44238.00	6.8983
44239.00	6.9316
44240.00	6.9650
44241.00	6.9983
44242.00	7.0316
44243.00	7.0650
44244.00	7.0983
44245.00	7.1316
44246.00	7.1650
44247.00	7.1983
44248.00	7.2316
44249.00	7.2650
44250.00	7.2983
44251.00	7.3316
44252.00	7.3650
44253.00	7.3983
44254.00	7.4316
44255.00	7.4650
44256.00	7.4983
44257.00	7.5316
44258.00	7.5650
44259.00	7.5983
44260.00	7.6316
44261.00	7.6650
44262.00	7.6983
44263.00	7.7316
44264.00	7.7650
44265.00	7.7983
44266.00	7.8316
44267.00	7.8650
44268.00	7.8983
44269.00	7.9317
44270.00	7.9650
44271.00	7.9983
44272.00	8.0317
44273.00	8.0650
44274.00	8.0983
44275.00	8.1317
44276.00	8.1650
44277.00	8.1983
44278.00	8.2317
44279.00	8.2650
44280.00	8.2983
44281.00	8.3317
44282.00	8.3650
44283.00	8.3983
44284.00	8.4316
44285.00	8.4650
44286.00	8.4983
44287.00	8.5316
44288.00	8.5650
44289.00	8.5983
44290.00	8.6316
44291.00	8.6650
44292.00	8.6983
44293.00	8.7316
44294.00	8.7650
44295.00	8.7983
44296.00	8.8316
44297.00	8.8650
44298.00	8.8983
44299.00	8.9316
44300.00	8.9650
44301.00	8.9983
44302.00	9.0316
44303.00	9.0650
44304.00	9.0794
44305.00	9.1130
44306.00	9.1454
44307.00	9.1767
44308.00	9.2070
44309.00	9.2360
44310.00	9.2640
44311.00	9.2909
44312.00	9.3166
44313.00	9.3412
44314.00	9.3647
44315.00	9.3871
44316.00	9.4084
44317.00	9.4285
44318.00	9.4475
44319.00	9.4654
44320.00	9.4822
44321.00	9.4979
44322.00	9.5124
44323.00	9.5259
44324.00	9.5382
44325.00	9.5494
44326.00	9.5594
44327.00	9.5684
44328.00	9.5762
44329.00	9.5829
44330.00	9.5885
44331.00	9.5930
44332.00	9.5964
44333.00	9.5986
44334.00	9.5997
44335.00	9.6000
44425.00	9.6000
44426.00	9.6007
44427.00	9.6026
44428.00	9.6059
44429.00	9.6104
44430.00	9.6163
44431.00	9.6234
44432.00	9.6319
44433.00	9.6416
44434.00	9.6526
44435.00	9.6648
44436.00	9.6780
44437.00	9.6922
44438.00	9.7073
44439.00	9.7231
44440.00	9.7398
44441.00	9.7572
44442.00	9.7753
44443.00	9.7941
44444.00	9.8135
44445.00	9.8336
44446.00	9.8542
44447.00	9.8754
44448.00	9.8971
44449.00	9.9194
44450.00	9.9422
44451.00	9.9655
44452.00	9.9893
44453.00	10.0136
44454.00	10.0383
44455.00	10.0635
44456.00	10.0892
44457.00	10.1152
44458.00	10.1417
44459.00	10.1686
44460.00	10.1960
44461.00	10.2237
44462.00	10.2518
44463.00	10.2802
44464.00	10.3091
44465.00	10.3383
44466.00	10.3679
44467.00	10.3978
44468.00	10.4280
44469.00	10.4586
44470.00	10.4896
44471.00	10.5208
44472.00	10.5524
44473.00	10.5843
44474.00	10.6165
44475.00	10.6490
44476.00	10.6819
44477.00	10.7150
44478.00	10.7483
44479.00	10.7816
44480.00	10.8150
44481.00	10.8483
44482.00	10.8816
44483.00	10.9150
44484.00	10.9483
44485.00	10.9816
44486.00	11.0150
44487.00	11.0483
44488.00	11.0816
44489.00	11.1150
44490.00	11.1483
44491.00	11.1816
44492.00	11.2150
44493.00	11.2483
44494.00	11.2816
44495.00	11.3150
44496.00	11.3483
44497.00	11.3816
44498.00	11.4150
44499.00	11.4483
44500.00	11.4816
44501.00	11.5150
44502.00	11.5483
44503.00	11.5816
44504.00	11.6150
44505.00	11.6483
44506.00	11.6816
44507.00	11.7150
44508.00	11.7483
44509.00	11.7816
44510.00	11.8150
44511.00	11.8483
44512.00	11.8816
44513.00	11.9150
44514.00	11.9483
44515.00	11.9816
44516.00	12.0150
44517.00	12.0483
44518.00	12.0816
44519.00	12.1150
44520.00	12.1483
44521.00	12.1816
44522.00	12.2150
44523.00	12.2483
44524.00	12.2816
44525.00	12.3150
44526.00	12.3483
44527.00	12.3816
44528.00	12.4150
44529.00	12.4483
44530.00	12.4816
44531.00	12.5150
44532.00	12.5483
44533.00	12.5816
44534.00	12.6150
44535.00	12.6483
44536.00	12.6816
44537.00	12.7150
44538.00	12.7483
44539.00	12.7816
44540.00	12.8150
44541.00	12.8483
44542.00	12.8816
44543.00	12.9150
44544.00	12.9483
44545.00	12.9816
44546.00	13.0150
44547.00	13.0483
44548.00	13.0816
44549.00	13.1150
44550.00	13.1483
44551.00	13.1816
44552.00	13.2150
44553.00	13.2483
44554.00	13.2816
44555.00	13.3149
44556.00	13.3483
44557.00	13.3816
44558.00	13.4149
44559.00	13.4483
44560.00	13.4816
44561.00	13.5149
44562.00	13.5483
44563.00	13.5816
44564.00	13.6149
44565.00	13.6294
44566.00	13.6629
44567.00	13.6954
44568.00	13.7267
44569.00	13.7569
44570.00	13.7860
44571.00	13.8140
44572.00	13.8409
44573.00	13.8666
44574.00	13.8912
44575.00	13.9147
44576.00	13.9371
44577.00	13.9583
44578.00	13.9785
44579.00	13.9975
44580.00	14.0154
44581.00	14.0322
44582.00	14.0479
44583.00	14.0624
44584.00	14.0758
44585.00	14.0881
44586.00	14.0993
44587.00	14.1094
44588.00	14.1184
44589.00	14.1262
44590.00	14.1329
44591.00	14.1385
44592.00	14.1430
44593.00	14.1463
44594.00	14.1486
44595.00	14.1497
44596.00	14.1500
44686.00	14.1500
44687.00	14.1506
44688.00	14.1526
44689.00	14.1558
44690.00	14.1604
44691.00	14.1662
44692.00	14.1734
44693.00	14.1818
44694.00	14.1916
44695.00	14.2026
44696.00	14.2148
44697.00	14.2280
44698.00	14.2422
44699.00	14.2572
44700.00	14.2731
44701.00	14.2898
44702.00	14.3072
44703.00	14.3253
44704.00	14.3441
44705.00	14.3635
44706.00	14.3835
44707.00	14.4041
44708.00	14.4253
44709.00	14.4471
44710.00	14.4694
44711.00	14.4922
44712.00	14.5155
44713.00	14.5393
44714.00	14.5635
44715.00	14.5883
44716.00	14.6135
44717.00	14.6391
44718.00	14.6652
44719.00	14.6917
44720.00	14.7186
44721.00	14.7459
44722.00	14.7736
44723.00	14.8017
44724.00	14.8302
44725.00	14.8590
44726.00	14.8883
44727.00	14.9178
44728.00	14.9477
44729.00	14.9780
44730.00	15.0086
44731.00	15.0395
44732.00	15.0708
44733.00	15.1024
44734.00	15.1343
44735.00	15.1665
44736.00	15.1990
44737.00	15.2318
44738.00	15.2649
44739.00	15.2983
44740.00	15.3316
44741.00	15.3649
44742.00	15.3983
44743.00	15.4316
44744.00	15.4649
44745.00	15.4983
44746.00	15.5316
44747.00	15.5649
44748.00	15.5983
44749.00	15.6316
44750.00	15.6649
44751.00	15.6983
44752.00	15.7316
44753.00	15.7649
44754.00	15.7983
44755.00	15.8316
44756.00	15.8649
44757.00	15.8983
44758.00	15.9316
44759.00	15.9649
44760.00	15.9983
44761.00	16.0316
44762.00	16.0649
44763.00	16.0983
44764.00	16.1316
44765.00	16.1649
44766.00	16.1983
44767.00	16.2316
44768.00	16.2649
44769.00	16.2983
44770.00	16.3316
44771.00	16.3649
44772.00	16.3983
44773.00	16.4316
44774.00	16.4649
44775.00	16.4983
44776.00	16.5316
44777.00	16.5649
44778.00	16.5983
44779.00	16.6316
44780.00	16.6649
44781.00	16.6983
44782.00	16.7316
44783.00	16.7649
44784.00	16.7983
44785.00	16.8316
44786.00	16.8649
44787.00	16.8983
44788.00	16.9316
44789.00	16.9649
44790.00	16.9983
44791.00	17.0316
44792.00	17.0649
44793.00	17.0983
44794.00	17.1316
44795.00	17.1650
44796.00	17.1983
44797.00	17.2316
44798.00	17.2650
44799.00	17.2983
44800.00	17.3316
44801.00	17.3650
44802.00	17.3983
44803.00	17.4316
44804.00	17.4650
44805.00	17.4983
44806.00	17.5316
44807.00	17.5650
44808.00	17.5983
44809.00	17.6316
44810.00	17.6650
44811.00	17.6983
44812.00	17.7316
44813.00	17.7650
44814.00	17.7983
44815.00	17.8316
44816.00	17.8650
44817.00	17.8983
44818.00	17.9316
44819.00	17.9650
44820.00	17.9983
44821.00	18.0316
44822.00	18.0650
44823.00	18.0983
44824.00	18.1316
44825.00	18.1650
44826.00	18.1794
44827.00	18.2130
44828.00	18.2454
44829.00	18.2767
44830.00	18.3069
44831.00	18.3360
44832.00	18.3640
44833.00	18.3909
44834.00	18.4166
44835.00	18.4412
44836.00	18.4647
44837.00	18.4871
44838.00	18.5084
44839.00	18.5285
44840.00	18.5475
44841.00	18.5654
44842.00	18.5822
44843.00	18.5979
44844.00	18.6124
44845.00	18.6259
44846.00	18.6382
44847.00	18.6494
44848.00	18.6594
44849.00	18.6684
44850.00	18.6762
44851.00	18.6829
44852.00	18.6885
44853.00	18.6930
44854.00	18.6964
44855.00	18.6986
44856.00	18.6997
44857.00	18.7000
44947.00	18.7000
44948.00	18.7006
44949.00	18.7026
44950.00	18.7058
44951.00	18.7104
44952.00	18.7162
44953.00	18.7234
44954.00	18.7318
44955.00	18.7416
44956.00	18.7526
44957.00	18.7648
44958.00	18.7780
44959.00	18.7922
44960.00	18.8073
44961.00	18.8231
44962.00	18.8398
44963.00	18.8572
44964.00	18.8753
44965.00	18.8941
44966.00	18.9135
44967.00	18.9335
44968.00	18.9542
44969.00	18.9754
44970.00	18.9971
44971.00	19.0194
44972.00	19.0422
44973.00	19.0655
44974.00	19.0893
44975.00	19.1136
44976.00	19.1383
44977.00	19.1635
44978.00	19.1892
44979.00	19.2152
44980.00	19.2417
44981.00	19.2686
44982.00	19.2960
44983.00	19.3237
44984.00	19.3518
44985.00	19.3802
44986.00	19.4091
44987.00	19.4383
44988.00	19.4679
44989.00	19.4978
44990.00	19.5280
44991.00	19.5586
44992.00	19.5896
44993.00	19.6208
44994.00	19.6524
44995.00	19.6843
44996.00	19.7165
44997.00	19.7491
44998.00	19.7819
44999.00	19.8150
45000.00	19.8483
45001.00	19.8816
45002.00	19.9150
45003.00	19.9483
45004.00	19.9817
45005.00	20.0150
45006.00	20.0483
45007.00	20.0817
45008.00	20.1150
45009.00	20.1483
45010.00	20.1817
45011.00	20.2150
45012.00	20.2483
45013.00	20.2817
45014.00	20.3150
45015.00	20.3483
45016.00	20.3817
45017.00	20.4150
45018.00	20.4483
45019.00	20.4817
45020.00	20.5150
45021.00	20.5483
45022.00	20.5817
45023.00	20.6150
45024.00	20.6483
45025.00	20.6817
45026.00	20.7150
45027.00	20.7483
45028.00	20.7817
45029.00	20.8150
45030.00	20.8483
45031.00	20.8817
45032.00	20.9150
45033.00	20.9483
45034.00	20.9817
45035.00	21.0150
45036.00	21.0483
45037.00	21.0817
45038.00	21.1150
45039.00	21.1483
45040.00	21.1817
45041.00	21.2150
45042.00	21.2483
45043.00	21.2817
45044.00	21.3150
45045.00	21.3483
45046.00	21.3817
45047.00	21.4150
45048.00	21.4483
45049.00	21.4817
45050.00	21.5150
45051.00	21.5483
45052.00	21.5817
45053.00	21.6150
45054.00	21.6483
45055.00	21.6817
45056.00	21.7150
45057.00	21.7484
45058.00	21.7817
45059.00	21.8150
45060.00	21.8484
45061.00	21.8817
45062.00	21.9150
45063.00	21.9484
45064.00	21.9817
45065.00	22.0150
45066.00	22.0484
45067.00	22.0817
45068.00	22.1150
45069.00	22.1484
45070.00	22.1817
45071.00	22.2150
45072.00	22.2484
45073.00	22.2817
45074.00	22.3150
45075.00	22.3484
45076.00	22.3817
45077.00	22.4150
45078.00	22.4484
45079.00	22.4817
45080.00	22.5150
45081.00	22.5484
45082.00	22.5817
45083.00	22.6150
45084.00	22.6484
45085.00	22.6817
45086.00	22.7150
45087.00	22.7294
45088.00	22.7630
45089.00	22.7955
45090.00	22.8268
45091.00	22.8570
45092.00	22.8861
45093.00	22.9141
45094.00	22.9409
45095.00	22.9667
45096.00	22.9913
45097.00	23.0148
45098.00	23.0372
45099.00	23.0584
45100.00	23.0786
45101.00	23.0976
45102.00	23.1155
45103.00	23.1323
45104.00	23.1480
45105.00	23.1625
45106.00	23.1759
45107.00	23.1882
45108.00	23.1994
45109.00	23.2095
45110.00	23.2184
45111.00	23.2263
45112.00	23.2330
45113.00	23.2386
45114.00	23.2431
45115.00	23.2464
45116.00	23.2487
45117.00	23.2498
45118.00	23.2501
45208.00	23.2501
45209.00	23.2507
45210.00	23.2527
45211.00	23.2559
45212.00	23.2605
45213.00	23.2663
45214.00	23.2735
45215.00	23.2819
45216.00	23.2917
45217.00	23.3027
45218.00	23.3148
45219.00	23.3281
45220.00	23.3423
45221.00	23.3573
45222.00	23.3732
45223.00	23.3899
45224.00	23.4073
45225.00	23.4254
45226.00	23.4442
45227.00	23.4636
45228.00	23.4836
45229.00	23.5042
45230.00	23.5254
45231.00	23.5472
45232.00	23.5695
45233.00	23.5923
45234.00	23.6156
45235.00	23.6394
45236.00	23.6636
45237.00	23.6884
45238.00	23.7136
45239.00	23.7392
45240.00	23.7653
45241.00	23.7918
45242.00	23.8187
45243.00	23.8460
45244.00	23.8737
45245.00	23.9018
45246.00	23.9303
45247.00	23.9591
45248.00	23.9884
45249.00	24.0179
45250.00	24.0478
45251.00	24.0781
45252.00	24.1087
45253.00	24.1396
45254.00	24.1709
45255.00	24.2025
45256.00	24.2344
45257.00	24.2666
45258.00	24.2991
45259.00	24.3319
45260.00	24.3650
45261.00	24.3984
45262.00	24.4317
45263.00	24.4650
45264.00	24.4984
45265.00	24.5317
45266.00	24.5651
45267.00	24.5984
45268.00	24.6317
45269.00	24.6651
45270.00	24.6984
45271.00	24.7317
45272.00	24.7651
45273.00	24.7984
45274.00	24.8317
45275.00	24.8651
45276.00	24.8984
45277.00	24.9317
45278.00	24.9651
45279.00	24.9984
45280.00	25.0317
45281.00	25.0651
45282.00	25.0984
45283.00	25.1317
45284.00	25.1651
45285.00	25.1984
45286.00	25.2317
45287.00	25.2651
45288.00	25.2984
45289.00	25.3317
45290.00	25.3651
45291.00	25.3984
45292.00	25.4317
45293.00	25.4651
45294.00	25.4984
45295.00	25.5317
45296.00	25.5651
45297.00	25.5984
45298.00	25.6317
45299.00	25.6651
45300.00	25.6984
45301.00	25.7317
45302.00	25.7651
45303.00	25.7984
45304.00	25.8317
45305.00	25.8651
45306.00	25.8984
45307.00	25.9317
45308.00	25.9651
45309.00	25.9984
45310.00	26.0317
45311.00	26.0651
45312.00	26.0984
45313.00	26.1317
45314.00	26.1651
45315.00	26.1984
45316.00	26.2318
45317.00	26.2651
45318.00	26.2984
45319.00	26.3318
45320.00	26.3651
45321.00	26.3984
45322.00	26.4318
45323.00	26.4651
45324.00	26.4984
45325.00	26.5318
45326.00	26.5651
45327.00	26.5984
45328.00	26.6318
45329.00	26.6651
45330.00	26.6984
45331.00	26.7318
45332.00	26.7651
45333.00	26.7984
45334.00	26.8318
45335.00	26.8651
45336.00	26.8984
45337.00	26.9318
45338.00	26.9651
45339.00	26.9984
45340.00	27.0318
45341.00	27.0651
45342.00	27.0984
45343.00	27.1318
45344.00	27.1651
45345.00	27.1984
45346.00	27.2318
45347.00	27.2651
45348.00	27.2795
45349.00	27.3131
45350.00	27.3455
45351.00	27.3769
45352.00	27.4071
45353.00	27.4362
45354.00	27.4641
45355.00	27.4910
45356.00	27.5167
45357.00	27.5414
45358.00	27.5649
45359.00	27.5872
45360.00	27.6085
45361.00	27.6286
45362.00	27.6477
45363.00	27.6656
45364.00	27.6824
45365.00	27.6980
45366.00	27.7126
45367.00	27.7260
45368.00	27.7383
45369.00	27.7495
45370.00	27.7596
45371.00	27.7685
45372.00	27.7763
45373.00	27.7831
45374.00	27.7887
45375.00	27.7931
45376.00	27.7965
45377.00	27.7987
45378.00	27.7999
45379.00	27.8001
45469.00	27.8001
45470.00	27.8008
45471.00	27.8027
45472.00	27.8060
45473.00	27.8105
45474.00	27.8164
45475.00	27.8235
45476.00	27.8320
45477.00	27.8417
45478.00	27.8527
45479.00	27.8649
45480.00	27.8781
45481.00	27.8923
45482.00	27.9074
45483.00	27.9233
45484.00	27.9399
45485.00	27.9573
45486.00	27.9754
45487.00	27.9942
45488.00	28.0136
45489.00	28.0337
45490.00	28.0543
45491.00	28.0755
45492.00	28.0972
45493.00	28.1195
45494.00	28.1423
45495.00	28.1656
45496.00	28.1894
45497.00	28.2137
45498.00	28.2384
45499.00	28.2636
45500.00	28.2893
45501.00	28.3154
45502.00	28.3419
45503.00	28.3688
45504.00	28.3961
45505.00	28.4238
45506.00	28.4519
45507.00	28.4804
45508.00	28.5092
45509.00	28.5384
45510.00	28.5680
45511.00	28.5979
45512.00	28.6282
45513.00	28.6588
45514.00	28.6897
45515.00	28.7210
45516.00	28.7526
45517.00	28.7845
45518.00	28.8167
45519.00	28.8492
45520.00	28.8820
45521.00	28.9151
45522.00	28.9484
45523.00	28.9818
45524.00	29.0151
45525.00	29.0484
45526.00	29.0818
45527.00	29.1151
45528.00	29.1485
45529.00	29.1818
45530.00	29.2151
45531.00	29.2485
45532.00	29.2818
45533.00	29.3151
45534.00	29.3485
45535.00	29.3818
45536.00	29.4151
45537.00	29.4485
45538.00	29.4818
45539.00	29.5151
45540.00	29.5485
45541.00	29.5818
45542.00	29.6151
45543.00	29.6485
45544.00	29.6818
45545.00	29.7151
45546.00	29.7485
45547.00	29.7818
45548.00	29.8151
45549.00	29.8485
45550.00	29.8818
45551.00	29.9151
45552.00	29.9485
45553.00	29.9818
45554.00	30.0151
45555.00	30.0485
45556.00	30.0818
45557.00	30.1151
45558.00	30.1485
45559.00	30.1818
45560.00	30.2151
45561.00	30.2485
45562.00	30.2818
45563.00	30.3151
45564.00	30.3485
45565.00	30.3818
45566.00	30.4151
45567.00	30.4485
45568.00	30.4818
45569.00	30.5151
45570.00	30.5485
45571.00	30.5818
45572.00	30.6151
45573.00	30.6485
45574.00	30.6818
45575.00	30.7151
45576.00	30.7485
45577.00	30.7818
45578.00	30.8152
45579.00	30.8485
45580.00	30.8818
45581.00	30.9152
45582.00	30.9485
45583.00	30.9818
45584.00	31.0152
45585.00	31.0485
45586.00	31.0818
45587.00	31.1152
45588.00	31.1485
45589.00	31.1818
45590.00	31.2152
45591.00	31.2485
45592.00	31.2818
45593.00	31.3152
45594.00	31.3485
45595.00	31.3818
45596.00	31.4152
45597.00	31.4485
45598.00	31.4818
45599.00	31.5152
45600.00	31.5485
45601.00	31.5818
45602.00	31.6152
45603.00	31.6485
45604.00	31.6818
45605.00	31.7152
45606.00	31.7485
45607.00	31.7818
45608.00	31.8152
45609.00	31.8296
45610.00	31.8632
45611.00	31.8956
45612.00	31.9269
45613.00	31.9571
45614.00	31.9862
45615.00	32.0142
45616.00	32.0411
45617.00	32.0668
45618.00	32.0914
45619.00	32.1149
45620.00	32.1373
45621.00	32.1586
45622.00	32.1787
45623.00	32.1977
45624.00	32.2156
45625.00	32.2324
45626.00	32.2481
45627.00	32.2626
45628.00	32.2761
45629.00	32.2884
45630.00	32.2996
45631.00	32.3096
45632.00	32.3186
45633.00	32.3264
45634.00	32.3331
45635.00	32.3387
45636.00	32.3432
45637.00	32.3466
45638.00	32.3488
45639.00	32.3499
45640.00	32.3502
45730.00	32.3502
45731.00	32.3508
45732.00	32.3528
45733.00	32.3560
45734.00	32.3606
45735.00	32.3664
45736.00	32.3736
45737.00	32.3820
45738.00	32.3918
45739.00	32.4028
45740.00	32.4150
45741.00	32.4282
45742.00	32.4424
45743.00	32.4575
45744.00	32.4733
45745.00	32.4900
45746.00	32.5074
45747.00	32.5255
45748.00	32.5443
45749.00	32.5637
45750.00	32.5837
45751.00	32.6044
45752.00	32.6256
45753.00	32.6473
45754.00	32.6696
45755.00	32.6924
45756.00	32.7157
45757.00	32.7395
45758.00	32.7638
45759.00	32.7885
45760.00	32.8137
45761.00	32.8394
45762.00	32.8654
45763.00	32.8919
45764.00	32.9188
45765.00	32.9462
45766.00	32.9739
45767.00	33.0020
45768.00	33.0304
45769.00	33.0593
45770.00	33.0885
45771.00	33.1181
45772.00	33.1480
45773.00	33.1782
45774.00	33.2088
45775.00	33.2398
45776.00	33.2710
45777.00	33.3026
45778.00	33.3345
45779.00	33.3667
45780.00	33.3993
45781.00	33.4321
45782.00	33.4652
45783.00	33.4985
45784.00	33.5318
45785.00	33.5652
45786.00	33.5985
45787.00	33.6318
45788.00	33.6652
45789.00	33.6985
45790.00	33.7318
45791.00	33.7652
45792.00	33.7985
45793.00	33.8318
45794.00	33.8652
45795.00	33.8985
45796.00	33.9318
45797.00	33.9652
45798.00	33.9985
45799.00	34.0318
45800.00	34.0652
45801.00	34.0985
45802.00	34.1318
45803.00	34.1651
45804.00	34.1985
45805.00	34.2318
45806.00	34.2651
45807.00	34.2985
45808.00	34.3318
45809.00	34.3651
45810.00	34.3985
45811.00	34.4318
45812.00	34.4651
45813.00	34.4985
45814.00	34.5318
45815.00	34.5651
45816.00	34.5985
45817.00	34.6318
45818.00	34.6651
45819.00	34.6985
45820.00	34.7318
45821.00	34.7651
45822.00	34.7985
45823.00	34.8318
45824.00	34.8651
45825.00	34.8985
45826.00	34.9318
45827.00	34.9651
45828.00	34.9984
45829.00	35.0318
45830.00	35.0651
45831.00	35.0984
45832.00	35.1318
45833.00	35.1651
45834.00	35.1984
45835.00	35.2318
45836.00	35.2651
45837.00	35.2984
45838.00	35.3318
45839.00	35.3651
45840.00	35.3984
45841.00	35.4318
45842.00	35.4651
45843.00	35.4984
45844.00	35.5318
45845.00	35.5651
45846.00	35.5984
45847.00	35.6318
45848.00	35.6651
45849.00	35.6984
45850.00	35.7318
45851.00	35.7651
45852.00	35.7984
45853.00	35.8317
45854.00	35.8651
45855.00	35.8984
45856.00	35.9317
45857.00	35.9651
45858.00	35.9984
45859.00	36.0317
45860.00	36.0651
45861.00	36.0984
45862.00	36.1317
45863.00	36.1651
45864.00	36.1984
45865.00	36.2317
45866.00	36.2651
45867.00	36.2984
45868.00	36.3317
45869.00	36.3651
45870.00	36.3795
45871.00	36.4130
45872.00	36.4455
45873.00	36.4768
45874.00	36.5070
45875.00	36.5361
45876.00	36.5641
45877.00	36.5910
45878.00	36.6167
45879.00	36.6413
45880.00	36.6648
45881.00	36.6872
45882.00	36.7085
45883.00	36.7286
45884.00	36.7476
45885.00	36.7655
45886.00	36.7823
45887.00	36.7980
45888.00	36.8125
45889.00	36.8260
45890.00	36.8383
45891.00	36.8495
45892.00	36.8595
45893.00	36.8685
45894.00	36.8763
45895.00	36.8830
45896.00	36.8886
45897.00	36.8931
45898.00	36.8965
45899.00	36.8987
45900.00	36.8998
45901.00	36.9001
45991.00	36.9001
45992.00	36.9007
45993.00	36.9027
45994.00	36.9059
45995.00	36.9105
45996.00	36.9163
45997.00	36.9235
45998.00	36.9319
45999.00	36.9417
46000.00	36.9527
46001.00	36.9649
46002.00	36.9781
46003.00	36.9923
46004.00	37.0073
46005.00	37.0232
46006.00	37.0399
46007.00	37.0573
46008.00	37.0754
46009.00	37.0942
46010.00	37.1136
46011.00	37.1336
46012.00	37.1543
46013.00	37.1755
46014.00	37.1972
46015.00	37.2195
46016.00	37.2423
46017.00	37.2656
46018.00	37.2894
46019.00	37.3137
46020.00	37.3384
46021.00	37.3636
46022.00	37.3892
46023.00	37.4153
46024.00	37.4418
46025.00	37.4687
46026.00	37.4960
46027.00	37.5237
46028.00	37.5518
46029.00	37.5803
46030.00	37.6092
46031.00	37.6384
46032.00	37.6679
46033.00	37.6979
46034.00	37.7281
46035.00	37.7587
46036.00	37.7897
46037.00	37.8209
46038.00	37.8525
46039.00	37.8844
46040.00	37.9166
46041.00	37.9491
46042.00	37.9819
46043.00	38.0151
46044.00	38.0484
46045.00	38.0817
46046.00	38.1151
46047.00	38.1484
46048.00	38.1817
46049.00	38.2150
46050.00	38.2484
46051.00	38.2817
46052.00	38.3150
46053.00	38.3484
46054.00	38.3817
46055.00	38.4150
46056.00	38.4484
46057.00	38.4817
46058.00	38.5150
46059.00	38.5484
46060.00	38.5817
46061.00	38.6150
46062.00	38.6484
46063.00	38.6817
46064.00	38.7150
46065.00	38.7484
46066.00	38.7817
46067.00	38.8150
46068.00	38.8484
46069.00	38.8817
46070.00	38.9150
46071.00	38.9484
46072.00	38.9817
46073.00	39.0150
46074.00	39.0483
46075.00	39.0817
46076.00	39.1150
46077.00	39.1483
46078.00	39.1817
46079.00	39.2150
46080.00	39.2483
46081.00	39.2817
46082.00	39.3150
46083.00	39.3483
46084.00	39.3817
46085.00	39.4150
46086.00	39.4483
46087.00	39.4817
46088.00	39.5150
46089.00	39.5483
46090.00	39.5817
46091.00	39.6150
46092.00	39.6483
46093.00	39.6817
46094.00	39.7150
46095.00	39.7483
46096.00	39.7817
46097.00	39.8150
46098.00	39.8483
46099.00	39.8816
46100.00	39.9150
46101.00	39.9483
46102.00	39.9816
46103.00	40.0150
46104.00	40.0483
46105.00	40.0816
46106.00	40.1150
46107.00	40.1483
46108.00	40.1816
46109.00	40.2150
46110.00	40.2483
46111.00	40.2816
46112.00	40.3150
46113.00	40.3483
46114.00	40.3816
46115.00	40.4150
46116.00	40.4483
46117.00	40.4816
46118.00	40.5150
46119.00	40.5483
46120.00	40.5816
46121.00	40.6150
46122.00	40.6483
46123.00	40.6816
46124.00	40.7150
46125.00	40.7483
46126.00	40.7816
46127.00	40.8149
46128.00	40.8483
46129.00	40.8816
46130.00	40.9149
46131.00	40.9294
46132.00	40.9629
46133.00	40.9954
46134.00	41.0267
46135.00	41.0569
46136.00	41.0860
46137.00	41.1140
46138.00	41.1408
46139.00	41.1666
46140.00	41.1912
46141.00	41.2147
46142.00	41.2371
46143.00	41.2583
46144.00	41.2785
46145.00	41.2975
46146.00	41.3154
46147.00	41.3322
46148.00	41.3479
46149.00	41.3624
46150.00	41.3758
46151.00	41.3881
46152.00	41.3993
46153.00	41.4094
46154.00	41.4184
46155.00	41.4262
46156.00	41.4329
46157.00	41.4385
46158.00	41.4430
46159.00	41.4463
46160.00	41.4486
46161.00	41.4497
46162.00	41.4500
46193.00	41.4500
46193.00	41.4500
