# Supplementary material for: OpenTrack simulation model files and output dataset for a copenhagen suburban railway
Source: Data Brief. 2019 Apr 28;25:103952. doi: 10.1016/j.dib.2019.103952 (PMC6562172; doi:10.1016/j.dib.2019.103952)
Supplement: Supplementary file 2 — Multimedia component 2 [file mmc2.zip › Data files submitted/Test Generic for TRC/output/OT_106.step1]

//
// File: C:\OpenTrack\Test Generic for TRC\output/OT_106.step1
//
// Produced by OpenTrack: Fri Dec 14 17:12:56 2018
// Route Reservation of Course: 106
// Desc.: Stopping Follow
// Train: Regio:A SA ( 83 m; 123 t ) (83 m / 123 t)
// Train Speedtype: Reihe R
// Itineraries: 1: Home STA1 to end
// Scenario:  Adh. Outside: good / Adh. Tunnel: good / Delay: 5 / Global Perf.: 100.0 % / Course on Time Perf.: 100.0 % / Course Delay Perf.: 100.0 % / Step: 1.0 s / Time: 12:00:00 - 13:30:00

// Type    : OT_TimeXPlot
// Desc.   : OT_step1
// x-Legend: [s]
// y-Legend: [km]
//
43888.00	0.0000
43888.00	0.5500
43888.00	0.5500
43888.00	1.5500
43889.00	1.5500
43889.00	2.5500
43890.00	2.5500
43890.00	3.5500
43934.00	3.5500
43934.00	4.5500
44027.00	4.5500
44027.00	5.1000
44065.00	5.1000
44065.00	6.1000
44164.00	6.1000
44164.00	7.1000
44165.00	7.1000
44165.00	8.1000
44193.00	8.1000
44193.00	9.1000
44288.00	9.1000
44288.00	9.6500
44326.00	9.6500
44326.00	10.6500
44425.00	10.6500
44425.00	11.6500
44426.00	11.6500
44426.00	12.6500
44454.00	12.6500
44454.00	13.6500
44549.00	13.6500
44549.00	14.2000
44587.00	14.2000
44587.00	15.2000
44686.00	15.2000
44686.00	16.2000
44687.00	16.2000
44687.00	17.2000
44715.00	17.2000
44715.00	18.2000
44810.00	18.2000
44810.00	18.7500
44848.00	18.7500
44848.00	19.7500
44947.00	19.7500
44947.00	20.7500
44948.00	20.7500
44948.00	21.7500
44976.00	21.7500
44976.00	22.7500
45071.00	22.7500
45071.00	23.3000
45109.00	23.3000
45109.00	24.3000
45208.00	24.3000
45208.00	25.3000
45209.00	25.3000
45209.00	26.3000
45237.00	26.3000
45237.00	27.3000
45332.00	27.3000
45332.00	27.8500
45370.00	27.8500
45370.00	28.8500
45469.00	28.8500
45469.00	29.8500
45470.00	29.8500
45470.00	30.8500
45498.00	30.8500
45498.00	31.8500
45593.00	31.8500
45593.00	32.4000
45631.00	32.4000
45631.00	33.4000
45730.00	33.4000
45730.00	34.4000
45731.00	34.4000
45731.00	35.4000
45759.00	35.4000
45759.00	36.4000
45854.00	36.4000
45854.00	36.9500
45892.00	36.9500
45892.00	37.9500
45991.00	37.9500
45991.00	38.9500
45992.00	38.9500
45992.00	39.9500
46020.00	39.9500
46020.00	40.9500
46053.00	40.9500
46053.00	41.5000
46193.00	41.5000
