# Supplementary material for: OpenTrack simulation model files and output dataset for a copenhagen suburban railway
Source: Data Brief. 2019 Apr 28;25:103952. doi: 10.1016/j.dib.2019.103952 (PMC6562172; doi:10.1016/j.dib.2019.103952)
Supplement: Supplementary file 2 — Multimedia component 2 [file mmc2.zip › Data files submitted/Test Generic for TRC/output/OT_106.step2]

//
// File: C:\OpenTrack\Test Generic for TRC\output/OT_106.step2
//
// Produced by OpenTrack: Fri Dec 14 17:12:56 2018
// Route Release of Course: 106
// Desc.: Stopping Follow
// Train: Regio:A SA ( 83 m; 123 t ) (83 m / 123 t)
// Train Speedtype: Reihe R
// Itineraries: 1: Home STA1 to end
// Scenario:  Adh. Outside: good / Adh. Tunnel: good / Delay: 5 / Global Perf.: 100.0 % / Course on Time Perf.: 100.0 % / Course Delay Perf.: 100.0 % / Step: 1.0 s / Time: 12:00:00 - 13:30:00

// Type    : OT_TimeXPlot
// Desc.   : OT_step2
// x-Legend: [s]
// y-Legend: [km]
//
43930.00	0.0000
43930.00	0.5500
43961.00	0.5500
43961.00	1.5500
43991.00	1.5500
43991.00	2.5500
44021.00	2.5500
44021.00	3.5500
44052.00	3.5500
44052.00	4.5500
44184.00	4.5500
44184.00	5.1000
44222.00	5.1000
44222.00	6.1000
44252.00	6.1000
44252.00	7.1000
44282.00	7.1000
44282.00	8.1000
44313.00	8.1000
44313.00	9.1000
44445.00	9.1000
44445.00	9.6500
44483.00	9.6500
44483.00	10.6500
44513.00	10.6500
44513.00	11.6500
44543.00	11.6500
44543.00	12.6500
44574.00	12.6500
44574.00	13.6500
44706.00	13.6500
44706.00	14.2000
44744.00	14.2000
44744.00	15.2000
44774.00	15.2000
44774.00	16.2000
44804.00	16.2000
44804.00	17.2000
44835.00	17.2000
44835.00	18.2000
44967.00	18.2000
44967.00	18.7500
45005.00	18.7500
45005.00	19.7500
45035.00	19.7500
45035.00	20.7500
45065.00	20.7500
45065.00	21.7500
45096.00	21.7500
45096.00	22.7500
45228.00	22.7500
45228.00	23.3000
45266.00	23.3000
45266.00	24.3000
45296.00	24.3000
45296.00	25.3000
45326.00	25.3000
45326.00	26.3000
45357.00	26.3000
45357.00	27.3000
45489.00	27.3000
45489.00	27.8500
45527.00	27.8500
45527.00	28.8500
45557.00	28.8500
45557.00	29.8500
45587.00	29.8500
45587.00	30.8500
45618.00	30.8500
45618.00	31.8500
45750.00	31.8500
45750.00	32.4000
45788.00	32.4000
45788.00	33.4000
45818.00	33.4000
45818.00	34.4000
45848.00	34.4000
45848.00	35.4000
45879.00	35.4000
45879.00	36.4000
46011.00	36.4000
46011.00	36.9500
46049.00	36.9500
46049.00	37.9500
46079.00	37.9500
46079.00	38.9500
46109.00	38.9500
46109.00	39.9500
46140.00	39.9500
46140.00	40.9500
46193.00	40.9500
