# Supplementary material for: OpenTrack simulation model files and output dataset for a copenhagen suburban railway
Source: Data Brief. 2019 Apr 28;25:103952. doi: 10.1016/j.dib.2019.103952 (PMC6562172; doi:10.1016/j.dib.2019.103952)
Supplement: Supplementary file 2 — Multimedia component 2 [file mmc2.zip › Data files submitted/Test Generic for TRC/output/OT_106.ts1]

//
// File: C:\OpenTrack\Test Generic for TRC\output/OT_106.ts1
//
// Produced by OpenTrack: Fri Dec 14 17:12:55 2018
// Time/Distance of Course: 106
// Desc.: Stopping Follow
// Train: Regio:A SA ( 83 m; 123 t ) (83 m / 123 t)
// Train Speedtype: Reihe R
// Itineraries: 1: Home STA1 to end
// Scenario:  Adh. Outside: good / Adh. Tunnel: good / Delay: 5 / Global Perf.: 100.0 % / Course on Time Perf.: 100.0 % / Course Delay Perf.: 100.0 % / Step: 1.0 s / Time: 12:00:00 - 13:30:00
//
// Type    : OT_TimeYPlot
// Desc.   : OT_ts1
// x-Legend: [km]
// y-Legend: [s]
//
0.0000	43858.00
0.0000	43888.00
0.0007	43889.00
0.0026	43890.00
0.0058	43891.00
0.0104	43892.00
0.0162	43893.00
0.0234	43894.00
0.0318	43895.00
0.0416	43896.00
0.0526	43897.00
0.0648	43898.00
0.0780	43899.00
0.0922	43900.00
0.1073	43901.00
0.1231	43902.00
0.1398	43903.00
0.1572	43904.00
0.1753	43905.00
0.1941	43906.00
0.2135	43907.00
0.2335	43908.00
0.2542	43909.00
0.2754	43910.00
0.2971	43911.00
0.3194	43912.00
0.3422	43913.00
0.3655	43914.00
0.3893	43915.00
0.4136	43916.00
0.4383	43917.00
0.4635	43918.00
0.4892	43919.00
0.5152	43920.00
0.5417	43921.00
0.5686	43922.00
0.5960	43923.00
0.6237	43924.00
0.6518	43925.00
0.6802	43926.00
0.7091	43927.00
0.7383	43928.00
0.7679	43929.00
0.7978	43930.00
0.8280	43931.00
0.8586	43932.00
0.8896	43933.00
0.9208	43934.00
0.9524	43935.00
0.9843	43936.00
1.0165	43937.00
1.0490	43938.00
1.0819	43939.00
1.1150	43940.00
1.1483	43941.00
1.1816	43942.00
1.2150	43943.00
1.2483	43944.00
1.2816	43945.00
1.3150	43946.00
1.3483	43947.00
1.3816	43948.00
1.4150	43949.00
1.4483	43950.00
1.4816	43951.00
1.5150	43952.00
1.5483	43953.00
1.5816	43954.00
1.6150	43955.00
1.6483	43956.00
1.6816	43957.00
1.7150	43958.00
1.7483	43959.00
1.7816	43960.00
1.8150	43961.00
1.8483	43962.00
1.8816	43963.00
1.9150	43964.00
1.9483	43965.00
1.9816	43966.00
2.0150	43967.00
2.0483	43968.00
2.0816	43969.00
2.1150	43970.00
2.1483	43971.00
2.1816	43972.00
2.2150	43973.00
2.2483	43974.00
2.2816	43975.00
2.3150	43976.00
2.3483	43977.00
2.3816	43978.00
2.4150	43979.00
2.4483	43980.00
2.4816	43981.00
2.5150	43982.00
2.5483	43983.00
2.5816	43984.00
2.6150	43985.00
2.6483	43986.00
2.6816	43987.00
2.7150	43988.00
2.7483	43989.00
2.7816	43990.00
2.8150	43991.00
2.8483	43992.00
2.8816	43993.00
2.9150	43994.00
2.9483	43995.00
2.9816	43996.00
3.0150	43997.00
3.0483	43998.00
3.0816	43999.00
3.1150	44000.00
3.1483	44001.00
3.1816	44002.00
3.2150	44003.00
3.2483	44004.00
3.2816	44005.00
3.3150	44006.00
3.3483	44007.00
3.3816	44008.00
3.4150	44009.00
3.4483	44010.00
3.4816	44011.00
3.5150	44012.00
3.5483	44013.00
3.5816	44014.00
3.6150	44015.00
3.6483	44016.00
3.6816	44017.00
3.7150	44018.00
3.7483	44019.00
3.7816	44020.00
3.8150	44021.00
3.8483	44022.00
3.8816	44023.00
3.9150	44024.00
3.9483	44025.00
3.9816	44026.00
4.0150	44027.00
4.0483	44028.00
4.0816	44029.00
4.1150	44030.00
4.1483	44031.00
4.1816	44032.00
4.2150	44033.00
4.2483	44034.00
4.2816	44035.00
4.3150	44036.00
4.3483	44037.00
4.3816	44038.00
4.4150	44039.00
4.4483	44040.00
4.4816	44041.00
4.5150	44042.00
4.5294	44043.00
4.5630	44044.00
4.5954	44045.00
4.6267	44046.00
4.6570	44047.00
4.6860	44048.00
4.7140	44049.00
4.7409	44050.00
4.7666	44051.00
4.7912	44052.00
4.8147	44053.00
4.8371	44054.00
4.8584	44055.00
4.8785	44056.00
4.8975	44057.00
4.9154	44058.00
4.9322	44059.00
4.9479	44060.00
4.9624	44061.00
4.9759	44062.00
4.9882	44063.00
4.9994	44064.00
5.0094	44065.00
5.0184	44066.00
5.0262	44067.00
5.0329	44068.00
5.0385	44069.00
5.0430	44070.00
5.0464	44071.00
5.0486	44072.00
5.0497	44073.00
5.0500	44074.00
5.0500	44164.00
5.0506	44165.00
5.0526	44166.00
5.0558	44167.00
5.0604	44168.00
5.0662	44169.00
5.0734	44170.00
5.0818	44171.00
5.0916	44172.00
5.1026	44173.00
5.1148	44174.00
5.1280	44175.00
5.1422	44176.00
5.1573	44177.00
5.1731	44178.00
5.1898	44179.00
5.2072	44180.00
5.2253	44181.00
5.2441	44182.00
5.2635	44183.00
5.2835	44184.00
5.3042	44185.00
5.3254	44186.00
5.3471	44187.00
5.3694	44188.00
5.3922	44189.00
5.4155	44190.00
5.4393	44191.00
5.4636	44192.00
5.4883	44193.00
5.5135	44194.00
5.5392	44195.00
5.5652	44196.00
5.5917	44197.00
5.6186	44198.00
5.6460	44199.00
5.6737	44200.00
5.7018	44201.00
5.7302	44202.00
5.7591	44203.00
5.7883	44204.00
5.8179	44205.00
5.8478	44206.00
5.8780	44207.00
5.9086	44208.00
5.9396	44209.00
5.9708	44210.00
6.0024	44211.00
6.0343	44212.00
6.0665	44213.00
6.0990	44214.00
6.1319	44215.00
6.1650	44216.00
6.1983	44217.00
6.2316	44218.00
6.2650	44219.00
6.2983	44220.00
6.3316	44221.00
6.3650	44222.00
6.3983	44223.00
6.4316	44224.00
6.4650	44225.00
6.4983	44226.00
6.5316	44227.00
6.5650	44228.00
6.5983	44229.00
6.6316	44230.00
6.6650	44231.00
6.6983	44232.00
6.7316	44233.00
6.7650	44234.00
6.7983	44235.00
6.8316	44236.00
6.8650	44237.00
6.8983	44238.00
6.9316	44239.00
6.9650	44240.00
6.9983	44241.00
7.0316	44242.00
7.0650	44243.00
7.0983	44244.00
7.1316	44245.00
7.1650	44246.00
7.1983	44247.00
7.2316	44248.00
7.2650	44249.00
7.2983	44250.00
7.3316	44251.00
7.3650	44252.00
7.3983	44253.00
7.4316	44254.00
7.4650	44255.00
7.4983	44256.00
7.5316	44257.00
7.5650	44258.00
7.5983	44259.00
7.6316	44260.00
7.6650	44261.00
7.6983	44262.00
7.7316	44263.00
7.7650	44264.00
7.7983	44265.00
7.8316	44266.00
7.8650	44267.00
7.8983	44268.00
7.9317	44269.00
7.9650	44270.00
7.9983	44271.00
8.0317	44272.00
8.0650	44273.00
8.0983	44274.00
8.1317	44275.00
8.1650	44276.00
8.1983	44277.00
8.2317	44278.00
8.2650	44279.00
8.2983	44280.00
8.3317	44281.00
8.3650	44282.00
8.3983	44283.00
8.4316	44284.00
8.4650	44285.00
8.4983	44286.00
8.5316	44287.00
8.5650	44288.00
8.5983	44289.00
8.6316	44290.00
8.6650	44291.00
8.6983	44292.00
8.7316	44293.00
8.7650	44294.00
8.7983	44295.00
8.8316	44296.00
8.8650	44297.00
8.8983	44298.00
8.9316	44299.00
8.9650	44300.00
8.9983	44301.00
9.0316	44302.00
9.0650	44303.00
9.0794	44304.00
9.1130	44305.00
9.1454	44306.00
9.1767	44307.00
9.2070	44308.00
9.2360	44309.00
9.2640	44310.00
9.2909	44311.00
9.3166	44312.00
9.3412	44313.00
9.3647	44314.00
9.3871	44315.00
9.4084	44316.00
9.4285	44317.00
9.4475	44318.00
9.4654	44319.00
9.4822	44320.00
9.4979	44321.00
9.5124	44322.00
9.5259	44323.00
9.5382	44324.00
9.5494	44325.00
9.5594	44326.00
9.5684	44327.00
9.5762	44328.00
9.5829	44329.00
9.5885	44330.00
9.5930	44331.00
9.5964	44332.00
9.5986	44333.00
9.5997	44334.00
9.6000	44335.00
9.6000	44425.00
9.6007	44426.00
9.6026	44427.00
9.6059	44428.00
9.6104	44429.00
9.6163	44430.00
9.6234	44431.00
9.6319	44432.00
9.6416	44433.00
9.6526	44434.00
9.6648	44435.00
9.6780	44436.00
9.6922	44437.00
9.7073	44438.00
9.7231	44439.00
9.7398	44440.00
9.7572	44441.00
9.7753	44442.00
9.7941	44443.00
9.8135	44444.00
9.8336	44445.00
9.8542	44446.00
9.8754	44447.00
9.8971	44448.00
9.9194	44449.00
9.9422	44450.00
9.9655	44451.00
9.9893	44452.00
10.0136	44453.00
10.0383	44454.00
10.0635	44455.00
10.0892	44456.00
10.1152	44457.00
10.1417	44458.00
10.1686	44459.00
10.1960	44460.00
10.2237	44461.00
10.2518	44462.00
10.2802	44463.00
10.3091	44464.00
10.3383	44465.00
10.3679	44466.00
10.3978	44467.00
10.4280	44468.00
10.4586	44469.00
10.4896	44470.00
10.5208	44471.00
10.5524	44472.00
10.5843	44473.00
10.6165	44474.00
10.6490	44475.00
10.6819	44476.00
10.7150	44477.00
10.7483	44478.00
10.7816	44479.00
10.8150	44480.00
10.8483	44481.00
10.8816	44482.00
10.9150	44483.00
10.9483	44484.00
10.9816	44485.00
11.0150	44486.00
11.0483	44487.00
11.0816	44488.00
11.1150	44489.00
11.1483	44490.00
11.1816	44491.00
11.2150	44492.00
11.2483	44493.00
11.2816	44494.00
11.3150	44495.00
11.3483	44496.00
11.3816	44497.00
11.4150	44498.00
11.4483	44499.00
11.4816	44500.00
11.5150	44501.00
11.5483	44502.00
11.5816	44503.00
11.6150	44504.00
11.6483	44505.00
11.6816	44506.00
11.7150	44507.00
11.7483	44508.00
11.7816	44509.00
11.8150	44510.00
11.8483	44511.00
11.8816	44512.00
11.9150	44513.00
11.9483	44514.00
11.9816	44515.00
12.0150	44516.00
12.0483	44517.00
12.0816	44518.00
12.1150	44519.00
12.1483	44520.00
12.1816	44521.00
12.2150	44522.00
12.2483	44523.00
12.2816	44524.00
12.3150	44525.00
12.3483	44526.00
12.3816	44527.00
12.4150	44528.00
12.4483	44529.00
12.4816	44530.00
12.5150	44531.00
12.5483	44532.00
12.5816	44533.00
12.6150	44534.00
12.6483	44535.00
12.6816	44536.00
12.7150	44537.00
12.7483	44538.00
12.7816	44539.00
12.8150	44540.00
12.8483	44541.00
12.8816	44542.00
12.9150	44543.00
12.9483	44544.00
12.9816	44545.00
13.0150	44546.00
13.0483	44547.00
13.0816	44548.00
13.1150	44549.00
13.1483	44550.00
13.1816	44551.00
13.2150	44552.00
13.2483	44553.00
13.2816	44554.00
13.3149	44555.00
13.3483	44556.00
13.3816	44557.00
13.4149	44558.00
13.4483	44559.00
13.4816	44560.00
13.5149	44561.00
13.5483	44562.00
13.5816	44563.00
13.6149	44564.00
13.6294	44565.00
13.6629	44566.00
13.6954	44567.00
13.7267	44568.00
13.7569	44569.00
13.7860	44570.00
13.8140	44571.00
13.8409	44572.00
13.8666	44573.00
13.8912	44574.00
13.9147	44575.00
13.9371	44576.00
13.9583	44577.00
13.9785	44578.00
13.9975	44579.00
14.0154	44580.00
14.0322	44581.00
14.0479	44582.00
14.0624	44583.00
14.0758	44584.00
14.0881	44585.00
14.0993	44586.00
14.1094	44587.00
14.1184	44588.00
14.1262	44589.00
14.1329	44590.00
14.1385	44591.00
14.1430	44592.00
14.1463	44593.00
14.1486	44594.00
14.1497	44595.00
14.1500	44596.00
14.1500	44686.00
14.1506	44687.00
14.1526	44688.00
14.1558	44689.00
14.1604	44690.00
14.1662	44691.00
14.1734	44692.00
14.1818	44693.00
14.1916	44694.00
14.2026	44695.00
14.2148	44696.00
14.2280	44697.00
14.2422	44698.00
14.2572	44699.00
14.2731	44700.00
14.2898	44701.00
14.3072	44702.00
14.3253	44703.00
14.3441	44704.00
14.3635	44705.00
14.3835	44706.00
14.4041	44707.00
14.4253	44708.00
14.4471	44709.00
14.4694	44710.00
14.4922	44711.00
14.5155	44712.00
14.5393	44713.00
14.5635	44714.00
14.5883	44715.00
14.6135	44716.00
14.6391	44717.00
14.6652	44718.00
14.6917	44719.00
14.7186	44720.00
14.7459	44721.00
14.7736	44722.00
14.8017	44723.00
14.8302	44724.00
14.8590	44725.00
14.8883	44726.00
14.9178	44727.00
14.9477	44728.00
14.9780	44729.00
15.0086	44730.00
15.0395	44731.00
15.0708	44732.00
15.1024	44733.00
15.1343	44734.00
15.1665	44735.00
15.1990	44736.00
15.2318	44737.00
15.2649	44738.00
15.2983	44739.00
15.3316	44740.00
15.3649	44741.00
15.3983	44742.00
15.4316	44743.00
15.4649	44744.00
15.4983	44745.00
15.5316	44746.00
15.5649	44747.00
15.5983	44748.00
15.6316	44749.00
15.6649	44750.00
15.6983	44751.00
15.7316	44752.00
15.7649	44753.00
15.7983	44754.00
15.8316	44755.00
15.8649	44756.00
15.8983	44757.00
15.9316	44758.00
15.9649	44759.00
15.9983	44760.00
16.0316	44761.00
16.0649	44762.00
16.0983	44763.00
16.1316	44764.00
16.1649	44765.00
16.1983	44766.00
16.2316	44767.00
16.2649	44768.00
16.2983	44769.00
16.3316	44770.00
16.3649	44771.00
16.3983	44772.00
16.4316	44773.00
16.4649	44774.00
16.4983	44775.00
16.5316	44776.00
16.5649	44777.00
16.5983	44778.00
16.6316	44779.00
16.6649	44780.00
16.6983	44781.00
16.7316	44782.00
16.7649	44783.00
16.7983	44784.00
16.8316	44785.00
16.8649	44786.00
16.8983	44787.00
16.9316	44788.00
16.9649	44789.00
16.9983	44790.00
17.0316	44791.00
17.0649	44792.00
17.0983	44793.00
17.1316	44794.00
17.1650	44795.00
17.1983	44796.00
17.2316	44797.00
17.2650	44798.00
17.2983	44799.00
17.3316	44800.00
17.3650	44801.00
17.3983	44802.00
17.4316	44803.00
17.4650	44804.00
17.4983	44805.00
17.5316	44806.00
17.5650	44807.00
17.5983	44808.00
17.6316	44809.00
17.6650	44810.00
17.6983	44811.00
17.7316	44812.00
17.7650	44813.00
17.7983	44814.00
17.8316	44815.00
17.8650	44816.00
17.8983	44817.00
17.9316	44818.00
17.9650	44819.00
17.9983	44820.00
18.0316	44821.00
18.0650	44822.00
18.0983	44823.00
18.1316	44824.00
18.1650	44825.00
18.1794	44826.00
18.2130	44827.00
18.2454	44828.00
18.2767	44829.00
18.3069	44830.00
18.3360	44831.00
18.3640	44832.00
18.3909	44833.00
18.4166	44834.00
18.4412	44835.00
18.4647	44836.00
18.4871	44837.00
18.5084	44838.00
18.5285	44839.00
18.5475	44840.00
18.5654	44841.00
18.5822	44842.00
18.5979	44843.00
18.6124	44844.00
18.6259	44845.00
18.6382	44846.00
18.6494	44847.00
18.6594	44848.00
18.6684	44849.00
18.6762	44850.00
18.6829	44851.00
18.6885	44852.00
18.6930	44853.00
18.6964	44854.00
18.6986	44855.00
18.6997	44856.00
18.7000	44857.00
18.7000	44947.00
18.7006	44948.00
18.7026	44949.00
18.7058	44950.00
18.7104	44951.00
18.7162	44952.00
18.7234	44953.00
18.7318	44954.00
18.7416	44955.00
18.7526	44956.00
18.7648	44957.00
18.7780	44958.00
18.7922	44959.00
18.8073	44960.00
18.8231	44961.00
18.8398	44962.00
18.8572	44963.00
18.8753	44964.00
18.8941	44965.00
18.9135	44966.00
18.9335	44967.00
18.9542	44968.00
18.9754	44969.00
18.9971	44970.00
19.0194	44971.00
19.0422	44972.00
19.0655	44973.00
19.0893	44974.00
19.1136	44975.00
19.1383	44976.00
19.1635	44977.00
19.1892	44978.00
19.2152	44979.00
19.2417	44980.00
19.2686	44981.00
19.2960	44982.00
19.3237	44983.00
19.3518	44984.00
19.3802	44985.00
19.4091	44986.00
19.4383	44987.00
19.4679	44988.00
19.4978	44989.00
19.5280	44990.00
19.5586	44991.00
19.5896	44992.00
19.6208	44993.00
19.6524	44994.00
19.6843	44995.00
19.7165	44996.00
19.7491	44997.00
19.7819	44998.00
19.8150	44999.00
19.8483	45000.00
19.8816	45001.00
19.9150	45002.00
19.9483	45003.00
19.9817	45004.00
20.0150	45005.00
20.0483	45006.00
20.0817	45007.00
20.1150	45008.00
20.1483	45009.00
20.1817	45010.00
20.2150	45011.00
20.2483	45012.00
20.2817	45013.00
20.3150	45014.00
20.3483	45015.00
20.3817	45016.00
20.4150	45017.00
20.4483	45018.00
20.4817	45019.00
20.5150	45020.00
20.5483	45021.00
20.5817	45022.00
20.6150	45023.00
20.6483	45024.00
20.6817	45025.00
20.7150	45026.00
20.7483	45027.00
20.7817	45028.00
20.8150	45029.00
20.8483	45030.00
20.8817	45031.00
20.9150	45032.00
20.9483	45033.00
20.9817	45034.00
21.0150	45035.00
21.0483	45036.00
21.0817	45037.00
21.1150	45038.00
21.1483	45039.00
21.1817	45040.00
21.2150	45041.00
21.2483	45042.00
21.2817	45043.00
21.3150	45044.00
21.3483	45045.00
21.3817	45046.00
21.4150	45047.00
21.4483	45048.00
21.4817	45049.00
21.5150	45050.00
21.5483	45051.00
21.5817	45052.00
21.6150	45053.00
21.6483	45054.00
21.6817	45055.00
21.7150	45056.00
21.7484	45057.00
21.7817	45058.00
21.8150	45059.00
21.8484	45060.00
21.8817	45061.00
21.9150	45062.00
21.9484	45063.00
21.9817	45064.00
22.0150	45065.00
22.0484	45066.00
22.0817	45067.00
22.1150	45068.00
22.1484	45069.00
22.1817	45070.00
22.2150	45071.00
22.2484	45072.00
22.2817	45073.00
22.3150	45074.00
22.3484	45075.00
22.3817	45076.00
22.4150	45077.00
22.4484	45078.00
22.4817	45079.00
22.5150	45080.00
22.5484	45081.00
22.5817	45082.00
22.6150	45083.00
22.6484	45084.00
22.6817	45085.00
22.7150	45086.00
22.7294	45087.00
22.7630	45088.00
22.7955	45089.00
22.8268	45090.00
22.8570	45091.00
22.8861	45092.00
22.9141	45093.00
22.9409	45094.00
22.9667	45095.00
22.9913	45096.00
23.0148	45097.00
23.0372	45098.00
23.0584	45099.00
23.0786	45100.00
23.0976	45101.00
23.1155	45102.00
23.1323	45103.00
23.1480	45104.00
23.1625	45105.00
23.1759	45106.00
23.1882	45107.00
23.1994	45108.00
23.2095	45109.00
23.2184	45110.00
23.2263	45111.00
23.2330	45112.00
23.2386	45113.00
23.2431	45114.00
23.2464	45115.00
23.2487	45116.00
23.2498	45117.00
23.2501	45118.00
23.2501	45208.00
23.2507	45209.00
23.2527	45210.00
23.2559	45211.00
23.2605	45212.00
23.2663	45213.00
23.2735	45214.00
23.2819	45215.00
23.2917	45216.00
23.3027	45217.00
23.3148	45218.00
23.3281	45219.00
23.3423	45220.00
23.3573	45221.00
23.3732	45222.00
23.3899	45223.00
23.4073	45224.00
23.4254	45225.00
23.4442	45226.00
23.4636	45227.00
23.4836	45228.00
23.5042	45229.00
23.5254	45230.00
23.5472	45231.00
23.5695	45232.00
23.5923	45233.00
23.6156	45234.00
23.6394	45235.00
23.6636	45236.00
23.6884	45237.00
23.7136	45238.00
23.7392	45239.00
23.7653	45240.00
23.7918	45241.00
23.8187	45242.00
23.8460	45243.00
23.8737	45244.00
23.9018	45245.00
23.9303	45246.00
23.9591	45247.00
23.9884	45248.00
24.0179	45249.00
24.0478	45250.00
24.0781	45251.00
24.1087	45252.00
24.1396	45253.00
24.1709	45254.00
24.2025	45255.00
24.2344	45256.00
24.2666	45257.00
24.2991	45258.00
24.3319	45259.00
24.3650	45260.00
24.3984	45261.00
24.4317	45262.00
24.4650	45263.00
24.4984	45264.00
24.5317	45265.00
24.5651	45266.00
24.5984	45267.00
24.6317	45268.00
24.6651	45269.00
24.6984	45270.00
24.7317	45271.00
24.7651	45272.00
24.7984	45273.00
24.8317	45274.00
24.8651	45275.00
24.8984	45276.00
24.9317	45277.00
24.9651	45278.00
24.9984	45279.00
25.0317	45280.00
25.0651	45281.00
25.0984	45282.00
25.1317	45283.00
25.1651	45284.00
25.1984	45285.00
25.2317	45286.00
25.2651	45287.00
25.2984	45288.00
25.3317	45289.00
25.3651	45290.00
25.3984	45291.00
25.4317	45292.00
25.4651	45293.00
25.4984	45294.00
25.5317	45295.00
25.5651	45296.00
25.5984	45297.00
25.6317	45298.00
25.6651	45299.00
25.6984	45300.00
25.7317	45301.00
25.7651	45302.00
25.7984	45303.00
25.8317	45304.00
25.8651	45305.00
25.8984	45306.00
25.9317	45307.00
25.9651	45308.00
25.9984	45309.00
26.0317	45310.00
26.0651	45311.00
26.0984	45312.00
26.1317	45313.00
26.1651	45314.00
26.1984	45315.00
26.2318	45316.00
26.2651	45317.00
26.2984	45318.00
26.3318	45319.00
26.3651	45320.00
26.3984	45321.00
26.4318	45322.00
26.4651	45323.00
26.4984	45324.00
26.5318	45325.00
26.5651	45326.00
26.5984	45327.00
26.6318	45328.00
26.6651	45329.00
26.6984	45330.00
26.7318	45331.00
26.7651	45332.00
26.7984	45333.00
26.8318	45334.00
26.8651	45335.00
26.8984	45336.00
26.9318	45337.00
26.9651	45338.00
26.9984	45339.00
27.0318	45340.00
27.0651	45341.00
27.0984	45342.00
27.1318	45343.00
27.1651	45344.00
27.1984	45345.00
27.2318	45346.00
27.2651	45347.00
27.2795	45348.00
27.3131	45349.00
27.3455	45350.00
27.3769	45351.00
27.4071	45352.00
27.4362	45353.00
27.4641	45354.00
27.4910	45355.00
27.5167	45356.00
27.5414	45357.00
27.5649	45358.00
27.5872	45359.00
27.6085	45360.00
27.6286	45361.00
27.6477	45362.00
27.6656	45363.00
27.6824	45364.00
27.6980	45365.00
27.7126	45366.00
27.7260	45367.00
27.7383	45368.00
27.7495	45369.00
27.7596	45370.00
27.7685	45371.00
27.7763	45372.00
27.7831	45373.00
27.7887	45374.00
27.7931	45375.00
27.7965	45376.00
27.7987	45377.00
27.7999	45378.00
27.8001	45379.00
27.8001	45469.00
27.8008	45470.00
27.8027	45471.00
27.8060	45472.00
27.8105	45473.00
27.8164	45474.00
27.8235	45475.00
27.8320	45476.00
27.8417	45477.00
27.8527	45478.00
27.8649	45479.00
27.8781	45480.00
27.8923	45481.00
27.9074	45482.00
27.9233	45483.00
27.9399	45484.00
27.9573	45485.00
27.9754	45486.00
27.9942	45487.00
28.0136	45488.00
28.0337	45489.00
28.0543	45490.00
28.0755	45491.00
28.0972	45492.00
28.1195	45493.00
28.1423	45494.00
28.1656	45495.00
28.1894	45496.00
28.2137	45497.00
28.2384	45498.00
28.2636	45499.00
28.2893	45500.00
28.3154	45501.00
28.3419	45502.00
28.3688	45503.00
28.3961	45504.00
28.4238	45505.00
28.4519	45506.00
28.4804	45507.00
28.5092	45508.00
28.5384	45509.00
28.5680	45510.00
28.5979	45511.00
28.6282	45512.00
28.6588	45513.00
28.6897	45514.00
28.7210	45515.00
28.7526	45516.00
28.7845	45517.00
28.8167	45518.00
28.8492	45519.00
28.8820	45520.00
28.9151	45521.00
28.9484	45522.00
28.9818	45523.00
29.0151	45524.00
29.0484	45525.00
29.0818	45526.00
29.1151	45527.00
29.1485	45528.00
29.1818	45529.00
29.2151	45530.00
29.2485	45531.00
29.2818	45532.00
29.3151	45533.00
29.3485	45534.00
29.3818	45535.00
29.4151	45536.00
29.4485	45537.00
29.4818	45538.00
29.5151	45539.00
29.5485	45540.00
29.5818	45541.00
29.6151	45542.00
29.6485	45543.00
29.6818	45544.00
29.7151	45545.00
29.7485	45546.00
29.7818	45547.00
29.8151	45548.00
29.8485	45549.00
29.8818	45550.00
29.9151	45551.00
29.9485	45552.00
29.9818	45553.00
30.0151	45554.00
30.0485	45555.00
30.0818	45556.00
30.1151	45557.00
30.1485	45558.00
30.1818	45559.00
30.2151	45560.00
30.2485	45561.00
30.2818	45562.00
30.3151	45563.00
30.3485	45564.00
30.3818	45565.00
30.4151	45566.00
30.4485	45567.00
30.4818	45568.00
30.5151	45569.00
30.5485	45570.00
30.5818	45571.00
30.6151	45572.00
30.6485	45573.00
30.6818	45574.00
30.7151	45575.00
30.7485	45576.00
30.7818	45577.00
30.8152	45578.00
30.8485	45579.00
30.8818	45580.00
30.9152	45581.00
30.9485	45582.00
30.9818	45583.00
31.0152	45584.00
31.0485	45585.00
31.0818	45586.00
31.1152	45587.00
31.1485	45588.00
31.1818	45589.00
31.2152	45590.00
31.2485	45591.00
31.2818	45592.00
31.3152	45593.00
31.3485	45594.00
31.3818	45595.00
31.4152	45596.00
31.4485	45597.00
31.4818	45598.00
31.5152	45599.00
31.5485	45600.00
31.5818	45601.00
31.6152	45602.00
31.6485	45603.00
31.6818	45604.00
31.7152	45605.00
31.7485	45606.00
31.7818	45607.00
31.8152	45608.00
31.8296	45609.00
31.8632	45610.00
31.8956	45611.00
31.9269	45612.00
31.9571	45613.00
31.9862	45614.00
32.0142	45615.00
32.0411	45616.00
32.0668	45617.00
32.0914	45618.00
32.1149	45619.00
32.1373	45620.00
32.1586	45621.00
32.1787	45622.00
32.1977	45623.00
32.2156	45624.00
32.2324	45625.00
32.2481	45626.00
32.2626	45627.00
32.2761	45628.00
32.2884	45629.00
32.2996	45630.00
32.3096	45631.00
32.3186	45632.00
32.3264	45633.00
32.3331	45634.00
32.3387	45635.00
32.3432	45636.00
32.3466	45637.00
32.3488	45638.00
32.3499	45639.00
32.3502	45640.00
32.3502	45730.00
32.3508	45731.00
32.3528	45732.00
32.3560	45733.00
32.3606	45734.00
32.3664	45735.00
32.3736	45736.00
32.3820	45737.00
32.3918	45738.00
32.4028	45739.00
32.4150	45740.00
32.4282	45741.00
32.4424	45742.00
32.4575	45743.00
32.4733	45744.00
32.4900	45745.00
32.5074	45746.00
32.5255	45747.00
32.5443	45748.00
32.5637	45749.00
32.5837	45750.00
32.6044	45751.00
32.6256	45752.00
32.6473	45753.00
32.6696	45754.00
32.6924	45755.00
32.7157	45756.00
32.7395	45757.00
32.7638	45758.00
32.7885	45759.00
32.8137	45760.00
32.8394	45761.00
32.8654	45762.00
32.8919	45763.00
32.9188	45764.00
32.9462	45765.00
32.9739	45766.00
33.0020	45767.00
33.0304	45768.00
33.0593	45769.00
33.0885	45770.00
33.1181	45771.00
33.1480	45772.00
33.1782	45773.00
33.2088	45774.00
33.2398	45775.00
33.2710	45776.00
33.3026	45777.00
33.3345	45778.00
33.3667	45779.00
33.3993	45780.00
33.4321	45781.00
33.4652	45782.00
33.4985	45783.00
33.5318	45784.00
33.5652	45785.00
33.5985	45786.00
33.6318	45787.00
33.6652	45788.00
33.6985	45789.00
33.7318	45790.00
33.7652	45791.00
33.7985	45792.00
33.8318	45793.00
33.8652	45794.00
33.8985	45795.00
33.9318	45796.00
33.9652	45797.00
33.9985	45798.00
34.0318	45799.00
34.0652	45800.00
34.0985	45801.00
34.1318	45802.00
34.1651	45803.00
34.1985	45804.00
34.2318	45805.00
34.2651	45806.00
34.2985	45807.00
34.3318	45808.00
34.3651	45809.00
34.3985	45810.00
34.4318	45811.00
34.4651	45812.00
34.4985	45813.00
34.5318	45814.00
34.5651	45815.00
34.5985	45816.00
34.6318	45817.00
34.6651	45818.00
34.6985	45819.00
34.7318	45820.00
34.7651	45821.00
34.7985	45822.00
34.8318	45823.00
34.8651	45824.00
34.8985	45825.00
34.9318	45826.00
34.9651	45827.00
34.9984	45828.00
35.0318	45829.00
35.0651	45830.00
35.0984	45831.00
35.1318	45832.00
35.1651	45833.00
35.1984	45834.00
35.2318	45835.00
35.2651	45836.00
35.2984	45837.00
35.3318	45838.00
35.3651	45839.00
35.3984	45840.00
35.4318	45841.00
35.4651	45842.00
35.4984	45843.00
35.5318	45844.00
35.5651	45845.00
35.5984	45846.00
35.6318	45847.00
35.6651	45848.00
35.6984	45849.00
35.7318	45850.00
35.7651	45851.00
35.7984	45852.00
35.8317	45853.00
35.8651	45854.00
35.8984	45855.00
35.9317	45856.00
35.9651	45857.00
35.9984	45858.00
36.0317	45859.00
36.0651	45860.00
36.0984	45861.00
36.1317	45862.00
36.1651	45863.00
36.1984	45864.00
36.2317	45865.00
36.2651	45866.00
36.2984	45867.00
36.3317	45868.00
36.3651	45869.00
36.3795	45870.00
36.4130	45871.00
36.4455	45872.00
36.4768	45873.00
36.5070	45874.00
36.5361	45875.00
36.5641	45876.00
36.5910	45877.00
36.6167	45878.00
36.6413	45879.00
36.6648	45880.00
36.6872	45881.00
36.7085	45882.00
36.7286	45883.00
36.7476	45884.00
36.7655	45885.00
36.7823	45886.00
36.7980	45887.00
36.8125	45888.00
36.8260	45889.00
36.8383	45890.00
36.8495	45891.00
36.8595	45892.00
36.8685	45893.00
36.8763	45894.00
36.8830	45895.00
36.8886	45896.00
36.8931	45897.00
36.8965	45898.00
36.8987	45899.00
36.8998	45900.00
36.9001	45901.00
36.9001	45991.00
36.9007	45992.00
36.9027	45993.00
36.9059	45994.00
36.9105	45995.00
36.9163	45996.00
36.9235	45997.00
36.9319	45998.00
36.9417	45999.00
36.9527	46000.00
36.9649	46001.00
36.9781	46002.00
36.9923	46003.00
37.0073	46004.00
37.0232	46005.00
37.0399	46006.00
37.0573	46007.00
37.0754	46008.00
37.0942	46009.00
37.1136	46010.00
37.1336	46011.00
37.1543	46012.00
37.1755	46013.00
37.1972	46014.00
37.2195	46015.00
37.2423	46016.00
37.2656	46017.00
37.2894	46018.00
37.3137	46019.00
37.3384	46020.00
37.3636	46021.00
37.3892	46022.00
37.4153	46023.00
37.4418	46024.00
37.4687	46025.00
37.4960	46026.00
37.5237	46027.00
37.5518	46028.00
37.5803	46029.00
37.6092	46030.00
37.6384	46031.00
37.6679	46032.00
37.6979	46033.00
37.7281	46034.00
37.7587	46035.00
37.7897	46036.00
37.8209	46037.00
37.8525	46038.00
37.8844	46039.00
37.9166	46040.00
37.9491	46041.00
37.9819	46042.00
38.0151	46043.00
38.0484	46044.00
38.0817	46045.00
38.1151	46046.00
38.1484	46047.00
38.1817	46048.00
38.2150	46049.00
38.2484	46050.00
38.2817	46051.00
38.3150	46052.00
38.3484	46053.00
38.3817	46054.00
38.4150	46055.00
38.4484	46056.00
38.4817	46057.00
38.5150	46058.00
38.5484	46059.00
38.5817	46060.00
38.6150	46061.00
38.6484	46062.00
38.6817	46063.00
38.7150	46064.00
38.7484	46065.00
38.7817	46066.00
38.8150	46067.00
38.8484	46068.00
38.8817	46069.00
38.9150	46070.00
38.9484	46071.00
38.9817	46072.00
39.0150	46073.00
39.0483	46074.00
39.0817	46075.00
39.1150	46076.00
39.1483	46077.00
39.1817	46078.00
39.2150	46079.00
39.2483	46080.00
39.2817	46081.00
39.3150	46082.00
39.3483	46083.00
39.3817	46084.00
39.4150	46085.00
39.4483	46086.00
39.4817	46087.00
39.5150	46088.00
39.5483	46089.00
39.5817	46090.00
39.6150	46091.00
39.6483	46092.00
39.6817	46093.00
39.7150	46094.00
39.7483	46095.00
39.7817	46096.00
39.8150	46097.00
39.8483	46098.00
39.8816	46099.00
39.9150	46100.00
39.9483	46101.00
39.9816	46102.00
40.0150	46103.00
40.0483	46104.00
40.0816	46105.00
40.1150	46106.00
40.1483	46107.00
40.1816	46108.00
40.2150	46109.00
40.2483	46110.00
40.2816	46111.00
40.3150	46112.00
40.3483	46113.00
40.3816	46114.00
40.4150	46115.00
40.4483	46116.00
40.4816	46117.00
40.5150	46118.00
40.5483	46119.00
40.5816	46120.00
40.6150	46121.00
40.6483	46122.00
40.6816	46123.00
40.7150	46124.00
40.7483	46125.00
40.7816	46126.00
40.8149	46127.00
40.8483	46128.00
40.8816	46129.00
40.9149	46130.00
40.9294	46131.00
40.9629	46132.00
40.9954	46133.00
41.0267	46134.00
41.0569	46135.00
41.0860	46136.00
41.1140	46137.00
41.1408	46138.00
41.1666	46139.00
41.1912	46140.00
41.2147	46141.00
41.2371	46142.00
41.2583	46143.00
41.2785	46144.00
41.2975	46145.00
41.3154	46146.00
41.3322	46147.00
41.3479	46148.00
41.3624	46149.00
41.3758	46150.00
41.3881	46151.00
41.3993	46152.00
41.4094	46153.00
41.4184	46154.00
41.4262	46155.00
41.4329	46156.00
41.4385	46157.00
41.4430	46158.00
41.4463	46159.00
41.4486	46160.00
41.4497	46161.00
41.4500	46162.00
41.4500	46193.00
41.4500	46193.00
