# Supplementary material for: OpenTrack simulation model files and output dataset for a copenhagen suburban railway
Source: Data Brief. 2019 Apr 28;25:103952. doi: 10.1016/j.dib.2019.103952 (PMC6562172; doi:10.1016/j.dib.2019.103952)
Supplement: Supplementary file 2 — Multimedia component 2 [file mmc2.zip › Data files submitted/Test Generic for TRC/output/OT_106.vt]

//
// File: C:\OpenTrack\Test Generic for TRC\output/OT_106.vt
//
// Produced by OpenTrack: Fri Dec 14 17:12:55 2018
// Speed/Time of Course : 106
// Desc.: Stopping Follow
// Train: Regio:A SA ( 83 m; 123 t ) (83 m / 123 t)
// Train Speedtype: Reihe R
// Itineraries: 1: Home STA1 to end
// Scenario:  Adh. Outside: good / Adh. Tunnel: good / Delay: 5 / Global Perf.: 100.0 % / Course on Time Perf.: 100.0 % / Course Delay Perf.: 100.0 % / Step: 1.0 s / Time: 12:00:00 - 13:30:00
//
// Type    : OT_TimeXPlot
// Desc.   : OT_vt
// x-Legend: [s]
// y-Legend: [km/h]
//
43858.00	0.0
43888.00	0.0
43889.00	4.7
43890.00	9.4
43891.00	14.0
43892.00	18.7
43893.00	23.4
43894.00	28.1
43895.00	32.8
43896.00	37.4
43897.00	41.8
43898.00	45.8
43899.00	49.4
43900.00	52.7
43901.00	55.8
43902.00	58.6
43903.00	61.4
43904.00	63.9
43905.00	66.4
43906.00	68.8
43907.00	71.0
43908.00	73.2
43909.00	75.3
43910.00	77.3
43911.00	79.3
43912.00	81.2
43913.00	83.0
43914.00	84.8
43915.00	86.5
43916.00	88.2
43917.00	89.9
43918.00	91.5
43919.00	93.1
43920.00	94.6
43921.00	96.1
43922.00	97.6
43923.00	99.0
43924.00	100.4
43925.00	101.8
43926.00	103.2
43927.00	104.5
43928.00	105.8
43929.00	107.1
43930.00	108.3
43931.00	109.6
43932.00	110.8
43933.00	112.0
43934.00	113.1
43935.00	114.3
43936.00	115.4
43937.00	116.5
43938.00	117.6
43939.00	118.7
43940.00	119.7
43941.00	120.0
43942.00	120.0
43943.00	120.0
43944.00	120.0
43945.00	120.0
43946.00	120.0
43947.00	120.0
43948.00	120.0
43949.00	120.0
43950.00	120.0
43951.00	120.0
43952.00	120.0
43953.00	120.0
43954.00	120.0
43955.00	120.0
43956.00	120.0
43957.00	120.0
43958.00	120.0
43959.00	120.0
43960.00	120.0
43961.00	120.0
43962.00	120.0
43963.00	120.0
43964.00	120.0
43965.00	120.0
43966.00	120.0
43967.00	120.0
43968.00	120.0
43969.00	120.0
43970.00	120.0
43971.00	120.0
43972.00	120.0
43973.00	120.0
43974.00	120.0
43975.00	120.0
43976.00	120.0
43977.00	120.0
43978.00	120.0
43979.00	120.0
43980.00	120.0
43981.00	120.0
43982.00	120.0
43983.00	120.0
43984.00	120.0
43985.00	120.0
43986.00	120.0
43987.00	120.0
43988.00	120.0
43989.00	120.0
43990.00	120.0
43991.00	120.0
43992.00	120.0
43993.00	120.0
43994.00	120.0
43995.00	120.0
43996.00	120.0
43997.00	120.0
43998.00	120.0
43999.00	120.0
44000.00	120.0
44001.00	120.0
44002.00	120.0
44003.00	120.0
44004.00	120.0
44005.00	120.0
44006.00	120.0
44007.00	120.0
44008.00	120.0
44009.00	120.0
44010.00	120.0
44011.00	120.0
44012.00	120.0
44013.00	120.0
44014.00	120.0
44015.00	120.0
44016.00	120.0
44017.00	120.0
44018.00	120.0
44019.00	120.0
44020.00	120.0
44021.00	120.0
44022.00	120.0
44023.00	120.0
44024.00	120.0
44025.00	120.0
44026.00	120.0
44027.00	120.0
44028.00	120.0
44029.00	120.0
44030.00	120.0
44031.00	120.0
44032.00	120.0
44033.00	120.0
44034.00	120.0
44035.00	120.0
44036.00	120.0
44037.00	120.0
44038.00	120.0
44039.00	120.0
44040.00	120.0
44041.00	120.0
44042.00	120.0
44043.00	120.0
44044.00	118.8
44045.00	114.8
44046.00	110.8
44047.00	106.8
44048.00	102.7
44049.00	98.7
44050.00	94.7
44051.00	90.6
44052.00	86.6
44053.00	82.6
44054.00	78.6
44055.00	74.5
44056.00	70.5
44057.00	66.5
44058.00	62.4
44059.00	58.4
44060.00	54.4
44061.00	50.4
44062.00	46.3
44063.00	42.3
44064.00	38.3
44065.00	34.2
44066.00	30.2
44067.00	26.2
44068.00	22.2
44069.00	18.1
44070.00	14.1
44071.00	10.1
44072.00	6.0
44073.00	2.0
44074.00	0.0
44164.00	0.0
44165.00	4.7
44166.00	9.4
44167.00	14.0
44168.00	18.7
44169.00	23.4
44170.00	28.1
44171.00	32.8
44172.00	37.4
44173.00	41.8
44174.00	45.8
44175.00	49.4
44176.00	52.7
44177.00	55.8
44178.00	58.6
44179.00	61.4
44180.00	63.9
44181.00	66.4
44182.00	68.8
44183.00	71.0
44184.00	73.2
44185.00	75.3
44186.00	77.3
44187.00	79.3
44188.00	81.2
44189.00	83.0
44190.00	84.8
44191.00	86.5
44192.00	88.2
44193.00	89.9
44194.00	91.5
44195.00	93.1
44196.00	94.6
44197.00	96.1
44198.00	97.6
44199.00	99.0
44200.00	100.4
44201.00	101.8
44202.00	103.2
44203.00	104.5
44204.00	105.8
44205.00	107.1
44206.00	108.3
44207.00	109.6
44208.00	110.8
44209.00	112.0
44210.00	113.1
44211.00	114.3
44212.00	115.4
44213.00	116.5
44214.00	117.6
44215.00	118.7
44216.00	119.7
44217.00	120.0
44218.00	120.0
44219.00	120.0
44220.00	120.0
44221.00	120.0
44222.00	120.0
44223.00	120.0
44224.00	120.0
44225.00	120.0
44226.00	120.0
44227.00	120.0
44228.00	120.0
44229.00	120.0
44230.00	120.0
44231.00	120.0
44232.00	120.0
44233.00	120.0
44234.00	120.0
44235.00	120.0
44236.00	120.0
44237.00	120.0
44238.00	120.0
44239.00	120.0
44240.00	120.0
44241.00	120.0
44242.00	120.0
44243.00	120.0
44244.00	120.0
44245.00	120.0
44246.00	120.0
44247.00	120.0
44248.00	120.0
44249.00	120.0
44250.00	120.0
44251.00	120.0
44252.00	120.0
44253.00	120.0
44254.00	120.0
44255.00	120.0
44256.00	120.0
44257.00	120.0
44258.00	120.0
44259.00	120.0
44260.00	120.0
44261.00	120.0
44262.00	120.0
44263.00	120.0
44264.00	120.0
44265.00	120.0
44266.00	120.0
44267.00	120.0
44268.00	120.0
44269.00	120.0
44270.00	120.0
44271.00	120.0
44272.00	120.0
44273.00	120.0
44274.00	120.0
44275.00	120.0
44276.00	120.0
44277.00	120.0
44278.00	120.0
44279.00	120.0
44280.00	120.0
44281.00	120.0
44282.00	120.0
44283.00	120.0
44284.00	120.0
44285.00	120.0
44286.00	120.0
44287.00	120.0
44288.00	120.0
44289.00	120.0
44290.00	120.0
44291.00	120.0
44292.00	120.0
44293.00	120.0
44294.00	120.0
44295.00	120.0
44296.00	120.0
44297.00	120.0
44298.00	120.0
44299.00	120.0
44300.00	120.0
44301.00	120.0
44302.00	120.0
44303.00	120.0
44304.00	120.0
44305.00	118.8
44306.00	114.8
44307.00	110.8
44308.00	106.8
44309.00	102.7
44310.00	98.7
44311.00	94.7
44312.00	90.6
44313.00	86.6
44314.00	82.6
44315.00	78.6
44316.00	74.5
44317.00	70.5
44318.00	66.5
44319.00	62.4
44320.00	58.4
44321.00	54.4
44322.00	50.4
44323.00	46.3
44324.00	42.3
44325.00	38.3
44326.00	34.2
44327.00	30.2
44328.00	26.2
44329.00	22.2
44330.00	18.1
44331.00	14.1
44332.00	10.1
44333.00	6.0
44334.00	2.0
44335.00	0.0
44425.00	0.0
44426.00	4.7
44427.00	9.4
44428.00	14.0
44429.00	18.7
44430.00	23.4
44431.00	28.1
44432.00	32.8
44433.00	37.4
44434.00	41.8
44435.00	45.8
44436.00	49.4
44437.00	52.7
44438.00	55.8
44439.00	58.6
44440.00	61.4
44441.00	63.9
44442.00	66.4
44443.00	68.8
44444.00	71.0
44445.00	73.2
44446.00	75.3
44447.00	77.3
44448.00	79.3
44449.00	81.2
44450.00	83.0
44451.00	84.8
44452.00	86.5
44453.00	88.2
44454.00	89.9
44455.00	91.5
44456.00	93.1
44457.00	94.6
44458.00	96.1
44459.00	97.6
44460.00	99.0
44461.00	100.4
44462.00	101.8
44463.00	103.2
44464.00	104.5
44465.00	105.8
44466.00	107.1
44467.00	108.3
44468.00	109.6
44469.00	110.8
44470.00	112.0
44471.00	113.1
44472.00	114.3
44473.00	115.4
44474.00	116.5
44475.00	117.6
44476.00	118.7
44477.00	119.7
44478.00	120.0
44479.00	120.0
44480.00	120.0
44481.00	120.0
44482.00	120.0
44483.00	120.0
44484.00	120.0
44485.00	120.0
44486.00	120.0
44487.00	120.0
44488.00	120.0
44489.00	120.0
44490.00	120.0
44491.00	120.0
44492.00	120.0
44493.00	120.0
44494.00	120.0
44495.00	120.0
44496.00	120.0
44497.00	120.0
44498.00	120.0
44499.00	120.0
44500.00	120.0
44501.00	120.0
44502.00	120.0
44503.00	120.0
44504.00	120.0
44505.00	120.0
44506.00	120.0
44507.00	120.0
44508.00	120.0
44509.00	120.0
44510.00	120.0
44511.00	120.0
44512.00	120.0
44513.00	120.0
44514.00	120.0
44515.00	120.0
44516.00	120.0
44517.00	120.0
44518.00	120.0
44519.00	120.0
44520.00	120.0
44521.00	120.0
44522.00	120.0
44523.00	120.0
44524.00	120.0
44525.00	120.0
44526.00	120.0
44527.00	120.0
44528.00	120.0
44529.00	120.0
44530.00	120.0
44531.00	120.0
44532.00	120.0
44533.00	120.0
44534.00	120.0
44535.00	120.0
44536.00	120.0
44537.00	120.0
44538.00	120.0
44539.00	120.0
44540.00	120.0
44541.00	120.0
44542.00	120.0
44543.00	120.0
44544.00	120.0
44545.00	120.0
44546.00	120.0
44547.00	120.0
44548.00	120.0
44549.00	120.0
44550.00	120.0
44551.00	120.0
44552.00	120.0
44553.00	120.0
44554.00	120.0
44555.00	120.0
44556.00	120.0
44557.00	120.0
44558.00	120.0
44559.00	120.0
44560.00	120.0
44561.00	120.0
44562.00	120.0
44563.00	120.0
44564.00	120.0
44565.00	120.0
44566.00	118.8
44567.00	114.8
44568.00	110.8
44569.00	106.8
44570.00	102.7
44571.00	98.7
44572.00	94.7
44573.00	90.6
44574.00	86.6
44575.00	82.6
44576.00	78.6
44577.00	74.5
44578.00	70.5
44579.00	66.5
44580.00	62.4
44581.00	58.4
44582.00	54.4
44583.00	50.4
44584.00	46.3
44585.00	42.3
44586.00	38.3
44587.00	34.2
44588.00	30.2
44589.00	26.2
44590.00	22.2
44591.00	18.1
44592.00	14.1
44593.00	10.1
44594.00	6.0
44595.00	2.0
44596.00	0.0
44686.00	0.0
44687.00	4.7
44688.00	9.4
44689.00	14.0
44690.00	18.7
44691.00	23.4
44692.00	28.1
44693.00	32.8
44694.00	37.4
44695.00	41.8
44696.00	45.8
44697.00	49.4
44698.00	52.7
44699.00	55.8
44700.00	58.6
44701.00	61.4
44702.00	63.9
44703.00	66.4
44704.00	68.8
44705.00	71.0
44706.00	73.2
44707.00	75.3
44708.00	77.3
44709.00	79.3
44710.00	81.2
44711.00	83.0
44712.00	84.8
44713.00	86.5
44714.00	88.2
44715.00	89.9
44716.00	91.5
44717.00	93.1
44718.00	94.6
44719.00	96.1
44720.00	97.6
44721.00	99.0
44722.00	100.4
44723.00	101.8
44724.00	103.2
44725.00	104.5
44726.00	105.8
44727.00	107.1
44728.00	108.3
44729.00	109.6
44730.00	110.8
44731.00	112.0
44732.00	113.1
44733.00	114.3
44734.00	115.4
44735.00	116.5
44736.00	117.6
44737.00	118.7
44738.00	119.7
44739.00	120.0
44740.00	120.0
44741.00	120.0
44742.00	120.0
44743.00	120.0
44744.00	120.0
44745.00	120.0
44746.00	120.0
44747.00	120.0
44748.00	120.0
44749.00	120.0
44750.00	120.0
44751.00	120.0
44752.00	120.0
44753.00	120.0
44754.00	120.0
44755.00	120.0
44756.00	120.0
44757.00	120.0
44758.00	120.0
44759.00	120.0
44760.00	120.0
44761.00	120.0
44762.00	120.0
44763.00	120.0
44764.00	120.0
44765.00	120.0
44766.00	120.0
44767.00	120.0
44768.00	120.0
44769.00	120.0
44770.00	120.0
44771.00	120.0
44772.00	120.0
44773.00	120.0
44774.00	120.0
44775.00	120.0
44776.00	120.0
44777.00	120.0
44778.00	120.0
44779.00	120.0
44780.00	120.0
44781.00	120.0
44782.00	120.0
44783.00	120.0
44784.00	120.0
44785.00	120.0
44786.00	120.0
44787.00	120.0
44788.00	120.0
44789.00	120.0
44790.00	120.0
44791.00	120.0
44792.00	120.0
44793.00	120.0
44794.00	120.0
44795.00	120.0
44796.00	120.0
44797.00	120.0
44798.00	120.0
44799.00	120.0
44800.00	120.0
44801.00	120.0
44802.00	120.0
44803.00	120.0
44804.00	120.0
44805.00	120.0
44806.00	120.0
44807.00	120.0
44808.00	120.0
44809.00	120.0
44810.00	120.0
44811.00	120.0
44812.00	120.0
44813.00	120.0
44814.00	120.0
44815.00	120.0
44816.00	120.0
44817.00	120.0
44818.00	120.0
44819.00	120.0
44820.00	120.0
44821.00	120.0
44822.00	120.0
44823.00	120.0
44824.00	120.0
44825.00	120.0
44826.00	120.0
44827.00	118.8
44828.00	114.8
44829.00	110.8
44830.00	106.8
44831.00	102.7
44832.00	98.7
44833.00	94.7
44834.00	90.6
44835.00	86.6
44836.00	82.6
44837.00	78.6
44838.00	74.5
44839.00	70.5
44840.00	66.5
44841.00	62.4
44842.00	58.4
44843.00	54.4
44844.00	50.4
44845.00	46.3
44846.00	42.3
44847.00	38.3
44848.00	34.2
44849.00	30.2
44850.00	26.2
44851.00	22.2
44852.00	18.1
44853.00	14.1
44854.00	10.1
44855.00	6.0
44856.00	2.0
44857.00	0.0
44947.00	0.0
44948.00	4.7
44949.00	9.4
44950.00	14.0
44951.00	18.7
44952.00	23.4
44953.00	28.1
44954.00	32.8
44955.00	37.4
44956.00	41.8
44957.00	45.8
44958.00	49.4
44959.00	52.7
44960.00	55.8
44961.00	58.6
44962.00	61.4
44963.00	63.9
44964.00	66.4
44965.00	68.8
44966.00	71.0
44967.00	73.2
44968.00	75.3
44969.00	77.3
44970.00	79.3
44971.00	81.2
44972.00	83.0
44973.00	84.8
44974.00	86.5
44975.00	88.2
44976.00	89.9
44977.00	91.5
44978.00	93.1
44979.00	94.6
44980.00	96.1
44981.00	97.6
44982.00	99.0
44983.00	100.4
44984.00	101.8
44985.00	103.2
44986.00	104.5
44987.00	105.8
44988.00	107.1
44989.00	108.3
44990.00	109.6
44991.00	110.8
44992.00	112.0
44993.00	113.1
44994.00	114.3
44995.00	115.4
44996.00	116.5
44997.00	117.6
44998.00	118.7
44999.00	119.7
45000.00	120.0
45001.00	120.0
45002.00	120.0
45003.00	120.0
45004.00	120.0
45005.00	120.0
45006.00	120.0
45007.00	120.0
45008.00	120.0
45009.00	120.0
45010.00	120.0
45011.00	120.0
45012.00	120.0
45013.00	120.0
45014.00	120.0
45015.00	120.0
45016.00	120.0
45017.00	120.0
45018.00	120.0
45019.00	120.0
45020.00	120.0
45021.00	120.0
45022.00	120.0
45023.00	120.0
45024.00	120.0
45025.00	120.0
45026.00	120.0
45027.00	120.0
45028.00	120.0
45029.00	120.0
45030.00	120.0
45031.00	120.0
45032.00	120.0
45033.00	120.0
45034.00	120.0
45035.00	120.0
45036.00	120.0
45037.00	120.0
45038.00	120.0
45039.00	120.0
45040.00	120.0
45041.00	120.0
45042.00	120.0
45043.00	120.0
45044.00	120.0
45045.00	120.0
45046.00	120.0
45047.00	120.0
45048.00	120.0
45049.00	120.0
45050.00	120.0
45051.00	120.0
45052.00	120.0
45053.00	120.0
45054.00	120.0
45055.00	120.0
45056.00	120.0
45057.00	120.0
45058.00	120.0
45059.00	120.0
45060.00	120.0
45061.00	120.0
45062.00	120.0
45063.00	120.0
45064.00	120.0
45065.00	120.0
45066.00	120.0
45067.00	120.0
45068.00	120.0
45069.00	120.0
45070.00	120.0
45071.00	120.0
45072.00	120.0
45073.00	120.0
45074.00	120.0
45075.00	120.0
45076.00	120.0
45077.00	120.0
45078.00	120.0
45079.00	120.0
45080.00	120.0
45081.00	120.0
45082.00	120.0
45083.00	120.0
45084.00	120.0
45085.00	120.0
45086.00	120.0
45087.00	120.0
45088.00	118.8
45089.00	114.8
45090.00	110.8
45091.00	106.8
45092.00	102.7
45093.00	98.7
45094.00	94.7
45095.00	90.6
45096.00	86.6
45097.00	82.6
45098.00	78.6
45099.00	74.5
45100.00	70.5
45101.00	66.5
45102.00	62.4
45103.00	58.4
45104.00	54.4
45105.00	50.4
45106.00	46.3
45107.00	42.3
45108.00	38.3
45109.00	34.2
45110.00	30.2
45111.00	26.2
45112.00	22.2
45113.00	18.1
45114.00	14.1
45115.00	10.1
45116.00	6.0
45117.00	2.0
45118.00	0.0
45208.00	0.0
45209.00	4.7
45210.00	9.4
45211.00	14.0
45212.00	18.7
45213.00	23.4
45214.00	28.1
45215.00	32.8
45216.00	37.4
45217.00	41.8
45218.00	45.8
45219.00	49.4
45220.00	52.7
45221.00	55.8
45222.00	58.6
45223.00	61.4
45224.00	63.9
45225.00	66.4
45226.00	68.8
45227.00	71.0
45228.00	73.2
45229.00	75.3
45230.00	77.3
45231.00	79.3
45232.00	81.2
45233.00	83.0
45234.00	84.8
45235.00	86.5
45236.00	88.2
45237.00	89.9
45238.00	91.5
45239.00	93.1
45240.00	94.6
45241.00	96.1
45242.00	97.6
45243.00	99.0
45244.00	100.4
45245.00	101.8
45246.00	103.2
45247.00	104.5
45248.00	105.8
45249.00	107.1
45250.00	108.3
45251.00	109.6
45252.00	110.8
45253.00	112.0
45254.00	113.1
45255.00	114.3
45256.00	115.4
45257.00	116.5
45258.00	117.6
45259.00	118.7
45260.00	119.7
45261.00	120.0
45262.00	120.0
45263.00	120.0
45264.00	120.0
45265.00	120.0
45266.00	120.0
45267.00	120.0
45268.00	120.0
45269.00	120.0
45270.00	120.0
45271.00	120.0
45272.00	120.0
45273.00	120.0
45274.00	120.0
45275.00	120.0
45276.00	120.0
45277.00	120.0
45278.00	120.0
45279.00	120.0
45280.00	120.0
45281.00	120.0
45282.00	120.0
45283.00	120.0
45284.00	120.0
45285.00	120.0
45286.00	120.0
45287.00	120.0
45288.00	120.0
45289.00	120.0
45290.00	120.0
45291.00	120.0
45292.00	120.0
45293.00	120.0
45294.00	120.0
45295.00	120.0
45296.00	120.0
45297.00	120.0
45298.00	120.0
45299.00	120.0
45300.00	120.0
45301.00	120.0
45302.00	120.0
45303.00	120.0
45304.00	120.0
45305.00	120.0
45306.00	120.0
45307.00	120.0
45308.00	120.0
45309.00	120.0
45310.00	120.0
45311.00	120.0
45312.00	120.0
45313.00	120.0
45314.00	120.0
45315.00	120.0
45316.00	120.0
45317.00	120.0
45318.00	120.0
45319.00	120.0
45320.00	120.0
45321.00	120.0
45322.00	120.0
45323.00	120.0
45324.00	120.0
45325.00	120.0
45326.00	120.0
45327.00	120.0
45328.00	120.0
45329.00	120.0
45330.00	120.0
45331.00	120.0
45332.00	120.0
45333.00	120.0
45334.00	120.0
45335.00	120.0
45336.00	120.0
45337.00	120.0
45338.00	120.0
45339.00	120.0
45340.00	120.0
45341.00	120.0
45342.00	120.0
45343.00	120.0
45344.00	120.0
45345.00	120.0
45346.00	120.0
45347.00	120.0
45348.00	120.0
45349.00	118.8
45350.00	114.8
45351.00	110.8
45352.00	106.8
45353.00	102.7
45354.00	98.7
45355.00	94.7
45356.00	90.6
45357.00	86.6
45358.00	82.6
45359.00	78.6
45360.00	74.5
45361.00	70.5
45362.00	66.5
45363.00	62.4
45364.00	58.4
45365.00	54.4
45366.00	50.4
45367.00	46.3
45368.00	42.3
45369.00	38.3
45370.00	34.2
45371.00	30.2
45372.00	26.2
45373.00	22.2
45374.00	18.1
45375.00	14.1
45376.00	10.1
45377.00	6.0
45378.00	2.0
45379.00	0.0
45469.00	0.0
45470.00	4.7
45471.00	9.4
45472.00	14.0
45473.00	18.7
45474.00	23.4
45475.00	28.1
45476.00	32.8
45477.00	37.4
45478.00	41.8
45479.00	45.8
45480.00	49.4
45481.00	52.7
45482.00	55.8
45483.00	58.6
45484.00	61.4
45485.00	63.9
45486.00	66.4
45487.00	68.8
45488.00	71.0
45489.00	73.2
45490.00	75.3
45491.00	77.3
45492.00	79.3
45493.00	81.2
45494.00	83.0
45495.00	84.8
45496.00	86.5
45497.00	88.2
45498.00	89.9
45499.00	91.5
45500.00	93.1
45501.00	94.6
45502.00	96.1
45503.00	97.6
45504.00	99.0
45505.00	100.4
45506.00	101.8
45507.00	103.2
45508.00	104.5
45509.00	105.8
45510.00	107.1
45511.00	108.3
45512.00	109.6
45513.00	110.8
45514.00	112.0
45515.00	113.1
45516.00	114.3
45517.00	115.4
45518.00	116.5
45519.00	117.6
45520.00	118.7
45521.00	119.7
45522.00	120.0
45523.00	120.0
45524.00	120.0
45525.00	120.0
45526.00	120.0
45527.00	120.0
45528.00	120.0
45529.00	120.0
45530.00	120.0
45531.00	120.0
45532.00	120.0
45533.00	120.0
45534.00	120.0
45535.00	120.0
45536.00	120.0
45537.00	120.0
45538.00	120.0
45539.00	120.0
45540.00	120.0
45541.00	120.0
45542.00	120.0
45543.00	120.0
45544.00	120.0
45545.00	120.0
45546.00	120.0
45547.00	120.0
45548.00	120.0
45549.00	120.0
45550.00	120.0
45551.00	120.0
45552.00	120.0
45553.00	120.0
45554.00	120.0
45555.00	120.0
45556.00	120.0
45557.00	120.0
45558.00	120.0
45559.00	120.0
45560.00	120.0
45561.00	120.0
45562.00	120.0
45563.00	120.0
45564.00	120.0
45565.00	120.0
45566.00	120.0
45567.00	120.0
45568.00	120.0
45569.00	120.0
45570.00	120.0
45571.00	120.0
45572.00	120.0
45573.00	120.0
45574.00	120.0
45575.00	120.0
45576.00	120.0
45577.00	120.0
45578.00	120.0
45579.00	120.0
45580.00	120.0
45581.00	120.0
45582.00	120.0
45583.00	120.0
45584.00	120.0
45585.00	120.0
45586.00	120.0
45587.00	120.0
45588.00	120.0
45589.00	120.0
45590.00	120.0
45591.00	120.0
45592.00	120.0
45593.00	120.0
45594.00	120.0
45595.00	120.0
45596.00	120.0
45597.00	120.0
45598.00	120.0
45599.00	120.0
45600.00	120.0
45601.00	120.0
45602.00	120.0
45603.00	120.0
45604.00	120.0
45605.00	120.0
45606.00	120.0
45607.00	120.0
45608.00	120.0
45609.00	120.0
45610.00	118.8
45611.00	114.8
45612.00	110.8
45613.00	106.8
45614.00	102.7
45615.00	98.7
45616.00	94.7
45617.00	90.6
45618.00	86.6
45619.00	82.6
45620.00	78.6
45621.00	74.5
45622.00	70.5
45623.00	66.5
45624.00	62.4
45625.00	58.4
45626.00	54.4
45627.00	50.4
45628.00	46.3
45629.00	42.3
45630.00	38.3
45631.00	34.2
45632.00	30.2
45633.00	26.2
45634.00	22.2
45635.00	18.1
45636.00	14.1
45637.00	10.1
45638.00	6.0
45639.00	2.0
45640.00	0.0
45730.00	0.0
45731.00	4.7
45732.00	9.4
45733.00	14.0
45734.00	18.7
45735.00	23.4
45736.00	28.1
45737.00	32.8
45738.00	37.4
45739.00	41.8
45740.00	45.8
45741.00	49.4
45742.00	52.7
45743.00	55.8
45744.00	58.6
45745.00	61.4
45746.00	63.9
45747.00	66.4
45748.00	68.8
45749.00	71.0
45750.00	73.2
45751.00	75.3
45752.00	77.3
45753.00	79.3
45754.00	81.2
45755.00	83.0
45756.00	84.8
45757.00	86.5
45758.00	88.2
45759.00	89.9
45760.00	91.5
45761.00	93.1
45762.00	94.6
45763.00	96.1
45764.00	97.6
45765.00	99.0
45766.00	100.4
45767.00	101.8
45768.00	103.2
45769.00	104.5
45770.00	105.8
45771.00	107.1
45772.00	108.3
45773.00	109.6
45774.00	110.8
45775.00	112.0
45776.00	113.1
45777.00	114.3
45778.00	115.4
45779.00	116.5
45780.00	117.6
45781.00	118.7
45782.00	119.7
45783.00	120.0
45784.00	120.0
45785.00	120.0
45786.00	120.0
45787.00	120.0
45788.00	120.0
45789.00	120.0
45790.00	120.0
45791.00	120.0
45792.00	120.0
45793.00	120.0
45794.00	120.0
45795.00	120.0
45796.00	120.0
45797.00	120.0
45798.00	120.0
45799.00	120.0
45800.00	120.0
45801.00	120.0
45802.00	120.0
45803.00	120.0
45804.00	120.0
45805.00	120.0
45806.00	120.0
45807.00	120.0
45808.00	120.0
45809.00	120.0
45810.00	120.0
45811.00	120.0
45812.00	120.0
45813.00	120.0
45814.00	120.0
45815.00	120.0
45816.00	120.0
45817.00	120.0
45818.00	120.0
45819.00	120.0
45820.00	120.0
45821.00	120.0
45822.00	120.0
45823.00	120.0
45824.00	120.0
45825.00	120.0
45826.00	120.0
45827.00	120.0
45828.00	120.0
45829.00	120.0
45830.00	120.0
45831.00	120.0
45832.00	120.0
45833.00	120.0
45834.00	120.0
45835.00	120.0
45836.00	120.0
45837.00	120.0
45838.00	120.0
45839.00	120.0
45840.00	120.0
45841.00	120.0
45842.00	120.0
45843.00	120.0
45844.00	120.0
45845.00	120.0
45846.00	120.0
45847.00	120.0
45848.00	120.0
45849.00	120.0
45850.00	120.0
45851.00	120.0
45852.00	120.0
45853.00	120.0
45854.00	120.0
45855.00	120.0
45856.00	120.0
45857.00	120.0
45858.00	120.0
45859.00	120.0
45860.00	120.0
45861.00	120.0
45862.00	120.0
45863.00	120.0
45864.00	120.0
45865.00	120.0
45866.00	120.0
45867.00	120.0
45868.00	120.0
45869.00	120.0
45870.00	120.0
45871.00	118.8
45872.00	114.8
45873.00	110.8
45874.00	106.8
45875.00	102.7
45876.00	98.7
45877.00	94.7
45878.00	90.6
45879.00	86.6
45880.00	82.6
45881.00	78.6
45882.00	74.5
45883.00	70.5
45884.00	66.5
45885.00	62.4
45886.00	58.4
45887.00	54.4
45888.00	50.4
45889.00	46.3
45890.00	42.3
45891.00	38.3
45892.00	34.2
45893.00	30.2
45894.00	26.2
45895.00	22.2
45896.00	18.1
45897.00	14.1
45898.00	10.1
45899.00	6.0
45900.00	2.0
45901.00	0.0
45991.00	0.0
45992.00	4.7
45993.00	9.4
45994.00	14.0
45995.00	18.7
45996.00	23.4
45997.00	28.1
45998.00	32.8
45999.00	37.4
46000.00	41.8
46001.00	45.8
46002.00	49.4
46003.00	52.7
46004.00	55.8
46005.00	58.6
46006.00	61.4
46007.00	63.9
46008.00	66.4
46009.00	68.8
46010.00	71.0
46011.00	73.2
46012.00	75.3
46013.00	77.3
46014.00	79.3
46015.00	81.2
46016.00	83.0
46017.00	84.8
46018.00	86.5
46019.00	88.2
46020.00	89.9
46021.00	91.5
46022.00	93.1
46023.00	94.6
46024.00	96.1
46025.00	97.6
46026.00	99.0
46027.00	100.4
46028.00	101.8
46029.00	103.2
46030.00	104.5
46031.00	105.8
46032.00	107.1
46033.00	108.3
46034.00	109.6
46035.00	110.8
46036.00	112.0
46037.00	113.1
46038.00	114.3
46039.00	115.4
46040.00	116.5
46041.00	117.6
46042.00	118.7
46043.00	119.7
46044.00	120.0
46045.00	120.0
46046.00	120.0
46047.00	120.0
46048.00	120.0
46049.00	120.0
46050.00	120.0
46051.00	120.0
46052.00	120.0
46053.00	120.0
46054.00	120.0
46055.00	120.0
46056.00	120.0
46057.00	120.0
46058.00	120.0
46059.00	120.0
46060.00	120.0
46061.00	120.0
46062.00	120.0
46063.00	120.0
46064.00	120.0
46065.00	120.0
46066.00	120.0
46067.00	120.0
46068.00	120.0
46069.00	120.0
46070.00	120.0
46071.00	120.0
46072.00	120.0
46073.00	120.0
46074.00	120.0
46075.00	120.0
46076.00	120.0
46077.00	120.0
46078.00	120.0
46079.00	120.0
46080.00	120.0
46081.00	120.0
46082.00	120.0
46083.00	120.0
46084.00	120.0
46085.00	120.0
46086.00	120.0
46087.00	120.0
46088.00	120.0
46089.00	120.0
46090.00	120.0
46091.00	120.0
46092.00	120.0
46093.00	120.0
46094.00	120.0
46095.00	120.0
46096.00	120.0
46097.00	120.0
46098.00	120.0
46099.00	120.0
46100.00	120.0
46101.00	120.0
46102.00	120.0
46103.00	120.0
46104.00	120.0
46105.00	120.0
46106.00	120.0
46107.00	120.0
46108.00	120.0
46109.00	120.0
46110.00	120.0
46111.00	120.0
46112.00	120.0
46113.00	120.0
46114.00	120.0
46115.00	120.0
46116.00	120.0
46117.00	120.0
46118.00	120.0
46119.00	120.0
46120.00	120.0
46121.00	120.0
46122.00	120.0
46123.00	120.0
46124.00	120.0
46125.00	120.0
46126.00	120.0
46127.00	120.0
46128.00	120.0
46129.00	120.0
46130.00	120.0
46131.00	120.0
46132.00	118.8
46133.00	114.8
46134.00	110.8
46135.00	106.8
46136.00	102.7
46137.00	98.7
46138.00	94.7
46139.00	90.6
46140.00	86.6
46141.00	82.6
46142.00	78.6
46143.00	74.5
46144.00	70.5
46145.00	66.5
46146.00	62.4
46147.00	58.4
46148.00	54.4
46149.00	50.4
46150.00	46.3
46151.00	42.3
46152.00	38.3
46153.00	34.2
46154.00	30.2
46155.00	26.2
46156.00	22.2
46157.00	18.1
46158.00	14.1
46159.00	10.1
46160.00	6.0
46161.00	2.0
46162.00	0.0
46193.00	0.0
46193.00	0.0
