# Supplementary material for: OpenTrack simulation model files and output dataset for a copenhagen suburban railway
Source: Data Brief. 2019 Apr 28;25:103952. doi: 10.1016/j.dib.2019.103952 (PMC6562172; doi:10.1016/j.dib.2019.103952)
Supplement: Supplementary file 2 — Multimedia component 2 [file mmc2.zip › Data files submitted/Test Generic for TRC/output/OT_108.at]

//
// File: C:\OpenTrack\Test Generic for TRC\output/OT_108.at
//
// Produced by OpenTrack: Fri Dec 14 17:12:57 2018
// Acceleration/Time of Course: 108
// Desc.: Stopping Follow
// Train: Regio:A SA ( 83 m; 123 t ) (83 m / 123 t)
// Train Speedtype: Reihe R
// Itineraries: 1: Home STA1 to end
// Scenario:  Adh. Outside: good / Adh. Tunnel: good / Delay: 5 / Global Perf.: 100.0 % / Course on Time Perf.: 100.0 % / Course Delay Perf.: 100.0 % / Step: 1.0 s / Time: 12:00:00 - 13:30:00
//
// Type    : OT_TimeXPlot
// Desc.   : OT_at
// x-Legend: [s]
// y-Legend: [m/s^2]
//
44015.00	0.000
44045.00	0.000
44046.00	1.300
44047.00	1.300
44048.00	1.300
44049.00	1.300
44050.00	1.300
44051.00	1.300
44052.00	1.300
44053.00	1.300
44054.00	1.225
44055.00	1.100
44056.00	0.999
44057.00	0.913
44058.00	0.850
44059.00	0.802
44060.00	0.755
44061.00	0.715
44062.00	0.691
44063.00	0.651
44064.00	0.634
44065.00	0.602
44066.00	0.577
44067.00	0.561
44068.00	0.544
44069.00	0.527
44070.00	0.511
44071.00	0.494
44072.00	0.485
44073.00	0.476
44074.00	0.460
44075.00	0.451
44076.00	0.442
44077.00	0.425
44078.00	0.416
44079.00	0.407
44080.00	0.398
44081.00	0.390
44082.00	0.381
44083.00	0.380
44084.00	0.371
44085.00	0.362
44086.00	0.353
44087.00	0.344
44088.00	0.343
44089.00	0.334
44090.00	0.333
44091.00	0.324
44092.00	0.316
44093.00	0.315
44094.00	0.306
44095.00	0.305
44096.00	0.296
44097.00	0.295
44098.00	0.000
44099.00	0.000
44100.00	0.000
44101.00	0.000
44102.00	0.000
44103.00	0.000
44104.00	0.000
44105.00	0.000
44106.00	0.000
44107.00	0.000
44108.00	0.000
44109.00	0.000
44110.00	0.000
44111.00	0.000
44112.00	0.000
44113.00	0.000
44114.00	0.000
44115.00	0.000
44116.00	0.000
44117.00	0.000
44118.00	0.000
44119.00	0.000
44120.00	0.000
44121.00	0.000
44122.00	0.000
44123.00	0.000
44124.00	0.000
44125.00	0.000
44126.00	0.000
44127.00	0.000
44128.00	0.000
44129.00	0.000
44130.00	0.000
44131.00	0.000
44132.00	0.000
44133.00	0.000
44134.00	0.000
44135.00	0.000
44136.00	0.000
44137.00	0.000
44138.00	0.000
44139.00	0.000
44140.00	0.000
44141.00	0.000
44142.00	0.000
44143.00	0.000
44144.00	0.000
44145.00	0.000
44146.00	0.000
44147.00	0.000
44148.00	0.000
44149.00	0.000
44150.00	0.000
44151.00	0.000
44152.00	0.000
44153.00	0.000
44154.00	0.000
44155.00	0.000
44156.00	0.000
44157.00	0.000
44158.00	0.000
44159.00	0.000
44160.00	0.000
44161.00	0.000
44162.00	0.000
44163.00	0.000
44164.00	0.000
44165.00	0.000
44166.00	0.000
44167.00	0.000
44168.00	0.000
44169.00	0.000
44170.00	0.000
44171.00	0.000
44172.00	0.000
44173.00	0.000
44174.00	0.000
44175.00	0.000
44176.00	0.000
44177.00	0.000
44178.00	0.000
44179.00	0.000
44180.00	0.000
44181.00	0.000
44182.00	0.000
44183.00	0.000
44184.00	0.000
44185.00	0.000
44186.00	0.000
44187.00	0.000
44188.00	0.000
44189.00	0.000
44190.00	0.000
44191.00	0.000
44192.00	0.000
44193.00	0.000
44194.00	0.000
44195.00	0.000
44196.00	0.000
44197.00	0.000
44198.00	0.000
44199.00	0.000
44200.00	0.000
44201.00	-1.119
44202.00	-1.119
44203.00	-1.119
44204.00	-1.119
44205.00	-1.119
44206.00	-1.119
44207.00	-1.119
44208.00	-1.119
44209.00	-1.119
44210.00	-1.119
44211.00	-1.119
44212.00	-1.119
44213.00	-1.119
44214.00	-1.119
44215.00	-1.119
44216.00	-1.119
44217.00	-1.119
44218.00	-1.119
44219.00	-1.119
44220.00	-1.119
44221.00	-1.119
44222.00	-1.119
44223.00	-1.119
44224.00	-1.119
44225.00	-1.119
44226.00	-1.119
44227.00	-1.119
44228.00	-1.119
44229.00	-1.119
44230.00	-1.119
44231.00	0.000
44321.00	0.000
44322.00	1.300
44323.00	1.300
44324.00	1.300
44325.00	1.300
44326.00	1.300
44327.00	1.300
44328.00	1.300
44329.00	1.300
44330.00	1.225
44331.00	1.100
44332.00	0.999
44333.00	0.913
44334.00	0.850
44335.00	0.802
44336.00	0.755
44337.00	0.715
44338.00	0.691
44339.00	0.651
44340.00	0.634
44341.00	0.602
44342.00	0.577
44343.00	0.561
44344.00	0.544
44345.00	0.527
44346.00	0.511
44347.00	0.494
44348.00	0.485
44349.00	0.476
44350.00	0.460
44351.00	0.451
44352.00	0.442
44353.00	0.425
44354.00	0.416
44355.00	0.407
44356.00	0.398
44357.00	0.390
44358.00	0.381
44359.00	0.380
44360.00	0.371
44361.00	0.362
44362.00	0.353
44363.00	0.344
44364.00	0.343
44365.00	0.334
44366.00	0.333
44367.00	0.324
44368.00	0.316
44369.00	0.315
44370.00	0.306
44371.00	0.305
44372.00	0.296
44373.00	0.295
44374.00	0.000
44375.00	0.000
44376.00	0.000
44377.00	0.000
44378.00	0.000
44379.00	0.000
44380.00	0.000
44381.00	0.000
44382.00	0.000
44383.00	0.000
44384.00	0.000
44385.00	0.000
44386.00	0.000
44387.00	0.000
44388.00	0.000
44389.00	0.000
44390.00	0.000
44391.00	0.000
44392.00	0.000
44393.00	0.000
44394.00	0.000
44395.00	0.000
44396.00	0.000
44397.00	0.000
44398.00	0.000
44399.00	0.000
44400.00	0.000
44401.00	0.000
44402.00	0.000
44403.00	0.000
44404.00	0.000
44405.00	0.000
44406.00	0.000
44407.00	0.000
44408.00	0.000
44409.00	0.000
44410.00	0.000
44411.00	0.000
44412.00	0.000
44413.00	0.000
44414.00	0.000
44415.00	0.000
44416.00	0.000
44417.00	0.000
44418.00	0.000
44419.00	0.000
44420.00	0.000
44421.00	0.000
44422.00	0.000
44423.00	0.000
44424.00	0.000
44425.00	0.000
44426.00	0.000
44427.00	0.000
44428.00	0.000
44429.00	0.000
44430.00	0.000
44431.00	0.000
44432.00	0.000
44433.00	0.000
44434.00	0.000
44435.00	0.000
44436.00	0.000
44437.00	0.000
44438.00	0.000
44439.00	0.000
44440.00	0.000
44441.00	0.000
44442.00	0.000
44443.00	0.000
44444.00	0.000
44445.00	0.000
44446.00	0.000
44447.00	0.000
44448.00	0.000
44449.00	0.000
44450.00	0.000
44451.00	0.000
44452.00	0.000
44453.00	0.000
44454.00	0.000
44455.00	0.000
44456.00	0.000
44457.00	0.000
44458.00	0.000
44459.00	0.000
44460.00	0.000
44461.00	0.000
44462.00	-1.119
44463.00	-1.119
44464.00	-1.119
44465.00	-1.119
44466.00	-1.119
44467.00	-1.119
44468.00	-1.119
44469.00	-1.119
44470.00	-1.119
44471.00	-1.119
44472.00	-1.119
44473.00	-1.119
44474.00	-1.119
44475.00	-1.119
44476.00	-1.119
44477.00	-1.119
44478.00	-1.119
44479.00	-1.119
44480.00	-1.119
44481.00	-1.119
44482.00	-1.119
44483.00	-1.119
44484.00	-1.119
44485.00	-1.119
44486.00	-1.119
44487.00	-1.119
44488.00	-1.119
44489.00	-1.119
44490.00	-1.119
44491.00	-1.119
44492.00	0.000
44582.00	0.000
44583.00	1.300
44584.00	1.300
44585.00	1.300
44586.00	1.300
44587.00	1.300
44588.00	1.300
44589.00	1.300
44590.00	1.300
44591.00	1.225
44592.00	1.100
44593.00	0.999
44594.00	0.913
44595.00	0.850
44596.00	0.802
44597.00	0.755
44598.00	0.715
44599.00	0.691
44600.00	0.651
44601.00	0.634
44602.00	0.602
44603.00	0.577
44604.00	0.561
44605.00	0.544
44606.00	0.527
44607.00	0.511
44608.00	0.494
44609.00	0.485
44610.00	0.476
44611.00	0.460
44612.00	0.451
44613.00	0.442
44614.00	0.425
44615.00	0.416
44616.00	0.407
44617.00	0.398
44618.00	0.390
44619.00	0.381
44620.00	0.380
44621.00	0.371
44622.00	0.362
44623.00	0.353
44624.00	0.344
44625.00	0.343
44626.00	0.334
44627.00	0.333
44628.00	0.324
44629.00	0.316
44630.00	0.315
44631.00	0.306
44632.00	0.305
44633.00	0.296
44634.00	0.295
44635.00	0.000
44636.00	0.000
44637.00	0.000
44638.00	0.000
44639.00	0.000
44640.00	0.000
44641.00	0.000
44642.00	0.000
44643.00	0.000
44644.00	0.000
44645.00	0.000
44646.00	0.000
44647.00	0.000
44648.00	0.000
44649.00	0.000
44650.00	0.000
44651.00	0.000
44652.00	0.000
44653.00	0.000
44654.00	0.000
44655.00	0.000
44656.00	0.000
44657.00	0.000
44658.00	0.000
44659.00	0.000
44660.00	0.000
44661.00	0.000
44662.00	0.000
44663.00	0.000
44664.00	0.000
44665.00	0.000
44666.00	0.000
44667.00	0.000
44668.00	0.000
44669.00	0.000
44670.00	0.000
44671.00	0.000
44672.00	0.000
44673.00	0.000
44674.00	0.000
44675.00	0.000
44676.00	0.000
44677.00	0.000
44678.00	0.000
44679.00	0.000
44680.00	0.000
44681.00	0.000
44682.00	0.000
44683.00	0.000
44684.00	0.000
44685.00	0.000
44686.00	0.000
44687.00	0.000
44688.00	0.000
44689.00	0.000
44690.00	0.000
44691.00	0.000
44692.00	0.000
44693.00	0.000
44694.00	0.000
44695.00	0.000
44696.00	0.000
44697.00	0.000
44698.00	0.000
44699.00	0.000
44700.00	0.000
44701.00	0.000
44702.00	0.000
44703.00	0.000
44704.00	0.000
44705.00	0.000
44706.00	0.000
44707.00	0.000
44708.00	0.000
44709.00	0.000
44710.00	0.000
44711.00	0.000
44712.00	0.000
44713.00	0.000
44714.00	0.000
44715.00	0.000
44716.00	0.000
44717.00	0.000
44718.00	0.000
44719.00	0.000
44720.00	0.000
44721.00	0.000
44722.00	0.000
44723.00	-1.119
44724.00	-1.119
44725.00	-1.119
44726.00	-1.119
44727.00	-1.119
44728.00	-1.119
44729.00	-1.119
44730.00	-1.119
44731.00	-1.119
44732.00	-1.119
44733.00	-1.119
44734.00	-1.119
44735.00	-1.119
44736.00	-1.119
44737.00	-1.119
44738.00	-1.119
44739.00	-1.119
44740.00	-1.119
44741.00	-1.119
44742.00	-1.119
44743.00	-1.119
44744.00	-1.119
44745.00	-1.119
44746.00	-1.119
44747.00	-1.119
44748.00	-1.119
44749.00	-1.119
44750.00	-1.119
44751.00	-1.119
44752.00	-1.119
44753.00	0.000
44843.00	0.000
44844.00	1.300
44845.00	1.300
44846.00	1.300
44847.00	1.300
44848.00	1.300
44849.00	1.300
44850.00	1.300
44851.00	1.300
44852.00	1.225
44853.00	1.100
44854.00	0.999
44855.00	0.913
44856.00	0.850
44857.00	0.802
44858.00	0.755
44859.00	0.715
44860.00	0.691
44861.00	0.651
44862.00	0.634
44863.00	0.602
44864.00	0.577
44865.00	0.561
44866.00	0.544
44867.00	0.527
44868.00	0.511
44869.00	0.494
44870.00	0.485
44871.00	0.476
44872.00	0.460
44873.00	0.451
44874.00	0.442
44875.00	0.425
44876.00	0.416
44877.00	0.407
44878.00	0.398
44879.00	0.390
44880.00	0.381
44881.00	0.380
44882.00	0.371
44883.00	0.362
44884.00	0.353
44885.00	0.344
44886.00	0.343
44887.00	0.334
44888.00	0.333
44889.00	0.324
44890.00	0.316
44891.00	0.315
44892.00	0.306
44893.00	0.305
44894.00	0.296
44895.00	0.295
44896.00	0.000
44897.00	0.000
44898.00	0.000
44899.00	0.000
44900.00	0.000
44901.00	0.000
44902.00	0.000
44903.00	0.000
44904.00	0.000
44905.00	0.000
44906.00	0.000
44907.00	0.000
44908.00	0.000
44909.00	0.000
44910.00	0.000
44911.00	0.000
44912.00	0.000
44913.00	0.000
44914.00	0.000
44915.00	0.000
44916.00	0.000
44917.00	0.000
44918.00	0.000
44919.00	0.000
44920.00	0.000
44921.00	0.000
44922.00	0.000
44923.00	0.000
44924.00	0.000
44925.00	0.000
44926.00	0.000
44927.00	0.000
44928.00	0.000
44929.00	0.000
44930.00	0.000
44931.00	0.000
44932.00	0.000
44933.00	0.000
44934.00	0.000
44935.00	0.000
44936.00	0.000
44937.00	0.000
44938.00	0.000
44939.00	0.000
44940.00	0.000
44941.00	0.000
44942.00	0.000
44943.00	0.000
44944.00	0.000
44945.00	0.000
44946.00	0.000
44947.00	0.000
44948.00	0.000
44949.00	0.000
44950.00	0.000
44951.00	0.000
44952.00	0.000
44953.00	0.000
44954.00	0.000
44955.00	0.000
44956.00	0.000
44957.00	0.000
44958.00	0.000
44959.00	0.000
44960.00	0.000
44961.00	0.000
44962.00	0.000
44963.00	0.000
44964.00	0.000
44965.00	0.000
44966.00	0.000
44967.00	0.000
44968.00	0.000
44969.00	0.000
44970.00	0.000
44971.00	0.000
44972.00	0.000
44973.00	0.000
44974.00	0.000
44975.00	0.000
44976.00	0.000
44977.00	0.000
44978.00	0.000
44979.00	0.000
44980.00	0.000
44981.00	0.000
44982.00	0.000
44983.00	0.000
44984.00	-1.119
44985.00	-1.119
44986.00	-1.119
44987.00	-1.119
44988.00	-1.119
44989.00	-1.119
44990.00	-1.119
44991.00	-1.119
44992.00	-1.119
44993.00	-1.119
44994.00	-1.119
44995.00	-1.119
44996.00	-1.119
44997.00	-1.119
44998.00	-1.119
44999.00	-1.119
45000.00	-1.119
45001.00	-1.119
45002.00	-1.119
45003.00	-1.119
45004.00	-1.119
45005.00	-1.119
45006.00	-1.119
45007.00	-1.119
45008.00	-1.119
45009.00	-1.119
45010.00	-1.119
45011.00	-1.119
45012.00	-1.119
45013.00	-1.119
45014.00	0.000
45104.00	0.000
45105.00	1.300
45106.00	1.300
45107.00	1.300
45108.00	1.300
45109.00	1.300
45110.00	1.300
45111.00	1.300
45112.00	1.300
45113.00	1.225
45114.00	1.100
45115.00	0.999
45116.00	0.913
45117.00	0.850
45118.00	0.802
45119.00	0.755
45120.00	0.715
45121.00	0.691
45122.00	0.651
45123.00	0.634
45124.00	0.602
45125.00	0.577
45126.00	0.561
45127.00	0.544
45128.00	0.527
45129.00	0.511
45130.00	0.494
45131.00	0.485
45132.00	0.476
45133.00	0.460
45134.00	0.451
45135.00	0.442
45136.00	0.425
45137.00	0.416
45138.00	0.407
45139.00	0.398
45140.00	0.390
45141.00	0.381
45142.00	0.380
45143.00	0.371
45144.00	0.362
45145.00	0.353
45146.00	0.344
45147.00	0.343
45148.00	0.334
45149.00	0.333
45150.00	0.324
45151.00	0.316
45152.00	0.315
45153.00	0.306
45154.00	0.305
45155.00	0.296
45156.00	0.295
45157.00	0.000
45158.00	0.000
45159.00	0.000
45160.00	0.000
45161.00	0.000
45162.00	0.000
45163.00	0.000
45164.00	0.000
45165.00	0.000
45166.00	0.000
45167.00	0.000
45168.00	0.000
45169.00	0.000
45170.00	0.000
45171.00	0.000
45172.00	0.000
45173.00	0.000
45174.00	0.000
45175.00	0.000
45176.00	0.000
45177.00	0.000
45178.00	0.000
45179.00	0.000
45180.00	0.000
45181.00	0.000
45182.00	0.000
45183.00	0.000
45184.00	0.000
45185.00	0.000
45186.00	0.000
45187.00	0.000
45188.00	0.000
45189.00	0.000
45190.00	0.000
45191.00	0.000
45192.00	0.000
45193.00	0.000
45194.00	0.000
45195.00	0.000
45196.00	0.000
45197.00	0.000
45198.00	0.000
45199.00	0.000
45200.00	0.000
45201.00	0.000
45202.00	0.000
45203.00	0.000
45204.00	0.000
45205.00	0.000
45206.00	0.000
45207.00	0.000
45208.00	0.000
45209.00	0.000
45210.00	0.000
45211.00	0.000
45212.00	0.000
45213.00	0.000
45214.00	0.000
45215.00	0.000
45216.00	0.000
45217.00	0.000
45218.00	0.000
45219.00	0.000
45220.00	0.000
45221.00	0.000
45222.00	0.000
45223.00	0.000
45224.00	0.000
45225.00	0.000
45226.00	0.000
45227.00	0.000
45228.00	0.000
45229.00	0.000
45230.00	0.000
45231.00	0.000
45232.00	0.000
45233.00	0.000
45234.00	0.000
45235.00	0.000
45236.00	0.000
45237.00	0.000
45238.00	0.000
45239.00	0.000
45240.00	0.000
45241.00	0.000
45242.00	0.000
45243.00	0.000
45244.00	0.000
45245.00	-1.119
45246.00	-1.119
45247.00	-1.119
45248.00	-1.119
45249.00	-1.119
45250.00	-1.119
45251.00	-1.119
45252.00	-1.119
45253.00	-1.119
45254.00	-1.119
45255.00	-1.119
45256.00	-1.119
45257.00	-1.119
45258.00	-1.119
45259.00	-1.119
45260.00	-1.119
45261.00	-1.119
45262.00	-1.119
45263.00	-1.119
45264.00	-1.119
45265.00	-1.119
45266.00	-1.119
45267.00	-1.119
45268.00	-1.119
45269.00	-1.119
45270.00	-1.119
45271.00	-1.119
45272.00	-1.119
45273.00	-1.119
45274.00	-1.119
45275.00	0.000
45365.00	0.000
45366.00	1.300
45367.00	1.300
45368.00	1.300
45369.00	1.300
45370.00	1.300
45371.00	1.300
45372.00	1.300
45373.00	1.300
45374.00	1.225
45375.00	1.100
45376.00	0.999
45377.00	0.913
45378.00	0.850
45379.00	0.802
45380.00	0.755
45381.00	0.715
45382.00	0.691
45383.00	0.651
45384.00	0.634
45385.00	0.602
45386.00	0.577
45387.00	0.561
45388.00	0.544
45389.00	0.527
45390.00	0.511
45391.00	0.494
45392.00	0.485
45393.00	0.476
45394.00	0.460
45395.00	0.451
45396.00	0.442
45397.00	0.425
45398.00	0.416
45399.00	0.407
45400.00	0.398
45401.00	0.390
45402.00	0.381
45403.00	0.380
45404.00	0.371
45405.00	0.362
45406.00	0.353
45407.00	0.344
45408.00	0.343
45409.00	0.334
45410.00	0.333
45411.00	0.324
45412.00	0.316
45413.00	0.315
45414.00	0.306
45415.00	0.305
45416.00	0.296
45417.00	0.295
45418.00	0.000
45419.00	0.000
45420.00	0.000
45421.00	0.000
45422.00	0.000
45423.00	0.000
45424.00	0.000
45425.00	0.000
45426.00	0.000
45427.00	0.000
45428.00	0.000
45429.00	0.000
45430.00	0.000
45431.00	0.000
45432.00	0.000
45433.00	0.000
45434.00	0.000
45435.00	0.000
45436.00	0.000
45437.00	0.000
45438.00	0.000
45439.00	0.000
45440.00	0.000
45441.00	0.000
45442.00	0.000
45443.00	0.000
45444.00	0.000
45445.00	0.000
45446.00	0.000
45447.00	0.000
45448.00	0.000
45449.00	0.000
45450.00	0.000
45451.00	0.000
45452.00	0.000
45453.00	0.000
45454.00	0.000
45455.00	0.000
45456.00	0.000
45457.00	0.000
45458.00	0.000
45459.00	0.000
45460.00	0.000
45461.00	0.000
45462.00	0.000
45463.00	0.000
45464.00	0.000
45465.00	0.000
45466.00	0.000
45467.00	0.000
45468.00	0.000
45469.00	0.000
45470.00	0.000
45471.00	0.000
45472.00	0.000
45473.00	0.000
45474.00	0.000
45475.00	0.000
45476.00	0.000
45477.00	0.000
45478.00	0.000
45479.00	0.000
45480.00	0.000
45481.00	0.000
45482.00	0.000
45483.00	0.000
45484.00	0.000
45485.00	0.000
45486.00	0.000
45487.00	0.000
45488.00	0.000
45489.00	0.000
45490.00	0.000
45491.00	0.000
45492.00	0.000
45493.00	0.000
45494.00	0.000
45495.00	0.000
45496.00	0.000
45497.00	0.000
45498.00	0.000
45499.00	0.000
45500.00	0.000
45501.00	0.000
45502.00	0.000
45503.00	0.000
45504.00	0.000
45505.00	0.000
45506.00	-1.119
45507.00	-1.119
45508.00	-1.119
45509.00	-1.119
45510.00	-1.119
45511.00	-1.119
45512.00	-1.119
45513.00	-1.119
45514.00	-1.119
45515.00	-1.119
45516.00	-1.119
45517.00	-1.119
45518.00	-1.119
45519.00	-1.119
45520.00	-1.119
45521.00	-1.119
45522.00	-1.119
45523.00	-1.119
45524.00	-1.119
45525.00	-1.119
45526.00	-1.119
45527.00	-1.119
45528.00	-1.119
45529.00	-1.119
45530.00	-1.119
45531.00	-1.119
45532.00	-1.119
45533.00	-1.119
45534.00	-1.119
45535.00	-1.119
45536.00	0.000
45626.00	0.000
45627.00	1.300
45628.00	1.300
45629.00	1.300
45630.00	1.300
45631.00	1.300
45632.00	1.300
45633.00	1.300
45634.00	1.300
45635.00	1.225
45636.00	1.100
45637.00	0.999
45638.00	0.913
45639.00	0.850
45640.00	0.802
45641.00	0.755
45642.00	0.715
45643.00	0.691
45644.00	0.651
45645.00	0.634
45646.00	0.602
45647.00	0.577
45648.00	0.561
45649.00	0.544
45650.00	0.527
45651.00	0.511
45652.00	0.494
45653.00	0.485
45654.00	0.476
45655.00	0.460
45656.00	0.451
45657.00	0.442
45658.00	0.425
45659.00	0.416
45660.00	0.407
45661.00	0.398
45662.00	0.390
45663.00	0.381
45664.00	0.380
45665.00	0.371
45666.00	0.362
45667.00	0.353
45668.00	0.344
45669.00	0.343
45670.00	0.334
45671.00	0.333
45672.00	0.324
45673.00	0.316
45674.00	0.315
45675.00	0.306
45676.00	0.305
45677.00	0.296
45678.00	0.295
45679.00	0.000
45680.00	0.000
45681.00	0.000
45682.00	0.000
45683.00	0.000
45684.00	0.000
45685.00	0.000
45686.00	0.000
45687.00	0.000
45688.00	0.000
45689.00	0.000
45690.00	0.000
45691.00	0.000
45692.00	0.000
45693.00	0.000
45694.00	0.000
45695.00	0.000
45696.00	0.000
45697.00	0.000
45698.00	0.000
45699.00	0.000
45700.00	0.000
45701.00	0.000
45702.00	0.000
45703.00	0.000
45704.00	0.000
45705.00	0.000
45706.00	0.000
45707.00	0.000
45708.00	0.000
45709.00	0.000
45710.00	0.000
45711.00	0.000
45712.00	0.000
45713.00	0.000
45714.00	0.000
45715.00	0.000
45716.00	0.000
45717.00	0.000
45718.00	0.000
45719.00	0.000
45720.00	0.000
45721.00	0.000
45722.00	0.000
45723.00	0.000
45724.00	0.000
45725.00	0.000
45726.00	0.000
45727.00	0.000
45728.00	0.000
45729.00	0.000
45730.00	0.000
45731.00	0.000
45732.00	0.000
45733.00	0.000
45734.00	0.000
45735.00	0.000
45736.00	0.000
45737.00	0.000
45738.00	0.000
45739.00	0.000
45740.00	0.000
45741.00	0.000
45742.00	0.000
45743.00	0.000
45744.00	0.000
45745.00	0.000
45746.00	0.000
45747.00	0.000
45748.00	0.000
45749.00	0.000
45750.00	0.000
45751.00	0.000
45752.00	0.000
45753.00	0.000
45754.00	0.000
45755.00	0.000
45756.00	0.000
45757.00	0.000
45758.00	0.000
45759.00	0.000
45760.00	0.000
45761.00	0.000
45762.00	0.000
45763.00	0.000
45764.00	0.000
45765.00	0.000
45766.00	0.000
45767.00	-1.119
45768.00	-1.119
45769.00	-1.119
45770.00	-1.119
45771.00	-1.119
45772.00	-1.119
45773.00	-1.119
45774.00	-1.119
45775.00	-1.119
45776.00	-1.119
45777.00	-1.119
45778.00	-1.119
45779.00	-1.119
45780.00	-1.119
45781.00	-1.119
45782.00	-1.119
45783.00	-1.119
45784.00	-1.119
45785.00	-1.119
45786.00	-1.119
45787.00	-1.119
45788.00	-1.119
45789.00	-1.119
45790.00	-1.119
45791.00	-1.119
45792.00	-1.119
45793.00	-1.119
45794.00	-1.119
45795.00	-1.119
45796.00	-1.119
45797.00	0.000
45887.00	0.000
45888.00	1.300
45889.00	1.300
45890.00	1.300
45891.00	1.300
45892.00	1.300
45893.00	1.300
45894.00	1.300
45895.00	1.300
45896.00	1.225
45897.00	1.100
45898.00	0.999
45899.00	0.913
45900.00	0.850
45901.00	0.802
45902.00	0.755
45903.00	0.715
45904.00	0.691
45905.00	0.651
45906.00	0.634
45907.00	0.602
45908.00	0.577
45909.00	0.561
45910.00	0.544
45911.00	0.527
45912.00	0.511
45913.00	0.494
45914.00	0.485
45915.00	0.476
45916.00	0.460
45917.00	0.451
45918.00	0.442
45919.00	0.425
45920.00	0.416
45921.00	0.407
45922.00	0.398
45923.00	0.390
45924.00	0.381
45925.00	0.380
45926.00	0.371
45927.00	0.362
45928.00	0.353
45929.00	0.344
45930.00	0.343
45931.00	0.334
45932.00	0.333
45933.00	0.324
45934.00	0.316
45935.00	0.315
45936.00	0.306
45937.00	0.305
45938.00	0.296
45939.00	0.295
45940.00	0.000
45941.00	0.000
45942.00	0.000
45943.00	0.000
45944.00	0.000
45945.00	0.000
45946.00	0.000
45947.00	0.000
45948.00	0.000
45949.00	0.000
45950.00	0.000
45951.00	0.000
45952.00	0.000
45953.00	0.000
45954.00	0.000
45955.00	0.000
45956.00	0.000
45957.00	0.000
45958.00	0.000
45959.00	0.000
45960.00	0.000
45961.00	0.000
45962.00	0.000
45963.00	0.000
45964.00	0.000
45965.00	0.000
45966.00	0.000
45967.00	0.000
45968.00	0.000
45969.00	0.000
45970.00	0.000
45971.00	0.000
45972.00	0.000
45973.00	0.000
45974.00	0.000
45975.00	0.000
45976.00	0.000
45977.00	0.000
45978.00	0.000
45979.00	0.000
45980.00	0.000
45981.00	0.000
45982.00	0.000
45983.00	0.000
45984.00	0.000
45985.00	0.000
45986.00	0.000
45987.00	0.000
45988.00	0.000
45989.00	0.000
45990.00	0.000
45991.00	0.000
45992.00	0.000
45993.00	0.000
45994.00	0.000
45995.00	0.000
45996.00	0.000
45997.00	0.000
45998.00	0.000
45999.00	0.000
46000.00	0.000
46001.00	0.000
46002.00	0.000
46003.00	0.000
46004.00	0.000
46005.00	0.000
46006.00	0.000
46007.00	0.000
46008.00	0.000
46009.00	0.000
46010.00	0.000
46011.00	0.000
46012.00	0.000
46013.00	0.000
46014.00	0.000
46015.00	0.000
46016.00	0.000
46017.00	0.000
46018.00	0.000
46019.00	0.000
46020.00	0.000
46021.00	0.000
46022.00	0.000
46023.00	0.000
46024.00	0.000
46025.00	0.000
46026.00	0.000
46027.00	0.000
46028.00	-1.119
46029.00	-1.119
46030.00	-1.119
46031.00	-1.119
46032.00	-1.119
46033.00	-1.119
46034.00	-1.119
46035.00	-1.119
46036.00	-1.119
46037.00	-1.119
46038.00	-1.119
46039.00	-1.119
46040.00	-1.119
46041.00	-1.119
46042.00	-1.119
46043.00	-1.119
46044.00	-1.119
46045.00	-1.119
46046.00	-1.119
46047.00	-1.119
46048.00	-1.119
46049.00	-1.119
46050.00	-1.119
46051.00	-1.119
46052.00	-1.119
46053.00	-1.119
46054.00	-1.119
46055.00	-1.119
46056.00	-1.119
46057.00	-1.119
46058.00	0.000
46148.00	0.000
46149.00	1.300
46150.00	1.300
46151.00	1.300
46152.00	1.300
46153.00	1.300
46154.00	1.300
46155.00	1.300
46156.00	1.300
46157.00	1.225
46158.00	1.100
46159.00	0.999
46160.00	0.913
46161.00	0.850
46162.00	0.802
46163.00	0.755
46164.00	0.715
46165.00	0.691
46166.00	0.651
46167.00	0.634
46168.00	0.602
46169.00	0.577
46170.00	0.561
46171.00	0.544
46172.00	0.527
46173.00	0.511
46174.00	0.494
46175.00	0.485
46176.00	0.476
46177.00	0.460
46178.00	0.451
46179.00	0.442
46180.00	0.425
46181.00	0.416
46182.00	0.407
46183.00	0.398
46184.00	0.390
46185.00	0.381
46186.00	0.380
46187.00	0.371
46188.00	0.362
46189.00	0.353
46190.00	0.344
46191.00	0.343
46192.00	0.334
46193.00	0.333
46194.00	0.324
46195.00	0.316
46196.00	0.315
46197.00	0.306
46198.00	0.305
46199.00	0.296
46200.00	0.295
46201.00	0.000
46202.00	0.000
46203.00	0.000
46204.00	0.000
46205.00	0.000
46206.00	0.000
46207.00	0.000
46208.00	0.000
46209.00	0.000
46210.00	0.000
46211.00	0.000
46212.00	0.000
46213.00	0.000
46214.00	0.000
46215.00	0.000
46216.00	0.000
46217.00	0.000
46218.00	0.000
46219.00	0.000
46220.00	0.000
46221.00	0.000
46222.00	0.000
46223.00	0.000
46224.00	0.000
46225.00	0.000
46226.00	0.000
46227.00	0.000
46228.00	0.000
46229.00	0.000
46230.00	0.000
46231.00	0.000
46232.00	0.000
46233.00	0.000
46234.00	0.000
46235.00	0.000
46236.00	0.000
46237.00	0.000
46238.00	0.000
46239.00	0.000
46240.00	0.000
46241.00	0.000
46242.00	0.000
46243.00	0.000
46244.00	0.000
46245.00	0.000
46246.00	0.000
46247.00	0.000
46248.00	0.000
46249.00	0.000
46250.00	0.000
46251.00	0.000
46252.00	0.000
46253.00	0.000
46254.00	0.000
46255.00	0.000
46256.00	0.000
46257.00	0.000
46258.00	0.000
46259.00	0.000
46260.00	0.000
46261.00	0.000
46262.00	0.000
46263.00	0.000
46264.00	0.000
46265.00	0.000
46266.00	0.000
46267.00	0.000
46268.00	0.000
46269.00	0.000
46270.00	0.000
46271.00	0.000
46272.00	0.000
46273.00	0.000
46274.00	0.000
46275.00	0.000
46276.00	0.000
46277.00	0.000
46278.00	0.000
46279.00	0.000
46280.00	0.000
46281.00	0.000
46282.00	0.000
46283.00	0.000
46284.00	0.000
46285.00	0.000
46286.00	0.000
46287.00	0.000
46288.00	0.000
46289.00	-1.119
46290.00	-1.119
46291.00	-1.119
46292.00	-1.119
46293.00	-1.119
46294.00	-1.119
46295.00	-1.119
46296.00	-1.119
46297.00	-1.119
46298.00	-1.119
46299.00	-1.119
46300.00	-1.119
46301.00	-1.119
46302.00	-1.119
46303.00	-1.119
46304.00	-1.119
46305.00	-1.119
46306.00	-1.119
46307.00	-1.119
46308.00	-1.119
46309.00	-1.119
46310.00	-1.119
46311.00	-1.119
46312.00	-1.119
46313.00	-1.119
46314.00	-1.119
46315.00	-1.119
46316.00	-1.119
46317.00	-1.119
46318.00	-1.119
46319.00	0.000
46350.00	0.000
46350.00	0.000
