# Supplementary material for: OpenTrack simulation model files and output dataset for a copenhagen suburban railway
Source: Data Brief. 2019 Apr 28;25:103952. doi: 10.1016/j.dib.2019.103952 (PMC6562172; doi:10.1016/j.dib.2019.103952)
Supplement: Supplementary file 2 — Multimedia component 2 [file mmc2.zip › Data files submitted/Test Generic for TRC/output/OT_108.st1]

//
// File: C:\OpenTrack\Test Generic for TRC\output/OT_108.st1
//
// Produced by OpenTrack: Fri Dec 14 17:12:57 2018
// Distance/Time of Course: 108
// Desc.: Stopping Follow
// Train: Regio:A SA ( 83 m; 123 t ) (83 m / 123 t)
// Train Speedtype: Reihe R
// Itineraries: 1: Home STA1 to end
// Scenario:  Adh. Outside: good / Adh. Tunnel: good / Delay: 5 / Global Perf.: 100.0 % / Course on Time Perf.: 100.0 % / Course Delay Perf.: 100.0 % / Step: 1.0 s / Time: 12:00:00 - 13:30:00
//
// Type    : OT_TimeXPlot
// Desc.   : OT_st1
// x-Legend: [s]
// y-Legend: [km]
//
44015.00	0.0000
44045.00	0.0000
44046.00	0.0007
44047.00	0.0026
44048.00	0.0058
44049.00	0.0104
44050.00	0.0162
44051.00	0.0234
44052.00	0.0318
44053.00	0.0416
44054.00	0.0526
44055.00	0.0648
44056.00	0.0780
44057.00	0.0922
44058.00	0.1073
44059.00	0.1231
44060.00	0.1398
44061.00	0.1572
44062.00	0.1753
44063.00	0.1941
44064.00	0.2135
44065.00	0.2335
44066.00	0.2542
44067.00	0.2754
44068.00	0.2971
44069.00	0.3194
44070.00	0.3422
44071.00	0.3655
44072.00	0.3893
44073.00	0.4136
44074.00	0.4383
44075.00	0.4635
44076.00	0.4892
44077.00	0.5152
44078.00	0.5417
44079.00	0.5686
44080.00	0.5960
44081.00	0.6237
44082.00	0.6518
44083.00	0.6802
44084.00	0.7091
44085.00	0.7383
44086.00	0.7679
44087.00	0.7978
44088.00	0.8280
44089.00	0.8586
44090.00	0.8896
44091.00	0.9208
44092.00	0.9524
44093.00	0.9843
44094.00	1.0165
44095.00	1.0490
44096.00	1.0819
44097.00	1.1150
44098.00	1.1483
44099.00	1.1816
44100.00	1.2150
44101.00	1.2483
44102.00	1.2816
44103.00	1.3150
44104.00	1.3483
44105.00	1.3816
44106.00	1.4150
44107.00	1.4483
44108.00	1.4816
44109.00	1.5150
44110.00	1.5483
44111.00	1.5816
44112.00	1.6150
44113.00	1.6483
44114.00	1.6816
44115.00	1.7150
44116.00	1.7483
44117.00	1.7816
44118.00	1.8150
44119.00	1.8483
44120.00	1.8816
44121.00	1.9150
44122.00	1.9483
44123.00	1.9816
44124.00	2.0150
44125.00	2.0483
44126.00	2.0816
44127.00	2.1150
44128.00	2.1483
44129.00	2.1816
44130.00	2.2150
44131.00	2.2483
44132.00	2.2816
44133.00	2.3150
44134.00	2.3483
44135.00	2.3816
44136.00	2.4150
44137.00	2.4483
44138.00	2.4816
44139.00	2.5150
44140.00	2.5483
44141.00	2.5816
44142.00	2.6150
44143.00	2.6483
44144.00	2.6816
44145.00	2.7150
44146.00	2.7483
44147.00	2.7816
44148.00	2.8150
44149.00	2.8483
44150.00	2.8816
44151.00	2.9150
44152.00	2.9483
44153.00	2.9816
44154.00	3.0150
44155.00	3.0483
44156.00	3.0816
44157.00	3.1150
44158.00	3.1483
44159.00	3.1816
44160.00	3.2150
44161.00	3.2483
44162.00	3.2816
44163.00	3.3150
44164.00	3.3483
44165.00	3.3816
44166.00	3.4150
44167.00	3.4483
44168.00	3.4816
44169.00	3.5150
44170.00	3.5483
44171.00	3.5816
44172.00	3.6150
44173.00	3.6483
44174.00	3.6816
44175.00	3.7150
44176.00	3.7483
44177.00	3.7816
44178.00	3.8150
44179.00	3.8483
44180.00	3.8816
44181.00	3.9150
44182.00	3.9483
44183.00	3.9816
44184.00	4.0150
44185.00	4.0483
44186.00	4.0816
44187.00	4.1150
44188.00	4.1483
44189.00	4.1816
44190.00	4.2150
44191.00	4.2483
44192.00	4.2816
44193.00	4.3150
44194.00	4.3483
44195.00	4.3816
44196.00	4.4150
44197.00	4.4483
44198.00	4.4816
44199.00	4.5150
44200.00	4.5294
44201.00	4.5630
44202.00	4.5954
44203.00	4.6267
44204.00	4.6570
44205.00	4.6860
44206.00	4.7140
44207.00	4.7409
44208.00	4.7666
44209.00	4.7912
44210.00	4.8147
44211.00	4.8371
44212.00	4.8584
44213.00	4.8785
44214.00	4.8975
44215.00	4.9154
44216.00	4.9322
44217.00	4.9479
44218.00	4.9624
44219.00	4.9759
44220.00	4.9882
44221.00	4.9994
44222.00	5.0094
44223.00	5.0184
44224.00	5.0262
44225.00	5.0329
44226.00	5.0385
44227.00	5.0430
44228.00	5.0464
44229.00	5.0486
44230.00	5.0497
44231.00	5.0500
44321.00	5.0500
44322.00	5.0506
44323.00	5.0526
44324.00	5.0558
44325.00	5.0604
44326.00	5.0662
44327.00	5.0734
44328.00	5.0818
44329.00	5.0916
44330.00	5.1026
44331.00	5.1148
44332.00	5.1280
44333.00	5.1422
44334.00	5.1573
44335.00	5.1731
44336.00	5.1898
44337.00	5.2072
44338.00	5.2253
44339.00	5.2441
44340.00	5.2635
44341.00	5.2835
44342.00	5.3042
44343.00	5.3254
44344.00	5.3471
44345.00	5.3694
44346.00	5.3922
44347.00	5.4155
44348.00	5.4393
44349.00	5.4636
44350.00	5.4883
44351.00	5.5135
44352.00	5.5392
44353.00	5.5652
44354.00	5.5917
44355.00	5.6186
44356.00	5.6460
44357.00	5.6737
44358.00	5.7018
44359.00	5.7302
44360.00	5.7591
44361.00	5.7883
44362.00	5.8179
44363.00	5.8478
44364.00	5.8780
44365.00	5.9086
44366.00	5.9396
44367.00	5.9708
44368.00	6.0024
44369.00	6.0343
44370.00	6.0665
44371.00	6.0990
44372.00	6.1319
44373.00	6.1650
44374.00	6.1983
44375.00	6.2316
44376.00	6.2650
44377.00	6.2983
44378.00	6.3316
44379.00	6.3650
44380.00	6.3983
44381.00	6.4316
44382.00	6.4650
44383.00	6.4983
44384.00	6.5316
44385.00	6.5650
44386.00	6.5983
44387.00	6.6316
44388.00	6.6650
44389.00	6.6983
44390.00	6.7316
44391.00	6.7650
44392.00	6.7983
44393.00	6.8316
44394.00	6.8650
44395.00	6.8983
44396.00	6.9316
44397.00	6.9650
44398.00	6.9983
44399.00	7.0316
44400.00	7.0650
44401.00	7.0983
44402.00	7.1316
44403.00	7.1650
44404.00	7.1983
44405.00	7.2316
44406.00	7.2650
44407.00	7.2983
44408.00	7.3316
44409.00	7.3650
44410.00	7.3983
44411.00	7.4316
44412.00	7.4650
44413.00	7.4983
44414.00	7.5316
44415.00	7.5650
44416.00	7.5983
44417.00	7.6316
44418.00	7.6650
44419.00	7.6983
44420.00	7.7316
44421.00	7.7650
44422.00	7.7983
44423.00	7.8316
44424.00	7.8650
44425.00	7.8983
44426.00	7.9317
44427.00	7.9650
44428.00	7.9983
44429.00	8.0317
44430.00	8.0650
44431.00	8.0983
44432.00	8.1317
44433.00	8.1650
44434.00	8.1983
44435.00	8.2317
44436.00	8.2650
44437.00	8.2983
44438.00	8.3317
44439.00	8.3650
44440.00	8.3983
44441.00	8.4316
44442.00	8.4650
44443.00	8.4983
44444.00	8.5316
44445.00	8.5650
44446.00	8.5983
44447.00	8.6316
44448.00	8.6650
44449.00	8.6983
44450.00	8.7316
44451.00	8.7650
44452.00	8.7983
44453.00	8.8316
44454.00	8.8650
44455.00	8.8983
44456.00	8.9316
44457.00	8.9650
44458.00	8.9983
44459.00	9.0316
44460.00	9.0650
44461.00	9.0794
44462.00	9.1130
44463.00	9.1454
44464.00	9.1767
44465.00	9.2070
44466.00	9.2360
44467.00	9.2640
44468.00	9.2909
44469.00	9.3166
44470.00	9.3412
44471.00	9.3647
44472.00	9.3871
44473.00	9.4084
44474.00	9.4285
44475.00	9.4475
44476.00	9.4654
44477.00	9.4822
44478.00	9.4979
44479.00	9.5124
44480.00	9.5259
44481.00	9.5382
44482.00	9.5494
44483.00	9.5594
44484.00	9.5684
44485.00	9.5762
44486.00	9.5829
44487.00	9.5885
44488.00	9.5930
44489.00	9.5964
44490.00	9.5986
44491.00	9.5997
44492.00	9.6000
44582.00	9.6000
44583.00	9.6007
44584.00	9.6026
44585.00	9.6059
44586.00	9.6104
44587.00	9.6163
44588.00	9.6234
44589.00	9.6319
44590.00	9.6416
44591.00	9.6526
44592.00	9.6648
44593.00	9.6780
44594.00	9.6922
44595.00	9.7073
44596.00	9.7231
44597.00	9.7398
44598.00	9.7572
44599.00	9.7753
44600.00	9.7941
44601.00	9.8135
44602.00	9.8336
44603.00	9.8542
44604.00	9.8754
44605.00	9.8971
44606.00	9.9194
44607.00	9.9422
44608.00	9.9655
44609.00	9.9893
44610.00	10.0136
44611.00	10.0383
44612.00	10.0635
44613.00	10.0892
44614.00	10.1152
44615.00	10.1417
44616.00	10.1686
44617.00	10.1960
44618.00	10.2237
44619.00	10.2518
44620.00	10.2802
44621.00	10.3091
44622.00	10.3383
44623.00	10.3679
44624.00	10.3978
44625.00	10.4280
44626.00	10.4586
44627.00	10.4896
44628.00	10.5208
44629.00	10.5524
44630.00	10.5843
44631.00	10.6165
44632.00	10.6490
44633.00	10.6819
44634.00	10.7150
44635.00	10.7483
44636.00	10.7816
44637.00	10.8150
44638.00	10.8483
44639.00	10.8816
44640.00	10.9150
44641.00	10.9483
44642.00	10.9816
44643.00	11.0150
44644.00	11.0483
44645.00	11.0816
44646.00	11.1150
44647.00	11.1483
44648.00	11.1816
44649.00	11.2150
44650.00	11.2483
44651.00	11.2816
44652.00	11.3150
44653.00	11.3483
44654.00	11.3816
44655.00	11.4150
44656.00	11.4483
44657.00	11.4816
44658.00	11.5150
44659.00	11.5483
44660.00	11.5816
44661.00	11.6150
44662.00	11.6483
44663.00	11.6816
44664.00	11.7150
44665.00	11.7483
44666.00	11.7816
44667.00	11.8150
44668.00	11.8483
44669.00	11.8816
44670.00	11.9150
44671.00	11.9483
44672.00	11.9816
44673.00	12.0150
44674.00	12.0483
44675.00	12.0816
44676.00	12.1150
44677.00	12.1483
44678.00	12.1816
44679.00	12.2150
44680.00	12.2483
44681.00	12.2816
44682.00	12.3150
44683.00	12.3483
44684.00	12.3816
44685.00	12.4150
44686.00	12.4483
44687.00	12.4816
44688.00	12.5150
44689.00	12.5483
44690.00	12.5816
44691.00	12.6150
44692.00	12.6483
44693.00	12.6816
44694.00	12.7150
44695.00	12.7483
44696.00	12.7816
44697.00	12.8150
44698.00	12.8483
44699.00	12.8816
44700.00	12.9150
44701.00	12.9483
44702.00	12.9816
44703.00	13.0150
44704.00	13.0483
44705.00	13.0816
44706.00	13.1150
44707.00	13.1483
44708.00	13.1816
44709.00	13.2150
44710.00	13.2483
44711.00	13.2816
44712.00	13.3149
44713.00	13.3483
44714.00	13.3816
44715.00	13.4149
44716.00	13.4483
44717.00	13.4816
44718.00	13.5149
44719.00	13.5483
44720.00	13.5816
44721.00	13.6149
44722.00	13.6294
44723.00	13.6629
44724.00	13.6954
44725.00	13.7267
44726.00	13.7569
44727.00	13.7860
44728.00	13.8140
44729.00	13.8409
44730.00	13.8666
44731.00	13.8912
44732.00	13.9147
44733.00	13.9371
44734.00	13.9583
44735.00	13.9785
44736.00	13.9975
44737.00	14.0154
44738.00	14.0322
44739.00	14.0479
44740.00	14.0624
44741.00	14.0758
44742.00	14.0881
44743.00	14.0993
44744.00	14.1094
44745.00	14.1184
44746.00	14.1262
44747.00	14.1329
44748.00	14.1385
44749.00	14.1430
44750.00	14.1463
44751.00	14.1486
44752.00	14.1497
44753.00	14.1500
44843.00	14.1500
44844.00	14.1506
44845.00	14.1526
44846.00	14.1558
44847.00	14.1604
44848.00	14.1662
44849.00	14.1734
44850.00	14.1818
44851.00	14.1916
44852.00	14.2026
44853.00	14.2148
44854.00	14.2280
44855.00	14.2422
44856.00	14.2572
44857.00	14.2731
44858.00	14.2898
44859.00	14.3072
44860.00	14.3253
44861.00	14.3441
44862.00	14.3635
44863.00	14.3835
44864.00	14.4041
44865.00	14.4253
44866.00	14.4471
44867.00	14.4694
44868.00	14.4922
44869.00	14.5155
44870.00	14.5393
44871.00	14.5635
44872.00	14.5883
44873.00	14.6135
44874.00	14.6391
44875.00	14.6652
44876.00	14.6917
44877.00	14.7186
44878.00	14.7459
44879.00	14.7736
44880.00	14.8017
44881.00	14.8302
44882.00	14.8590
44883.00	14.8883
44884.00	14.9178
44885.00	14.9477
44886.00	14.9780
44887.00	15.0086
44888.00	15.0395
44889.00	15.0708
44890.00	15.1024
44891.00	15.1343
44892.00	15.1665
44893.00	15.1990
44894.00	15.2318
44895.00	15.2649
44896.00	15.2983
44897.00	15.3316
44898.00	15.3649
44899.00	15.3983
44900.00	15.4316
44901.00	15.4649
44902.00	15.4983
44903.00	15.5316
44904.00	15.5649
44905.00	15.5983
44906.00	15.6316
44907.00	15.6649
44908.00	15.6983
44909.00	15.7316
44910.00	15.7649
44911.00	15.7983
44912.00	15.8316
44913.00	15.8649
44914.00	15.8983
44915.00	15.9316
44916.00	15.9649
44917.00	15.9983
44918.00	16.0316
44919.00	16.0649
44920.00	16.0983
44921.00	16.1316
44922.00	16.1649
44923.00	16.1983
44924.00	16.2316
44925.00	16.2649
44926.00	16.2983
44927.00	16.3316
44928.00	16.3649
44929.00	16.3983
44930.00	16.4316
44931.00	16.4649
44932.00	16.4983
44933.00	16.5316
44934.00	16.5649
44935.00	16.5983
44936.00	16.6316
44937.00	16.6649
44938.00	16.6983
44939.00	16.7316
44940.00	16.7649
44941.00	16.7983
44942.00	16.8316
44943.00	16.8649
44944.00	16.8983
44945.00	16.9316
44946.00	16.9649
44947.00	16.9983
44948.00	17.0316
44949.00	17.0649
44950.00	17.0983
44951.00	17.1316
44952.00	17.1650
44953.00	17.1983
44954.00	17.2316
44955.00	17.2650
44956.00	17.2983
44957.00	17.3316
44958.00	17.3650
44959.00	17.3983
44960.00	17.4316
44961.00	17.4650
44962.00	17.4983
44963.00	17.5316
44964.00	17.5650
44965.00	17.5983
44966.00	17.6316
44967.00	17.6650
44968.00	17.6983
44969.00	17.7316
44970.00	17.7650
44971.00	17.7983
44972.00	17.8316
44973.00	17.8650
44974.00	17.8983
44975.00	17.9316
44976.00	17.9650
44977.00	17.9983
44978.00	18.0316
44979.00	18.0650
44980.00	18.0983
44981.00	18.1316
44982.00	18.1650
44983.00	18.1794
44984.00	18.2130
44985.00	18.2454
44986.00	18.2767
44987.00	18.3069
44988.00	18.3360
44989.00	18.3640
44990.00	18.3909
44991.00	18.4166
44992.00	18.4412
44993.00	18.4647
44994.00	18.4871
44995.00	18.5084
44996.00	18.5285
44997.00	18.5475
44998.00	18.5654
44999.00	18.5822
45000.00	18.5979
45001.00	18.6124
45002.00	18.6259
45003.00	18.6382
45004.00	18.6494
45005.00	18.6594
45006.00	18.6684
45007.00	18.6762
45008.00	18.6829
45009.00	18.6885
45010.00	18.6930
45011.00	18.6964
45012.00	18.6986
45013.00	18.6997
45014.00	18.7000
45104.00	18.7000
45105.00	18.7006
45106.00	18.7026
45107.00	18.7058
45108.00	18.7104
45109.00	18.7162
45110.00	18.7234
45111.00	18.7318
45112.00	18.7416
45113.00	18.7526
45114.00	18.7648
45115.00	18.7780
45116.00	18.7922
45117.00	18.8073
45118.00	18.8231
45119.00	18.8398
45120.00	18.8572
45121.00	18.8753
45122.00	18.8941
45123.00	18.9135
45124.00	18.9335
45125.00	18.9542
45126.00	18.9754
45127.00	18.9971
45128.00	19.0194
45129.00	19.0422
45130.00	19.0655
45131.00	19.0893
45132.00	19.1136
45133.00	19.1383
45134.00	19.1635
45135.00	19.1892
45136.00	19.2152
45137.00	19.2417
45138.00	19.2686
45139.00	19.2960
45140.00	19.3237
45141.00	19.3518
45142.00	19.3802
45143.00	19.4091
45144.00	19.4383
45145.00	19.4679
45146.00	19.4978
45147.00	19.5280
45148.00	19.5586
45149.00	19.5896
45150.00	19.6208
45151.00	19.6524
45152.00	19.6843
45153.00	19.7165
45154.00	19.7491
45155.00	19.7819
45156.00	19.8150
45157.00	19.8483
45158.00	19.8816
45159.00	19.9150
45160.00	19.9483
45161.00	19.9817
45162.00	20.0150
45163.00	20.0483
45164.00	20.0817
45165.00	20.1150
45166.00	20.1483
45167.00	20.1817
45168.00	20.2150
45169.00	20.2483
45170.00	20.2817
45171.00	20.3150
45172.00	20.3483
45173.00	20.3817
45174.00	20.4150
45175.00	20.4483
45176.00	20.4817
45177.00	20.5150
45178.00	20.5483
45179.00	20.5817
45180.00	20.6150
45181.00	20.6483
45182.00	20.6817
45183.00	20.7150
45184.00	20.7483
45185.00	20.7817
45186.00	20.8150
45187.00	20.8483
45188.00	20.8817
45189.00	20.9150
45190.00	20.9483
45191.00	20.9817
45192.00	21.0150
45193.00	21.0483
45194.00	21.0817
45195.00	21.1150
45196.00	21.1483
45197.00	21.1817
45198.00	21.2150
45199.00	21.2483
45200.00	21.2817
45201.00	21.3150
45202.00	21.3483
45203.00	21.3817
45204.00	21.4150
45205.00	21.4483
45206.00	21.4817
45207.00	21.5150
45208.00	21.5483
45209.00	21.5817
45210.00	21.6150
45211.00	21.6483
45212.00	21.6817
45213.00	21.7150
45214.00	21.7484
45215.00	21.7817
45216.00	21.8150
45217.00	21.8484
45218.00	21.8817
45219.00	21.9150
45220.00	21.9484
45221.00	21.9817
45222.00	22.0150
45223.00	22.0484
45224.00	22.0817
45225.00	22.1150
45226.00	22.1484
45227.00	22.1817
45228.00	22.2150
45229.00	22.2484
45230.00	22.2817
45231.00	22.3150
45232.00	22.3484
45233.00	22.3817
45234.00	22.4150
45235.00	22.4484
45236.00	22.4817
45237.00	22.5150
45238.00	22.5484
45239.00	22.5817
45240.00	22.6150
45241.00	22.6484
45242.00	22.6817
45243.00	22.7150
45244.00	22.7294
45245.00	22.7630
45246.00	22.7955
45247.00	22.8268
45248.00	22.8570
45249.00	22.8861
45250.00	22.9141
45251.00	22.9409
45252.00	22.9667
45253.00	22.9913
45254.00	23.0148
45255.00	23.0372
45256.00	23.0584
45257.00	23.0786
45258.00	23.0976
45259.00	23.1155
45260.00	23.1323
45261.00	23.1480
45262.00	23.1625
45263.00	23.1759
45264.00	23.1882
45265.00	23.1994
45266.00	23.2095
45267.00	23.2184
45268.00	23.2263
45269.00	23.2330
45270.00	23.2386
45271.00	23.2431
45272.00	23.2464
45273.00	23.2487
45274.00	23.2498
45275.00	23.2501
45365.00	23.2501
45366.00	23.2507
45367.00	23.2527
45368.00	23.2559
45369.00	23.2605
45370.00	23.2663
45371.00	23.2735
45372.00	23.2819
45373.00	23.2917
45374.00	23.3027
45375.00	23.3148
45376.00	23.3281
45377.00	23.3423
45378.00	23.3573
45379.00	23.3732
45380.00	23.3899
45381.00	23.4073
45382.00	23.4254
45383.00	23.4442
45384.00	23.4636
45385.00	23.4836
45386.00	23.5042
45387.00	23.5254
45388.00	23.5472
45389.00	23.5695
45390.00	23.5923
45391.00	23.6156
45392.00	23.6394
45393.00	23.6636
45394.00	23.6884
45395.00	23.7136
45396.00	23.7392
45397.00	23.7653
45398.00	23.7918
45399.00	23.8187
45400.00	23.8460
45401.00	23.8737
45402.00	23.9018
45403.00	23.9303
45404.00	23.9591
45405.00	23.9884
45406.00	24.0179
45407.00	24.0478
45408.00	24.0781
45409.00	24.1087
45410.00	24.1396
45411.00	24.1709
45412.00	24.2025
45413.00	24.2344
45414.00	24.2666
45415.00	24.2991
45416.00	24.3319
45417.00	24.3650
45418.00	24.3984
45419.00	24.4317
45420.00	24.4650
45421.00	24.4984
45422.00	24.5317
45423.00	24.5651
45424.00	24.5984
45425.00	24.6317
45426.00	24.6651
45427.00	24.6984
45428.00	24.7317
45429.00	24.7651
45430.00	24.7984
45431.00	24.8317
45432.00	24.8651
45433.00	24.8984
45434.00	24.9317
45435.00	24.9651
45436.00	24.9984
45437.00	25.0317
45438.00	25.0651
45439.00	25.0984
45440.00	25.1317
45441.00	25.1651
45442.00	25.1984
45443.00	25.2317
45444.00	25.2651
45445.00	25.2984
45446.00	25.3317
45447.00	25.3651
45448.00	25.3984
45449.00	25.4317
45450.00	25.4651
45451.00	25.4984
45452.00	25.5317
45453.00	25.5651
45454.00	25.5984
45455.00	25.6317
45456.00	25.6651
45457.00	25.6984
45458.00	25.7317
45459.00	25.7651
45460.00	25.7984
45461.00	25.8317
45462.00	25.8651
45463.00	25.8984
45464.00	25.9317
45465.00	25.9651
45466.00	25.9984
45467.00	26.0317
45468.00	26.0651
45469.00	26.0984
45470.00	26.1317
45471.00	26.1651
45472.00	26.1984
45473.00	26.2318
45474.00	26.2651
45475.00	26.2984
45476.00	26.3318
45477.00	26.3651
45478.00	26.3984
45479.00	26.4318
45480.00	26.4651
45481.00	26.4984
45482.00	26.5318
45483.00	26.5651
45484.00	26.5984
45485.00	26.6318
45486.00	26.6651
45487.00	26.6984
45488.00	26.7318
45489.00	26.7651
45490.00	26.7984
45491.00	26.8318
45492.00	26.8651
45493.00	26.8984
45494.00	26.9318
45495.00	26.9651
45496.00	26.9984
45497.00	27.0318
45498.00	27.0651
45499.00	27.0984
45500.00	27.1318
45501.00	27.1651
45502.00	27.1984
45503.00	27.2318
45504.00	27.2651
45505.00	27.2795
45506.00	27.3131
45507.00	27.3455
45508.00	27.3769
45509.00	27.4071
45510.00	27.4362
45511.00	27.4641
45512.00	27.4910
45513.00	27.5167
45514.00	27.5414
45515.00	27.5649
45516.00	27.5872
45517.00	27.6085
45518.00	27.6286
45519.00	27.6477
45520.00	27.6656
45521.00	27.6824
45522.00	27.6980
45523.00	27.7126
45524.00	27.7260
45525.00	27.7383
45526.00	27.7495
45527.00	27.7596
45528.00	27.7685
45529.00	27.7763
45530.00	27.7831
45531.00	27.7887
45532.00	27.7931
45533.00	27.7965
45534.00	27.7987
45535.00	27.7999
45536.00	27.8001
45626.00	27.8001
45627.00	27.8008
45628.00	27.8027
45629.00	27.8060
45630.00	27.8105
45631.00	27.8164
45632.00	27.8235
45633.00	27.8320
45634.00	27.8417
45635.00	27.8527
45636.00	27.8649
45637.00	27.8781
45638.00	27.8923
45639.00	27.9074
45640.00	27.9233
45641.00	27.9399
45642.00	27.9573
45643.00	27.9754
45644.00	27.9942
45645.00	28.0136
45646.00	28.0337
45647.00	28.0543
45648.00	28.0755
45649.00	28.0972
45650.00	28.1195
45651.00	28.1423
45652.00	28.1656
45653.00	28.1894
45654.00	28.2137
45655.00	28.2384
45656.00	28.2636
45657.00	28.2893
45658.00	28.3154
45659.00	28.3419
45660.00	28.3688
45661.00	28.3961
45662.00	28.4238
45663.00	28.4519
45664.00	28.4804
45665.00	28.5092
45666.00	28.5384
45667.00	28.5680
45668.00	28.5979
45669.00	28.6282
45670.00	28.6588
45671.00	28.6897
45672.00	28.7210
45673.00	28.7526
45674.00	28.7845
45675.00	28.8167
45676.00	28.8492
45677.00	28.8820
45678.00	28.9151
45679.00	28.9484
45680.00	28.9818
45681.00	29.0151
45682.00	29.0484
45683.00	29.0818
45684.00	29.1151
45685.00	29.1485
45686.00	29.1818
45687.00	29.2151
45688.00	29.2485
45689.00	29.2818
45690.00	29.3151
45691.00	29.3485
45692.00	29.3818
45693.00	29.4151
45694.00	29.4485
45695.00	29.4818
45696.00	29.5151
45697.00	29.5485
45698.00	29.5818
45699.00	29.6151
45700.00	29.6485
45701.00	29.6818
45702.00	29.7151
45703.00	29.7485
45704.00	29.7818
45705.00	29.8151
45706.00	29.8485
45707.00	29.8818
45708.00	29.9151
45709.00	29.9485
45710.00	29.9818
45711.00	30.0151
45712.00	30.0485
45713.00	30.0818
45714.00	30.1151
45715.00	30.1485
45716.00	30.1818
45717.00	30.2151
45718.00	30.2485
45719.00	30.2818
45720.00	30.3151
45721.00	30.3485
45722.00	30.3818
45723.00	30.4151
45724.00	30.4485
45725.00	30.4818
45726.00	30.5151
45727.00	30.5485
45728.00	30.5818
45729.00	30.6151
45730.00	30.6485
45731.00	30.6818
45732.00	30.7151
45733.00	30.7485
45734.00	30.7818
45735.00	30.8152
45736.00	30.8485
45737.00	30.8818
45738.00	30.9152
45739.00	30.9485
45740.00	30.9818
45741.00	31.0152
45742.00	31.0485
45743.00	31.0818
45744.00	31.1152
45745.00	31.1485
45746.00	31.1818
45747.00	31.2152
45748.00	31.2485
45749.00	31.2818
45750.00	31.3152
45751.00	31.3485
45752.00	31.3818
45753.00	31.4152
45754.00	31.4485
45755.00	31.4818
45756.00	31.5152
45757.00	31.5485
45758.00	31.5818
45759.00	31.6152
45760.00	31.6485
45761.00	31.6818
45762.00	31.7152
45763.00	31.7485
45764.00	31.7818
45765.00	31.8152
45766.00	31.8296
45767.00	31.8632
45768.00	31.8956
45769.00	31.9269
45770.00	31.9571
45771.00	31.9862
45772.00	32.0142
45773.00	32.0411
45774.00	32.0668
45775.00	32.0914
45776.00	32.1149
45777.00	32.1373
45778.00	32.1586
45779.00	32.1787
45780.00	32.1977
45781.00	32.2156
45782.00	32.2324
45783.00	32.2481
45784.00	32.2626
45785.00	32.2761
45786.00	32.2884
45787.00	32.2996
45788.00	32.3096
45789.00	32.3186
45790.00	32.3264
45791.00	32.3331
45792.00	32.3387
45793.00	32.3432
45794.00	32.3466
45795.00	32.3488
45796.00	32.3499
45797.00	32.3502
45887.00	32.3502
45888.00	32.3508
45889.00	32.3528
45890.00	32.3560
45891.00	32.3606
45892.00	32.3664
45893.00	32.3736
45894.00	32.3820
45895.00	32.3918
45896.00	32.4028
45897.00	32.4150
45898.00	32.4282
45899.00	32.4424
45900.00	32.4575
45901.00	32.4733
45902.00	32.4900
45903.00	32.5074
45904.00	32.5255
45905.00	32.5443
45906.00	32.5637
45907.00	32.5837
45908.00	32.6044
45909.00	32.6256
45910.00	32.6473
45911.00	32.6696
45912.00	32.6924
45913.00	32.7157
45914.00	32.7395
45915.00	32.7638
45916.00	32.7885
45917.00	32.8137
45918.00	32.8394
45919.00	32.8654
45920.00	32.8919
45921.00	32.9188
45922.00	32.9462
45923.00	32.9739
45924.00	33.0020
45925.00	33.0304
45926.00	33.0593
45927.00	33.0885
45928.00	33.1181
45929.00	33.1480
45930.00	33.1782
45931.00	33.2088
45932.00	33.2398
45933.00	33.2710
45934.00	33.3026
45935.00	33.3345
45936.00	33.3667
45937.00	33.3993
45938.00	33.4321
45939.00	33.4652
45940.00	33.4985
45941.00	33.5318
45942.00	33.5652
45943.00	33.5985
45944.00	33.6318
45945.00	33.6652
45946.00	33.6985
45947.00	33.7318
45948.00	33.7652
45949.00	33.7985
45950.00	33.8318
45951.00	33.8652
45952.00	33.8985
45953.00	33.9318
45954.00	33.9652
45955.00	33.9985
45956.00	34.0318
45957.00	34.0652
45958.00	34.0985
45959.00	34.1318
45960.00	34.1651
45961.00	34.1985
45962.00	34.2318
45963.00	34.2651
45964.00	34.2985
45965.00	34.3318
45966.00	34.3651
45967.00	34.3985
45968.00	34.4318
45969.00	34.4651
45970.00	34.4985
45971.00	34.5318
45972.00	34.5651
45973.00	34.5985
45974.00	34.6318
45975.00	34.6651
45976.00	34.6985
45977.00	34.7318
45978.00	34.7651
45979.00	34.7985
45980.00	34.8318
45981.00	34.8651
45982.00	34.8985
45983.00	34.9318
45984.00	34.9651
45985.00	34.9984
45986.00	35.0318
45987.00	35.0651
45988.00	35.0984
45989.00	35.1318
45990.00	35.1651
45991.00	35.1984
45992.00	35.2318
45993.00	35.2651
45994.00	35.2984
45995.00	35.3318
45996.00	35.3651
45997.00	35.3984
45998.00	35.4318
45999.00	35.4651
46000.00	35.4984
46001.00	35.5318
46002.00	35.5651
46003.00	35.5984
46004.00	35.6318
46005.00	35.6651
46006.00	35.6984
46007.00	35.7318
46008.00	35.7651
46009.00	35.7984
46010.00	35.8317
46011.00	35.8651
46012.00	35.8984
46013.00	35.9317
46014.00	35.9651
46015.00	35.9984
46016.00	36.0317
46017.00	36.0651
46018.00	36.0984
46019.00	36.1317
46020.00	36.1651
46021.00	36.1984
46022.00	36.2317
46023.00	36.2651
46024.00	36.2984
46025.00	36.3317
46026.00	36.3651
46027.00	36.3795
46028.00	36.4130
46029.00	36.4455
46030.00	36.4768
46031.00	36.5070
46032.00	36.5361
46033.00	36.5641
46034.00	36.5910
46035.00	36.6167
46036.00	36.6413
46037.00	36.6648
46038.00	36.6872
46039.00	36.7085
46040.00	36.7286
46041.00	36.7476
46042.00	36.7655
46043.00	36.7823
46044.00	36.7980
46045.00	36.8125
46046.00	36.8260
46047.00	36.8383
46048.00	36.8495
46049.00	36.8595
46050.00	36.8685
46051.00	36.8763
46052.00	36.8830
46053.00	36.8886
46054.00	36.8931
46055.00	36.8965
46056.00	36.8987
46057.00	36.8998
46058.00	36.9001
46148.00	36.9001
46149.00	36.9007
46150.00	36.9027
46151.00	36.9059
46152.00	36.9105
46153.00	36.9163
46154.00	36.9235
46155.00	36.9319
46156.00	36.9417
46157.00	36.9527
46158.00	36.9649
46159.00	36.9781
46160.00	36.9923
46161.00	37.0073
46162.00	37.0232
46163.00	37.0399
46164.00	37.0573
46165.00	37.0754
46166.00	37.0942
46167.00	37.1136
46168.00	37.1336
46169.00	37.1543
46170.00	37.1755
46171.00	37.1972
46172.00	37.2195
46173.00	37.2423
46174.00	37.2656
46175.00	37.2894
46176.00	37.3137
46177.00	37.3384
46178.00	37.3636
46179.00	37.3892
46180.00	37.4153
46181.00	37.4418
46182.00	37.4687
46183.00	37.4960
46184.00	37.5237
46185.00	37.5518
46186.00	37.5803
46187.00	37.6092
46188.00	37.6384
46189.00	37.6679
46190.00	37.6979
46191.00	37.7281
46192.00	37.7587
46193.00	37.7897
46194.00	37.8209
46195.00	37.8525
46196.00	37.8844
46197.00	37.9166
46198.00	37.9491
46199.00	37.9819
46200.00	38.0151
46201.00	38.0484
46202.00	38.0817
46203.00	38.1151
46204.00	38.1484
46205.00	38.1817
46206.00	38.2150
46207.00	38.2484
46208.00	38.2817
46209.00	38.3150
46210.00	38.3484
46211.00	38.3817
46212.00	38.4150
46213.00	38.4484
46214.00	38.4817
46215.00	38.5150
46216.00	38.5484
46217.00	38.5817
46218.00	38.6150
46219.00	38.6484
46220.00	38.6817
46221.00	38.7150
46222.00	38.7484
46223.00	38.7817
46224.00	38.8150
46225.00	38.8484
46226.00	38.8817
46227.00	38.9150
46228.00	38.9484
46229.00	38.9817
46230.00	39.0150
46231.00	39.0483
46232.00	39.0817
46233.00	39.1150
46234.00	39.1483
46235.00	39.1817
46236.00	39.2150
46237.00	39.2483
46238.00	39.2817
46239.00	39.3150
46240.00	39.3483
46241.00	39.3817
46242.00	39.4150
46243.00	39.4483
46244.00	39.4817
46245.00	39.5150
46246.00	39.5483
46247.00	39.5817
46248.00	39.6150
46249.00	39.6483
46250.00	39.6817
46251.00	39.7150
46252.00	39.7483
46253.00	39.7817
46254.00	39.8150
46255.00	39.8483
46256.00	39.8816
46257.00	39.9150
46258.00	39.9483
46259.00	39.9816
46260.00	40.0150
46261.00	40.0483
46262.00	40.0816
46263.00	40.1150
46264.00	40.1483
46265.00	40.1816
46266.00	40.2150
46267.00	40.2483
46268.00	40.2816
46269.00	40.3150
46270.00	40.3483
46271.00	40.3816
46272.00	40.4150
46273.00	40.4483
46274.00	40.4816
46275.00	40.5150
46276.00	40.5483
46277.00	40.5816
46278.00	40.6150
46279.00	40.6483
46280.00	40.6816
46281.00	40.7150
46282.00	40.7483
46283.00	40.7816
46284.00	40.8149
46285.00	40.8483
46286.00	40.8816
46287.00	40.9149
46288.00	40.9294
46289.00	40.9629
46290.00	40.9954
46291.00	41.0267
46292.00	41.0569
46293.00	41.0860
46294.00	41.1140
46295.00	41.1408
46296.00	41.1666
46297.00	41.1912
46298.00	41.2147
46299.00	41.2371
46300.00	41.2583
46301.00	41.2785
46302.00	41.2975
46303.00	41.3154
46304.00	41.3322
46305.00	41.3479
46306.00	41.3624
46307.00	41.3758
46308.00	41.3881
46309.00	41.3993
46310.00	41.4094
46311.00	41.4184
46312.00	41.4262
46313.00	41.4329
46314.00	41.4385
46315.00	41.4430
46316.00	41.4463
46317.00	41.4486
46318.00	41.4497
46319.00	41.4500
46350.00	41.4500
46350.00	41.4500
