# Supplementary material for: OpenTrack simulation model files and output dataset for a copenhagen suburban railway
Source: Data Brief. 2019 Apr 28;25:103952. doi: 10.1016/j.dib.2019.103952 (PMC6562172; doi:10.1016/j.dib.2019.103952)
Supplement: Supplementary file 2 — Multimedia component 2 [file mmc2.zip › Data files submitted/Test Generic for TRC/output/OT_108.step1]

//
// File: C:\OpenTrack\Test Generic for TRC\output/OT_108.step1
//
// Produced by OpenTrack: Fri Dec 14 17:12:57 2018
// Route Reservation of Course: 108
// Desc.: Stopping Follow
// Train: Regio:A SA ( 83 m; 123 t ) (83 m / 123 t)
// Train Speedtype: Reihe R
// Itineraries: 1: Home STA1 to end
// Scenario:  Adh. Outside: good / Adh. Tunnel: good / Delay: 5 / Global Perf.: 100.0 % / Course on Time Perf.: 100.0 % / Course Delay Perf.: 100.0 % / Step: 1.0 s / Time: 12:00:00 - 13:30:00

// Type    : OT_TimeXPlot
// Desc.   : OT_step1
// x-Legend: [s]
// y-Legend: [km]
//
44045.00	0.0000
44045.00	0.5500
44045.00	0.5500
44045.00	1.5500
44046.00	1.5500
44046.00	2.5500
44047.00	2.5500
44047.00	3.5500
44091.00	3.5500
44091.00	4.5500
44184.00	4.5500
44184.00	5.1000
44222.00	5.1000
44222.00	6.1000
44321.00	6.1000
44321.00	7.1000
44322.00	7.1000
44322.00	8.1000
44350.00	8.1000
44350.00	9.1000
44445.00	9.1000
44445.00	9.6500
44483.00	9.6500
44483.00	10.6500
44582.00	10.6500
44582.00	11.6500
44583.00	11.6500
44583.00	12.6500
44611.00	12.6500
44611.00	13.6500
44706.00	13.6500
44706.00	14.2000
44744.00	14.2000
44744.00	15.2000
44843.00	15.2000
44843.00	16.2000
44844.00	16.2000
44844.00	17.2000
44872.00	17.2000
44872.00	18.2000
44967.00	18.2000
44967.00	18.7500
45005.00	18.7500
45005.00	19.7500
45104.00	19.7500
45104.00	20.7500
45105.00	20.7500
45105.00	21.7500
45133.00	21.7500
45133.00	22.7500
45228.00	22.7500
45228.00	23.3000
45266.00	23.3000
45266.00	24.3000
45365.00	24.3000
45365.00	25.3000
45366.00	25.3000
45366.00	26.3000
45394.00	26.3000
45394.00	27.3000
45489.00	27.3000
45489.00	27.8500
45527.00	27.8500
45527.00	28.8500
45626.00	28.8500
45626.00	29.8500
45627.00	29.8500
45627.00	30.8500
45655.00	30.8500
45655.00	31.8500
45750.00	31.8500
45750.00	32.4000
45788.00	32.4000
45788.00	33.4000
45887.00	33.4000
45887.00	34.4000
45888.00	34.4000
45888.00	35.4000
45916.00	35.4000
45916.00	36.4000
46011.00	36.4000
46011.00	36.9500
46049.00	36.9500
46049.00	37.9500
46148.00	37.9500
46148.00	38.9500
46149.00	38.9500
46149.00	39.9500
46177.00	39.9500
46177.00	40.9500
46210.00	40.9500
46210.00	41.5000
46350.00	41.5000
