# Supplementary material for: OpenTrack simulation model files and output dataset for a copenhagen suburban railway
Source: Data Brief. 2019 Apr 28;25:103952. doi: 10.1016/j.dib.2019.103952 (PMC6562172; doi:10.1016/j.dib.2019.103952)
Supplement: Supplementary file 2 — Multimedia component 2 [file mmc2.zip › Data files submitted/Test Generic for TRC/output/OT_108.step2]

//
// File: C:\OpenTrack\Test Generic for TRC\output/OT_108.step2
//
// Produced by OpenTrack: Fri Dec 14 17:12:57 2018
// Route Release of Course: 108
// Desc.: Stopping Follow
// Train: Regio:A SA ( 83 m; 123 t ) (83 m / 123 t)
// Train Speedtype: Reihe R
// Itineraries: 1: Home STA1 to end
// Scenario:  Adh. Outside: good / Adh. Tunnel: good / Delay: 5 / Global Perf.: 100.0 % / Course on Time Perf.: 100.0 % / Course Delay Perf.: 100.0 % / Step: 1.0 s / Time: 12:00:00 - 13:30:00

// Type    : OT_TimeXPlot
// Desc.   : OT_step2
// x-Legend: [s]
// y-Legend: [km]
//
44087.00	0.0000
44087.00	0.5500
44118.00	0.5500
44118.00	1.5500
44148.00	1.5500
44148.00	2.5500
44178.00	2.5500
44178.00	3.5500
44209.00	3.5500
44209.00	4.5500
44341.00	4.5500
44341.00	5.1000
44379.00	5.1000
44379.00	6.1000
44409.00	6.1000
44409.00	7.1000
44439.00	7.1000
44439.00	8.1000
44470.00	8.1000
44470.00	9.1000
44602.00	9.1000
44602.00	9.6500
44640.00	9.6500
44640.00	10.6500
44670.00	10.6500
44670.00	11.6500
44700.00	11.6500
44700.00	12.6500
44731.00	12.6500
44731.00	13.6500
44863.00	13.6500
44863.00	14.2000
44901.00	14.2000
44901.00	15.2000
44931.00	15.2000
44931.00	16.2000
44961.00	16.2000
44961.00	17.2000
44992.00	17.2000
44992.00	18.2000
45124.00	18.2000
45124.00	18.7500
45162.00	18.7500
45162.00	19.7500
45192.00	19.7500
45192.00	20.7500
45222.00	20.7500
45222.00	21.7500
45253.00	21.7500
45253.00	22.7500
45385.00	22.7500
45385.00	23.3000
45423.00	23.3000
45423.00	24.3000
45453.00	24.3000
45453.00	25.3000
45483.00	25.3000
45483.00	26.3000
45514.00	26.3000
45514.00	27.3000
45646.00	27.3000
45646.00	27.8500
45684.00	27.8500
45684.00	28.8500
45714.00	28.8500
45714.00	29.8500
45744.00	29.8500
45744.00	30.8500
45775.00	30.8500
45775.00	31.8500
45907.00	31.8500
45907.00	32.4000
45945.00	32.4000
45945.00	33.4000
45975.00	33.4000
45975.00	34.4000
46005.00	34.4000
46005.00	35.4000
46036.00	35.4000
46036.00	36.4000
46168.00	36.4000
46168.00	36.9500
46206.00	36.9500
46206.00	37.9500
46236.00	37.9500
46236.00	38.9500
46266.00	38.9500
46266.00	39.9500
46297.00	39.9500
46297.00	40.9500
46350.00	40.9500
