# Supplementary material for: OpenTrack simulation model files and output dataset for a copenhagen suburban railway
Source: Data Brief. 2019 Apr 28;25:103952. doi: 10.1016/j.dib.2019.103952 (PMC6562172; doi:10.1016/j.dib.2019.103952)
Supplement: Supplementary file 2 — Multimedia component 2 [file mmc2.zip › Data files submitted/Test Generic for TRC/output/OT_108.ts1]

//
// File: C:\OpenTrack\Test Generic for TRC\output/OT_108.ts1
//
// Produced by OpenTrack: Fri Dec 14 17:12:57 2018
// Time/Distance of Course: 108
// Desc.: Stopping Follow
// Train: Regio:A SA ( 83 m; 123 t ) (83 m / 123 t)
// Train Speedtype: Reihe R
// Itineraries: 1: Home STA1 to end
// Scenario:  Adh. Outside: good / Adh. Tunnel: good / Delay: 5 / Global Perf.: 100.0 % / Course on Time Perf.: 100.0 % / Course Delay Perf.: 100.0 % / Step: 1.0 s / Time: 12:00:00 - 13:30:00
//
// Type    : OT_TimeYPlot
// Desc.   : OT_ts1
// x-Legend: [km]
// y-Legend: [s]
//
0.0000	44015.00
0.0000	44045.00
0.0007	44046.00
0.0026	44047.00
0.0058	44048.00
0.0104	44049.00
0.0162	44050.00
0.0234	44051.00
0.0318	44052.00
0.0416	44053.00
0.0526	44054.00
0.0648	44055.00
0.0780	44056.00
0.0922	44057.00
0.1073	44058.00
0.1231	44059.00
0.1398	44060.00
0.1572	44061.00
0.1753	44062.00
0.1941	44063.00
0.2135	44064.00
0.2335	44065.00
0.2542	44066.00
0.2754	44067.00
0.2971	44068.00
0.3194	44069.00
0.3422	44070.00
0.3655	44071.00
0.3893	44072.00
0.4136	44073.00
0.4383	44074.00
0.4635	44075.00
0.4892	44076.00
0.5152	44077.00
0.5417	44078.00
0.5686	44079.00
0.5960	44080.00
0.6237	44081.00
0.6518	44082.00
0.6802	44083.00
0.7091	44084.00
0.7383	44085.00
0.7679	44086.00
0.7978	44087.00
0.8280	44088.00
0.8586	44089.00
0.8896	44090.00
0.9208	44091.00
0.9524	44092.00
0.9843	44093.00
1.0165	44094.00
1.0490	44095.00
1.0819	44096.00
1.1150	44097.00
1.1483	44098.00
1.1816	44099.00
1.2150	44100.00
1.2483	44101.00
1.2816	44102.00
1.3150	44103.00
1.3483	44104.00
1.3816	44105.00
1.4150	44106.00
1.4483	44107.00
1.4816	44108.00
1.5150	44109.00
1.5483	44110.00
1.5816	44111.00
1.6150	44112.00
1.6483	44113.00
1.6816	44114.00
1.7150	44115.00
1.7483	44116.00
1.7816	44117.00
1.8150	44118.00
1.8483	44119.00
1.8816	44120.00
1.9150	44121.00
1.9483	44122.00
1.9816	44123.00
2.0150	44124.00
2.0483	44125.00
2.0816	44126.00
2.1150	44127.00
2.1483	44128.00
2.1816	44129.00
2.2150	44130.00
2.2483	44131.00
2.2816	44132.00
2.3150	44133.00
2.3483	44134.00
2.3816	44135.00
2.4150	44136.00
2.4483	44137.00
2.4816	44138.00
2.5150	44139.00
2.5483	44140.00
2.5816	44141.00
2.6150	44142.00
2.6483	44143.00
2.6816	44144.00
2.7150	44145.00
2.7483	44146.00
2.7816	44147.00
2.8150	44148.00
2.8483	44149.00
2.8816	44150.00
2.9150	44151.00
2.9483	44152.00
2.9816	44153.00
3.0150	44154.00
3.0483	44155.00
3.0816	44156.00
3.1150	44157.00
3.1483	44158.00
3.1816	44159.00
3.2150	44160.00
3.2483	44161.00
3.2816	44162.00
3.3150	44163.00
3.3483	44164.00
3.3816	44165.00
3.4150	44166.00
3.4483	44167.00
3.4816	44168.00
3.5150	44169.00
3.5483	44170.00
3.5816	44171.00
3.6150	44172.00
3.6483	44173.00
3.6816	44174.00
3.7150	44175.00
3.7483	44176.00
3.7816	44177.00
3.8150	44178.00
3.8483	44179.00
3.8816	44180.00
3.9150	44181.00
3.9483	44182.00
3.9816	44183.00
4.0150	44184.00
4.0483	44185.00
4.0816	44186.00
4.1150	44187.00
4.1483	44188.00
4.1816	44189.00
4.2150	44190.00
4.2483	44191.00
4.2816	44192.00
4.3150	44193.00
4.3483	44194.00
4.3816	44195.00
4.4150	44196.00
4.4483	44197.00
4.4816	44198.00
4.5150	44199.00
4.5294	44200.00
4.5630	44201.00
4.5954	44202.00
4.6267	44203.00
4.6570	44204.00
4.6860	44205.00
4.7140	44206.00
4.7409	44207.00
4.7666	44208.00
4.7912	44209.00
4.8147	44210.00
4.8371	44211.00
4.8584	44212.00
4.8785	44213.00
4.8975	44214.00
4.9154	44215.00
4.9322	44216.00
4.9479	44217.00
4.9624	44218.00
4.9759	44219.00
4.9882	44220.00
4.9994	44221.00
5.0094	44222.00
5.0184	44223.00
5.0262	44224.00
5.0329	44225.00
5.0385	44226.00
5.0430	44227.00
5.0464	44228.00
5.0486	44229.00
5.0497	44230.00
5.0500	44231.00
5.0500	44321.00
5.0506	44322.00
5.0526	44323.00
5.0558	44324.00
5.0604	44325.00
5.0662	44326.00
5.0734	44327.00
5.0818	44328.00
5.0916	44329.00
5.1026	44330.00
5.1148	44331.00
5.1280	44332.00
5.1422	44333.00
5.1573	44334.00
5.1731	44335.00
5.1898	44336.00
5.2072	44337.00
5.2253	44338.00
5.2441	44339.00
5.2635	44340.00
5.2835	44341.00
5.3042	44342.00
5.3254	44343.00
5.3471	44344.00
5.3694	44345.00
5.3922	44346.00
5.4155	44347.00
5.4393	44348.00
5.4636	44349.00
5.4883	44350.00
5.5135	44351.00
5.5392	44352.00
5.5652	44353.00
5.5917	44354.00
5.6186	44355.00
5.6460	44356.00
5.6737	44357.00
5.7018	44358.00
5.7302	44359.00
5.7591	44360.00
5.7883	44361.00
5.8179	44362.00
5.8478	44363.00
5.8780	44364.00
5.9086	44365.00
5.9396	44366.00
5.9708	44367.00
6.0024	44368.00
6.0343	44369.00
6.0665	44370.00
6.0990	44371.00
6.1319	44372.00
6.1650	44373.00
6.1983	44374.00
6.2316	44375.00
6.2650	44376.00
6.2983	44377.00
6.3316	44378.00
6.3650	44379.00
6.3983	44380.00
6.4316	44381.00
6.4650	44382.00
6.4983	44383.00
6.5316	44384.00
6.5650	44385.00
6.5983	44386.00
6.6316	44387.00
6.6650	44388.00
6.6983	44389.00
6.7316	44390.00
6.7650	44391.00
6.7983	44392.00
6.8316	44393.00
6.8650	44394.00
6.8983	44395.00
6.9316	44396.00
6.9650	44397.00
6.9983	44398.00
7.0316	44399.00
7.0650	44400.00
7.0983	44401.00
7.1316	44402.00
7.1650	44403.00
7.1983	44404.00
7.2316	44405.00
7.2650	44406.00
7.2983	44407.00
7.3316	44408.00
7.3650	44409.00
7.3983	44410.00
7.4316	44411.00
7.4650	44412.00
7.4983	44413.00
7.5316	44414.00
7.5650	44415.00
7.5983	44416.00
7.6316	44417.00
7.6650	44418.00
7.6983	44419.00
7.7316	44420.00
7.7650	44421.00
7.7983	44422.00
7.8316	44423.00
7.8650	44424.00
7.8983	44425.00
7.9317	44426.00
7.9650	44427.00
7.9983	44428.00
8.0317	44429.00
8.0650	44430.00
8.0983	44431.00
8.1317	44432.00
8.1650	44433.00
8.1983	44434.00
8.2317	44435.00
8.2650	44436.00
8.2983	44437.00
8.3317	44438.00
8.3650	44439.00
8.3983	44440.00
8.4316	44441.00
8.4650	44442.00
8.4983	44443.00
8.5316	44444.00
8.5650	44445.00
8.5983	44446.00
8.6316	44447.00
8.6650	44448.00
8.6983	44449.00
8.7316	44450.00
8.7650	44451.00
8.7983	44452.00
8.8316	44453.00
8.8650	44454.00
8.8983	44455.00
8.9316	44456.00
8.9650	44457.00
8.9983	44458.00
9.0316	44459.00
9.0650	44460.00
9.0794	44461.00
9.1130	44462.00
9.1454	44463.00
9.1767	44464.00
9.2070	44465.00
9.2360	44466.00
9.2640	44467.00
9.2909	44468.00
9.3166	44469.00
9.3412	44470.00
9.3647	44471.00
9.3871	44472.00
9.4084	44473.00
9.4285	44474.00
9.4475	44475.00
9.4654	44476.00
9.4822	44477.00
9.4979	44478.00
9.5124	44479.00
9.5259	44480.00
9.5382	44481.00
9.5494	44482.00
9.5594	44483.00
9.5684	44484.00
9.5762	44485.00
9.5829	44486.00
9.5885	44487.00
9.5930	44488.00
9.5964	44489.00
9.5986	44490.00
9.5997	44491.00
9.6000	44492.00
9.6000	44582.00
9.6007	44583.00
9.6026	44584.00
9.6059	44585.00
9.6104	44586.00
9.6163	44587.00
9.6234	44588.00
9.6319	44589.00
9.6416	44590.00
9.6526	44591.00
9.6648	44592.00
9.6780	44593.00
9.6922	44594.00
9.7073	44595.00
9.7231	44596.00
9.7398	44597.00
9.7572	44598.00
9.7753	44599.00
9.7941	44600.00
9.8135	44601.00
9.8336	44602.00
9.8542	44603.00
9.8754	44604.00
9.8971	44605.00
9.9194	44606.00
9.9422	44607.00
9.9655	44608.00
9.9893	44609.00
10.0136	44610.00
10.0383	44611.00
10.0635	44612.00
10.0892	44613.00
10.1152	44614.00
10.1417	44615.00
10.1686	44616.00
10.1960	44617.00
10.2237	44618.00
10.2518	44619.00
10.2802	44620.00
10.3091	44621.00
10.3383	44622.00
10.3679	44623.00
10.3978	44624.00
10.4280	44625.00
10.4586	44626.00
10.4896	44627.00
10.5208	44628.00
10.5524	44629.00
10.5843	44630.00
10.6165	44631.00
10.6490	44632.00
10.6819	44633.00
10.7150	44634.00
10.7483	44635.00
10.7816	44636.00
10.8150	44637.00
10.8483	44638.00
10.8816	44639.00
10.9150	44640.00
10.9483	44641.00
10.9816	44642.00
11.0150	44643.00
11.0483	44644.00
11.0816	44645.00
11.1150	44646.00
11.1483	44647.00
11.1816	44648.00
11.2150	44649.00
11.2483	44650.00
11.2816	44651.00
11.3150	44652.00
11.3483	44653.00
11.3816	44654.00
11.4150	44655.00
11.4483	44656.00
11.4816	44657.00
11.5150	44658.00
11.5483	44659.00
11.5816	44660.00
11.6150	44661.00
11.6483	44662.00
11.6816	44663.00
11.7150	44664.00
11.7483	44665.00
11.7816	44666.00
11.8150	44667.00
11.8483	44668.00
11.8816	44669.00
11.9150	44670.00
11.9483	44671.00
11.9816	44672.00
12.0150	44673.00
12.0483	44674.00
12.0816	44675.00
12.1150	44676.00
12.1483	44677.00
12.1816	44678.00
12.2150	44679.00
12.2483	44680.00
12.2816	44681.00
12.3150	44682.00
12.3483	44683.00
12.3816	44684.00
12.4150	44685.00
12.4483	44686.00
12.4816	44687.00
12.5150	44688.00
12.5483	44689.00
12.5816	44690.00
12.6150	44691.00
12.6483	44692.00
12.6816	44693.00
12.7150	44694.00
12.7483	44695.00
12.7816	44696.00
12.8150	44697.00
12.8483	44698.00
12.8816	44699.00
12.9150	44700.00
12.9483	44701.00
12.9816	44702.00
13.0150	44703.00
13.0483	44704.00
13.0816	44705.00
13.1150	44706.00
13.1483	44707.00
13.1816	44708.00
13.2150	44709.00
13.2483	44710.00
13.2816	44711.00
13.3149	44712.00
13.3483	44713.00
13.3816	44714.00
13.4149	44715.00
13.4483	44716.00
13.4816	44717.00
13.5149	44718.00
13.5483	44719.00
13.5816	44720.00
13.6149	44721.00
13.6294	44722.00
13.6629	44723.00
13.6954	44724.00
13.7267	44725.00
13.7569	44726.00
13.7860	44727.00
13.8140	44728.00
13.8409	44729.00
13.8666	44730.00
13.8912	44731.00
13.9147	44732.00
13.9371	44733.00
13.9583	44734.00
13.9785	44735.00
13.9975	44736.00
14.0154	44737.00
14.0322	44738.00
14.0479	44739.00
14.0624	44740.00
14.0758	44741.00
14.0881	44742.00
14.0993	44743.00
14.1094	44744.00
14.1184	44745.00
14.1262	44746.00
14.1329	44747.00
14.1385	44748.00
14.1430	44749.00
14.1463	44750.00
14.1486	44751.00
14.1497	44752.00
14.1500	44753.00
14.1500	44843.00
14.1506	44844.00
14.1526	44845.00
14.1558	44846.00
14.1604	44847.00
14.1662	44848.00
14.1734	44849.00
14.1818	44850.00
14.1916	44851.00
14.2026	44852.00
14.2148	44853.00
14.2280	44854.00
14.2422	44855.00
14.2572	44856.00
14.2731	44857.00
14.2898	44858.00
14.3072	44859.00
14.3253	44860.00
14.3441	44861.00
14.3635	44862.00
14.3835	44863.00
14.4041	44864.00
14.4253	44865.00
14.4471	44866.00
14.4694	44867.00
14.4922	44868.00
14.5155	44869.00
14.5393	44870.00
14.5635	44871.00
14.5883	44872.00
14.6135	44873.00
14.6391	44874.00
14.6652	44875.00
14.6917	44876.00
14.7186	44877.00
14.7459	44878.00
14.7736	44879.00
14.8017	44880.00
14.8302	44881.00
14.8590	44882.00
14.8883	44883.00
14.9178	44884.00
14.9477	44885.00
14.9780	44886.00
15.0086	44887.00
15.0395	44888.00
15.0708	44889.00
15.1024	44890.00
15.1343	44891.00
15.1665	44892.00
15.1990	44893.00
15.2318	44894.00
15.2649	44895.00
15.2983	44896.00
15.3316	44897.00
15.3649	44898.00
15.3983	44899.00
15.4316	44900.00
15.4649	44901.00
15.4983	44902.00
15.5316	44903.00
15.5649	44904.00
15.5983	44905.00
15.6316	44906.00
15.6649	44907.00
15.6983	44908.00
15.7316	44909.00
15.7649	44910.00
15.7983	44911.00
15.8316	44912.00
15.8649	44913.00
15.8983	44914.00
15.9316	44915.00
15.9649	44916.00
15.9983	44917.00
16.0316	44918.00
16.0649	44919.00
16.0983	44920.00
16.1316	44921.00
16.1649	44922.00
16.1983	44923.00
16.2316	44924.00
16.2649	44925.00
16.2983	44926.00
16.3316	44927.00
16.3649	44928.00
16.3983	44929.00
16.4316	44930.00
16.4649	44931.00
16.4983	44932.00
16.5316	44933.00
16.5649	44934.00
16.5983	44935.00
16.6316	44936.00
16.6649	44937.00
16.6983	44938.00
16.7316	44939.00
16.7649	44940.00
16.7983	44941.00
16.8316	44942.00
16.8649	44943.00
16.8983	44944.00
16.9316	44945.00
16.9649	44946.00
16.9983	44947.00
17.0316	44948.00
17.0649	44949.00
17.0983	44950.00
17.1316	44951.00
17.1650	44952.00
17.1983	44953.00
17.2316	44954.00
17.2650	44955.00
17.2983	44956.00
17.3316	44957.00
17.3650	44958.00
17.3983	44959.00
17.4316	44960.00
17.4650	44961.00
17.4983	44962.00
17.5316	44963.00
17.5650	44964.00
17.5983	44965.00
17.6316	44966.00
17.6650	44967.00
17.6983	44968.00
17.7316	44969.00
17.7650	44970.00
17.7983	44971.00
17.8316	44972.00
17.8650	44973.00
17.8983	44974.00
17.9316	44975.00
17.9650	44976.00
17.9983	44977.00
18.0316	44978.00
18.0650	44979.00
18.0983	44980.00
18.1316	44981.00
18.1650	44982.00
18.1794	44983.00
18.2130	44984.00
18.2454	44985.00
18.2767	44986.00
18.3069	44987.00
18.3360	44988.00
18.3640	44989.00
18.3909	44990.00
18.4166	44991.00
18.4412	44992.00
18.4647	44993.00
18.4871	44994.00
18.5084	44995.00
18.5285	44996.00
18.5475	44997.00
18.5654	44998.00
18.5822	44999.00
18.5979	45000.00
18.6124	45001.00
18.6259	45002.00
18.6382	45003.00
18.6494	45004.00
18.6594	45005.00
18.6684	45006.00
18.6762	45007.00
18.6829	45008.00
18.6885	45009.00
18.6930	45010.00
18.6964	45011.00
18.6986	45012.00
18.6997	45013.00
18.7000	45014.00
18.7000	45104.00
18.7006	45105.00
18.7026	45106.00
18.7058	45107.00
18.7104	45108.00
18.7162	45109.00
18.7234	45110.00
18.7318	45111.00
18.7416	45112.00
18.7526	45113.00
18.7648	45114.00
18.7780	45115.00
18.7922	45116.00
18.8073	45117.00
18.8231	45118.00
18.8398	45119.00
18.8572	45120.00
18.8753	45121.00
18.8941	45122.00
18.9135	45123.00
18.9335	45124.00
18.9542	45125.00
18.9754	45126.00
18.9971	45127.00
19.0194	45128.00
19.0422	45129.00
19.0655	45130.00
19.0893	45131.00
19.1136	45132.00
19.1383	45133.00
19.1635	45134.00
19.1892	45135.00
19.2152	45136.00
19.2417	45137.00
19.2686	45138.00
19.2960	45139.00
19.3237	45140.00
19.3518	45141.00
19.3802	45142.00
19.4091	45143.00
19.4383	45144.00
19.4679	45145.00
19.4978	45146.00
19.5280	45147.00
19.5586	45148.00
19.5896	45149.00
19.6208	45150.00
19.6524	45151.00
19.6843	45152.00
19.7165	45153.00
19.7491	45154.00
19.7819	45155.00
19.8150	45156.00
19.8483	45157.00
19.8816	45158.00
19.9150	45159.00
19.9483	45160.00
19.9817	45161.00
20.0150	45162.00
20.0483	45163.00
20.0817	45164.00
20.1150	45165.00
20.1483	45166.00
20.1817	45167.00
20.2150	45168.00
20.2483	45169.00
20.2817	45170.00
20.3150	45171.00
20.3483	45172.00
20.3817	45173.00
20.4150	45174.00
20.4483	45175.00
20.4817	45176.00
20.5150	45177.00
20.5483	45178.00
20.5817	45179.00
20.6150	45180.00
20.6483	45181.00
20.6817	45182.00
20.7150	45183.00
20.7483	45184.00
20.7817	45185.00
20.8150	45186.00
20.8483	45187.00
20.8817	45188.00
20.9150	45189.00
20.9483	45190.00
20.9817	45191.00
21.0150	45192.00
21.0483	45193.00
21.0817	45194.00
21.1150	45195.00
21.1483	45196.00
21.1817	45197.00
21.2150	45198.00
21.2483	45199.00
21.2817	45200.00
21.3150	45201.00
21.3483	45202.00
21.3817	45203.00
21.4150	45204.00
21.4483	45205.00
21.4817	45206.00
21.5150	45207.00
21.5483	45208.00
21.5817	45209.00
21.6150	45210.00
21.6483	45211.00
21.6817	45212.00
21.7150	45213.00
21.7484	45214.00
21.7817	45215.00
21.8150	45216.00
21.8484	45217.00
21.8817	45218.00
21.9150	45219.00
21.9484	45220.00
21.9817	45221.00
22.0150	45222.00
22.0484	45223.00
22.0817	45224.00
22.1150	45225.00
22.1484	45226.00
22.1817	45227.00
22.2150	45228.00
22.2484	45229.00
22.2817	45230.00
22.3150	45231.00
22.3484	45232.00
22.3817	45233.00
22.4150	45234.00
22.4484	45235.00
22.4817	45236.00
22.5150	45237.00
22.5484	45238.00
22.5817	45239.00
22.6150	45240.00
22.6484	45241.00
22.6817	45242.00
22.7150	45243.00
22.7294	45244.00
22.7630	45245.00
22.7955	45246.00
22.8268	45247.00
22.8570	45248.00
22.8861	45249.00
22.9141	45250.00
22.9409	45251.00
22.9667	45252.00
22.9913	45253.00
23.0148	45254.00
23.0372	45255.00
23.0584	45256.00
23.0786	45257.00
23.0976	45258.00
23.1155	45259.00
23.1323	45260.00
23.1480	45261.00
23.1625	45262.00
23.1759	45263.00
23.1882	45264.00
23.1994	45265.00
23.2095	45266.00
23.2184	45267.00
23.2263	45268.00
23.2330	45269.00
23.2386	45270.00
23.2431	45271.00
23.2464	45272.00
23.2487	45273.00
23.2498	45274.00
23.2501	45275.00
23.2501	45365.00
23.2507	45366.00
23.2527	45367.00
23.2559	45368.00
23.2605	45369.00
23.2663	45370.00
23.2735	45371.00
23.2819	45372.00
23.2917	45373.00
23.3027	45374.00
23.3148	45375.00
23.3281	45376.00
23.3423	45377.00
23.3573	45378.00
23.3732	45379.00
23.3899	45380.00
23.4073	45381.00
23.4254	45382.00
23.4442	45383.00
23.4636	45384.00
23.4836	45385.00
23.5042	45386.00
23.5254	45387.00
23.5472	45388.00
23.5695	45389.00
23.5923	45390.00
23.6156	45391.00
23.6394	45392.00
23.6636	45393.00
23.6884	45394.00
23.7136	45395.00
23.7392	45396.00
23.7653	45397.00
23.7918	45398.00
23.8187	45399.00
23.8460	45400.00
23.8737	45401.00
23.9018	45402.00
23.9303	45403.00
23.9591	45404.00
23.9884	45405.00
24.0179	45406.00
24.0478	45407.00
24.0781	45408.00
24.1087	45409.00
24.1396	45410.00
24.1709	45411.00
24.2025	45412.00
24.2344	45413.00
24.2666	45414.00
24.2991	45415.00
24.3319	45416.00
24.3650	45417.00
24.3984	45418.00
24.4317	45419.00
24.4650	45420.00
24.4984	45421.00
24.5317	45422.00
24.5651	45423.00
24.5984	45424.00
24.6317	45425.00
24.6651	45426.00
24.6984	45427.00
24.7317	45428.00
24.7651	45429.00
24.7984	45430.00
24.8317	45431.00
24.8651	45432.00
24.8984	45433.00
24.9317	45434.00
24.9651	45435.00
24.9984	45436.00
25.0317	45437.00
25.0651	45438.00
25.0984	45439.00
25.1317	45440.00
25.1651	45441.00
25.1984	45442.00
25.2317	45443.00
25.2651	45444.00
25.2984	45445.00
25.3317	45446.00
25.3651	45447.00
25.3984	45448.00
25.4317	45449.00
25.4651	45450.00
25.4984	45451.00
25.5317	45452.00
25.5651	45453.00
25.5984	45454.00
25.6317	45455.00
25.6651	45456.00
25.6984	45457.00
25.7317	45458.00
25.7651	45459.00
25.7984	45460.00
25.8317	45461.00
25.8651	45462.00
25.8984	45463.00
25.9317	45464.00
25.9651	45465.00
25.9984	45466.00
26.0317	45467.00
26.0651	45468.00
26.0984	45469.00
26.1317	45470.00
26.1651	45471.00
26.1984	45472.00
26.2318	45473.00
26.2651	45474.00
26.2984	45475.00
26.3318	45476.00
26.3651	45477.00
26.3984	45478.00
26.4318	45479.00
26.4651	45480.00
26.4984	45481.00
26.5318	45482.00
26.5651	45483.00
26.5984	45484.00
26.6318	45485.00
26.6651	45486.00
26.6984	45487.00
26.7318	45488.00
26.7651	45489.00
26.7984	45490.00
26.8318	45491.00
26.8651	45492.00
26.8984	45493.00
26.9318	45494.00
26.9651	45495.00
26.9984	45496.00
27.0318	45497.00
27.0651	45498.00
27.0984	45499.00
27.1318	45500.00
27.1651	45501.00
27.1984	45502.00
27.2318	45503.00
27.2651	45504.00
27.2795	45505.00
27.3131	45506.00
27.3455	45507.00
27.3769	45508.00
27.4071	45509.00
27.4362	45510.00
27.4641	45511.00
27.4910	45512.00
27.5167	45513.00
27.5414	45514.00
27.5649	45515.00
27.5872	45516.00
27.6085	45517.00
27.6286	45518.00
27.6477	45519.00
27.6656	45520.00
27.6824	45521.00
27.6980	45522.00
27.7126	45523.00
27.7260	45524.00
27.7383	45525.00
27.7495	45526.00
27.7596	45527.00
27.7685	45528.00
27.7763	45529.00
27.7831	45530.00
27.7887	45531.00
27.7931	45532.00
27.7965	45533.00
27.7987	45534.00
27.7999	45535.00
27.8001	45536.00
27.8001	45626.00
27.8008	45627.00
27.8027	45628.00
27.8060	45629.00
27.8105	45630.00
27.8164	45631.00
27.8235	45632.00
27.8320	45633.00
27.8417	45634.00
27.8527	45635.00
27.8649	45636.00
27.8781	45637.00
27.8923	45638.00
27.9074	45639.00
27.9233	45640.00
27.9399	45641.00
27.9573	45642.00
27.9754	45643.00
27.9942	45644.00
28.0136	45645.00
28.0337	45646.00
28.0543	45647.00
28.0755	45648.00
28.0972	45649.00
28.1195	45650.00
28.1423	45651.00
28.1656	45652.00
28.1894	45653.00
28.2137	45654.00
28.2384	45655.00
28.2636	45656.00
28.2893	45657.00
28.3154	45658.00
28.3419	45659.00
28.3688	45660.00
28.3961	45661.00
28.4238	45662.00
28.4519	45663.00
28.4804	45664.00
28.5092	45665.00
28.5384	45666.00
28.5680	45667.00
28.5979	45668.00
28.6282	45669.00
28.6588	45670.00
28.6897	45671.00
28.7210	45672.00
28.7526	45673.00
28.7845	45674.00
28.8167	45675.00
28.8492	45676.00
28.8820	45677.00
28.9151	45678.00
28.9484	45679.00
28.9818	45680.00
29.0151	45681.00
29.0484	45682.00
29.0818	45683.00
29.1151	45684.00
29.1485	45685.00
29.1818	45686.00
29.2151	45687.00
29.2485	45688.00
29.2818	45689.00
29.3151	45690.00
29.3485	45691.00
29.3818	45692.00
29.4151	45693.00
29.4485	45694.00
29.4818	45695.00
29.5151	45696.00
29.5485	45697.00
29.5818	45698.00
29.6151	45699.00
29.6485	45700.00
29.6818	45701.00
29.7151	45702.00
29.7485	45703.00
29.7818	45704.00
29.8151	45705.00
29.8485	45706.00
29.8818	45707.00
29.9151	45708.00
29.9485	45709.00
29.9818	45710.00
30.0151	45711.00
30.0485	45712.00
30.0818	45713.00
30.1151	45714.00
30.1485	45715.00
30.1818	45716.00
30.2151	45717.00
30.2485	45718.00
30.2818	45719.00
30.3151	45720.00
30.3485	45721.00
30.3818	45722.00
30.4151	45723.00
30.4485	45724.00
30.4818	45725.00
30.5151	45726.00
30.5485	45727.00
30.5818	45728.00
30.6151	45729.00
30.6485	45730.00
30.6818	45731.00
30.7151	45732.00
30.7485	45733.00
30.7818	45734.00
30.8152	45735.00
30.8485	45736.00
30.8818	45737.00
30.9152	45738.00
30.9485	45739.00
30.9818	45740.00
31.0152	45741.00
31.0485	45742.00
31.0818	45743.00
31.1152	45744.00
31.1485	45745.00
31.1818	45746.00
31.2152	45747.00
31.2485	45748.00
31.2818	45749.00
31.3152	45750.00
31.3485	45751.00
31.3818	45752.00
31.4152	45753.00
31.4485	45754.00
31.4818	45755.00
31.5152	45756.00
31.5485	45757.00
31.5818	45758.00
31.6152	45759.00
31.6485	45760.00
31.6818	45761.00
31.7152	45762.00
31.7485	45763.00
31.7818	45764.00
31.8152	45765.00
31.8296	45766.00
31.8632	45767.00
31.8956	45768.00
31.9269	45769.00
31.9571	45770.00
31.9862	45771.00
32.0142	45772.00
32.0411	45773.00
32.0668	45774.00
32.0914	45775.00
32.1149	45776.00
32.1373	45777.00
32.1586	45778.00
32.1787	45779.00
32.1977	45780.00
32.2156	45781.00
32.2324	45782.00
32.2481	45783.00
32.2626	45784.00
32.2761	45785.00
32.2884	45786.00
32.2996	45787.00
32.3096	45788.00
32.3186	45789.00
32.3264	45790.00
32.3331	45791.00
32.3387	45792.00
32.3432	45793.00
32.3466	45794.00
32.3488	45795.00
32.3499	45796.00
32.3502	45797.00
32.3502	45887.00
32.3508	45888.00
32.3528	45889.00
32.3560	45890.00
32.3606	45891.00
32.3664	45892.00
32.3736	45893.00
32.3820	45894.00
32.3918	45895.00
32.4028	45896.00
32.4150	45897.00
32.4282	45898.00
32.4424	45899.00
32.4575	45900.00
32.4733	45901.00
32.4900	45902.00
32.5074	45903.00
32.5255	45904.00
32.5443	45905.00
32.5637	45906.00
32.5837	45907.00
32.6044	45908.00
32.6256	45909.00
32.6473	45910.00
32.6696	45911.00
32.6924	45912.00
32.7157	45913.00
32.7395	45914.00
32.7638	45915.00
32.7885	45916.00
32.8137	45917.00
32.8394	45918.00
32.8654	45919.00
32.8919	45920.00
32.9188	45921.00
32.9462	45922.00
32.9739	45923.00
33.0020	45924.00
33.0304	45925.00
33.0593	45926.00
33.0885	45927.00
33.1181	45928.00
33.1480	45929.00
33.1782	45930.00
33.2088	45931.00
33.2398	45932.00
33.2710	45933.00
33.3026	45934.00
33.3345	45935.00
33.3667	45936.00
33.3993	45937.00
33.4321	45938.00
33.4652	45939.00
33.4985	45940.00
33.5318	45941.00
33.5652	45942.00
33.5985	45943.00
33.6318	45944.00
33.6652	45945.00
33.6985	45946.00
33.7318	45947.00
33.7652	45948.00
33.7985	45949.00
33.8318	45950.00
33.8652	45951.00
33.8985	45952.00
33.9318	45953.00
33.9652	45954.00
33.9985	45955.00
34.0318	45956.00
34.0652	45957.00
34.0985	45958.00
34.1318	45959.00
34.1651	45960.00
34.1985	45961.00
34.2318	45962.00
34.2651	45963.00
34.2985	45964.00
34.3318	45965.00
34.3651	45966.00
34.3985	45967.00
34.4318	45968.00
34.4651	45969.00
34.4985	45970.00
34.5318	45971.00
34.5651	45972.00
34.5985	45973.00
34.6318	45974.00
34.6651	45975.00
34.6985	45976.00
34.7318	45977.00
34.7651	45978.00
34.7985	45979.00
34.8318	45980.00
34.8651	45981.00
34.8985	45982.00
34.9318	45983.00
34.9651	45984.00
34.9984	45985.00
35.0318	45986.00
35.0651	45987.00
35.0984	45988.00
35.1318	45989.00
35.1651	45990.00
35.1984	45991.00
35.2318	45992.00
35.2651	45993.00
35.2984	45994.00
35.3318	45995.00
35.3651	45996.00
35.3984	45997.00
35.4318	45998.00
35.4651	45999.00
35.4984	46000.00
35.5318	46001.00
35.5651	46002.00
35.5984	46003.00
35.6318	46004.00
35.6651	46005.00
35.6984	46006.00
35.7318	46007.00
35.7651	46008.00
35.7984	46009.00
35.8317	46010.00
35.8651	46011.00
35.8984	46012.00
35.9317	46013.00
35.9651	46014.00
35.9984	46015.00
36.0317	46016.00
36.0651	46017.00
36.0984	46018.00
36.1317	46019.00
36.1651	46020.00
36.1984	46021.00
36.2317	46022.00
36.2651	46023.00
36.2984	46024.00
36.3317	46025.00
36.3651	46026.00
36.3795	46027.00
36.4130	46028.00
36.4455	46029.00
36.4768	46030.00
36.5070	46031.00
36.5361	46032.00
36.5641	46033.00
36.5910	46034.00
36.6167	46035.00
36.6413	46036.00
36.6648	46037.00
36.6872	46038.00
36.7085	46039.00
36.7286	46040.00
36.7476	46041.00
36.7655	46042.00
36.7823	46043.00
36.7980	46044.00
36.8125	46045.00
36.8260	46046.00
36.8383	46047.00
36.8495	46048.00
36.8595	46049.00
36.8685	46050.00
36.8763	46051.00
36.8830	46052.00
36.8886	46053.00
36.8931	46054.00
36.8965	46055.00
36.8987	46056.00
36.8998	46057.00
36.9001	46058.00
36.9001	46148.00
36.9007	46149.00
36.9027	46150.00
36.9059	46151.00
36.9105	46152.00
36.9163	46153.00
36.9235	46154.00
36.9319	46155.00
36.9417	46156.00
36.9527	46157.00
36.9649	46158.00
36.9781	46159.00
36.9923	46160.00
37.0073	46161.00
37.0232	46162.00
37.0399	46163.00
37.0573	46164.00
37.0754	46165.00
37.0942	46166.00
37.1136	46167.00
37.1336	46168.00
37.1543	46169.00
37.1755	46170.00
37.1972	46171.00
37.2195	46172.00
37.2423	46173.00
37.2656	46174.00
37.2894	46175.00
37.3137	46176.00
37.3384	46177.00
37.3636	46178.00
37.3892	46179.00
37.4153	46180.00
37.4418	46181.00
37.4687	46182.00
37.4960	46183.00
37.5237	46184.00
37.5518	46185.00
37.5803	46186.00
37.6092	46187.00
37.6384	46188.00
37.6679	46189.00
37.6979	46190.00
37.7281	46191.00
37.7587	46192.00
37.7897	46193.00
37.8209	46194.00
37.8525	46195.00
37.8844	46196.00
37.9166	46197.00
37.9491	46198.00
37.9819	46199.00
38.0151	46200.00
38.0484	46201.00
38.0817	46202.00
38.1151	46203.00
38.1484	46204.00
38.1817	46205.00
38.2150	46206.00
38.2484	46207.00
38.2817	46208.00
38.3150	46209.00
38.3484	46210.00
38.3817	46211.00
38.4150	46212.00
38.4484	46213.00
38.4817	46214.00
38.5150	46215.00
38.5484	46216.00
38.5817	46217.00
38.6150	46218.00
38.6484	46219.00
38.6817	46220.00
38.7150	46221.00
38.7484	46222.00
38.7817	46223.00
38.8150	46224.00
38.8484	46225.00
38.8817	46226.00
38.9150	46227.00
38.9484	46228.00
38.9817	46229.00
39.0150	46230.00
39.0483	46231.00
39.0817	46232.00
39.1150	46233.00
39.1483	46234.00
39.1817	46235.00
39.2150	46236.00
39.2483	46237.00
39.2817	46238.00
39.3150	46239.00
39.3483	46240.00
39.3817	46241.00
39.4150	46242.00
39.4483	46243.00
39.4817	46244.00
39.5150	46245.00
39.5483	46246.00
39.5817	46247.00
39.6150	46248.00
39.6483	46249.00
39.6817	46250.00
39.7150	46251.00
39.7483	46252.00
39.7817	46253.00
39.8150	46254.00
39.8483	46255.00
39.8816	46256.00
39.9150	46257.00
39.9483	46258.00
39.9816	46259.00
40.0150	46260.00
40.0483	46261.00
40.0816	46262.00
40.1150	46263.00
40.1483	46264.00
40.1816	46265.00
40.2150	46266.00
40.2483	46267.00
40.2816	46268.00
40.3150	46269.00
40.3483	46270.00
40.3816	46271.00
40.4150	46272.00
40.4483	46273.00
40.4816	46274.00
40.5150	46275.00
40.5483	46276.00
40.5816	46277.00
40.6150	46278.00
40.6483	46279.00
40.6816	46280.00
40.7150	46281.00
40.7483	46282.00
40.7816	46283.00
40.8149	46284.00
40.8483	46285.00
40.8816	46286.00
40.9149	46287.00
40.9294	46288.00
40.9629	46289.00
40.9954	46290.00
41.0267	46291.00
41.0569	46292.00
41.0860	46293.00
41.1140	46294.00
41.1408	46295.00
41.1666	46296.00
41.1912	46297.00
41.2147	46298.00
41.2371	46299.00
41.2583	46300.00
41.2785	46301.00
41.2975	46302.00
41.3154	46303.00
41.3322	46304.00
41.3479	46305.00
41.3624	46306.00
41.3758	46307.00
41.3881	46308.00
41.3993	46309.00
41.4094	46310.00
41.4184	46311.00
41.4262	46312.00
41.4329	46313.00
41.4385	46314.00
41.4430	46315.00
41.4463	46316.00
41.4486	46317.00
41.4497	46318.00
41.4500	46319.00
41.4500	46350.00
41.4500	46350.00
