# Supplementary material for: OpenTrack simulation model files and output dataset for a copenhagen suburban railway
Source: Data Brief. 2019 Apr 28;25:103952. doi: 10.1016/j.dib.2019.103952 (PMC6562172; doi:10.1016/j.dib.2019.103952)
Supplement: Supplementary file 2 — Multimedia component 2 [file mmc2.zip › Data files submitted/Test Generic for TRC/output/OT_108.vt]

//
// File: C:\OpenTrack\Test Generic for TRC\output/OT_108.vt
//
// Produced by OpenTrack: Fri Dec 14 17:12:57 2018
// Speed/Time of Course : 108
// Desc.: Stopping Follow
// Train: Regio:A SA ( 83 m; 123 t ) (83 m / 123 t)
// Train Speedtype: Reihe R
// Itineraries: 1: Home STA1 to end
// Scenario:  Adh. Outside: good / Adh. Tunnel: good / Delay: 5 / Global Perf.: 100.0 % / Course on Time Perf.: 100.0 % / Course Delay Perf.: 100.0 % / Step: 1.0 s / Time: 12:00:00 - 13:30:00
//
// Type    : OT_TimeXPlot
// Desc.   : OT_vt
// x-Legend: [s]
// y-Legend: [km/h]
//
44015.00	0.0
44045.00	0.0
44046.00	4.7
44047.00	9.4
44048.00	14.0
44049.00	18.7
44050.00	23.4
44051.00	28.1
44052.00	32.8
44053.00	37.4
44054.00	41.8
44055.00	45.8
44056.00	49.4
44057.00	52.7
44058.00	55.8
44059.00	58.6
44060.00	61.4
44061.00	63.9
44062.00	66.4
44063.00	68.8
44064.00	71.0
44065.00	73.2
44066.00	75.3
44067.00	77.3
44068.00	79.3
44069.00	81.2
44070.00	83.0
44071.00	84.8
44072.00	86.5
44073.00	88.2
44074.00	89.9
44075.00	91.5
44076.00	93.1
44077.00	94.6
44078.00	96.1
44079.00	97.6
44080.00	99.0
44081.00	100.4
44082.00	101.8
44083.00	103.2
44084.00	104.5
44085.00	105.8
44086.00	107.1
44087.00	108.3
44088.00	109.6
44089.00	110.8
44090.00	112.0
44091.00	113.1
44092.00	114.3
44093.00	115.4
44094.00	116.5
44095.00	117.6
44096.00	118.7
44097.00	119.7
44098.00	120.0
44099.00	120.0
44100.00	120.0
44101.00	120.0
44102.00	120.0
44103.00	120.0
44104.00	120.0
44105.00	120.0
44106.00	120.0
44107.00	120.0
44108.00	120.0
44109.00	120.0
44110.00	120.0
44111.00	120.0
44112.00	120.0
44113.00	120.0
44114.00	120.0
44115.00	120.0
44116.00	120.0
44117.00	120.0
44118.00	120.0
44119.00	120.0
44120.00	120.0
44121.00	120.0
44122.00	120.0
44123.00	120.0
44124.00	120.0
44125.00	120.0
44126.00	120.0
44127.00	120.0
44128.00	120.0
44129.00	120.0
44130.00	120.0
44131.00	120.0
44132.00	120.0
44133.00	120.0
44134.00	120.0
44135.00	120.0
44136.00	120.0
44137.00	120.0
44138.00	120.0
44139.00	120.0
44140.00	120.0
44141.00	120.0
44142.00	120.0
44143.00	120.0
44144.00	120.0
44145.00	120.0
44146.00	120.0
44147.00	120.0
44148.00	120.0
44149.00	120.0
44150.00	120.0
44151.00	120.0
44152.00	120.0
44153.00	120.0
44154.00	120.0
44155.00	120.0
44156.00	120.0
44157.00	120.0
44158.00	120.0
44159.00	120.0
44160.00	120.0
44161.00	120.0
44162.00	120.0
44163.00	120.0
44164.00	120.0
44165.00	120.0
44166.00	120.0
44167.00	120.0
44168.00	120.0
44169.00	120.0
44170.00	120.0
44171.00	120.0
44172.00	120.0
44173.00	120.0
44174.00	120.0
44175.00	120.0
44176.00	120.0
44177.00	120.0
44178.00	120.0
44179.00	120.0
44180.00	120.0
44181.00	120.0
44182.00	120.0
44183.00	120.0
44184.00	120.0
44185.00	120.0
44186.00	120.0
44187.00	120.0
44188.00	120.0
44189.00	120.0
44190.00	120.0
44191.00	120.0
44192.00	120.0
44193.00	120.0
44194.00	120.0
44195.00	120.0
44196.00	120.0
44197.00	120.0
44198.00	120.0
44199.00	120.0
44200.00	120.0
44201.00	118.8
44202.00	114.8
44203.00	110.8
44204.00	106.8
44205.00	102.7
44206.00	98.7
44207.00	94.7
44208.00	90.6
44209.00	86.6
44210.00	82.6
44211.00	78.6
44212.00	74.5
44213.00	70.5
44214.00	66.5
44215.00	62.4
44216.00	58.4
44217.00	54.4
44218.00	50.4
44219.00	46.3
44220.00	42.3
44221.00	38.3
44222.00	34.2
44223.00	30.2
44224.00	26.2
44225.00	22.2
44226.00	18.1
44227.00	14.1
44228.00	10.1
44229.00	6.0
44230.00	2.0
44231.00	0.0
44321.00	0.0
44322.00	4.7
44323.00	9.4
44324.00	14.0
44325.00	18.7
44326.00	23.4
44327.00	28.1
44328.00	32.8
44329.00	37.4
44330.00	41.8
44331.00	45.8
44332.00	49.4
44333.00	52.7
44334.00	55.8
44335.00	58.6
44336.00	61.4
44337.00	63.9
44338.00	66.4
44339.00	68.8
44340.00	71.0
44341.00	73.2
44342.00	75.3
44343.00	77.3
44344.00	79.3
44345.00	81.2
44346.00	83.0
44347.00	84.8
44348.00	86.5
44349.00	88.2
44350.00	89.9
44351.00	91.5
44352.00	93.1
44353.00	94.6
44354.00	96.1
44355.00	97.6
44356.00	99.0
44357.00	100.4
44358.00	101.8
44359.00	103.2
44360.00	104.5
44361.00	105.8
44362.00	107.1
44363.00	108.3
44364.00	109.6
44365.00	110.8
44366.00	112.0
44367.00	113.1
44368.00	114.3
44369.00	115.4
44370.00	116.5
44371.00	117.6
44372.00	118.7
44373.00	119.7
44374.00	120.0
44375.00	120.0
44376.00	120.0
44377.00	120.0
44378.00	120.0
44379.00	120.0
44380.00	120.0
44381.00	120.0
44382.00	120.0
44383.00	120.0
44384.00	120.0
44385.00	120.0
44386.00	120.0
44387.00	120.0
44388.00	120.0
44389.00	120.0
44390.00	120.0
44391.00	120.0
44392.00	120.0
44393.00	120.0
44394.00	120.0
44395.00	120.0
44396.00	120.0
44397.00	120.0
44398.00	120.0
44399.00	120.0
44400.00	120.0
44401.00	120.0
44402.00	120.0
44403.00	120.0
44404.00	120.0
44405.00	120.0
44406.00	120.0
44407.00	120.0
44408.00	120.0
44409.00	120.0
44410.00	120.0
44411.00	120.0
44412.00	120.0
44413.00	120.0
44414.00	120.0
44415.00	120.0
44416.00	120.0
44417.00	120.0
44418.00	120.0
44419.00	120.0
44420.00	120.0
44421.00	120.0
44422.00	120.0
44423.00	120.0
44424.00	120.0
44425.00	120.0
44426.00	120.0
44427.00	120.0
44428.00	120.0
44429.00	120.0
44430.00	120.0
44431.00	120.0
44432.00	120.0
44433.00	120.0
44434.00	120.0
44435.00	120.0
44436.00	120.0
44437.00	120.0
44438.00	120.0
44439.00	120.0
44440.00	120.0
44441.00	120.0
44442.00	120.0
44443.00	120.0
44444.00	120.0
44445.00	120.0
44446.00	120.0
44447.00	120.0
44448.00	120.0
44449.00	120.0
44450.00	120.0
44451.00	120.0
44452.00	120.0
44453.00	120.0
44454.00	120.0
44455.00	120.0
44456.00	120.0
44457.00	120.0
44458.00	120.0
44459.00	120.0
44460.00	120.0
44461.00	120.0
44462.00	118.8
44463.00	114.8
44464.00	110.8
44465.00	106.8
44466.00	102.7
44467.00	98.7
44468.00	94.7
44469.00	90.6
44470.00	86.6
44471.00	82.6
44472.00	78.6
44473.00	74.5
44474.00	70.5
44475.00	66.5
44476.00	62.4
44477.00	58.4
44478.00	54.4
44479.00	50.4
44480.00	46.3
44481.00	42.3
44482.00	38.3
44483.00	34.2
44484.00	30.2
44485.00	26.2
44486.00	22.2
44487.00	18.1
44488.00	14.1
44489.00	10.1
44490.00	6.0
44491.00	2.0
44492.00	0.0
44582.00	0.0
44583.00	4.7
44584.00	9.4
44585.00	14.0
44586.00	18.7
44587.00	23.4
44588.00	28.1
44589.00	32.8
44590.00	37.4
44591.00	41.8
44592.00	45.8
44593.00	49.4
44594.00	52.7
44595.00	55.8
44596.00	58.6
44597.00	61.4
44598.00	63.9
44599.00	66.4
44600.00	68.8
44601.00	71.0
44602.00	73.2
44603.00	75.3
44604.00	77.3
44605.00	79.3
44606.00	81.2
44607.00	83.0
44608.00	84.8
44609.00	86.5
44610.00	88.2
44611.00	89.9
44612.00	91.5
44613.00	93.1
44614.00	94.6
44615.00	96.1
44616.00	97.6
44617.00	99.0
44618.00	100.4
44619.00	101.8
44620.00	103.2
44621.00	104.5
44622.00	105.8
44623.00	107.1
44624.00	108.3
44625.00	109.6
44626.00	110.8
44627.00	112.0
44628.00	113.1
44629.00	114.3
44630.00	115.4
44631.00	116.5
44632.00	117.6
44633.00	118.7
44634.00	119.7
44635.00	120.0
44636.00	120.0
44637.00	120.0
44638.00	120.0
44639.00	120.0
44640.00	120.0
44641.00	120.0
44642.00	120.0
44643.00	120.0
44644.00	120.0
44645.00	120.0
44646.00	120.0
44647.00	120.0
44648.00	120.0
44649.00	120.0
44650.00	120.0
44651.00	120.0
44652.00	120.0
44653.00	120.0
44654.00	120.0
44655.00	120.0
44656.00	120.0
44657.00	120.0
44658.00	120.0
44659.00	120.0
44660.00	120.0
44661.00	120.0
44662.00	120.0
44663.00	120.0
44664.00	120.0
44665.00	120.0
44666.00	120.0
44667.00	120.0
44668.00	120.0
44669.00	120.0
44670.00	120.0
44671.00	120.0
44672.00	120.0
44673.00	120.0
44674.00	120.0
44675.00	120.0
44676.00	120.0
44677.00	120.0
44678.00	120.0
44679.00	120.0
44680.00	120.0
44681.00	120.0
44682.00	120.0
44683.00	120.0
44684.00	120.0
44685.00	120.0
44686.00	120.0
44687.00	120.0
44688.00	120.0
44689.00	120.0
44690.00	120.0
44691.00	120.0
44692.00	120.0
44693.00	120.0
44694.00	120.0
44695.00	120.0
44696.00	120.0
44697.00	120.0
44698.00	120.0
44699.00	120.0
44700.00	120.0
44701.00	120.0
44702.00	120.0
44703.00	120.0
44704.00	120.0
44705.00	120.0
44706.00	120.0
44707.00	120.0
44708.00	120.0
44709.00	120.0
44710.00	120.0
44711.00	120.0
44712.00	120.0
44713.00	120.0
44714.00	120.0
44715.00	120.0
44716.00	120.0
44717.00	120.0
44718.00	120.0
44719.00	120.0
44720.00	120.0
44721.00	120.0
44722.00	120.0
44723.00	118.8
44724.00	114.8
44725.00	110.8
44726.00	106.8
44727.00	102.7
44728.00	98.7
44729.00	94.7
44730.00	90.6
44731.00	86.6
44732.00	82.6
44733.00	78.6
44734.00	74.5
44735.00	70.5
44736.00	66.5
44737.00	62.4
44738.00	58.4
44739.00	54.4
44740.00	50.4
44741.00	46.3
44742.00	42.3
44743.00	38.3
44744.00	34.2
44745.00	30.2
44746.00	26.2
44747.00	22.2
44748.00	18.1
44749.00	14.1
44750.00	10.1
44751.00	6.0
44752.00	2.0
44753.00	0.0
44843.00	0.0
44844.00	4.7
44845.00	9.4
44846.00	14.0
44847.00	18.7
44848.00	23.4
44849.00	28.1
44850.00	32.8
44851.00	37.4
44852.00	41.8
44853.00	45.8
44854.00	49.4
44855.00	52.7
44856.00	55.8
44857.00	58.6
44858.00	61.4
44859.00	63.9
44860.00	66.4
44861.00	68.8
44862.00	71.0
44863.00	73.2
44864.00	75.3
44865.00	77.3
44866.00	79.3
44867.00	81.2
44868.00	83.0
44869.00	84.8
44870.00	86.5
44871.00	88.2
44872.00	89.9
44873.00	91.5
44874.00	93.1
44875.00	94.6
44876.00	96.1
44877.00	97.6
44878.00	99.0
44879.00	100.4
44880.00	101.8
44881.00	103.2
44882.00	104.5
44883.00	105.8
44884.00	107.1
44885.00	108.3
44886.00	109.6
44887.00	110.8
44888.00	112.0
44889.00	113.1
44890.00	114.3
44891.00	115.4
44892.00	116.5
44893.00	117.6
44894.00	118.7
44895.00	119.7
44896.00	120.0
44897.00	120.0
44898.00	120.0
44899.00	120.0
44900.00	120.0
44901.00	120.0
44902.00	120.0
44903.00	120.0
44904.00	120.0
44905.00	120.0
44906.00	120.0
44907.00	120.0
44908.00	120.0
44909.00	120.0
44910.00	120.0
44911.00	120.0
44912.00	120.0
44913.00	120.0
44914.00	120.0
44915.00	120.0
44916.00	120.0
44917.00	120.0
44918.00	120.0
44919.00	120.0
44920.00	120.0
44921.00	120.0
44922.00	120.0
44923.00	120.0
44924.00	120.0
44925.00	120.0
44926.00	120.0
44927.00	120.0
44928.00	120.0
44929.00	120.0
44930.00	120.0
44931.00	120.0
44932.00	120.0
44933.00	120.0
44934.00	120.0
44935.00	120.0
44936.00	120.0
44937.00	120.0
44938.00	120.0
44939.00	120.0
44940.00	120.0
44941.00	120.0
44942.00	120.0
44943.00	120.0
44944.00	120.0
44945.00	120.0
44946.00	120.0
44947.00	120.0
44948.00	120.0
44949.00	120.0
44950.00	120.0
44951.00	120.0
44952.00	120.0
44953.00	120.0
44954.00	120.0
44955.00	120.0
44956.00	120.0
44957.00	120.0
44958.00	120.0
44959.00	120.0
44960.00	120.0
44961.00	120.0
44962.00	120.0
44963.00	120.0
44964.00	120.0
44965.00	120.0
44966.00	120.0
44967.00	120.0
44968.00	120.0
44969.00	120.0
44970.00	120.0
44971.00	120.0
44972.00	120.0
44973.00	120.0
44974.00	120.0
44975.00	120.0
44976.00	120.0
44977.00	120.0
44978.00	120.0
44979.00	120.0
44980.00	120.0
44981.00	120.0
44982.00	120.0
44983.00	120.0
44984.00	118.8
44985.00	114.8
44986.00	110.8
44987.00	106.8
44988.00	102.7
44989.00	98.7
44990.00	94.7
44991.00	90.6
44992.00	86.6
44993.00	82.6
44994.00	78.6
44995.00	74.5
44996.00	70.5
44997.00	66.5
44998.00	62.4
44999.00	58.4
45000.00	54.4
45001.00	50.4
45002.00	46.3
45003.00	42.3
45004.00	38.3
45005.00	34.2
45006.00	30.2
45007.00	26.2
45008.00	22.2
45009.00	18.1
45010.00	14.1
45011.00	10.1
45012.00	6.0
45013.00	2.0
45014.00	0.0
45104.00	0.0
45105.00	4.7
45106.00	9.4
45107.00	14.0
45108.00	18.7
45109.00	23.4
45110.00	28.1
45111.00	32.8
45112.00	37.4
45113.00	41.8
45114.00	45.8
45115.00	49.4
45116.00	52.7
45117.00	55.8
45118.00	58.6
45119.00	61.4
45120.00	63.9
45121.00	66.4
45122.00	68.8
45123.00	71.0
45124.00	73.2
45125.00	75.3
45126.00	77.3
45127.00	79.3
45128.00	81.2
45129.00	83.0
45130.00	84.8
45131.00	86.5
45132.00	88.2
45133.00	89.9
45134.00	91.5
45135.00	93.1
45136.00	94.6
45137.00	96.1
45138.00	97.6
45139.00	99.0
45140.00	100.4
45141.00	101.8
45142.00	103.2
45143.00	104.5
45144.00	105.8
45145.00	107.1
45146.00	108.3
45147.00	109.6
45148.00	110.8
45149.00	112.0
45150.00	113.1
45151.00	114.3
45152.00	115.4
45153.00	116.5
45154.00	117.6
45155.00	118.7
45156.00	119.7
45157.00	120.0
45158.00	120.0
45159.00	120.0
45160.00	120.0
45161.00	120.0
45162.00	120.0
45163.00	120.0
45164.00	120.0
45165.00	120.0
45166.00	120.0
45167.00	120.0
45168.00	120.0
45169.00	120.0
45170.00	120.0
45171.00	120.0
45172.00	120.0
45173.00	120.0
45174.00	120.0
45175.00	120.0
45176.00	120.0
45177.00	120.0
45178.00	120.0
45179.00	120.0
45180.00	120.0
45181.00	120.0
45182.00	120.0
45183.00	120.0
45184.00	120.0
45185.00	120.0
45186.00	120.0
45187.00	120.0
45188.00	120.0
45189.00	120.0
45190.00	120.0
45191.00	120.0
45192.00	120.0
45193.00	120.0
45194.00	120.0
45195.00	120.0
45196.00	120.0
45197.00	120.0
45198.00	120.0
45199.00	120.0
45200.00	120.0
45201.00	120.0
45202.00	120.0
45203.00	120.0
45204.00	120.0
45205.00	120.0
45206.00	120.0
45207.00	120.0
45208.00	120.0
45209.00	120.0
45210.00	120.0
45211.00	120.0
45212.00	120.0
45213.00	120.0
45214.00	120.0
45215.00	120.0
45216.00	120.0
45217.00	120.0
45218.00	120.0
45219.00	120.0
45220.00	120.0
45221.00	120.0
45222.00	120.0
45223.00	120.0
45224.00	120.0
45225.00	120.0
45226.00	120.0
45227.00	120.0
45228.00	120.0
45229.00	120.0
45230.00	120.0
45231.00	120.0
45232.00	120.0
45233.00	120.0
45234.00	120.0
45235.00	120.0
45236.00	120.0
45237.00	120.0
45238.00	120.0
45239.00	120.0
45240.00	120.0
45241.00	120.0
45242.00	120.0
45243.00	120.0
45244.00	120.0
45245.00	118.8
45246.00	114.8
45247.00	110.8
45248.00	106.8
45249.00	102.7
45250.00	98.7
45251.00	94.7
45252.00	90.6
45253.00	86.6
45254.00	82.6
45255.00	78.6
45256.00	74.5
45257.00	70.5
45258.00	66.5
45259.00	62.4
45260.00	58.4
45261.00	54.4
45262.00	50.4
45263.00	46.3
45264.00	42.3
45265.00	38.3
45266.00	34.2
45267.00	30.2
45268.00	26.2
45269.00	22.2
45270.00	18.1
45271.00	14.1
45272.00	10.1
45273.00	6.0
45274.00	2.0
45275.00	0.0
45365.00	0.0
45366.00	4.7
45367.00	9.4
45368.00	14.0
45369.00	18.7
45370.00	23.4
45371.00	28.1
45372.00	32.8
45373.00	37.4
45374.00	41.8
45375.00	45.8
45376.00	49.4
45377.00	52.7
45378.00	55.8
45379.00	58.6
45380.00	61.4
45381.00	63.9
45382.00	66.4
45383.00	68.8
45384.00	71.0
45385.00	73.2
45386.00	75.3
45387.00	77.3
45388.00	79.3
45389.00	81.2
45390.00	83.0
45391.00	84.8
45392.00	86.5
45393.00	88.2
45394.00	89.9
45395.00	91.5
45396.00	93.1
45397.00	94.6
45398.00	96.1
45399.00	97.6
45400.00	99.0
45401.00	100.4
45402.00	101.8
45403.00	103.2
45404.00	104.5
45405.00	105.8
45406.00	107.1
45407.00	108.3
45408.00	109.6
45409.00	110.8
45410.00	112.0
45411.00	113.1
45412.00	114.3
45413.00	115.4
45414.00	116.5
45415.00	117.6
45416.00	118.7
45417.00	119.7
45418.00	120.0
45419.00	120.0
45420.00	120.0
45421.00	120.0
45422.00	120.0
45423.00	120.0
45424.00	120.0
45425.00	120.0
45426.00	120.0
45427.00	120.0
45428.00	120.0
45429.00	120.0
45430.00	120.0
45431.00	120.0
45432.00	120.0
45433.00	120.0
45434.00	120.0
45435.00	120.0
45436.00	120.0
45437.00	120.0
45438.00	120.0
45439.00	120.0
45440.00	120.0
45441.00	120.0
45442.00	120.0
45443.00	120.0
45444.00	120.0
45445.00	120.0
45446.00	120.0
45447.00	120.0
45448.00	120.0
45449.00	120.0
45450.00	120.0
45451.00	120.0
45452.00	120.0
45453.00	120.0
45454.00	120.0
45455.00	120.0
45456.00	120.0
45457.00	120.0
45458.00	120.0
45459.00	120.0
45460.00	120.0
45461.00	120.0
45462.00	120.0
45463.00	120.0
45464.00	120.0
45465.00	120.0
45466.00	120.0
45467.00	120.0
45468.00	120.0
45469.00	120.0
45470.00	120.0
45471.00	120.0
45472.00	120.0
45473.00	120.0
45474.00	120.0
45475.00	120.0
45476.00	120.0
45477.00	120.0
45478.00	120.0
45479.00	120.0
45480.00	120.0
45481.00	120.0
45482.00	120.0
45483.00	120.0
45484.00	120.0
45485.00	120.0
45486.00	120.0
45487.00	120.0
45488.00	120.0
45489.00	120.0
45490.00	120.0
45491.00	120.0
45492.00	120.0
45493.00	120.0
45494.00	120.0
45495.00	120.0
45496.00	120.0
45497.00	120.0
45498.00	120.0
45499.00	120.0
45500.00	120.0
45501.00	120.0
45502.00	120.0
45503.00	120.0
45504.00	120.0
45505.00	120.0
45506.00	118.8
45507.00	114.8
45508.00	110.8
45509.00	106.8
45510.00	102.7
45511.00	98.7
45512.00	94.7
45513.00	90.6
45514.00	86.6
45515.00	82.6
45516.00	78.6
45517.00	74.5
45518.00	70.5
45519.00	66.5
45520.00	62.4
45521.00	58.4
45522.00	54.4
45523.00	50.4
45524.00	46.3
45525.00	42.3
45526.00	38.3
45527.00	34.2
45528.00	30.2
45529.00	26.2
45530.00	22.2
45531.00	18.1
45532.00	14.1
45533.00	10.1
45534.00	6.0
45535.00	2.0
45536.00	0.0
45626.00	0.0
45627.00	4.7
45628.00	9.4
45629.00	14.0
45630.00	18.7
45631.00	23.4
45632.00	28.1
45633.00	32.8
45634.00	37.4
45635.00	41.8
45636.00	45.8
45637.00	49.4
45638.00	52.7
45639.00	55.8
45640.00	58.6
45641.00	61.4
45642.00	63.9
45643.00	66.4
45644.00	68.8
45645.00	71.0
45646.00	73.2
45647.00	75.3
45648.00	77.3
45649.00	79.3
45650.00	81.2
45651.00	83.0
45652.00	84.8
45653.00	86.5
45654.00	88.2
45655.00	89.9
45656.00	91.5
45657.00	93.1
45658.00	94.6
45659.00	96.1
45660.00	97.6
45661.00	99.0
45662.00	100.4
45663.00	101.8
45664.00	103.2
45665.00	104.5
45666.00	105.8
45667.00	107.1
45668.00	108.3
45669.00	109.6
45670.00	110.8
45671.00	112.0
45672.00	113.1
45673.00	114.3
45674.00	115.4
45675.00	116.5
45676.00	117.6
45677.00	118.7
45678.00	119.7
45679.00	120.0
45680.00	120.0
45681.00	120.0
45682.00	120.0
45683.00	120.0
45684.00	120.0
45685.00	120.0
45686.00	120.0
45687.00	120.0
45688.00	120.0
45689.00	120.0
45690.00	120.0
45691.00	120.0
45692.00	120.0
45693.00	120.0
45694.00	120.0
45695.00	120.0
45696.00	120.0
45697.00	120.0
45698.00	120.0
45699.00	120.0
45700.00	120.0
45701.00	120.0
45702.00	120.0
45703.00	120.0
45704.00	120.0
45705.00	120.0
45706.00	120.0
45707.00	120.0
45708.00	120.0
45709.00	120.0
45710.00	120.0
45711.00	120.0
45712.00	120.0
45713.00	120.0
45714.00	120.0
45715.00	120.0
45716.00	120.0
45717.00	120.0
45718.00	120.0
45719.00	120.0
45720.00	120.0
45721.00	120.0
45722.00	120.0
45723.00	120.0
45724.00	120.0
45725.00	120.0
45726.00	120.0
45727.00	120.0
45728.00	120.0
45729.00	120.0
45730.00	120.0
45731.00	120.0
45732.00	120.0
45733.00	120.0
45734.00	120.0
45735.00	120.0
45736.00	120.0
45737.00	120.0
45738.00	120.0
45739.00	120.0
45740.00	120.0
45741.00	120.0
45742.00	120.0
45743.00	120.0
45744.00	120.0
45745.00	120.0
45746.00	120.0
45747.00	120.0
45748.00	120.0
45749.00	120.0
45750.00	120.0
45751.00	120.0
45752.00	120.0
45753.00	120.0
45754.00	120.0
45755.00	120.0
45756.00	120.0
45757.00	120.0
45758.00	120.0
45759.00	120.0
45760.00	120.0
45761.00	120.0
45762.00	120.0
45763.00	120.0
45764.00	120.0
45765.00	120.0
45766.00	120.0
45767.00	118.8
45768.00	114.8
45769.00	110.8
45770.00	106.8
45771.00	102.7
45772.00	98.7
45773.00	94.7
45774.00	90.6
45775.00	86.6
45776.00	82.6
45777.00	78.6
45778.00	74.5
45779.00	70.5
45780.00	66.5
45781.00	62.4
45782.00	58.4
45783.00	54.4
45784.00	50.4
45785.00	46.3
45786.00	42.3
45787.00	38.3
45788.00	34.2
45789.00	30.2
45790.00	26.2
45791.00	22.2
45792.00	18.1
45793.00	14.1
45794.00	10.1
45795.00	6.0
45796.00	2.0
45797.00	0.0
45887.00	0.0
45888.00	4.7
45889.00	9.4
45890.00	14.0
45891.00	18.7
45892.00	23.4
45893.00	28.1
45894.00	32.8
45895.00	37.4
45896.00	41.8
45897.00	45.8
45898.00	49.4
45899.00	52.7
45900.00	55.8
45901.00	58.6
45902.00	61.4
45903.00	63.9
45904.00	66.4
45905.00	68.8
45906.00	71.0
45907.00	73.2
45908.00	75.3
45909.00	77.3
45910.00	79.3
45911.00	81.2
45912.00	83.0
45913.00	84.8
45914.00	86.5
45915.00	88.2
45916.00	89.9
45917.00	91.5
45918.00	93.1
45919.00	94.6
45920.00	96.1
45921.00	97.6
45922.00	99.0
45923.00	100.4
45924.00	101.8
45925.00	103.2
45926.00	104.5
45927.00	105.8
45928.00	107.1
45929.00	108.3
45930.00	109.6
45931.00	110.8
45932.00	112.0
45933.00	113.1
45934.00	114.3
45935.00	115.4
45936.00	116.5
45937.00	117.6
45938.00	118.7
45939.00	119.7
45940.00	120.0
45941.00	120.0
45942.00	120.0
45943.00	120.0
45944.00	120.0
45945.00	120.0
45946.00	120.0
45947.00	120.0
45948.00	120.0
45949.00	120.0
45950.00	120.0
45951.00	120.0
45952.00	120.0
45953.00	120.0
45954.00	120.0
45955.00	120.0
45956.00	120.0
45957.00	120.0
45958.00	120.0
45959.00	120.0
45960.00	120.0
45961.00	120.0
45962.00	120.0
45963.00	120.0
45964.00	120.0
45965.00	120.0
45966.00	120.0
45967.00	120.0
45968.00	120.0
45969.00	120.0
45970.00	120.0
45971.00	120.0
45972.00	120.0
45973.00	120.0
45974.00	120.0
45975.00	120.0
45976.00	120.0
45977.00	120.0
45978.00	120.0
45979.00	120.0
45980.00	120.0
45981.00	120.0
45982.00	120.0
45983.00	120.0
45984.00	120.0
45985.00	120.0
45986.00	120.0
45987.00	120.0
45988.00	120.0
45989.00	120.0
45990.00	120.0
45991.00	120.0
45992.00	120.0
45993.00	120.0
45994.00	120.0
45995.00	120.0
45996.00	120.0
45997.00	120.0
45998.00	120.0
45999.00	120.0
46000.00	120.0
46001.00	120.0
46002.00	120.0
46003.00	120.0
46004.00	120.0
46005.00	120.0
46006.00	120.0
46007.00	120.0
46008.00	120.0
46009.00	120.0
46010.00	120.0
46011.00	120.0
46012.00	120.0
46013.00	120.0
46014.00	120.0
46015.00	120.0
46016.00	120.0
46017.00	120.0
46018.00	120.0
46019.00	120.0
46020.00	120.0
46021.00	120.0
46022.00	120.0
46023.00	120.0
46024.00	120.0
46025.00	120.0
46026.00	120.0
46027.00	120.0
46028.00	118.8
46029.00	114.8
46030.00	110.8
46031.00	106.8
46032.00	102.7
46033.00	98.7
46034.00	94.7
46035.00	90.6
46036.00	86.6
46037.00	82.6
46038.00	78.6
46039.00	74.5
46040.00	70.5
46041.00	66.5
46042.00	62.4
46043.00	58.4
46044.00	54.4
46045.00	50.4
46046.00	46.3
46047.00	42.3
46048.00	38.3
46049.00	34.2
46050.00	30.2
46051.00	26.2
46052.00	22.2
46053.00	18.1
46054.00	14.1
46055.00	10.1
46056.00	6.0
46057.00	2.0
46058.00	0.0
46148.00	0.0
46149.00	4.7
46150.00	9.4
46151.00	14.0
46152.00	18.7
46153.00	23.4
46154.00	28.1
46155.00	32.8
46156.00	37.4
46157.00	41.8
46158.00	45.8
46159.00	49.4
46160.00	52.7
46161.00	55.8
46162.00	58.6
46163.00	61.4
46164.00	63.9
46165.00	66.4
46166.00	68.8
46167.00	71.0
46168.00	73.2
46169.00	75.3
46170.00	77.3
46171.00	79.3
46172.00	81.2
46173.00	83.0
46174.00	84.8
46175.00	86.5
46176.00	88.2
46177.00	89.9
46178.00	91.5
46179.00	93.1
46180.00	94.6
46181.00	96.1
46182.00	97.6
46183.00	99.0
46184.00	100.4
46185.00	101.8
46186.00	103.2
46187.00	104.5
46188.00	105.8
46189.00	107.1
46190.00	108.3
46191.00	109.6
46192.00	110.8
46193.00	112.0
46194.00	113.1
46195.00	114.3
46196.00	115.4
46197.00	116.5
46198.00	117.6
46199.00	118.7
46200.00	119.7
46201.00	120.0
46202.00	120.0
46203.00	120.0
46204.00	120.0
46205.00	120.0
46206.00	120.0
46207.00	120.0
46208.00	120.0
46209.00	120.0
46210.00	120.0
46211.00	120.0
46212.00	120.0
46213.00	120.0
46214.00	120.0
46215.00	120.0
46216.00	120.0
46217.00	120.0
46218.00	120.0
46219.00	120.0
46220.00	120.0
46221.00	120.0
46222.00	120.0
46223.00	120.0
46224.00	120.0
46225.00	120.0
46226.00	120.0
46227.00	120.0
46228.00	120.0
46229.00	120.0
46230.00	120.0
46231.00	120.0
46232.00	120.0
46233.00	120.0
46234.00	120.0
46235.00	120.0
46236.00	120.0
46237.00	120.0
46238.00	120.0
46239.00	120.0
46240.00	120.0
46241.00	120.0
46242.00	120.0
46243.00	120.0
46244.00	120.0
46245.00	120.0
46246.00	120.0
46247.00	120.0
46248.00	120.0
46249.00	120.0
46250.00	120.0
46251.00	120.0
46252.00	120.0
46253.00	120.0
46254.00	120.0
46255.00	120.0
46256.00	120.0
46257.00	120.0
46258.00	120.0
46259.00	120.0
46260.00	120.0
46261.00	120.0
46262.00	120.0
46263.00	120.0
46264.00	120.0
46265.00	120.0
46266.00	120.0
46267.00	120.0
46268.00	120.0
46269.00	120.0
46270.00	120.0
46271.00	120.0
46272.00	120.0
46273.00	120.0
46274.00	120.0
46275.00	120.0
46276.00	120.0
46277.00	120.0
46278.00	120.0
46279.00	120.0
46280.00	120.0
46281.00	120.0
46282.00	120.0
46283.00	120.0
46284.00	120.0
46285.00	120.0
46286.00	120.0
46287.00	120.0
46288.00	120.0
46289.00	118.8
46290.00	114.8
46291.00	110.8
46292.00	106.8
46293.00	102.7
46294.00	98.7
46295.00	94.7
46296.00	90.6
46297.00	86.6
46298.00	82.6
46299.00	78.6
46300.00	74.5
46301.00	70.5
46302.00	66.5
46303.00	62.4
46304.00	58.4
46305.00	54.4
46306.00	50.4
46307.00	46.3
46308.00	42.3
46309.00	38.3
46310.00	34.2
46311.00	30.2
46312.00	26.2
46313.00	22.2
46314.00	18.1
46315.00	14.1
46316.00	10.1
46317.00	6.0
46318.00	2.0
46319.00	0.0
46350.00	0.0
46350.00	0.0
