# Supplementary material for: OpenTrack simulation model files and output dataset for a copenhagen suburban railway
Source: Data Brief. 2019 Apr 28;25:103952. doi: 10.1016/j.dib.2019.103952 (PMC6562172; doi:10.1016/j.dib.2019.103952)
Supplement: Supplementary file 2 — Multimedia component 2 [file mmc2.zip › Data files submitted/Test Generic for TRC/output/OT_110.at]

//
// File: C:\OpenTrack\Test Generic for TRC\output/OT_110.at
//
// Produced by OpenTrack: Fri Dec 14 17:12:58 2018
// Acceleration/Time of Course: 110
// Desc.: Stopping Follow
// Train: Regio:A SA ( 83 m; 123 t ) (83 m / 123 t)
// Train Speedtype: Reihe R
// Itineraries: 1: Home STA1 to end
// Scenario:  Adh. Outside: good / Adh. Tunnel: good / Delay: 5 / Global Perf.: 100.0 % / Course on Time Perf.: 100.0 % / Course Delay Perf.: 100.0 % / Step: 1.0 s / Time: 12:00:00 - 13:30:00
//
// Type    : OT_TimeXPlot
// Desc.   : OT_at
// x-Legend: [s]
// y-Legend: [m/s^2]
//
44172.00	0.000
44202.00	0.000
44203.00	1.300
44204.00	1.300
44205.00	1.300
44206.00	1.300
44207.00	1.300
44208.00	1.300
44209.00	1.300
44210.00	1.300
44211.00	1.225
44212.00	1.100
44213.00	0.999
44214.00	0.913
44215.00	0.850
44216.00	0.802
44217.00	0.755
44218.00	0.715
44219.00	0.691
44220.00	0.651
44221.00	0.634
44222.00	0.602
44223.00	0.577
44224.00	0.561
44225.00	0.544
44226.00	0.527
44227.00	0.511
44228.00	0.494
44229.00	0.485
44230.00	0.476
44231.00	0.460
44232.00	0.451
44233.00	0.442
44234.00	0.425
44235.00	0.416
44236.00	0.407
44237.00	0.398
44238.00	0.390
44239.00	0.381
44240.00	0.380
44241.00	0.371
44242.00	0.362
44243.00	0.353
44244.00	0.344
44245.00	0.343
44246.00	0.334
44247.00	0.333
44248.00	0.324
44249.00	0.316
44250.00	0.315
44251.00	0.306
44252.00	0.305
44253.00	0.296
44254.00	0.295
44255.00	0.000
44256.00	0.000
44257.00	0.000
44258.00	0.000
44259.00	0.000
44260.00	0.000
44261.00	0.000
44262.00	0.000
44263.00	0.000
44264.00	0.000
44265.00	0.000
44266.00	0.000
44267.00	0.000
44268.00	0.000
44269.00	0.000
44270.00	0.000
44271.00	0.000
44272.00	0.000
44273.00	0.000
44274.00	0.000
44275.00	0.000
44276.00	0.000
44277.00	0.000
44278.00	0.000
44279.00	0.000
44280.00	0.000
44281.00	0.000
44282.00	0.000
44283.00	0.000
44284.00	0.000
44285.00	0.000
44286.00	0.000
44287.00	0.000
44288.00	0.000
44289.00	0.000
44290.00	0.000
44291.00	0.000
44292.00	0.000
44293.00	0.000
44294.00	0.000
44295.00	0.000
44296.00	0.000
44297.00	0.000
44298.00	0.000
44299.00	0.000
44300.00	0.000
44301.00	0.000
44302.00	0.000
44303.00	0.000
44304.00	0.000
44305.00	0.000
44306.00	0.000
44307.00	0.000
44308.00	0.000
44309.00	0.000
44310.00	0.000
44311.00	0.000
44312.00	0.000
44313.00	0.000
44314.00	0.000
44315.00	0.000
44316.00	0.000
44317.00	0.000
44318.00	0.000
44319.00	0.000
44320.00	0.000
44321.00	0.000
44322.00	0.000
44323.00	0.000
44324.00	0.000
44325.00	0.000
44326.00	0.000
44327.00	0.000
44328.00	0.000
44329.00	0.000
44330.00	0.000
44331.00	0.000
44332.00	0.000
44333.00	0.000
44334.00	0.000
44335.00	0.000
44336.00	0.000
44337.00	0.000
44338.00	0.000
44339.00	0.000
44340.00	0.000
44341.00	0.000
44342.00	0.000
44343.00	0.000
44344.00	0.000
44345.00	0.000
44346.00	0.000
44347.00	0.000
44348.00	0.000
44349.00	0.000
44350.00	0.000
44351.00	0.000
44352.00	0.000
44353.00	0.000
44354.00	0.000
44355.00	0.000
44356.00	0.000
44357.00	0.000
44358.00	-1.119
44359.00	-1.119
44360.00	-1.119
44361.00	-1.119
44362.00	-1.119
44363.00	-1.119
44364.00	-1.119
44365.00	-1.119
44366.00	-1.119
44367.00	-1.119
44368.00	-1.119
44369.00	-1.119
44370.00	-1.119
44371.00	-1.119
44372.00	-1.119
44373.00	-1.119
44374.00	-1.119
44375.00	-1.119
44376.00	-1.119
44377.00	-1.119
44378.00	-1.119
44379.00	-1.119
44380.00	-1.119
44381.00	-1.119
44382.00	-1.119
44383.00	-1.119
44384.00	-1.119
44385.00	-1.119
44386.00	-1.119
44387.00	-1.119
44388.00	0.000
44478.00	0.000
44479.00	1.300
44480.00	1.300
44481.00	1.300
44482.00	1.300
44483.00	1.300
44484.00	1.300
44485.00	1.300
44486.00	1.300
44487.00	1.225
44488.00	1.100
44489.00	0.999
44490.00	0.913
44491.00	0.850
44492.00	0.802
44493.00	0.755
44494.00	0.715
44495.00	0.691
44496.00	0.651
44497.00	0.634
44498.00	0.602
44499.00	0.577
44500.00	0.561
44501.00	0.544
44502.00	0.527
44503.00	0.511
44504.00	0.494
44505.00	0.485
44506.00	0.476
44507.00	0.460
44508.00	0.451
44509.00	0.442
44510.00	0.425
44511.00	0.416
44512.00	0.407
44513.00	0.398
44514.00	0.390
44515.00	0.381
44516.00	0.380
44517.00	0.371
44518.00	0.362
44519.00	0.353
44520.00	0.344
44521.00	0.343
44522.00	0.334
44523.00	0.333
44524.00	0.324
44525.00	0.316
44526.00	0.315
44527.00	0.306
44528.00	0.305
44529.00	0.296
44530.00	0.295
44531.00	0.000
44532.00	0.000
44533.00	0.000
44534.00	0.000
44535.00	0.000
44536.00	0.000
44537.00	0.000
44538.00	0.000
44539.00	0.000
44540.00	0.000
44541.00	0.000
44542.00	0.000
44543.00	0.000
44544.00	0.000
44545.00	0.000
44546.00	0.000
44547.00	0.000
44548.00	0.000
44549.00	0.000
44550.00	0.000
44551.00	0.000
44552.00	0.000
44553.00	0.000
44554.00	0.000
44555.00	0.000
44556.00	0.000
44557.00	0.000
44558.00	0.000
44559.00	0.000
44560.00	0.000
44561.00	0.000
44562.00	0.000
44563.00	0.000
44564.00	0.000
44565.00	0.000
44566.00	0.000
44567.00	0.000
44568.00	0.000
44569.00	0.000
44570.00	0.000
44571.00	0.000
44572.00	0.000
44573.00	0.000
44574.00	0.000
44575.00	0.000
44576.00	0.000
44577.00	0.000
44578.00	0.000
44579.00	0.000
44580.00	0.000
44581.00	0.000
44582.00	0.000
44583.00	0.000
44584.00	0.000
44585.00	0.000
44586.00	0.000
44587.00	0.000
44588.00	0.000
44589.00	0.000
44590.00	0.000
44591.00	0.000
44592.00	0.000
44593.00	0.000
44594.00	0.000
44595.00	0.000
44596.00	0.000
44597.00	0.000
44598.00	0.000
44599.00	0.000
44600.00	0.000
44601.00	0.000
44602.00	0.000
44603.00	0.000
44604.00	0.000
44605.00	0.000
44606.00	0.000
44607.00	0.000
44608.00	0.000
44609.00	0.000
44610.00	0.000
44611.00	0.000
44612.00	0.000
44613.00	0.000
44614.00	0.000
44615.00	0.000
44616.00	0.000
44617.00	0.000
44618.00	0.000
44619.00	-1.119
44620.00	-1.119
44621.00	-1.119
44622.00	-1.119
44623.00	-1.119
44624.00	-1.119
44625.00	-1.119
44626.00	-1.119
44627.00	-1.119
44628.00	-1.119
44629.00	-1.119
44630.00	-1.119
44631.00	-1.119
44632.00	-1.119
44633.00	-1.119
44634.00	-1.119
44635.00	-1.119
44636.00	-1.119
44637.00	-1.119
44638.00	-1.119
44639.00	-1.119
44640.00	-1.119
44641.00	-1.119
44642.00	-1.119
44643.00	-1.119
44644.00	-1.119
44645.00	-1.119
44646.00	-1.119
44647.00	-1.119
44648.00	-1.119
44649.00	0.000
44739.00	0.000
44740.00	1.300
44741.00	1.300
44742.00	1.300
44743.00	1.300
44744.00	1.300
44745.00	1.300
44746.00	1.300
44747.00	1.300
44748.00	1.225
44749.00	1.100
44750.00	0.999
44751.00	0.913
44752.00	0.850
44753.00	0.802
44754.00	0.755
44755.00	0.715
44756.00	0.691
44757.00	0.651
44758.00	0.634
44759.00	0.602
44760.00	0.577
44761.00	0.561
44762.00	0.544
44763.00	0.527
44764.00	0.511
44765.00	0.494
44766.00	0.485
44767.00	0.476
44768.00	0.460
44769.00	0.451
44770.00	0.442
44771.00	0.425
44772.00	0.416
44773.00	0.407
44774.00	0.398
44775.00	0.390
44776.00	0.381
44777.00	0.380
44778.00	0.371
44779.00	0.362
44780.00	0.353
44781.00	0.344
44782.00	0.343
44783.00	0.334
44784.00	0.333
44785.00	0.324
44786.00	0.316
44787.00	0.315
44788.00	0.306
44789.00	0.305
44790.00	0.296
44791.00	0.295
44792.00	0.000
44793.00	0.000
44794.00	0.000
44795.00	0.000
44796.00	0.000
44797.00	0.000
44798.00	0.000
44799.00	0.000
44800.00	0.000
44801.00	0.000
44802.00	0.000
44803.00	0.000
44804.00	0.000
44805.00	0.000
44806.00	0.000
44807.00	0.000
44808.00	0.000
44809.00	0.000
44810.00	0.000
44811.00	0.000
44812.00	0.000
44813.00	0.000
44814.00	0.000
44815.00	0.000
44816.00	0.000
44817.00	0.000
44818.00	0.000
44819.00	0.000
44820.00	0.000
44821.00	0.000
44822.00	0.000
44823.00	0.000
44824.00	0.000
44825.00	0.000
44826.00	0.000
44827.00	0.000
44828.00	0.000
44829.00	0.000
44830.00	0.000
44831.00	0.000
44832.00	0.000
44833.00	0.000
44834.00	0.000
44835.00	0.000
44836.00	0.000
44837.00	0.000
44838.00	0.000
44839.00	0.000
44840.00	0.000
44841.00	0.000
44842.00	0.000
44843.00	0.000
44844.00	0.000
44845.00	0.000
44846.00	0.000
44847.00	0.000
44848.00	0.000
44849.00	0.000
44850.00	0.000
44851.00	0.000
44852.00	0.000
44853.00	0.000
44854.00	0.000
44855.00	0.000
44856.00	0.000
44857.00	0.000
44858.00	0.000
44859.00	0.000
44860.00	0.000
44861.00	0.000
44862.00	0.000
44863.00	0.000
44864.00	0.000
44865.00	0.000
44866.00	0.000
44867.00	0.000
44868.00	0.000
44869.00	0.000
44870.00	0.000
44871.00	0.000
44872.00	0.000
44873.00	0.000
44874.00	0.000
44875.00	0.000
44876.00	0.000
44877.00	0.000
44878.00	0.000
44879.00	0.000
44880.00	-1.119
44881.00	-1.119
44882.00	-1.119
44883.00	-1.119
44884.00	-1.119
44885.00	-1.119
44886.00	-1.119
44887.00	-1.119
44888.00	-1.119
44889.00	-1.119
44890.00	-1.119
44891.00	-1.119
44892.00	-1.119
44893.00	-1.119
44894.00	-1.119
44895.00	-1.119
44896.00	-1.119
44897.00	-1.119
44898.00	-1.119
44899.00	-1.119
44900.00	-1.119
44901.00	-1.119
44902.00	-1.119
44903.00	-1.119
44904.00	-1.119
44905.00	-1.119
44906.00	-1.119
44907.00	-1.119
44908.00	-1.119
44909.00	-1.119
44910.00	0.000
45000.00	0.000
45001.00	1.300
45002.00	1.300
45003.00	1.300
45004.00	1.300
45005.00	1.300
45006.00	1.300
45007.00	1.300
45008.00	1.300
45009.00	1.225
45010.00	1.100
45011.00	0.999
45012.00	0.913
45013.00	0.850
45014.00	0.802
45015.00	0.755
45016.00	0.715
45017.00	0.691
45018.00	0.651
45019.00	0.634
45020.00	0.602
45021.00	0.577
45022.00	0.561
45023.00	0.544
45024.00	0.527
45025.00	0.511
45026.00	0.494
45027.00	0.485
45028.00	0.476
45029.00	0.460
45030.00	0.451
45031.00	0.442
45032.00	0.425
45033.00	0.416
45034.00	0.407
45035.00	0.398
45036.00	0.390
45037.00	0.381
45038.00	0.380
45039.00	0.371
45040.00	0.362
45041.00	0.353
45042.00	0.344
45043.00	0.343
45044.00	0.334
45045.00	0.333
45046.00	0.324
45047.00	0.316
45048.00	0.315
45049.00	0.306
45050.00	0.305
45051.00	0.296
45052.00	0.295
45053.00	0.000
45054.00	0.000
45055.00	0.000
45056.00	0.000
45057.00	0.000
45058.00	0.000
45059.00	0.000
45060.00	0.000
45061.00	0.000
45062.00	0.000
45063.00	0.000
45064.00	0.000
45065.00	0.000
45066.00	0.000
45067.00	0.000
45068.00	0.000
45069.00	0.000
45070.00	0.000
45071.00	0.000
45072.00	0.000
45073.00	0.000
45074.00	0.000
45075.00	0.000
45076.00	0.000
45077.00	0.000
45078.00	0.000
45079.00	0.000
45080.00	0.000
45081.00	0.000
45082.00	0.000
45083.00	0.000
45084.00	0.000
45085.00	0.000
45086.00	0.000
45087.00	0.000
45088.00	0.000
45089.00	0.000
45090.00	0.000
45091.00	0.000
45092.00	0.000
45093.00	0.000
45094.00	0.000
45095.00	0.000
45096.00	0.000
45097.00	0.000
45098.00	0.000
45099.00	0.000
45100.00	0.000
45101.00	0.000
45102.00	0.000
45103.00	0.000
45104.00	0.000
45105.00	0.000
45106.00	0.000
45107.00	0.000
45108.00	0.000
45109.00	0.000
45110.00	0.000
45111.00	0.000
45112.00	0.000
45113.00	0.000
45114.00	0.000
45115.00	0.000
45116.00	0.000
45117.00	0.000
45118.00	0.000
45119.00	0.000
45120.00	0.000
45121.00	0.000
45122.00	0.000
45123.00	0.000
45124.00	0.000
45125.00	0.000
45126.00	0.000
45127.00	0.000
45128.00	0.000
45129.00	0.000
45130.00	0.000
45131.00	0.000
45132.00	0.000
45133.00	0.000
45134.00	0.000
45135.00	0.000
45136.00	0.000
45137.00	0.000
45138.00	0.000
45139.00	0.000
45140.00	0.000
45141.00	-1.119
45142.00	-1.119
45143.00	-1.119
45144.00	-1.119
45145.00	-1.119
45146.00	-1.119
45147.00	-1.119
45148.00	-1.119
45149.00	-1.119
45150.00	-1.119
45151.00	-1.119
45152.00	-1.119
45153.00	-1.119
45154.00	-1.119
45155.00	-1.119
45156.00	-1.119
45157.00	-1.119
45158.00	-1.119
45159.00	-1.119
45160.00	-1.119
45161.00	-1.119
45162.00	-1.119
45163.00	-1.119
45164.00	-1.119
45165.00	-1.119
45166.00	-1.119
45167.00	-1.119
45168.00	-1.119
45169.00	-1.119
45170.00	-1.119
45171.00	0.000
45261.00	0.000
45262.00	1.300
45263.00	1.300
45264.00	1.300
45265.00	1.300
45266.00	1.300
45267.00	1.300
45268.00	1.300
45269.00	1.300
45270.00	1.225
45271.00	1.100
45272.00	0.999
45273.00	0.913
45274.00	0.850
45275.00	0.802
45276.00	0.755
45277.00	0.715
45278.00	0.691
45279.00	0.651
45280.00	0.634
45281.00	0.602
45282.00	0.577
45283.00	0.561
45284.00	0.544
45285.00	0.527
45286.00	0.511
45287.00	0.494
45288.00	0.485
45289.00	0.476
45290.00	0.460
45291.00	0.451
45292.00	0.442
45293.00	0.425
45294.00	0.416
45295.00	0.407
45296.00	0.398
45297.00	0.390
45298.00	0.381
45299.00	0.380
45300.00	0.371
45301.00	0.362
45302.00	0.353
45303.00	0.344
45304.00	0.343
45305.00	0.334
45306.00	0.333
45307.00	0.324
45308.00	0.316
45309.00	0.315
45310.00	0.306
45311.00	0.305
45312.00	0.296
45313.00	0.295
45314.00	0.000
45315.00	0.000
45316.00	0.000
45317.00	0.000
45318.00	0.000
45319.00	0.000
45320.00	0.000
45321.00	0.000
45322.00	0.000
45323.00	0.000
45324.00	0.000
45325.00	0.000
45326.00	0.000
45327.00	0.000
45328.00	0.000
45329.00	0.000
45330.00	0.000
45331.00	0.000
45332.00	0.000
45333.00	0.000
45334.00	0.000
45335.00	0.000
45336.00	0.000
45337.00	0.000
45338.00	0.000
45339.00	0.000
45340.00	0.000
45341.00	0.000
45342.00	0.000
45343.00	0.000
45344.00	0.000
45345.00	0.000
45346.00	0.000
45347.00	0.000
45348.00	0.000
45349.00	0.000
45350.00	0.000
45351.00	0.000
45352.00	0.000
45353.00	0.000
45354.00	0.000
45355.00	0.000
45356.00	0.000
45357.00	0.000
45358.00	0.000
45359.00	0.000
45360.00	0.000
45361.00	0.000
45362.00	0.000
45363.00	0.000
45364.00	0.000
45365.00	0.000
45366.00	0.000
45367.00	0.000
45368.00	0.000
45369.00	0.000
45370.00	0.000
45371.00	0.000
45372.00	0.000
45373.00	0.000
45374.00	0.000
45375.00	0.000
45376.00	0.000
45377.00	0.000
45378.00	0.000
45379.00	0.000
45380.00	0.000
45381.00	0.000
45382.00	0.000
45383.00	0.000
45384.00	0.000
45385.00	0.000
45386.00	0.000
45387.00	0.000
45388.00	0.000
45389.00	0.000
45390.00	0.000
45391.00	0.000
45392.00	0.000
45393.00	0.000
45394.00	0.000
45395.00	0.000
45396.00	0.000
45397.00	0.000
45398.00	0.000
45399.00	0.000
45400.00	0.000
45401.00	0.000
45402.00	-1.119
45403.00	-1.119
45404.00	-1.119
45405.00	-1.119
45406.00	-1.119
45407.00	-1.119
45408.00	-1.119
45409.00	-1.119
45410.00	-1.119
45411.00	-1.119
45412.00	-1.119
45413.00	-1.119
45414.00	-1.119
45415.00	-1.119
45416.00	-1.119
45417.00	-1.119
45418.00	-1.119
45419.00	-1.119
45420.00	-1.119
45421.00	-1.119
45422.00	-1.119
45423.00	-1.119
45424.00	-1.119
45425.00	-1.119
45426.00	-1.119
45427.00	-1.119
45428.00	-1.119
45429.00	-1.119
45430.00	-1.119
45431.00	-1.119
45432.00	0.000
45522.00	0.000
45523.00	1.300
45524.00	1.300
45525.00	1.300
45526.00	1.300
45527.00	1.300
45528.00	1.300
45529.00	1.300
45530.00	1.300
45531.00	1.225
45532.00	1.100
45533.00	0.999
45534.00	0.913
45535.00	0.850
45536.00	0.802
45537.00	0.755
45538.00	0.715
45539.00	0.691
45540.00	0.651
45541.00	0.634
45542.00	0.602
45543.00	0.577
45544.00	0.561
45545.00	0.544
45546.00	0.527
45547.00	0.511
45548.00	0.494
45549.00	0.485
45550.00	0.476
45551.00	0.460
45552.00	0.451
45553.00	0.442
45554.00	0.425
45555.00	0.416
45556.00	0.407
45557.00	0.398
45558.00	0.390
45559.00	0.381
45560.00	0.380
45561.00	0.371
45562.00	0.362
45563.00	0.353
45564.00	0.344
45565.00	0.343
45566.00	0.334
45567.00	0.333
45568.00	0.324
45569.00	0.316
45570.00	0.315
45571.00	0.306
45572.00	0.305
45573.00	0.296
45574.00	0.295
45575.00	0.000
45576.00	0.000
45577.00	0.000
45578.00	0.000
45579.00	0.000
45580.00	0.000
45581.00	0.000
45582.00	0.000
45583.00	0.000
45584.00	0.000
45585.00	0.000
45586.00	0.000
45587.00	0.000
45588.00	0.000
45589.00	0.000
45590.00	0.000
45591.00	0.000
45592.00	0.000
45593.00	0.000
45594.00	0.000
45595.00	0.000
45596.00	0.000
45597.00	0.000
45598.00	0.000
45599.00	0.000
45600.00	0.000
45601.00	0.000
45602.00	0.000
45603.00	0.000
45604.00	0.000
45605.00	0.000
45606.00	0.000
45607.00	0.000
45608.00	0.000
45609.00	0.000
45610.00	0.000
45611.00	0.000
45612.00	0.000
45613.00	0.000
45614.00	0.000
45615.00	0.000
45616.00	0.000
45617.00	0.000
45618.00	0.000
45619.00	0.000
45620.00	0.000
45621.00	0.000
45622.00	0.000
45623.00	0.000
45624.00	0.000
45625.00	0.000
45626.00	0.000
45627.00	0.000
45628.00	0.000
45629.00	0.000
45630.00	0.000
45631.00	0.000
45632.00	0.000
45633.00	0.000
45634.00	0.000
45635.00	0.000
45636.00	0.000
45637.00	0.000
45638.00	0.000
45639.00	0.000
45640.00	0.000
45641.00	0.000
45642.00	0.000
45643.00	0.000
45644.00	0.000
45645.00	0.000
45646.00	0.000
45647.00	0.000
45648.00	0.000
45649.00	0.000
45650.00	0.000
45651.00	0.000
45652.00	0.000
45653.00	0.000
45654.00	0.000
45655.00	0.000
45656.00	0.000
45657.00	0.000
45658.00	0.000
45659.00	0.000
45660.00	0.000
45661.00	0.000
45662.00	0.000
45663.00	-1.119
45664.00	-1.119
45665.00	-1.119
45666.00	-1.119
45667.00	-1.119
45668.00	-1.119
45669.00	-1.119
45670.00	-1.119
45671.00	-1.119
45672.00	-1.119
45673.00	-1.119
45674.00	-1.119
45675.00	-1.119
45676.00	-1.119
45677.00	-1.119
45678.00	-1.119
45679.00	-1.119
45680.00	-1.119
45681.00	-1.119
45682.00	-1.119
45683.00	-1.119
45684.00	-1.119
45685.00	-1.119
45686.00	-1.119
45687.00	-1.119
45688.00	-1.119
45689.00	-1.119
45690.00	-1.119
45691.00	-1.119
45692.00	-1.119
45693.00	0.000
45783.00	0.000
45784.00	1.300
45785.00	1.300
45786.00	1.300
45787.00	1.300
45788.00	1.300
45789.00	1.300
45790.00	1.300
45791.00	1.300
45792.00	1.225
45793.00	1.100
45794.00	0.999
45795.00	0.913
45796.00	0.850
45797.00	0.802
45798.00	0.755
45799.00	0.715
45800.00	0.691
45801.00	0.651
45802.00	0.634
45803.00	0.602
45804.00	0.577
45805.00	0.561
45806.00	0.544
45807.00	0.527
45808.00	0.511
45809.00	0.494
45810.00	0.485
45811.00	0.476
45812.00	0.460
45813.00	0.451
45814.00	0.442
45815.00	0.425
45816.00	0.416
45817.00	0.407
45818.00	0.398
45819.00	0.390
45820.00	0.381
45821.00	0.380
45822.00	0.371
45823.00	0.362
45824.00	0.353
45825.00	0.344
45826.00	0.343
45827.00	0.334
45828.00	0.333
45829.00	0.324
45830.00	0.316
45831.00	0.315
45832.00	0.306
45833.00	0.305
45834.00	0.296
45835.00	0.295
45836.00	0.000
45837.00	0.000
45838.00	0.000
45839.00	0.000
45840.00	0.000
45841.00	0.000
45842.00	0.000
45843.00	0.000
45844.00	0.000
45845.00	0.000
45846.00	0.000
45847.00	0.000
45848.00	0.000
45849.00	0.000
45850.00	0.000
45851.00	0.000
45852.00	0.000
45853.00	0.000
45854.00	0.000
45855.00	0.000
45856.00	0.000
45857.00	0.000
45858.00	0.000
45859.00	0.000
45860.00	0.000
45861.00	0.000
45862.00	0.000
45863.00	0.000
45864.00	0.000
45865.00	0.000
45866.00	0.000
45867.00	0.000
45868.00	0.000
45869.00	0.000
45870.00	0.000
45871.00	0.000
45872.00	0.000
45873.00	0.000
45874.00	0.000
45875.00	0.000
45876.00	0.000
45877.00	0.000
45878.00	0.000
45879.00	0.000
45880.00	0.000
45881.00	0.000
45882.00	0.000
45883.00	0.000
45884.00	0.000
45885.00	0.000
45886.00	0.000
45887.00	0.000
45888.00	0.000
45889.00	0.000
45890.00	0.000
45891.00	0.000
45892.00	0.000
45893.00	0.000
45894.00	0.000
45895.00	0.000
45896.00	0.000
45897.00	0.000
45898.00	0.000
45899.00	0.000
45900.00	0.000
45901.00	0.000
45902.00	0.000
45903.00	0.000
45904.00	0.000
45905.00	0.000
45906.00	0.000
45907.00	0.000
45908.00	0.000
45909.00	0.000
45910.00	0.000
45911.00	0.000
45912.00	0.000
45913.00	0.000
45914.00	0.000
45915.00	0.000
45916.00	0.000
45917.00	0.000
45918.00	0.000
45919.00	0.000
45920.00	0.000
45921.00	0.000
45922.00	0.000
45923.00	0.000
45924.00	-1.119
45925.00	-1.119
45926.00	-1.119
45927.00	-1.119
45928.00	-1.119
45929.00	-1.119
45930.00	-1.119
45931.00	-1.119
45932.00	-1.119
45933.00	-1.119
45934.00	-1.119
45935.00	-1.119
45936.00	-1.119
45937.00	-1.119
45938.00	-1.119
45939.00	-1.119
45940.00	-1.119
45941.00	-1.119
45942.00	-1.119
45943.00	-1.119
45944.00	-1.119
45945.00	-1.119
45946.00	-1.119
45947.00	-1.119
45948.00	-1.119
45949.00	-1.119
45950.00	-1.119
45951.00	-1.119
45952.00	-1.119
45953.00	-1.119
45954.00	0.000
46044.00	0.000
46045.00	1.300
46046.00	1.300
46047.00	1.300
46048.00	1.300
46049.00	1.300
46050.00	1.300
46051.00	1.300
46052.00	1.300
46053.00	1.225
46054.00	1.100
46055.00	0.999
46056.00	0.913
46057.00	0.850
46058.00	0.802
46059.00	0.755
46060.00	0.715
46061.00	0.691
46062.00	0.651
46063.00	0.634
46064.00	0.602
46065.00	0.577
46066.00	0.561
46067.00	0.544
46068.00	0.527
46069.00	0.511
46070.00	0.494
46071.00	0.485
46072.00	0.476
46073.00	0.460
46074.00	0.451
46075.00	0.442
46076.00	0.425
46077.00	0.416
46078.00	0.407
46079.00	0.398
46080.00	0.390
46081.00	0.381
46082.00	0.380
46083.00	0.371
46084.00	0.362
46085.00	0.353
46086.00	0.344
46087.00	0.343
46088.00	0.334
46089.00	0.333
46090.00	0.324
46091.00	0.316
46092.00	0.315
46093.00	0.306
46094.00	0.305
46095.00	0.296
46096.00	0.295
46097.00	0.000
46098.00	0.000
46099.00	0.000
46100.00	0.000
46101.00	0.000
46102.00	0.000
46103.00	0.000
46104.00	0.000
46105.00	0.000
46106.00	0.000
46107.00	0.000
46108.00	0.000
46109.00	0.000
46110.00	0.000
46111.00	0.000
46112.00	0.000
46113.00	0.000
46114.00	0.000
46115.00	0.000
46116.00	0.000
46117.00	0.000
46118.00	0.000
46119.00	0.000
46120.00	0.000
46121.00	0.000
46122.00	0.000
46123.00	0.000
46124.00	0.000
46125.00	0.000
46126.00	0.000
46127.00	0.000
46128.00	0.000
46129.00	0.000
46130.00	0.000
46131.00	0.000
46132.00	0.000
46133.00	0.000
46134.00	0.000
46135.00	0.000
46136.00	0.000
46137.00	0.000
46138.00	0.000
46139.00	0.000
46140.00	0.000
46141.00	0.000
46142.00	0.000
46143.00	0.000
46144.00	0.000
46145.00	0.000
46146.00	0.000
46147.00	0.000
46148.00	0.000
46149.00	0.000
46150.00	0.000
46151.00	0.000
46152.00	0.000
46153.00	0.000
46154.00	0.000
46155.00	0.000
46156.00	0.000
46157.00	0.000
46158.00	0.000
46159.00	0.000
46160.00	0.000
46161.00	0.000
46162.00	0.000
46163.00	0.000
46164.00	0.000
46165.00	0.000
46166.00	0.000
46167.00	0.000
46168.00	0.000
46169.00	0.000
46170.00	0.000
46171.00	0.000
46172.00	0.000
46173.00	0.000
46174.00	0.000
46175.00	0.000
46176.00	0.000
46177.00	0.000
46178.00	0.000
46179.00	0.000
46180.00	0.000
46181.00	0.000
46182.00	0.000
46183.00	0.000
46184.00	0.000
46185.00	-1.119
46186.00	-1.119
46187.00	-1.119
46188.00	-1.119
46189.00	-1.119
46190.00	-1.119
46191.00	-1.119
46192.00	-1.119
46193.00	-1.119
46194.00	-1.119
46195.00	-1.119
46196.00	-1.119
46197.00	-1.119
46198.00	-1.119
46199.00	-1.119
46200.00	-1.119
46201.00	-1.119
46202.00	-1.119
46203.00	-1.119
46204.00	-1.119
46205.00	-1.119
46206.00	-1.119
46207.00	-1.119
46208.00	-1.119
46209.00	-1.119
46210.00	-1.119
46211.00	-1.119
46212.00	-1.119
46213.00	-1.119
46214.00	-1.119
46215.00	0.000
46305.00	0.000
46306.00	1.300
46307.00	1.300
46308.00	1.300
46309.00	1.300
46310.00	1.300
46311.00	1.300
46312.00	1.300
46313.00	1.300
46314.00	1.225
46315.00	1.100
46316.00	0.999
46317.00	0.913
46318.00	0.850
46319.00	0.802
46320.00	0.755
46321.00	0.715
46322.00	0.691
46323.00	0.651
46324.00	0.634
46325.00	0.602
46326.00	0.577
46327.00	0.561
46328.00	0.544
46329.00	0.527
46330.00	0.511
46331.00	0.494
46332.00	0.485
46333.00	0.476
46334.00	0.460
46335.00	0.451
46336.00	0.442
46337.00	0.425
46338.00	0.416
46339.00	0.407
46340.00	0.398
46341.00	0.390
46342.00	0.381
46343.00	0.380
46344.00	0.371
46345.00	0.362
46346.00	0.353
46347.00	0.344
46348.00	0.343
46349.00	0.334
46350.00	0.333
46351.00	0.324
46352.00	0.316
46353.00	0.315
46354.00	0.306
46355.00	0.305
46356.00	0.296
46357.00	0.295
46358.00	0.000
46359.00	0.000
46360.00	0.000
46361.00	0.000
46362.00	0.000
46363.00	0.000
46364.00	0.000
46365.00	0.000
46366.00	0.000
46367.00	0.000
46368.00	0.000
46369.00	0.000
46370.00	0.000
46371.00	0.000
46372.00	0.000
46373.00	0.000
46374.00	0.000
46375.00	0.000
46376.00	0.000
46377.00	0.000
46378.00	0.000
46379.00	0.000
46380.00	0.000
46381.00	0.000
46382.00	0.000
46383.00	0.000
46384.00	0.000
46385.00	0.000
46386.00	0.000
46387.00	0.000
46388.00	0.000
46389.00	0.000
46390.00	0.000
46391.00	0.000
46392.00	0.000
46393.00	0.000
46394.00	0.000
46395.00	0.000
46396.00	0.000
46397.00	0.000
46398.00	0.000
46399.00	0.000
46400.00	0.000
46401.00	0.000
46402.00	0.000
46403.00	0.000
46404.00	0.000
46405.00	0.000
46406.00	0.000
46407.00	0.000
46408.00	0.000
46409.00	0.000
46410.00	0.000
46411.00	0.000
46412.00	0.000
46413.00	0.000
46414.00	0.000
46415.00	0.000
46416.00	0.000
46417.00	0.000
46418.00	0.000
46419.00	0.000
46420.00	0.000
46421.00	0.000
46422.00	0.000
46423.00	0.000
46424.00	0.000
46425.00	0.000
46426.00	0.000
46427.00	0.000
46428.00	0.000
46429.00	0.000
46430.00	0.000
46431.00	0.000
46432.00	0.000
46433.00	0.000
46434.00	0.000
46435.00	0.000
46436.00	0.000
46437.00	0.000
46438.00	0.000
46439.00	0.000
46440.00	0.000
46441.00	0.000
46442.00	0.000
46443.00	0.000
46444.00	0.000
46445.00	0.000
46446.00	-1.119
46447.00	-1.119
46448.00	-1.119
46449.00	-1.119
46450.00	-1.119
46451.00	-1.119
46452.00	-1.119
46453.00	-1.119
46454.00	-1.119
46455.00	-1.119
46456.00	-1.119
46457.00	-1.119
46458.00	-1.119
46459.00	-1.119
46460.00	-1.119
46461.00	-1.119
46462.00	-1.119
46463.00	-1.119
46464.00	-1.119
46465.00	-1.119
46466.00	-1.119
46467.00	-1.119
46468.00	-1.119
46469.00	-1.119
46470.00	-1.119
46471.00	-1.119
46472.00	-1.119
46473.00	-1.119
46474.00	-1.119
46475.00	-1.119
46476.00	0.000
46507.00	0.000
46507.00	0.000
