# Supplementary material for: OpenTrack simulation model files and output dataset for a copenhagen suburban railway
Source: Data Brief. 2019 Apr 28;25:103952. doi: 10.1016/j.dib.2019.103952 (PMC6562172; doi:10.1016/j.dib.2019.103952)
Supplement: Supplementary file 2 — Multimedia component 2 [file mmc2.zip › Data files submitted/Test Generic for TRC/output/OT_110.st1]

//
// File: C:\OpenTrack\Test Generic for TRC\output/OT_110.st1
//
// Produced by OpenTrack: Fri Dec 14 17:12:58 2018
// Distance/Time of Course: 110
// Desc.: Stopping Follow
// Train: Regio:A SA ( 83 m; 123 t ) (83 m / 123 t)
// Train Speedtype: Reihe R
// Itineraries: 1: Home STA1 to end
// Scenario:  Adh. Outside: good / Adh. Tunnel: good / Delay: 5 / Global Perf.: 100.0 % / Course on Time Perf.: 100.0 % / Course Delay Perf.: 100.0 % / Step: 1.0 s / Time: 12:00:00 - 13:30:00
//
// Type    : OT_TimeXPlot
// Desc.   : OT_st1
// x-Legend: [s]
// y-Legend: [km]
//
44172.00	0.0000
44202.00	0.0000
44203.00	0.0007
44204.00	0.0026
44205.00	0.0058
44206.00	0.0104
44207.00	0.0162
44208.00	0.0234
44209.00	0.0318
44210.00	0.0416
44211.00	0.0526
44212.00	0.0648
44213.00	0.0780
44214.00	0.0922
44215.00	0.1073
44216.00	0.1231
44217.00	0.1398
44218.00	0.1572
44219.00	0.1753
44220.00	0.1941
44221.00	0.2135
44222.00	0.2335
44223.00	0.2542
44224.00	0.2754
44225.00	0.2971
44226.00	0.3194
44227.00	0.3422
44228.00	0.3655
44229.00	0.3893
44230.00	0.4136
44231.00	0.4383
44232.00	0.4635
44233.00	0.4892
44234.00	0.5152
44235.00	0.5417
44236.00	0.5686
44237.00	0.5960
44238.00	0.6237
44239.00	0.6518
44240.00	0.6802
44241.00	0.7091
44242.00	0.7383
44243.00	0.7679
44244.00	0.7978
44245.00	0.8280
44246.00	0.8586
44247.00	0.8896
44248.00	0.9208
44249.00	0.9524
44250.00	0.9843
44251.00	1.0165
44252.00	1.0490
44253.00	1.0819
44254.00	1.1150
44255.00	1.1483
44256.00	1.1816
44257.00	1.2150
44258.00	1.2483
44259.00	1.2816
44260.00	1.3150
44261.00	1.3483
44262.00	1.3816
44263.00	1.4150
44264.00	1.4483
44265.00	1.4816
44266.00	1.5150
44267.00	1.5483
44268.00	1.5816
44269.00	1.6150
44270.00	1.6483
44271.00	1.6816
44272.00	1.7150
44273.00	1.7483
44274.00	1.7816
44275.00	1.8150
44276.00	1.8483
44277.00	1.8816
44278.00	1.9150
44279.00	1.9483
44280.00	1.9816
44281.00	2.0150
44282.00	2.0483
44283.00	2.0816
44284.00	2.1150
44285.00	2.1483
44286.00	2.1816
44287.00	2.2150
44288.00	2.2483
44289.00	2.2816
44290.00	2.3150
44291.00	2.3483
44292.00	2.3816
44293.00	2.4150
44294.00	2.4483
44295.00	2.4816
44296.00	2.5150
44297.00	2.5483
44298.00	2.5816
44299.00	2.6150
44300.00	2.6483
44301.00	2.6816
44302.00	2.7150
44303.00	2.7483
44304.00	2.7816
44305.00	2.8150
44306.00	2.8483
44307.00	2.8816
44308.00	2.9150
44309.00	2.9483
44310.00	2.9816
44311.00	3.0150
44312.00	3.0483
44313.00	3.0816
44314.00	3.1150
44315.00	3.1483
44316.00	3.1816
44317.00	3.2150
44318.00	3.2483
44319.00	3.2816
44320.00	3.3150
44321.00	3.3483
44322.00	3.3816
44323.00	3.4150
44324.00	3.4483
44325.00	3.4816
44326.00	3.5150
44327.00	3.5483
44328.00	3.5816
44329.00	3.6150
44330.00	3.6483
44331.00	3.6816
44332.00	3.7150
44333.00	3.7483
44334.00	3.7816
44335.00	3.8150
44336.00	3.8483
44337.00	3.8816
44338.00	3.9150
44339.00	3.9483
44340.00	3.9816
44341.00	4.0150
44342.00	4.0483
44343.00	4.0816
44344.00	4.1150
44345.00	4.1483
44346.00	4.1816
44347.00	4.2150
44348.00	4.2483
44349.00	4.2816
44350.00	4.3150
44351.00	4.3483
44352.00	4.3816
44353.00	4.4150
44354.00	4.4483
44355.00	4.4816
44356.00	4.5150
44357.00	4.5294
44358.00	4.5630
44359.00	4.5954
44360.00	4.6267
44361.00	4.6570
44362.00	4.6860
44363.00	4.7140
44364.00	4.7409
44365.00	4.7666
44366.00	4.7912
44367.00	4.8147
44368.00	4.8371
44369.00	4.8584
44370.00	4.8785
44371.00	4.8975
44372.00	4.9154
44373.00	4.9322
44374.00	4.9479
44375.00	4.9624
44376.00	4.9759
44377.00	4.9882
44378.00	4.9994
44379.00	5.0094
44380.00	5.0184
44381.00	5.0262
44382.00	5.0329
44383.00	5.0385
44384.00	5.0430
44385.00	5.0464
44386.00	5.0486
44387.00	5.0497
44388.00	5.0500
44478.00	5.0500
44479.00	5.0506
44480.00	5.0526
44481.00	5.0558
44482.00	5.0604
44483.00	5.0662
44484.00	5.0734
44485.00	5.0818
44486.00	5.0916
44487.00	5.1026
44488.00	5.1148
44489.00	5.1280
44490.00	5.1422
44491.00	5.1573
44492.00	5.1731
44493.00	5.1898
44494.00	5.2072
44495.00	5.2253
44496.00	5.2441
44497.00	5.2635
44498.00	5.2835
44499.00	5.3042
44500.00	5.3254
44501.00	5.3471
44502.00	5.3694
44503.00	5.3922
44504.00	5.4155
44505.00	5.4393
44506.00	5.4636
44507.00	5.4883
44508.00	5.5135
44509.00	5.5392
44510.00	5.5652
44511.00	5.5917
44512.00	5.6186
44513.00	5.6460
44514.00	5.6737
44515.00	5.7018
44516.00	5.7302
44517.00	5.7591
44518.00	5.7883
44519.00	5.8179
44520.00	5.8478
44521.00	5.8780
44522.00	5.9086
44523.00	5.9396
44524.00	5.9708
44525.00	6.0024
44526.00	6.0343
44527.00	6.0665
44528.00	6.0990
44529.00	6.1319
44530.00	6.1650
44531.00	6.1983
44532.00	6.2316
44533.00	6.2650
44534.00	6.2983
44535.00	6.3316
44536.00	6.3650
44537.00	6.3983
44538.00	6.4316
44539.00	6.4650
44540.00	6.4983
44541.00	6.5316
44542.00	6.5650
44543.00	6.5983
44544.00	6.6316
44545.00	6.6650
44546.00	6.6983
44547.00	6.7316
44548.00	6.7650
44549.00	6.7983
44550.00	6.8316
44551.00	6.8650
44552.00	6.8983
44553.00	6.9316
44554.00	6.9650
44555.00	6.9983
44556.00	7.0316
44557.00	7.0650
44558.00	7.0983
44559.00	7.1316
44560.00	7.1650
44561.00	7.1983
44562.00	7.2316
44563.00	7.2650
44564.00	7.2983
44565.00	7.3316
44566.00	7.3650
44567.00	7.3983
44568.00	7.4316
44569.00	7.4650
44570.00	7.4983
44571.00	7.5316
44572.00	7.5650
44573.00	7.5983
44574.00	7.6316
44575.00	7.6650
44576.00	7.6983
44577.00	7.7316
44578.00	7.7650
44579.00	7.7983
44580.00	7.8316
44581.00	7.8650
44582.00	7.8983
44583.00	7.9317
44584.00	7.9650
44585.00	7.9983
44586.00	8.0317
44587.00	8.0650
44588.00	8.0983
44589.00	8.1317
44590.00	8.1650
44591.00	8.1983
44592.00	8.2317
44593.00	8.2650
44594.00	8.2983
44595.00	8.3317
44596.00	8.3650
44597.00	8.3983
44598.00	8.4316
44599.00	8.4650
44600.00	8.4983
44601.00	8.5316
44602.00	8.5650
44603.00	8.5983
44604.00	8.6316
44605.00	8.6650
44606.00	8.6983
44607.00	8.7316
44608.00	8.7650
44609.00	8.7983
44610.00	8.8316
44611.00	8.8650
44612.00	8.8983
44613.00	8.9316
44614.00	8.9650
44615.00	8.9983
44616.00	9.0316
44617.00	9.0650
44618.00	9.0794
44619.00	9.1130
44620.00	9.1454
44621.00	9.1767
44622.00	9.2070
44623.00	9.2360
44624.00	9.2640
44625.00	9.2909
44626.00	9.3166
44627.00	9.3412
44628.00	9.3647
44629.00	9.3871
44630.00	9.4084
44631.00	9.4285
44632.00	9.4475
44633.00	9.4654
44634.00	9.4822
44635.00	9.4979
44636.00	9.5124
44637.00	9.5259
44638.00	9.5382
44639.00	9.5494
44640.00	9.5594
44641.00	9.5684
44642.00	9.5762
44643.00	9.5829
44644.00	9.5885
44645.00	9.5930
44646.00	9.5964
44647.00	9.5986
44648.00	9.5997
44649.00	9.6000
44739.00	9.6000
44740.00	9.6007
44741.00	9.6026
44742.00	9.6059
44743.00	9.6104
44744.00	9.6163
44745.00	9.6234
44746.00	9.6319
44747.00	9.6416
44748.00	9.6526
44749.00	9.6648
44750.00	9.6780
44751.00	9.6922
44752.00	9.7073
44753.00	9.7231
44754.00	9.7398
44755.00	9.7572
44756.00	9.7753
44757.00	9.7941
44758.00	9.8135
44759.00	9.8336
44760.00	9.8542
44761.00	9.8754
44762.00	9.8971
44763.00	9.9194
44764.00	9.9422
44765.00	9.9655
44766.00	9.9893
44767.00	10.0136
44768.00	10.0383
44769.00	10.0635
44770.00	10.0892
44771.00	10.1152
44772.00	10.1417
44773.00	10.1686
44774.00	10.1960
44775.00	10.2237
44776.00	10.2518
44777.00	10.2802
44778.00	10.3091
44779.00	10.3383
44780.00	10.3679
44781.00	10.3978
44782.00	10.4280
44783.00	10.4586
44784.00	10.4896
44785.00	10.5208
44786.00	10.5524
44787.00	10.5843
44788.00	10.6165
44789.00	10.6490
44790.00	10.6819
44791.00	10.7150
44792.00	10.7483
44793.00	10.7816
44794.00	10.8150
44795.00	10.8483
44796.00	10.8816
44797.00	10.9150
44798.00	10.9483
44799.00	10.9816
44800.00	11.0150
44801.00	11.0483
44802.00	11.0816
44803.00	11.1150
44804.00	11.1483
44805.00	11.1816
44806.00	11.2150
44807.00	11.2483
44808.00	11.2816
44809.00	11.3150
44810.00	11.3483
44811.00	11.3816
44812.00	11.4150
44813.00	11.4483
44814.00	11.4816
44815.00	11.5150
44816.00	11.5483
44817.00	11.5816
44818.00	11.6150
44819.00	11.6483
44820.00	11.6816
44821.00	11.7150
44822.00	11.7483
44823.00	11.7816
44824.00	11.8150
44825.00	11.8483
44826.00	11.8816
44827.00	11.9150
44828.00	11.9483
44829.00	11.9816
44830.00	12.0150
44831.00	12.0483
44832.00	12.0816
44833.00	12.1150
44834.00	12.1483
44835.00	12.1816
44836.00	12.2150
44837.00	12.2483
44838.00	12.2816
44839.00	12.3150
44840.00	12.3483
44841.00	12.3816
44842.00	12.4150
44843.00	12.4483
44844.00	12.4816
44845.00	12.5150
44846.00	12.5483
44847.00	12.5816
44848.00	12.6150
44849.00	12.6483
44850.00	12.6816
44851.00	12.7150
44852.00	12.7483
44853.00	12.7816
44854.00	12.8150
44855.00	12.8483
44856.00	12.8816
44857.00	12.9150
44858.00	12.9483
44859.00	12.9816
44860.00	13.0150
44861.00	13.0483
44862.00	13.0816
44863.00	13.1150
44864.00	13.1483
44865.00	13.1816
44866.00	13.2150
44867.00	13.2483
44868.00	13.2816
44869.00	13.3149
44870.00	13.3483
44871.00	13.3816
44872.00	13.4149
44873.00	13.4483
44874.00	13.4816
44875.00	13.5149
44876.00	13.5483
44877.00	13.5816
44878.00	13.6149
44879.00	13.6294
44880.00	13.6629
44881.00	13.6954
44882.00	13.7267
44883.00	13.7569
44884.00	13.7860
44885.00	13.8140
44886.00	13.8409
44887.00	13.8666
44888.00	13.8912
44889.00	13.9147
44890.00	13.9371
44891.00	13.9583
44892.00	13.9785
44893.00	13.9975
44894.00	14.0154
44895.00	14.0322
44896.00	14.0479
44897.00	14.0624
44898.00	14.0758
44899.00	14.0881
44900.00	14.0993
44901.00	14.1094
44902.00	14.1184
44903.00	14.1262
44904.00	14.1329
44905.00	14.1385
44906.00	14.1430
44907.00	14.1463
44908.00	14.1486
44909.00	14.1497
44910.00	14.1500
45000.00	14.1500
45001.00	14.1506
45002.00	14.1526
45003.00	14.1558
45004.00	14.1604
45005.00	14.1662
45006.00	14.1734
45007.00	14.1818
45008.00	14.1916
45009.00	14.2026
45010.00	14.2148
45011.00	14.2280
45012.00	14.2422
45013.00	14.2572
45014.00	14.2731
45015.00	14.2898
45016.00	14.3072
45017.00	14.3253
45018.00	14.3441
45019.00	14.3635
45020.00	14.3835
45021.00	14.4041
45022.00	14.4253
45023.00	14.4471
45024.00	14.4694
45025.00	14.4922
45026.00	14.5155
45027.00	14.5393
45028.00	14.5635
45029.00	14.5883
45030.00	14.6135
45031.00	14.6391
45032.00	14.6652
45033.00	14.6917
45034.00	14.7186
45035.00	14.7459
45036.00	14.7736
45037.00	14.8017
45038.00	14.8302
45039.00	14.8590
45040.00	14.8883
45041.00	14.9178
45042.00	14.9477
45043.00	14.9780
45044.00	15.0086
45045.00	15.0395
45046.00	15.0708
45047.00	15.1024
45048.00	15.1343
45049.00	15.1665
45050.00	15.1990
45051.00	15.2318
45052.00	15.2649
45053.00	15.2983
45054.00	15.3316
45055.00	15.3649
45056.00	15.3983
45057.00	15.4316
45058.00	15.4649
45059.00	15.4983
45060.00	15.5316
45061.00	15.5649
45062.00	15.5983
45063.00	15.6316
45064.00	15.6649
45065.00	15.6983
45066.00	15.7316
45067.00	15.7649
45068.00	15.7983
45069.00	15.8316
45070.00	15.8649
45071.00	15.8983
45072.00	15.9316
45073.00	15.9649
45074.00	15.9983
45075.00	16.0316
45076.00	16.0649
45077.00	16.0983
45078.00	16.1316
45079.00	16.1649
45080.00	16.1983
45081.00	16.2316
45082.00	16.2649
45083.00	16.2983
45084.00	16.3316
45085.00	16.3649
45086.00	16.3983
45087.00	16.4316
45088.00	16.4649
45089.00	16.4983
45090.00	16.5316
45091.00	16.5649
45092.00	16.5983
45093.00	16.6316
45094.00	16.6649
45095.00	16.6983
45096.00	16.7316
45097.00	16.7649
45098.00	16.7983
45099.00	16.8316
45100.00	16.8649
45101.00	16.8983
45102.00	16.9316
45103.00	16.9649
45104.00	16.9983
45105.00	17.0316
45106.00	17.0649
45107.00	17.0983
45108.00	17.1316
45109.00	17.1650
45110.00	17.1983
45111.00	17.2316
45112.00	17.2650
45113.00	17.2983
45114.00	17.3316
45115.00	17.3650
45116.00	17.3983
45117.00	17.4316
45118.00	17.4650
45119.00	17.4983
45120.00	17.5316
45121.00	17.5650
45122.00	17.5983
45123.00	17.6316
45124.00	17.6650
45125.00	17.6983
45126.00	17.7316
45127.00	17.7650
45128.00	17.7983
45129.00	17.8316
45130.00	17.8650
45131.00	17.8983
45132.00	17.9316
45133.00	17.9650
45134.00	17.9983
45135.00	18.0316
45136.00	18.0650
45137.00	18.0983
45138.00	18.1316
45139.00	18.1650
45140.00	18.1794
45141.00	18.2130
45142.00	18.2454
45143.00	18.2767
45144.00	18.3069
45145.00	18.3360
45146.00	18.3640
45147.00	18.3909
45148.00	18.4166
45149.00	18.4412
45150.00	18.4647
45151.00	18.4871
45152.00	18.5084
45153.00	18.5285
45154.00	18.5475
45155.00	18.5654
45156.00	18.5822
45157.00	18.5979
45158.00	18.6124
45159.00	18.6259
45160.00	18.6382
45161.00	18.6494
45162.00	18.6594
45163.00	18.6684
45164.00	18.6762
45165.00	18.6829
45166.00	18.6885
45167.00	18.6930
45168.00	18.6964
45169.00	18.6986
45170.00	18.6997
45171.00	18.7000
45261.00	18.7000
45262.00	18.7006
45263.00	18.7026
45264.00	18.7058
45265.00	18.7104
45266.00	18.7162
45267.00	18.7234
45268.00	18.7318
45269.00	18.7416
45270.00	18.7526
45271.00	18.7648
45272.00	18.7780
45273.00	18.7922
45274.00	18.8073
45275.00	18.8231
45276.00	18.8398
45277.00	18.8572
45278.00	18.8753
45279.00	18.8941
45280.00	18.9135
45281.00	18.9335
45282.00	18.9542
45283.00	18.9754
45284.00	18.9971
45285.00	19.0194
45286.00	19.0422
45287.00	19.0655
45288.00	19.0893
45289.00	19.1136
45290.00	19.1383
45291.00	19.1635
45292.00	19.1892
45293.00	19.2152
45294.00	19.2417
45295.00	19.2686
45296.00	19.2960
45297.00	19.3237
45298.00	19.3518
45299.00	19.3802
45300.00	19.4091
45301.00	19.4383
45302.00	19.4679
45303.00	19.4978
45304.00	19.5280
45305.00	19.5586
45306.00	19.5896
45307.00	19.6208
45308.00	19.6524
45309.00	19.6843
45310.00	19.7165
45311.00	19.7491
45312.00	19.7819
45313.00	19.8150
45314.00	19.8483
45315.00	19.8816
45316.00	19.9150
45317.00	19.9483
45318.00	19.9817
45319.00	20.0150
45320.00	20.0483
45321.00	20.0817
45322.00	20.1150
45323.00	20.1483
45324.00	20.1817
45325.00	20.2150
45326.00	20.2483
45327.00	20.2817
45328.00	20.3150
45329.00	20.3483
45330.00	20.3817
45331.00	20.4150
45332.00	20.4483
45333.00	20.4817
45334.00	20.5150
45335.00	20.5483
45336.00	20.5817
45337.00	20.6150
45338.00	20.6483
45339.00	20.6817
45340.00	20.7150
45341.00	20.7483
45342.00	20.7817
45343.00	20.8150
45344.00	20.8483
45345.00	20.8817
45346.00	20.9150
45347.00	20.9483
45348.00	20.9817
45349.00	21.0150
45350.00	21.0483
45351.00	21.0817
45352.00	21.1150
45353.00	21.1483
45354.00	21.1817
45355.00	21.2150
45356.00	21.2483
45357.00	21.2817
45358.00	21.3150
45359.00	21.3483
45360.00	21.3817
45361.00	21.4150
45362.00	21.4483
45363.00	21.4817
45364.00	21.5150
45365.00	21.5483
45366.00	21.5817
45367.00	21.6150
45368.00	21.6483
45369.00	21.6817
45370.00	21.7150
45371.00	21.7484
45372.00	21.7817
45373.00	21.8150
45374.00	21.8484
45375.00	21.8817
45376.00	21.9150
45377.00	21.9484
45378.00	21.9817
45379.00	22.0150
45380.00	22.0484
45381.00	22.0817
45382.00	22.1150
45383.00	22.1484
45384.00	22.1817
45385.00	22.2150
45386.00	22.2484
45387.00	22.2817
45388.00	22.3150
45389.00	22.3484
45390.00	22.3817
45391.00	22.4150
45392.00	22.4484
45393.00	22.4817
45394.00	22.5150
45395.00	22.5484
45396.00	22.5817
45397.00	22.6150
45398.00	22.6484
45399.00	22.6817
45400.00	22.7150
45401.00	22.7294
45402.00	22.7630
45403.00	22.7955
45404.00	22.8268
45405.00	22.8570
45406.00	22.8861
45407.00	22.9141
45408.00	22.9409
45409.00	22.9667
45410.00	22.9913
45411.00	23.0148
45412.00	23.0372
45413.00	23.0584
45414.00	23.0786
45415.00	23.0976
45416.00	23.1155
45417.00	23.1323
45418.00	23.1480
45419.00	23.1625
45420.00	23.1759
45421.00	23.1882
45422.00	23.1994
45423.00	23.2095
45424.00	23.2184
45425.00	23.2263
45426.00	23.2330
45427.00	23.2386
45428.00	23.2431
45429.00	23.2464
45430.00	23.2487
45431.00	23.2498
45432.00	23.2501
45522.00	23.2501
45523.00	23.2507
45524.00	23.2527
45525.00	23.2559
45526.00	23.2605
45527.00	23.2663
45528.00	23.2735
45529.00	23.2819
45530.00	23.2917
45531.00	23.3027
45532.00	23.3148
45533.00	23.3281
45534.00	23.3423
45535.00	23.3573
45536.00	23.3732
45537.00	23.3899
45538.00	23.4073
45539.00	23.4254
45540.00	23.4442
45541.00	23.4636
45542.00	23.4836
45543.00	23.5042
45544.00	23.5254
45545.00	23.5472
45546.00	23.5695
45547.00	23.5923
45548.00	23.6156
45549.00	23.6394
45550.00	23.6636
45551.00	23.6884
45552.00	23.7136
45553.00	23.7392
45554.00	23.7653
45555.00	23.7918
45556.00	23.8187
45557.00	23.8460
45558.00	23.8737
45559.00	23.9018
45560.00	23.9303
45561.00	23.9591
45562.00	23.9884
45563.00	24.0179
45564.00	24.0478
45565.00	24.0781
45566.00	24.1087
45567.00	24.1396
45568.00	24.1709
45569.00	24.2025
45570.00	24.2344
45571.00	24.2666
45572.00	24.2991
45573.00	24.3319
45574.00	24.3650
45575.00	24.3984
45576.00	24.4317
45577.00	24.4650
45578.00	24.4984
45579.00	24.5317
45580.00	24.5651
45581.00	24.5984
45582.00	24.6317
45583.00	24.6651
45584.00	24.6984
45585.00	24.7317
45586.00	24.7651
45587.00	24.7984
45588.00	24.8317
45589.00	24.8651
45590.00	24.8984
45591.00	24.9317
45592.00	24.9651
45593.00	24.9984
45594.00	25.0317
45595.00	25.0651
45596.00	25.0984
45597.00	25.1317
45598.00	25.1651
45599.00	25.1984
45600.00	25.2317
45601.00	25.2651
45602.00	25.2984
45603.00	25.3317
45604.00	25.3651
45605.00	25.3984
45606.00	25.4317
45607.00	25.4651
45608.00	25.4984
45609.00	25.5317
45610.00	25.5651
45611.00	25.5984
45612.00	25.6317
45613.00	25.6651
45614.00	25.6984
45615.00	25.7317
45616.00	25.7651
45617.00	25.7984
45618.00	25.8317
45619.00	25.8651
45620.00	25.8984
45621.00	25.9317
45622.00	25.9651
45623.00	25.9984
45624.00	26.0317
45625.00	26.0651
45626.00	26.0984
45627.00	26.1317
45628.00	26.1651
45629.00	26.1984
45630.00	26.2318
45631.00	26.2651
45632.00	26.2984
45633.00	26.3318
45634.00	26.3651
45635.00	26.3984
45636.00	26.4318
45637.00	26.4651
45638.00	26.4984
45639.00	26.5318
45640.00	26.5651
45641.00	26.5984
45642.00	26.6318
45643.00	26.6651
45644.00	26.6984
45645.00	26.7318
45646.00	26.7651
45647.00	26.7984
45648.00	26.8318
45649.00	26.8651
45650.00	26.8984
45651.00	26.9318
45652.00	26.9651
45653.00	26.9984
45654.00	27.0318
45655.00	27.0651
45656.00	27.0984
45657.00	27.1318
45658.00	27.1651
45659.00	27.1984
45660.00	27.2318
45661.00	27.2651
45662.00	27.2795
45663.00	27.3131
45664.00	27.3455
45665.00	27.3769
45666.00	27.4071
45667.00	27.4362
45668.00	27.4641
45669.00	27.4910
45670.00	27.5167
45671.00	27.5414
45672.00	27.5649
45673.00	27.5872
45674.00	27.6085
45675.00	27.6286
45676.00	27.6477
45677.00	27.6656
45678.00	27.6824
45679.00	27.6980
45680.00	27.7126
45681.00	27.7260
45682.00	27.7383
45683.00	27.7495
45684.00	27.7596
45685.00	27.7685
45686.00	27.7763
45687.00	27.7831
45688.00	27.7887
45689.00	27.7931
45690.00	27.7965
45691.00	27.7987
45692.00	27.7999
45693.00	27.8001
45783.00	27.8001
45784.00	27.8008
45785.00	27.8027
45786.00	27.8060
45787.00	27.8105
45788.00	27.8164
45789.00	27.8235
45790.00	27.8320
45791.00	27.8417
45792.00	27.8527
45793.00	27.8649
45794.00	27.8781
45795.00	27.8923
45796.00	27.9074
45797.00	27.9233
45798.00	27.9399
45799.00	27.9573
45800.00	27.9754
45801.00	27.9942
45802.00	28.0136
45803.00	28.0337
45804.00	28.0543
45805.00	28.0755
45806.00	28.0972
45807.00	28.1195
45808.00	28.1423
45809.00	28.1656
45810.00	28.1894
45811.00	28.2137
45812.00	28.2384
45813.00	28.2636
45814.00	28.2893
45815.00	28.3154
45816.00	28.3419
45817.00	28.3688
45818.00	28.3961
45819.00	28.4238
45820.00	28.4519
45821.00	28.4804
45822.00	28.5092
45823.00	28.5384
45824.00	28.5680
45825.00	28.5979
45826.00	28.6282
45827.00	28.6588
45828.00	28.6897
45829.00	28.7210
45830.00	28.7526
45831.00	28.7845
45832.00	28.8167
45833.00	28.8492
45834.00	28.8820
45835.00	28.9151
45836.00	28.9484
45837.00	28.9818
45838.00	29.0151
45839.00	29.0484
45840.00	29.0818
45841.00	29.1151
45842.00	29.1485
45843.00	29.1818
45844.00	29.2151
45845.00	29.2485
45846.00	29.2818
45847.00	29.3151
45848.00	29.3485
45849.00	29.3818
45850.00	29.4151
45851.00	29.4485
45852.00	29.4818
45853.00	29.5151
45854.00	29.5485
45855.00	29.5818
45856.00	29.6151
45857.00	29.6485
45858.00	29.6818
45859.00	29.7151
45860.00	29.7485
45861.00	29.7818
45862.00	29.8151
45863.00	29.8485
45864.00	29.8818
45865.00	29.9151
45866.00	29.9485
45867.00	29.9818
45868.00	30.0151
45869.00	30.0485
45870.00	30.0818
45871.00	30.1151
45872.00	30.1485
45873.00	30.1818
45874.00	30.2151
45875.00	30.2485
45876.00	30.2818
45877.00	30.3151
45878.00	30.3485
45879.00	30.3818
45880.00	30.4151
45881.00	30.4485
45882.00	30.4818
45883.00	30.5151
45884.00	30.5485
45885.00	30.5818
45886.00	30.6151
45887.00	30.6485
45888.00	30.6818
45889.00	30.7151
45890.00	30.7485
45891.00	30.7818
45892.00	30.8152
45893.00	30.8485
45894.00	30.8818
45895.00	30.9152
45896.00	30.9485
45897.00	30.9818
45898.00	31.0152
45899.00	31.0485
45900.00	31.0818
45901.00	31.1152
45902.00	31.1485
45903.00	31.1818
45904.00	31.2152
45905.00	31.2485
45906.00	31.2818
45907.00	31.3152
45908.00	31.3485
45909.00	31.3818
45910.00	31.4152
45911.00	31.4485
45912.00	31.4818
45913.00	31.5152
45914.00	31.5485
45915.00	31.5818
45916.00	31.6152
45917.00	31.6485
45918.00	31.6818
45919.00	31.7152
45920.00	31.7485
45921.00	31.7818
45922.00	31.8152
45923.00	31.8296
45924.00	31.8632
45925.00	31.8956
45926.00	31.9269
45927.00	31.9571
45928.00	31.9862
45929.00	32.0142
45930.00	32.0411
45931.00	32.0668
45932.00	32.0914
45933.00	32.1149
45934.00	32.1373
45935.00	32.1586
45936.00	32.1787
45937.00	32.1977
45938.00	32.2156
45939.00	32.2324
45940.00	32.2481
45941.00	32.2626
45942.00	32.2761
45943.00	32.2884
45944.00	32.2996
45945.00	32.3096
45946.00	32.3186
45947.00	32.3264
45948.00	32.3331
45949.00	32.3387
45950.00	32.3432
45951.00	32.3466
45952.00	32.3488
45953.00	32.3499
45954.00	32.3502
46044.00	32.3502
46045.00	32.3508
46046.00	32.3528
46047.00	32.3560
46048.00	32.3606
46049.00	32.3664
46050.00	32.3736
46051.00	32.3820
46052.00	32.3918
46053.00	32.4028
46054.00	32.4150
46055.00	32.4282
46056.00	32.4424
46057.00	32.4575
46058.00	32.4733
46059.00	32.4900
46060.00	32.5074
46061.00	32.5255
46062.00	32.5443
46063.00	32.5637
46064.00	32.5837
46065.00	32.6044
46066.00	32.6256
46067.00	32.6473
46068.00	32.6696
46069.00	32.6924
46070.00	32.7157
46071.00	32.7395
46072.00	32.7638
46073.00	32.7885
46074.00	32.8137
46075.00	32.8394
46076.00	32.8654
46077.00	32.8919
46078.00	32.9188
46079.00	32.9462
46080.00	32.9739
46081.00	33.0020
46082.00	33.0304
46083.00	33.0593
46084.00	33.0885
46085.00	33.1181
46086.00	33.1480
46087.00	33.1782
46088.00	33.2088
46089.00	33.2398
46090.00	33.2710
46091.00	33.3026
46092.00	33.3345
46093.00	33.3667
46094.00	33.3993
46095.00	33.4321
46096.00	33.4652
46097.00	33.4985
46098.00	33.5318
46099.00	33.5652
46100.00	33.5985
46101.00	33.6318
46102.00	33.6652
46103.00	33.6985
46104.00	33.7318
46105.00	33.7652
46106.00	33.7985
46107.00	33.8318
46108.00	33.8652
46109.00	33.8985
46110.00	33.9318
46111.00	33.9652
46112.00	33.9985
46113.00	34.0318
46114.00	34.0652
46115.00	34.0985
46116.00	34.1318
46117.00	34.1651
46118.00	34.1985
46119.00	34.2318
46120.00	34.2651
46121.00	34.2985
46122.00	34.3318
46123.00	34.3651
46124.00	34.3985
46125.00	34.4318
46126.00	34.4651
46127.00	34.4985
46128.00	34.5318
46129.00	34.5651
46130.00	34.5985
46131.00	34.6318
46132.00	34.6651
46133.00	34.6985
46134.00	34.7318
46135.00	34.7651
46136.00	34.7985
46137.00	34.8318
46138.00	34.8651
46139.00	34.8985
46140.00	34.9318
46141.00	34.9651
46142.00	34.9984
46143.00	35.0318
46144.00	35.0651
46145.00	35.0984
46146.00	35.1318
46147.00	35.1651
46148.00	35.1984
46149.00	35.2318
46150.00	35.2651
46151.00	35.2984
46152.00	35.3318
46153.00	35.3651
46154.00	35.3984
46155.00	35.4318
46156.00	35.4651
46157.00	35.4984
46158.00	35.5318
46159.00	35.5651
46160.00	35.5984
46161.00	35.6318
46162.00	35.6651
46163.00	35.6984
46164.00	35.7318
46165.00	35.7651
46166.00	35.7984
46167.00	35.8317
46168.00	35.8651
46169.00	35.8984
46170.00	35.9317
46171.00	35.9651
46172.00	35.9984
46173.00	36.0317
46174.00	36.0651
46175.00	36.0984
46176.00	36.1317
46177.00	36.1651
46178.00	36.1984
46179.00	36.2317
46180.00	36.2651
46181.00	36.2984
46182.00	36.3317
46183.00	36.3651
46184.00	36.3795
46185.00	36.4130
46186.00	36.4455
46187.00	36.4768
46188.00	36.5070
46189.00	36.5361
46190.00	36.5641
46191.00	36.5910
46192.00	36.6167
46193.00	36.6413
46194.00	36.6648
46195.00	36.6872
46196.00	36.7085
46197.00	36.7286
46198.00	36.7476
46199.00	36.7655
46200.00	36.7823
46201.00	36.7980
46202.00	36.8125
46203.00	36.8260
46204.00	36.8383
46205.00	36.8495
46206.00	36.8595
46207.00	36.8685
46208.00	36.8763
46209.00	36.8830
46210.00	36.8886
46211.00	36.8931
46212.00	36.8965
46213.00	36.8987
46214.00	36.8998
46215.00	36.9001
46305.00	36.9001
46306.00	36.9007
46307.00	36.9027
46308.00	36.9059
46309.00	36.9105
46310.00	36.9163
46311.00	36.9235
46312.00	36.9319
46313.00	36.9417
46314.00	36.9527
46315.00	36.9649
46316.00	36.9781
46317.00	36.9923
46318.00	37.0073
46319.00	37.0232
46320.00	37.0399
46321.00	37.0573
46322.00	37.0754
46323.00	37.0942
46324.00	37.1136
46325.00	37.1336
46326.00	37.1543
46327.00	37.1755
46328.00	37.1972
46329.00	37.2195
46330.00	37.2423
46331.00	37.2656
46332.00	37.2894
46333.00	37.3137
46334.00	37.3384
46335.00	37.3636
46336.00	37.3892
46337.00	37.4153
46338.00	37.4418
46339.00	37.4687
46340.00	37.4960
46341.00	37.5237
46342.00	37.5518
46343.00	37.5803
46344.00	37.6092
46345.00	37.6384
46346.00	37.6679
46347.00	37.6979
46348.00	37.7281
46349.00	37.7587
46350.00	37.7897
46351.00	37.8209
46352.00	37.8525
46353.00	37.8844
46354.00	37.9166
46355.00	37.9491
46356.00	37.9819
46357.00	38.0151
46358.00	38.0484
46359.00	38.0817
46360.00	38.1151
46361.00	38.1484
46362.00	38.1817
46363.00	38.2150
46364.00	38.2484
46365.00	38.2817
46366.00	38.3150
46367.00	38.3484
46368.00	38.3817
46369.00	38.4150
46370.00	38.4484
46371.00	38.4817
46372.00	38.5150
46373.00	38.5484
46374.00	38.5817
46375.00	38.6150
46376.00	38.6484
46377.00	38.6817
46378.00	38.7150
46379.00	38.7484
46380.00	38.7817
46381.00	38.8150
46382.00	38.8484
46383.00	38.8817
46384.00	38.9150
46385.00	38.9484
46386.00	38.9817
46387.00	39.0150
46388.00	39.0483
46389.00	39.0817
46390.00	39.1150
46391.00	39.1483
46392.00	39.1817
46393.00	39.2150
46394.00	39.2483
46395.00	39.2817
46396.00	39.3150
46397.00	39.3483
46398.00	39.3817
46399.00	39.4150
46400.00	39.4483
46401.00	39.4817
46402.00	39.5150
46403.00	39.5483
46404.00	39.5817
46405.00	39.6150
46406.00	39.6483
46407.00	39.6817
46408.00	39.7150
46409.00	39.7483
46410.00	39.7817
46411.00	39.8150
46412.00	39.8483
46413.00	39.8816
46414.00	39.9150
46415.00	39.9483
46416.00	39.9816
46417.00	40.0150
46418.00	40.0483
46419.00	40.0816
46420.00	40.1150
46421.00	40.1483
46422.00	40.1816
46423.00	40.2150
46424.00	40.2483
46425.00	40.2816
46426.00	40.3150
46427.00	40.3483
46428.00	40.3816
46429.00	40.4150
46430.00	40.4483
46431.00	40.4816
46432.00	40.5150
46433.00	40.5483
46434.00	40.5816
46435.00	40.6150
46436.00	40.6483
46437.00	40.6816
46438.00	40.7150
46439.00	40.7483
46440.00	40.7816
46441.00	40.8149
46442.00	40.8483
46443.00	40.8816
46444.00	40.9149
46445.00	40.9294
46446.00	40.9629
46447.00	40.9954
46448.00	41.0267
46449.00	41.0569
46450.00	41.0860
46451.00	41.1140
46452.00	41.1408
46453.00	41.1666
46454.00	41.1912
46455.00	41.2147
46456.00	41.2371
46457.00	41.2583
46458.00	41.2785
46459.00	41.2975
46460.00	41.3154
46461.00	41.3322
46462.00	41.3479
46463.00	41.3624
46464.00	41.3758
46465.00	41.3881
46466.00	41.3993
46467.00	41.4094
46468.00	41.4184
46469.00	41.4262
46470.00	41.4329
46471.00	41.4385
46472.00	41.4430
46473.00	41.4463
46474.00	41.4486
46475.00	41.4497
46476.00	41.4500
46507.00	41.4500
46507.00	41.4500
