# Supplementary material for: OpenTrack simulation model files and output dataset for a copenhagen suburban railway
Source: Data Brief. 2019 Apr 28;25:103952. doi: 10.1016/j.dib.2019.103952 (PMC6562172; doi:10.1016/j.dib.2019.103952)
Supplement: Supplementary file 2 — Multimedia component 2 [file mmc2.zip › Data files submitted/Test Generic for TRC/output/OT_110.step1]

//
// File: C:\OpenTrack\Test Generic for TRC\output/OT_110.step1
//
// Produced by OpenTrack: Fri Dec 14 17:12:58 2018
// Route Reservation of Course: 110
// Desc.: Stopping Follow
// Train: Regio:A SA ( 83 m; 123 t ) (83 m / 123 t)
// Train Speedtype: Reihe R
// Itineraries: 1: Home STA1 to end
// Scenario:  Adh. Outside: good / Adh. Tunnel: good / Delay: 5 / Global Perf.: 100.0 % / Course on Time Perf.: 100.0 % / Course Delay Perf.: 100.0 % / Step: 1.0 s / Time: 12:00:00 - 13:30:00

// Type    : OT_TimeXPlot
// Desc.   : OT_step1
// x-Legend: [s]
// y-Legend: [km]
//
44202.00	0.0000
44202.00	0.5500
44202.00	0.5500
44202.00	1.5500
44203.00	1.5500
44203.00	2.5500
44204.00	2.5500
44204.00	3.5500
44248.00	3.5500
44248.00	4.5500
44341.00	4.5500
44341.00	5.1000
44379.00	5.1000
44379.00	6.1000
44478.00	6.1000
44478.00	7.1000
44479.00	7.1000
44479.00	8.1000
44507.00	8.1000
44507.00	9.1000
44602.00	9.1000
44602.00	9.6500
44640.00	9.6500
44640.00	10.6500
44739.00	10.6500
44739.00	11.6500
44740.00	11.6500
44740.00	12.6500
44768.00	12.6500
44768.00	13.6500
44863.00	13.6500
44863.00	14.2000
44901.00	14.2000
44901.00	15.2000
45000.00	15.2000
45000.00	16.2000
45001.00	16.2000
45001.00	17.2000
45029.00	17.2000
45029.00	18.2000
45124.00	18.2000
45124.00	18.7500
45162.00	18.7500
45162.00	19.7500
45261.00	19.7500
45261.00	20.7500
45262.00	20.7500
45262.00	21.7500
45290.00	21.7500
45290.00	22.7500
45385.00	22.7500
45385.00	23.3000
45423.00	23.3000
45423.00	24.3000
45522.00	24.3000
45522.00	25.3000
45523.00	25.3000
45523.00	26.3000
45551.00	26.3000
45551.00	27.3000
45646.00	27.3000
45646.00	27.8500
45684.00	27.8500
45684.00	28.8500
45783.00	28.8500
45783.00	29.8500
45784.00	29.8500
45784.00	30.8500
45812.00	30.8500
45812.00	31.8500
45907.00	31.8500
45907.00	32.4000
45945.00	32.4000
45945.00	33.4000
46044.00	33.4000
46044.00	34.4000
46045.00	34.4000
46045.00	35.4000
46073.00	35.4000
46073.00	36.4000
46168.00	36.4000
46168.00	36.9500
46206.00	36.9500
46206.00	37.9500
46305.00	37.9500
46305.00	38.9500
46306.00	38.9500
46306.00	39.9500
46334.00	39.9500
46334.00	40.9500
46367.00	40.9500
46367.00	41.5000
46507.00	41.5000
