# Supplementary material for: OpenTrack simulation model files and output dataset for a copenhagen suburban railway
Source: Data Brief. 2019 Apr 28;25:103952. doi: 10.1016/j.dib.2019.103952 (PMC6562172; doi:10.1016/j.dib.2019.103952)
Supplement: Supplementary file 2 — Multimedia component 2 [file mmc2.zip › Data files submitted/Test Generic for TRC/output/OT_110.step2]

//
// File: C:\OpenTrack\Test Generic for TRC\output/OT_110.step2
//
// Produced by OpenTrack: Fri Dec 14 17:12:58 2018
// Route Release of Course: 110
// Desc.: Stopping Follow
// Train: Regio:A SA ( 83 m; 123 t ) (83 m / 123 t)
// Train Speedtype: Reihe R
// Itineraries: 1: Home STA1 to end
// Scenario:  Adh. Outside: good / Adh. Tunnel: good / Delay: 5 / Global Perf.: 100.0 % / Course on Time Perf.: 100.0 % / Course Delay Perf.: 100.0 % / Step: 1.0 s / Time: 12:00:00 - 13:30:00

// Type    : OT_TimeXPlot
// Desc.   : OT_step2
// x-Legend: [s]
// y-Legend: [km]
//
44244.00	0.0000
44244.00	0.5500
44275.00	0.5500
44275.00	1.5500
44305.00	1.5500
44305.00	2.5500
44335.00	2.5500
44335.00	3.5500
44366.00	3.5500
44366.00	4.5500
44498.00	4.5500
44498.00	5.1000
44536.00	5.1000
44536.00	6.1000
44566.00	6.1000
44566.00	7.1000
44596.00	7.1000
44596.00	8.1000
44627.00	8.1000
44627.00	9.1000
44759.00	9.1000
44759.00	9.6500
44797.00	9.6500
44797.00	10.6500
44827.00	10.6500
44827.00	11.6500
44857.00	11.6500
44857.00	12.6500
44888.00	12.6500
44888.00	13.6500
45020.00	13.6500
45020.00	14.2000
45058.00	14.2000
45058.00	15.2000
45088.00	15.2000
45088.00	16.2000
45118.00	16.2000
45118.00	17.2000
45149.00	17.2000
45149.00	18.2000
45281.00	18.2000
45281.00	18.7500
45319.00	18.7500
45319.00	19.7500
45349.00	19.7500
45349.00	20.7500
45379.00	20.7500
45379.00	21.7500
45410.00	21.7500
45410.00	22.7500
45542.00	22.7500
45542.00	23.3000
45580.00	23.3000
45580.00	24.3000
45610.00	24.3000
45610.00	25.3000
45640.00	25.3000
45640.00	26.3000
45671.00	26.3000
45671.00	27.3000
45803.00	27.3000
45803.00	27.8500
45841.00	27.8500
45841.00	28.8500
45871.00	28.8500
45871.00	29.8500
45901.00	29.8500
45901.00	30.8500
45932.00	30.8500
45932.00	31.8500
46064.00	31.8500
46064.00	32.4000
46102.00	32.4000
46102.00	33.4000
46132.00	33.4000
46132.00	34.4000
46162.00	34.4000
46162.00	35.4000
46193.00	35.4000
46193.00	36.4000
46325.00	36.4000
46325.00	36.9500
46363.00	36.9500
46363.00	37.9500
46393.00	37.9500
46393.00	38.9500
46423.00	38.9500
46423.00	39.9500
46454.00	39.9500
46454.00	40.9500
46507.00	40.9500
