# Supplementary material for: OpenTrack simulation model files and output dataset for a copenhagen suburban railway
Source: Data Brief. 2019 Apr 28;25:103952. doi: 10.1016/j.dib.2019.103952 (PMC6562172; doi:10.1016/j.dib.2019.103952)
Supplement: Supplementary file 2 — Multimedia component 2 [file mmc2.zip › Data files submitted/Test Generic for TRC/output/OT_110.ts1]

//
// File: C:\OpenTrack\Test Generic for TRC\output/OT_110.ts1
//
// Produced by OpenTrack: Fri Dec 14 17:12:58 2018
// Time/Distance of Course: 110
// Desc.: Stopping Follow
// Train: Regio:A SA ( 83 m; 123 t ) (83 m / 123 t)
// Train Speedtype: Reihe R
// Itineraries: 1: Home STA1 to end
// Scenario:  Adh. Outside: good / Adh. Tunnel: good / Delay: 5 / Global Perf.: 100.0 % / Course on Time Perf.: 100.0 % / Course Delay Perf.: 100.0 % / Step: 1.0 s / Time: 12:00:00 - 13:30:00
//
// Type    : OT_TimeYPlot
// Desc.   : OT_ts1
// x-Legend: [km]
// y-Legend: [s]
//
0.0000	44172.00
0.0000	44202.00
0.0007	44203.00
0.0026	44204.00
0.0058	44205.00
0.0104	44206.00
0.0162	44207.00
0.0234	44208.00
0.0318	44209.00
0.0416	44210.00
0.0526	44211.00
0.0648	44212.00
0.0780	44213.00
0.0922	44214.00
0.1073	44215.00
0.1231	44216.00
0.1398	44217.00
0.1572	44218.00
0.1753	44219.00
0.1941	44220.00
0.2135	44221.00
0.2335	44222.00
0.2542	44223.00
0.2754	44224.00
0.2971	44225.00
0.3194	44226.00
0.3422	44227.00
0.3655	44228.00
0.3893	44229.00
0.4136	44230.00
0.4383	44231.00
0.4635	44232.00
0.4892	44233.00
0.5152	44234.00
0.5417	44235.00
0.5686	44236.00
0.5960	44237.00
0.6237	44238.00
0.6518	44239.00
0.6802	44240.00
0.7091	44241.00
0.7383	44242.00
0.7679	44243.00
0.7978	44244.00
0.8280	44245.00
0.8586	44246.00
0.8896	44247.00
0.9208	44248.00
0.9524	44249.00
0.9843	44250.00
1.0165	44251.00
1.0490	44252.00
1.0819	44253.00
1.1150	44254.00
1.1483	44255.00
1.1816	44256.00
1.2150	44257.00
1.2483	44258.00
1.2816	44259.00
1.3150	44260.00
1.3483	44261.00
1.3816	44262.00
1.4150	44263.00
1.4483	44264.00
1.4816	44265.00
1.5150	44266.00
1.5483	44267.00
1.5816	44268.00
1.6150	44269.00
1.6483	44270.00
1.6816	44271.00
1.7150	44272.00
1.7483	44273.00
1.7816	44274.00
1.8150	44275.00
1.8483	44276.00
1.8816	44277.00
1.9150	44278.00
1.9483	44279.00
1.9816	44280.00
2.0150	44281.00
2.0483	44282.00
2.0816	44283.00
2.1150	44284.00
2.1483	44285.00
2.1816	44286.00
2.2150	44287.00
2.2483	44288.00
2.2816	44289.00
2.3150	44290.00
2.3483	44291.00
2.3816	44292.00
2.4150	44293.00
2.4483	44294.00
2.4816	44295.00
2.5150	44296.00
2.5483	44297.00
2.5816	44298.00
2.6150	44299.00
2.6483	44300.00
2.6816	44301.00
2.7150	44302.00
2.7483	44303.00
2.7816	44304.00
2.8150	44305.00
2.8483	44306.00
2.8816	44307.00
2.9150	44308.00
2.9483	44309.00
2.9816	44310.00
3.0150	44311.00
3.0483	44312.00
3.0816	44313.00
3.1150	44314.00
3.1483	44315.00
3.1816	44316.00
3.2150	44317.00
3.2483	44318.00
3.2816	44319.00
3.3150	44320.00
3.3483	44321.00
3.3816	44322.00
3.4150	44323.00
3.4483	44324.00
3.4816	44325.00
3.5150	44326.00
3.5483	44327.00
3.5816	44328.00
3.6150	44329.00
3.6483	44330.00
3.6816	44331.00
3.7150	44332.00
3.7483	44333.00
3.7816	44334.00
3.8150	44335.00
3.8483	44336.00
3.8816	44337.00
3.9150	44338.00
3.9483	44339.00
3.9816	44340.00
4.0150	44341.00
4.0483	44342.00
4.0816	44343.00
4.1150	44344.00
4.1483	44345.00
4.1816	44346.00
4.2150	44347.00
4.2483	44348.00
4.2816	44349.00
4.3150	44350.00
4.3483	44351.00
4.3816	44352.00
4.4150	44353.00
4.4483	44354.00
4.4816	44355.00
4.5150	44356.00
4.5294	44357.00
4.5630	44358.00
4.5954	44359.00
4.6267	44360.00
4.6570	44361.00
4.6860	44362.00
4.7140	44363.00
4.7409	44364.00
4.7666	44365.00
4.7912	44366.00
4.8147	44367.00
4.8371	44368.00
4.8584	44369.00
4.8785	44370.00
4.8975	44371.00
4.9154	44372.00
4.9322	44373.00
4.9479	44374.00
4.9624	44375.00
4.9759	44376.00
4.9882	44377.00
4.9994	44378.00
5.0094	44379.00
5.0184	44380.00
5.0262	44381.00
5.0329	44382.00
5.0385	44383.00
5.0430	44384.00
5.0464	44385.00
5.0486	44386.00
5.0497	44387.00
5.0500	44388.00
5.0500	44478.00
5.0506	44479.00
5.0526	44480.00
5.0558	44481.00
5.0604	44482.00
5.0662	44483.00
5.0734	44484.00
5.0818	44485.00
5.0916	44486.00
5.1026	44487.00
5.1148	44488.00
5.1280	44489.00
5.1422	44490.00
5.1573	44491.00
5.1731	44492.00
5.1898	44493.00
5.2072	44494.00
5.2253	44495.00
5.2441	44496.00
5.2635	44497.00
5.2835	44498.00
5.3042	44499.00
5.3254	44500.00
5.3471	44501.00
5.3694	44502.00
5.3922	44503.00
5.4155	44504.00
5.4393	44505.00
5.4636	44506.00
5.4883	44507.00
5.5135	44508.00
5.5392	44509.00
5.5652	44510.00
5.5917	44511.00
5.6186	44512.00
5.6460	44513.00
5.6737	44514.00
5.7018	44515.00
5.7302	44516.00
5.7591	44517.00
5.7883	44518.00
5.8179	44519.00
5.8478	44520.00
5.8780	44521.00
5.9086	44522.00
5.9396	44523.00
5.9708	44524.00
6.0024	44525.00
6.0343	44526.00
6.0665	44527.00
6.0990	44528.00
6.1319	44529.00
6.1650	44530.00
6.1983	44531.00
6.2316	44532.00
6.2650	44533.00
6.2983	44534.00
6.3316	44535.00
6.3650	44536.00
6.3983	44537.00
6.4316	44538.00
6.4650	44539.00
6.4983	44540.00
6.5316	44541.00
6.5650	44542.00
6.5983	44543.00
6.6316	44544.00
6.6650	44545.00
6.6983	44546.00
6.7316	44547.00
6.7650	44548.00
6.7983	44549.00
6.8316	44550.00
6.8650	44551.00
6.8983	44552.00
6.9316	44553.00
6.9650	44554.00
6.9983	44555.00
7.0316	44556.00
7.0650	44557.00
7.0983	44558.00
7.1316	44559.00
7.1650	44560.00
7.1983	44561.00
7.2316	44562.00
7.2650	44563.00
7.2983	44564.00
7.3316	44565.00
7.3650	44566.00
7.3983	44567.00
7.4316	44568.00
7.4650	44569.00
7.4983	44570.00
7.5316	44571.00
7.5650	44572.00
7.5983	44573.00
7.6316	44574.00
7.6650	44575.00
7.6983	44576.00
7.7316	44577.00
7.7650	44578.00
7.7983	44579.00
7.8316	44580.00
7.8650	44581.00
7.8983	44582.00
7.9317	44583.00
7.9650	44584.00
7.9983	44585.00
8.0317	44586.00
8.0650	44587.00
8.0983	44588.00
8.1317	44589.00
8.1650	44590.00
8.1983	44591.00
8.2317	44592.00
8.2650	44593.00
8.2983	44594.00
8.3317	44595.00
8.3650	44596.00
8.3983	44597.00
8.4316	44598.00
8.4650	44599.00
8.4983	44600.00
8.5316	44601.00
8.5650	44602.00
8.5983	44603.00
8.6316	44604.00
8.6650	44605.00
8.6983	44606.00
8.7316	44607.00
8.7650	44608.00
8.7983	44609.00
8.8316	44610.00
8.8650	44611.00
8.8983	44612.00
8.9316	44613.00
8.9650	44614.00
8.9983	44615.00
9.0316	44616.00
9.0650	44617.00
9.0794	44618.00
9.1130	44619.00
9.1454	44620.00
9.1767	44621.00
9.2070	44622.00
9.2360	44623.00
9.2640	44624.00
9.2909	44625.00
9.3166	44626.00
9.3412	44627.00
9.3647	44628.00
9.3871	44629.00
9.4084	44630.00
9.4285	44631.00
9.4475	44632.00
9.4654	44633.00
9.4822	44634.00
9.4979	44635.00
9.5124	44636.00
9.5259	44637.00
9.5382	44638.00
9.5494	44639.00
9.5594	44640.00
9.5684	44641.00
9.5762	44642.00
9.5829	44643.00
9.5885	44644.00
9.5930	44645.00
9.5964	44646.00
9.5986	44647.00
9.5997	44648.00
9.6000	44649.00
9.6000	44739.00
9.6007	44740.00
9.6026	44741.00
9.6059	44742.00
9.6104	44743.00
9.6163	44744.00
9.6234	44745.00
9.6319	44746.00
9.6416	44747.00
9.6526	44748.00
9.6648	44749.00
9.6780	44750.00
9.6922	44751.00
9.7073	44752.00
9.7231	44753.00
9.7398	44754.00
9.7572	44755.00
9.7753	44756.00
9.7941	44757.00
9.8135	44758.00
9.8336	44759.00
9.8542	44760.00
9.8754	44761.00
9.8971	44762.00
9.9194	44763.00
9.9422	44764.00
9.9655	44765.00
9.9893	44766.00
10.0136	44767.00
10.0383	44768.00
10.0635	44769.00
10.0892	44770.00
10.1152	44771.00
10.1417	44772.00
10.1686	44773.00
10.1960	44774.00
10.2237	44775.00
10.2518	44776.00
10.2802	44777.00
10.3091	44778.00
10.3383	44779.00
10.3679	44780.00
10.3978	44781.00
10.4280	44782.00
10.4586	44783.00
10.4896	44784.00
10.5208	44785.00
10.5524	44786.00
10.5843	44787.00
10.6165	44788.00
10.6490	44789.00
10.6819	44790.00
10.7150	44791.00
10.7483	44792.00
10.7816	44793.00
10.8150	44794.00
10.8483	44795.00
10.8816	44796.00
10.9150	44797.00
10.9483	44798.00
10.9816	44799.00
11.0150	44800.00
11.0483	44801.00
11.0816	44802.00
11.1150	44803.00
11.1483	44804.00
11.1816	44805.00
11.2150	44806.00
11.2483	44807.00
11.2816	44808.00
11.3150	44809.00
11.3483	44810.00
11.3816	44811.00
11.4150	44812.00
11.4483	44813.00
11.4816	44814.00
11.5150	44815.00
11.5483	44816.00
11.5816	44817.00
11.6150	44818.00
11.6483	44819.00
11.6816	44820.00
11.7150	44821.00
11.7483	44822.00
11.7816	44823.00
11.8150	44824.00
11.8483	44825.00
11.8816	44826.00
11.9150	44827.00
11.9483	44828.00
11.9816	44829.00
12.0150	44830.00
12.0483	44831.00
12.0816	44832.00
12.1150	44833.00
12.1483	44834.00
12.1816	44835.00
12.2150	44836.00
12.2483	44837.00
12.2816	44838.00
12.3150	44839.00
12.3483	44840.00
12.3816	44841.00
12.4150	44842.00
12.4483	44843.00
12.4816	44844.00
12.5150	44845.00
12.5483	44846.00
12.5816	44847.00
12.6150	44848.00
12.6483	44849.00
12.6816	44850.00
12.7150	44851.00
12.7483	44852.00
12.7816	44853.00
12.8150	44854.00
12.8483	44855.00
12.8816	44856.00
12.9150	44857.00
12.9483	44858.00
12.9816	44859.00
13.0150	44860.00
13.0483	44861.00
13.0816	44862.00
13.1150	44863.00
13.1483	44864.00
13.1816	44865.00
13.2150	44866.00
13.2483	44867.00
13.2816	44868.00
13.3149	44869.00
13.3483	44870.00
13.3816	44871.00
13.4149	44872.00
13.4483	44873.00
13.4816	44874.00
13.5149	44875.00
13.5483	44876.00
13.5816	44877.00
13.6149	44878.00
13.6294	44879.00
13.6629	44880.00
13.6954	44881.00
13.7267	44882.00
13.7569	44883.00
13.7860	44884.00
13.8140	44885.00
13.8409	44886.00
13.8666	44887.00
13.8912	44888.00
13.9147	44889.00
13.9371	44890.00
13.9583	44891.00
13.9785	44892.00
13.9975	44893.00
14.0154	44894.00
14.0322	44895.00
14.0479	44896.00
14.0624	44897.00
14.0758	44898.00
14.0881	44899.00
14.0993	44900.00
14.1094	44901.00
14.1184	44902.00
14.1262	44903.00
14.1329	44904.00
14.1385	44905.00
14.1430	44906.00
14.1463	44907.00
14.1486	44908.00
14.1497	44909.00
14.1500	44910.00
14.1500	45000.00
14.1506	45001.00
14.1526	45002.00
14.1558	45003.00
14.1604	45004.00
14.1662	45005.00
14.1734	45006.00
14.1818	45007.00
14.1916	45008.00
14.2026	45009.00
14.2148	45010.00
14.2280	45011.00
14.2422	45012.00
14.2572	45013.00
14.2731	45014.00
14.2898	45015.00
14.3072	45016.00
14.3253	45017.00
14.3441	45018.00
14.3635	45019.00
14.3835	45020.00
14.4041	45021.00
14.4253	45022.00
14.4471	45023.00
14.4694	45024.00
14.4922	45025.00
14.5155	45026.00
14.5393	45027.00
14.5635	45028.00
14.5883	45029.00
14.6135	45030.00
14.6391	45031.00
14.6652	45032.00
14.6917	45033.00
14.7186	45034.00
14.7459	45035.00
14.7736	45036.00
14.8017	45037.00
14.8302	45038.00
14.8590	45039.00
14.8883	45040.00
14.9178	45041.00
14.9477	45042.00
14.9780	45043.00
15.0086	45044.00
15.0395	45045.00
15.0708	45046.00
15.1024	45047.00
15.1343	45048.00
15.1665	45049.00
15.1990	45050.00
15.2318	45051.00
15.2649	45052.00
15.2983	45053.00
15.3316	45054.00
15.3649	45055.00
15.3983	45056.00
15.4316	45057.00
15.4649	45058.00
15.4983	45059.00
15.5316	45060.00
15.5649	45061.00
15.5983	45062.00
15.6316	45063.00
15.6649	45064.00
15.6983	45065.00
15.7316	45066.00
15.7649	45067.00
15.7983	45068.00
15.8316	45069.00
15.8649	45070.00
15.8983	45071.00
15.9316	45072.00
15.9649	45073.00
15.9983	45074.00
16.0316	45075.00
16.0649	45076.00
16.0983	45077.00
16.1316	45078.00
16.1649	45079.00
16.1983	45080.00
16.2316	45081.00
16.2649	45082.00
16.2983	45083.00
16.3316	45084.00
16.3649	45085.00
16.3983	45086.00
16.4316	45087.00
16.4649	45088.00
16.4983	45089.00
16.5316	45090.00
16.5649	45091.00
16.5983	45092.00
16.6316	45093.00
16.6649	45094.00
16.6983	45095.00
16.7316	45096.00
16.7649	45097.00
16.7983	45098.00
16.8316	45099.00
16.8649	45100.00
16.8983	45101.00
16.9316	45102.00
16.9649	45103.00
16.9983	45104.00
17.0316	45105.00
17.0649	45106.00
17.0983	45107.00
17.1316	45108.00
17.1650	45109.00
17.1983	45110.00
17.2316	45111.00
17.2650	45112.00
17.2983	45113.00
17.3316	45114.00
17.3650	45115.00
17.3983	45116.00
17.4316	45117.00
17.4650	45118.00
17.4983	45119.00
17.5316	45120.00
17.5650	45121.00
17.5983	45122.00
17.6316	45123.00
17.6650	45124.00
17.6983	45125.00
17.7316	45126.00
17.7650	45127.00
17.7983	45128.00
17.8316	45129.00
17.8650	45130.00
17.8983	45131.00
17.9316	45132.00
17.9650	45133.00
17.9983	45134.00
18.0316	45135.00
18.0650	45136.00
18.0983	45137.00
18.1316	45138.00
18.1650	45139.00
18.1794	45140.00
18.2130	45141.00
18.2454	45142.00
18.2767	45143.00
18.3069	45144.00
18.3360	45145.00
18.3640	45146.00
18.3909	45147.00
18.4166	45148.00
18.4412	45149.00
18.4647	45150.00
18.4871	45151.00
18.5084	45152.00
18.5285	45153.00
18.5475	45154.00
18.5654	45155.00
18.5822	45156.00
18.5979	45157.00
18.6124	45158.00
18.6259	45159.00
18.6382	45160.00
18.6494	45161.00
18.6594	45162.00
18.6684	45163.00
18.6762	45164.00
18.6829	45165.00
18.6885	45166.00
18.6930	45167.00
18.6964	45168.00
18.6986	45169.00
18.6997	45170.00
18.7000	45171.00
18.7000	45261.00
18.7006	45262.00
18.7026	45263.00
18.7058	45264.00
18.7104	45265.00
18.7162	45266.00
18.7234	45267.00
18.7318	45268.00
18.7416	45269.00
18.7526	45270.00
18.7648	45271.00
18.7780	45272.00
18.7922	45273.00
18.8073	45274.00
18.8231	45275.00
18.8398	45276.00
18.8572	45277.00
18.8753	45278.00
18.8941	45279.00
18.9135	45280.00
18.9335	45281.00
18.9542	45282.00
18.9754	45283.00
18.9971	45284.00
19.0194	45285.00
19.0422	45286.00
19.0655	45287.00
19.0893	45288.00
19.1136	45289.00
19.1383	45290.00
19.1635	45291.00
19.1892	45292.00
19.2152	45293.00
19.2417	45294.00
19.2686	45295.00
19.2960	45296.00
19.3237	45297.00
19.3518	45298.00
19.3802	45299.00
19.4091	45300.00
19.4383	45301.00
19.4679	45302.00
19.4978	45303.00
19.5280	45304.00
19.5586	45305.00
19.5896	45306.00
19.6208	45307.00
19.6524	45308.00
19.6843	45309.00
19.7165	45310.00
19.7491	45311.00
19.7819	45312.00
19.8150	45313.00
19.8483	45314.00
19.8816	45315.00
19.9150	45316.00
19.9483	45317.00
19.9817	45318.00
20.0150	45319.00
20.0483	45320.00
20.0817	45321.00
20.1150	45322.00
20.1483	45323.00
20.1817	45324.00
20.2150	45325.00
20.2483	45326.00
20.2817	45327.00
20.3150	45328.00
20.3483	45329.00
20.3817	45330.00
20.4150	45331.00
20.4483	45332.00
20.4817	45333.00
20.5150	45334.00
20.5483	45335.00
20.5817	45336.00
20.6150	45337.00
20.6483	45338.00
20.6817	45339.00
20.7150	45340.00
20.7483	45341.00
20.7817	45342.00
20.8150	45343.00
20.8483	45344.00
20.8817	45345.00
20.9150	45346.00
20.9483	45347.00
20.9817	45348.00
21.0150	45349.00
21.0483	45350.00
21.0817	45351.00
21.1150	45352.00
21.1483	45353.00
21.1817	45354.00
21.2150	45355.00
21.2483	45356.00
21.2817	45357.00
21.3150	45358.00
21.3483	45359.00
21.3817	45360.00
21.4150	45361.00
21.4483	45362.00
21.4817	45363.00
21.5150	45364.00
21.5483	45365.00
21.5817	45366.00
21.6150	45367.00
21.6483	45368.00
21.6817	45369.00
21.7150	45370.00
21.7484	45371.00
21.7817	45372.00
21.8150	45373.00
21.8484	45374.00
21.8817	45375.00
21.9150	45376.00
21.9484	45377.00
21.9817	45378.00
22.0150	45379.00
22.0484	45380.00
22.0817	45381.00
22.1150	45382.00
22.1484	45383.00
22.1817	45384.00
22.2150	45385.00
22.2484	45386.00
22.2817	45387.00
22.3150	45388.00
22.3484	45389.00
22.3817	45390.00
22.4150	45391.00
22.4484	45392.00
22.4817	45393.00
22.5150	45394.00
22.5484	45395.00
22.5817	45396.00
22.6150	45397.00
22.6484	45398.00
22.6817	45399.00
22.7150	45400.00
22.7294	45401.00
22.7630	45402.00
22.7955	45403.00
22.8268	45404.00
22.8570	45405.00
22.8861	45406.00
22.9141	45407.00
22.9409	45408.00
22.9667	45409.00
22.9913	45410.00
23.0148	45411.00
23.0372	45412.00
23.0584	45413.00
23.0786	45414.00
23.0976	45415.00
23.1155	45416.00
23.1323	45417.00
23.1480	45418.00
23.1625	45419.00
23.1759	45420.00
23.1882	45421.00
23.1994	45422.00
23.2095	45423.00
23.2184	45424.00
23.2263	45425.00
23.2330	45426.00
23.2386	45427.00
23.2431	45428.00
23.2464	45429.00
23.2487	45430.00
23.2498	45431.00
23.2501	45432.00
23.2501	45522.00
23.2507	45523.00
23.2527	45524.00
23.2559	45525.00
23.2605	45526.00
23.2663	45527.00
23.2735	45528.00
23.2819	45529.00
23.2917	45530.00
23.3027	45531.00
23.3148	45532.00
23.3281	45533.00
23.3423	45534.00
23.3573	45535.00
23.3732	45536.00
23.3899	45537.00
23.4073	45538.00
23.4254	45539.00
23.4442	45540.00
23.4636	45541.00
23.4836	45542.00
23.5042	45543.00
23.5254	45544.00
23.5472	45545.00
23.5695	45546.00
23.5923	45547.00
23.6156	45548.00
23.6394	45549.00
23.6636	45550.00
23.6884	45551.00
23.7136	45552.00
23.7392	45553.00
23.7653	45554.00
23.7918	45555.00
23.8187	45556.00
23.8460	45557.00
23.8737	45558.00
23.9018	45559.00
23.9303	45560.00
23.9591	45561.00
23.9884	45562.00
24.0179	45563.00
24.0478	45564.00
24.0781	45565.00
24.1087	45566.00
24.1396	45567.00
24.1709	45568.00
24.2025	45569.00
24.2344	45570.00
24.2666	45571.00
24.2991	45572.00
24.3319	45573.00
24.3650	45574.00
24.3984	45575.00
24.4317	45576.00
24.4650	45577.00
24.4984	45578.00
24.5317	45579.00
24.5651	45580.00
24.5984	45581.00
24.6317	45582.00
24.6651	45583.00
24.6984	45584.00
24.7317	45585.00
24.7651	45586.00
24.7984	45587.00
24.8317	45588.00
24.8651	45589.00
24.8984	45590.00
24.9317	45591.00
24.9651	45592.00
24.9984	45593.00
25.0317	45594.00
25.0651	45595.00
25.0984	45596.00
25.1317	45597.00
25.1651	45598.00
25.1984	45599.00
25.2317	45600.00
25.2651	45601.00
25.2984	45602.00
25.3317	45603.00
25.3651	45604.00
25.3984	45605.00
25.4317	45606.00
25.4651	45607.00
25.4984	45608.00
25.5317	45609.00
25.5651	45610.00
25.5984	45611.00
25.6317	45612.00
25.6651	45613.00
25.6984	45614.00
25.7317	45615.00
25.7651	45616.00
25.7984	45617.00
25.8317	45618.00
25.8651	45619.00
25.8984	45620.00
25.9317	45621.00
25.9651	45622.00
25.9984	45623.00
26.0317	45624.00
26.0651	45625.00
26.0984	45626.00
26.1317	45627.00
26.1651	45628.00
26.1984	45629.00
26.2318	45630.00
26.2651	45631.00
26.2984	45632.00
26.3318	45633.00
26.3651	45634.00
26.3984	45635.00
26.4318	45636.00
26.4651	45637.00
26.4984	45638.00
26.5318	45639.00
26.5651	45640.00
26.5984	45641.00
26.6318	45642.00
26.6651	45643.00
26.6984	45644.00
26.7318	45645.00
26.7651	45646.00
26.7984	45647.00
26.8318	45648.00
26.8651	45649.00
26.8984	45650.00
26.9318	45651.00
26.9651	45652.00
26.9984	45653.00
27.0318	45654.00
27.0651	45655.00
27.0984	45656.00
27.1318	45657.00
27.1651	45658.00
27.1984	45659.00
27.2318	45660.00
27.2651	45661.00
27.2795	45662.00
27.3131	45663.00
27.3455	45664.00
27.3769	45665.00
27.4071	45666.00
27.4362	45667.00
27.4641	45668.00
27.4910	45669.00
27.5167	45670.00
27.5414	45671.00
27.5649	45672.00
27.5872	45673.00
27.6085	45674.00
27.6286	45675.00
27.6477	45676.00
27.6656	45677.00
27.6824	45678.00
27.6980	45679.00
27.7126	45680.00
27.7260	45681.00
27.7383	45682.00
27.7495	45683.00
27.7596	45684.00
27.7685	45685.00
27.7763	45686.00
27.7831	45687.00
27.7887	45688.00
27.7931	45689.00
27.7965	45690.00
27.7987	45691.00
27.7999	45692.00
27.8001	45693.00
27.8001	45783.00
27.8008	45784.00
27.8027	45785.00
27.8060	45786.00
27.8105	45787.00
27.8164	45788.00
27.8235	45789.00
27.8320	45790.00
27.8417	45791.00
27.8527	45792.00
27.8649	45793.00
27.8781	45794.00
27.8923	45795.00
27.9074	45796.00
27.9233	45797.00
27.9399	45798.00
27.9573	45799.00
27.9754	45800.00
27.9942	45801.00
28.0136	45802.00
28.0337	45803.00
28.0543	45804.00
28.0755	45805.00
28.0972	45806.00
28.1195	45807.00
28.1423	45808.00
28.1656	45809.00
28.1894	45810.00
28.2137	45811.00
28.2384	45812.00
28.2636	45813.00
28.2893	45814.00
28.3154	45815.00
28.3419	45816.00
28.3688	45817.00
28.3961	45818.00
28.4238	45819.00
28.4519	45820.00
28.4804	45821.00
28.5092	45822.00
28.5384	45823.00
28.5680	45824.00
28.5979	45825.00
28.6282	45826.00
28.6588	45827.00
28.6897	45828.00
28.7210	45829.00
28.7526	45830.00
28.7845	45831.00
28.8167	45832.00
28.8492	45833.00
28.8820	45834.00
28.9151	45835.00
28.9484	45836.00
28.9818	45837.00
29.0151	45838.00
29.0484	45839.00
29.0818	45840.00
29.1151	45841.00
29.1485	45842.00
29.1818	45843.00
29.2151	45844.00
29.2485	45845.00
29.2818	45846.00
29.3151	45847.00
29.3485	45848.00
29.3818	45849.00
29.4151	45850.00
29.4485	45851.00
29.4818	45852.00
29.5151	45853.00
29.5485	45854.00
29.5818	45855.00
29.6151	45856.00
29.6485	45857.00
29.6818	45858.00
29.7151	45859.00
29.7485	45860.00
29.7818	45861.00
29.8151	45862.00
29.8485	45863.00
29.8818	45864.00
29.9151	45865.00
29.9485	45866.00
29.9818	45867.00
30.0151	45868.00
30.0485	45869.00
30.0818	45870.00
30.1151	45871.00
30.1485	45872.00
30.1818	45873.00
30.2151	45874.00
30.2485	45875.00
30.2818	45876.00
30.3151	45877.00
30.3485	45878.00
30.3818	45879.00
30.4151	45880.00
30.4485	45881.00
30.4818	45882.00
30.5151	45883.00
30.5485	45884.00
30.5818	45885.00
30.6151	45886.00
30.6485	45887.00
30.6818	45888.00
30.7151	45889.00
30.7485	45890.00
30.7818	45891.00
30.8152	45892.00
30.8485	45893.00
30.8818	45894.00
30.9152	45895.00
30.9485	45896.00
30.9818	45897.00
31.0152	45898.00
31.0485	45899.00
31.0818	45900.00
31.1152	45901.00
31.1485	45902.00
31.1818	45903.00
31.2152	45904.00
31.2485	45905.00
31.2818	45906.00
31.3152	45907.00
31.3485	45908.00
31.3818	45909.00
31.4152	45910.00
31.4485	45911.00
31.4818	45912.00
31.5152	45913.00
31.5485	45914.00
31.5818	45915.00
31.6152	45916.00
31.6485	45917.00
31.6818	45918.00
31.7152	45919.00
31.7485	45920.00
31.7818	45921.00
31.8152	45922.00
31.8296	45923.00
31.8632	45924.00
31.8956	45925.00
31.9269	45926.00
31.9571	45927.00
31.9862	45928.00
32.0142	45929.00
32.0411	45930.00
32.0668	45931.00
32.0914	45932.00
32.1149	45933.00
32.1373	45934.00
32.1586	45935.00
32.1787	45936.00
32.1977	45937.00
32.2156	45938.00
32.2324	45939.00
32.2481	45940.00
32.2626	45941.00
32.2761	45942.00
32.2884	45943.00
32.2996	45944.00
32.3096	45945.00
32.3186	45946.00
32.3264	45947.00
32.3331	45948.00
32.3387	45949.00
32.3432	45950.00
32.3466	45951.00
32.3488	45952.00
32.3499	45953.00
32.3502	45954.00
32.3502	46044.00
32.3508	46045.00
32.3528	46046.00
32.3560	46047.00
32.3606	46048.00
32.3664	46049.00
32.3736	46050.00
32.3820	46051.00
32.3918	46052.00
32.4028	46053.00
32.4150	46054.00
32.4282	46055.00
32.4424	46056.00
32.4575	46057.00
32.4733	46058.00
32.4900	46059.00
32.5074	46060.00
32.5255	46061.00
32.5443	46062.00
32.5637	46063.00
32.5837	46064.00
32.6044	46065.00
32.6256	46066.00
32.6473	46067.00
32.6696	46068.00
32.6924	46069.00
32.7157	46070.00
32.7395	46071.00
32.7638	46072.00
32.7885	46073.00
32.8137	46074.00
32.8394	46075.00
32.8654	46076.00
32.8919	46077.00
32.9188	46078.00
32.9462	46079.00
32.9739	46080.00
33.0020	46081.00
33.0304	46082.00
33.0593	46083.00
33.0885	46084.00
33.1181	46085.00
33.1480	46086.00
33.1782	46087.00
33.2088	46088.00
33.2398	46089.00
33.2710	46090.00
33.3026	46091.00
33.3345	46092.00
33.3667	46093.00
33.3993	46094.00
33.4321	46095.00
33.4652	46096.00
33.4985	46097.00
33.5318	46098.00
33.5652	46099.00
33.5985	46100.00
33.6318	46101.00
33.6652	46102.00
33.6985	46103.00
33.7318	46104.00
33.7652	46105.00
33.7985	46106.00
33.8318	46107.00
33.8652	46108.00
33.8985	46109.00
33.9318	46110.00
33.9652	46111.00
33.9985	46112.00
34.0318	46113.00
34.0652	46114.00
34.0985	46115.00
34.1318	46116.00
34.1651	46117.00
34.1985	46118.00
34.2318	46119.00
34.2651	46120.00
34.2985	46121.00
34.3318	46122.00
34.3651	46123.00
34.3985	46124.00
34.4318	46125.00
34.4651	46126.00
34.4985	46127.00
34.5318	46128.00
34.5651	46129.00
34.5985	46130.00
34.6318	46131.00
34.6651	46132.00
34.6985	46133.00
34.7318	46134.00
34.7651	46135.00
34.7985	46136.00
34.8318	46137.00
34.8651	46138.00
34.8985	46139.00
34.9318	46140.00
34.9651	46141.00
34.9984	46142.00
35.0318	46143.00
35.0651	46144.00
35.0984	46145.00
35.1318	46146.00
35.1651	46147.00
35.1984	46148.00
35.2318	46149.00
35.2651	46150.00
35.2984	46151.00
35.3318	46152.00
35.3651	46153.00
35.3984	46154.00
35.4318	46155.00
35.4651	46156.00
35.4984	46157.00
35.5318	46158.00
35.5651	46159.00
35.5984	46160.00
35.6318	46161.00
35.6651	46162.00
35.6984	46163.00
35.7318	46164.00
35.7651	46165.00
35.7984	46166.00
35.8317	46167.00
35.8651	46168.00
35.8984	46169.00
35.9317	46170.00
35.9651	46171.00
35.9984	46172.00
36.0317	46173.00
36.0651	46174.00
36.0984	46175.00
36.1317	46176.00
36.1651	46177.00
36.1984	46178.00
36.2317	46179.00
36.2651	46180.00
36.2984	46181.00
36.3317	46182.00
36.3651	46183.00
36.3795	46184.00
36.4130	46185.00
36.4455	46186.00
36.4768	46187.00
36.5070	46188.00
36.5361	46189.00
36.5641	46190.00
36.5910	46191.00
36.6167	46192.00
36.6413	46193.00
36.6648	46194.00
36.6872	46195.00
36.7085	46196.00
36.7286	46197.00
36.7476	46198.00
36.7655	46199.00
36.7823	46200.00
36.7980	46201.00
36.8125	46202.00
36.8260	46203.00
36.8383	46204.00
36.8495	46205.00
36.8595	46206.00
36.8685	46207.00
36.8763	46208.00
36.8830	46209.00
36.8886	46210.00
36.8931	46211.00
36.8965	46212.00
36.8987	46213.00
36.8998	46214.00
36.9001	46215.00
36.9001	46305.00
36.9007	46306.00
36.9027	46307.00
36.9059	46308.00
36.9105	46309.00
36.9163	46310.00
36.9235	46311.00
36.9319	46312.00
36.9417	46313.00
36.9527	46314.00
36.9649	46315.00
36.9781	46316.00
36.9923	46317.00
37.0073	46318.00
37.0232	46319.00
37.0399	46320.00
37.0573	46321.00
37.0754	46322.00
37.0942	46323.00
37.1136	46324.00
37.1336	46325.00
37.1543	46326.00
37.1755	46327.00
37.1972	46328.00
37.2195	46329.00
37.2423	46330.00
37.2656	46331.00
37.2894	46332.00
37.3137	46333.00
37.3384	46334.00
37.3636	46335.00
37.3892	46336.00
37.4153	46337.00
37.4418	46338.00
37.4687	46339.00
37.4960	46340.00
37.5237	46341.00
37.5518	46342.00
37.5803	46343.00
37.6092	46344.00
37.6384	46345.00
37.6679	46346.00
37.6979	46347.00
37.7281	46348.00
37.7587	46349.00
37.7897	46350.00
37.8209	46351.00
37.8525	46352.00
37.8844	46353.00
37.9166	46354.00
37.9491	46355.00
37.9819	46356.00
38.0151	46357.00
38.0484	46358.00
38.0817	46359.00
38.1151	46360.00
38.1484	46361.00
38.1817	46362.00
38.2150	46363.00
38.2484	46364.00
38.2817	46365.00
38.3150	46366.00
38.3484	46367.00
38.3817	46368.00
38.4150	46369.00
38.4484	46370.00
38.4817	46371.00
38.5150	46372.00
38.5484	46373.00
38.5817	46374.00
38.6150	46375.00
38.6484	46376.00
38.6817	46377.00
38.7150	46378.00
38.7484	46379.00
38.7817	46380.00
38.8150	46381.00
38.8484	46382.00
38.8817	46383.00
38.9150	46384.00
38.9484	46385.00
38.9817	46386.00
39.0150	46387.00
39.0483	46388.00
39.0817	46389.00
39.1150	46390.00
39.1483	46391.00
39.1817	46392.00
39.2150	46393.00
39.2483	46394.00
39.2817	46395.00
39.3150	46396.00
39.3483	46397.00
39.3817	46398.00
39.4150	46399.00
39.4483	46400.00
39.4817	46401.00
39.5150	46402.00
39.5483	46403.00
39.5817	46404.00
39.6150	46405.00
39.6483	46406.00
39.6817	46407.00
39.7150	46408.00
39.7483	46409.00
39.7817	46410.00
39.8150	46411.00
39.8483	46412.00
39.8816	46413.00
39.9150	46414.00
39.9483	46415.00
39.9816	46416.00
40.0150	46417.00
40.0483	46418.00
40.0816	46419.00
40.1150	46420.00
40.1483	46421.00
40.1816	46422.00
40.2150	46423.00
40.2483	46424.00
40.2816	46425.00
40.3150	46426.00
40.3483	46427.00
40.3816	46428.00
40.4150	46429.00
40.4483	46430.00
40.4816	46431.00
40.5150	46432.00
40.5483	46433.00
40.5816	46434.00
40.6150	46435.00
40.6483	46436.00
40.6816	46437.00
40.7150	46438.00
40.7483	46439.00
40.7816	46440.00
40.8149	46441.00
40.8483	46442.00
40.8816	46443.00
40.9149	46444.00
40.9294	46445.00
40.9629	46446.00
40.9954	46447.00
41.0267	46448.00
41.0569	46449.00
41.0860	46450.00
41.1140	46451.00
41.1408	46452.00
41.1666	46453.00
41.1912	46454.00
41.2147	46455.00
41.2371	46456.00
41.2583	46457.00
41.2785	46458.00
41.2975	46459.00
41.3154	46460.00
41.3322	46461.00
41.3479	46462.00
41.3624	46463.00
41.3758	46464.00
41.3881	46465.00
41.3993	46466.00
41.4094	46467.00
41.4184	46468.00
41.4262	46469.00
41.4329	46470.00
41.4385	46471.00
41.4430	46472.00
41.4463	46473.00
41.4486	46474.00
41.4497	46475.00
41.4500	46476.00
41.4500	46507.00
41.4500	46507.00
