# Supplementary material for: OpenTrack simulation model files and output dataset for a copenhagen suburban railway
Source: Data Brief. 2019 Apr 28;25:103952. doi: 10.1016/j.dib.2019.103952 (PMC6562172; doi:10.1016/j.dib.2019.103952)
Supplement: Supplementary file 2 — Multimedia component 2 [file mmc2.zip › Data files submitted/Test Generic for TRC/output/OT_110.vt]

//
// File: C:\OpenTrack\Test Generic for TRC\output/OT_110.vt
//
// Produced by OpenTrack: Fri Dec 14 17:12:58 2018
// Speed/Time of Course : 110
// Desc.: Stopping Follow
// Train: Regio:A SA ( 83 m; 123 t ) (83 m / 123 t)
// Train Speedtype: Reihe R
// Itineraries: 1: Home STA1 to end
// Scenario:  Adh. Outside: good / Adh. Tunnel: good / Delay: 5 / Global Perf.: 100.0 % / Course on Time Perf.: 100.0 % / Course Delay Perf.: 100.0 % / Step: 1.0 s / Time: 12:00:00 - 13:30:00
//
// Type    : OT_TimeXPlot
// Desc.   : OT_vt
// x-Legend: [s]
// y-Legend: [km/h]
//
44172.00	0.0
44202.00	0.0
44203.00	4.7
44204.00	9.4
44205.00	14.0
44206.00	18.7
44207.00	23.4
44208.00	28.1
44209.00	32.8
44210.00	37.4
44211.00	41.8
44212.00	45.8
44213.00	49.4
44214.00	52.7
44215.00	55.8
44216.00	58.6
44217.00	61.4
44218.00	63.9
44219.00	66.4
44220.00	68.8
44221.00	71.0
44222.00	73.2
44223.00	75.3
44224.00	77.3
44225.00	79.3
44226.00	81.2
44227.00	83.0
44228.00	84.8
44229.00	86.5
44230.00	88.2
44231.00	89.9
44232.00	91.5
44233.00	93.1
44234.00	94.6
44235.00	96.1
44236.00	97.6
44237.00	99.0
44238.00	100.4
44239.00	101.8
44240.00	103.2
44241.00	104.5
44242.00	105.8
44243.00	107.1
44244.00	108.3
44245.00	109.6
44246.00	110.8
44247.00	112.0
44248.00	113.1
44249.00	114.3
44250.00	115.4
44251.00	116.5
44252.00	117.6
44253.00	118.7
44254.00	119.7
44255.00	120.0
44256.00	120.0
44257.00	120.0
44258.00	120.0
44259.00	120.0
44260.00	120.0
44261.00	120.0
44262.00	120.0
44263.00	120.0
44264.00	120.0
44265.00	120.0
44266.00	120.0
44267.00	120.0
44268.00	120.0
44269.00	120.0
44270.00	120.0
44271.00	120.0
44272.00	120.0
44273.00	120.0
44274.00	120.0
44275.00	120.0
44276.00	120.0
44277.00	120.0
44278.00	120.0
44279.00	120.0
44280.00	120.0
44281.00	120.0
44282.00	120.0
44283.00	120.0
44284.00	120.0
44285.00	120.0
44286.00	120.0
44287.00	120.0
44288.00	120.0
44289.00	120.0
44290.00	120.0
44291.00	120.0
44292.00	120.0
44293.00	120.0
44294.00	120.0
44295.00	120.0
44296.00	120.0
44297.00	120.0
44298.00	120.0
44299.00	120.0
44300.00	120.0
44301.00	120.0
44302.00	120.0
44303.00	120.0
44304.00	120.0
44305.00	120.0
44306.00	120.0
44307.00	120.0
44308.00	120.0
44309.00	120.0
44310.00	120.0
44311.00	120.0
44312.00	120.0
44313.00	120.0
44314.00	120.0
44315.00	120.0
44316.00	120.0
44317.00	120.0
44318.00	120.0
44319.00	120.0
44320.00	120.0
44321.00	120.0
44322.00	120.0
44323.00	120.0
44324.00	120.0
44325.00	120.0
44326.00	120.0
44327.00	120.0
44328.00	120.0
44329.00	120.0
44330.00	120.0
44331.00	120.0
44332.00	120.0
44333.00	120.0
44334.00	120.0
44335.00	120.0
44336.00	120.0
44337.00	120.0
44338.00	120.0
44339.00	120.0
44340.00	120.0
44341.00	120.0
44342.00	120.0
44343.00	120.0
44344.00	120.0
44345.00	120.0
44346.00	120.0
44347.00	120.0
44348.00	120.0
44349.00	120.0
44350.00	120.0
44351.00	120.0
44352.00	120.0
44353.00	120.0
44354.00	120.0
44355.00	120.0
44356.00	120.0
44357.00	120.0
44358.00	118.8
44359.00	114.8
44360.00	110.8
44361.00	106.8
44362.00	102.7
44363.00	98.7
44364.00	94.7
44365.00	90.6
44366.00	86.6
44367.00	82.6
44368.00	78.6
44369.00	74.5
44370.00	70.5
44371.00	66.5
44372.00	62.4
44373.00	58.4
44374.00	54.4
44375.00	50.4
44376.00	46.3
44377.00	42.3
44378.00	38.3
44379.00	34.2
44380.00	30.2
44381.00	26.2
44382.00	22.2
44383.00	18.1
44384.00	14.1
44385.00	10.1
44386.00	6.0
44387.00	2.0
44388.00	0.0
44478.00	0.0
44479.00	4.7
44480.00	9.4
44481.00	14.0
44482.00	18.7
44483.00	23.4
44484.00	28.1
44485.00	32.8
44486.00	37.4
44487.00	41.8
44488.00	45.8
44489.00	49.4
44490.00	52.7
44491.00	55.8
44492.00	58.6
44493.00	61.4
44494.00	63.9
44495.00	66.4
44496.00	68.8
44497.00	71.0
44498.00	73.2
44499.00	75.3
44500.00	77.3
44501.00	79.3
44502.00	81.2
44503.00	83.0
44504.00	84.8
44505.00	86.5
44506.00	88.2
44507.00	89.9
44508.00	91.5
44509.00	93.1
44510.00	94.6
44511.00	96.1
44512.00	97.6
44513.00	99.0
44514.00	100.4
44515.00	101.8
44516.00	103.2
44517.00	104.5
44518.00	105.8
44519.00	107.1
44520.00	108.3
44521.00	109.6
44522.00	110.8
44523.00	112.0
44524.00	113.1
44525.00	114.3
44526.00	115.4
44527.00	116.5
44528.00	117.6
44529.00	118.7
44530.00	119.7
44531.00	120.0
44532.00	120.0
44533.00	120.0
44534.00	120.0
44535.00	120.0
44536.00	120.0
44537.00	120.0
44538.00	120.0
44539.00	120.0
44540.00	120.0
44541.00	120.0
44542.00	120.0
44543.00	120.0
44544.00	120.0
44545.00	120.0
44546.00	120.0
44547.00	120.0
44548.00	120.0
44549.00	120.0
44550.00	120.0
44551.00	120.0
44552.00	120.0
44553.00	120.0
44554.00	120.0
44555.00	120.0
44556.00	120.0
44557.00	120.0
44558.00	120.0
44559.00	120.0
44560.00	120.0
44561.00	120.0
44562.00	120.0
44563.00	120.0
44564.00	120.0
44565.00	120.0
44566.00	120.0
44567.00	120.0
44568.00	120.0
44569.00	120.0
44570.00	120.0
44571.00	120.0
44572.00	120.0
44573.00	120.0
44574.00	120.0
44575.00	120.0
44576.00	120.0
44577.00	120.0
44578.00	120.0
44579.00	120.0
44580.00	120.0
44581.00	120.0
44582.00	120.0
44583.00	120.0
44584.00	120.0
44585.00	120.0
44586.00	120.0
44587.00	120.0
44588.00	120.0
44589.00	120.0
44590.00	120.0
44591.00	120.0
44592.00	120.0
44593.00	120.0
44594.00	120.0
44595.00	120.0
44596.00	120.0
44597.00	120.0
44598.00	120.0
44599.00	120.0
44600.00	120.0
44601.00	120.0
44602.00	120.0
44603.00	120.0
44604.00	120.0
44605.00	120.0
44606.00	120.0
44607.00	120.0
44608.00	120.0
44609.00	120.0
44610.00	120.0
44611.00	120.0
44612.00	120.0
44613.00	120.0
44614.00	120.0
44615.00	120.0
44616.00	120.0
44617.00	120.0
44618.00	120.0
44619.00	118.8
44620.00	114.8
44621.00	110.8
44622.00	106.8
44623.00	102.7
44624.00	98.7
44625.00	94.7
44626.00	90.6
44627.00	86.6
44628.00	82.6
44629.00	78.6
44630.00	74.5
44631.00	70.5
44632.00	66.5
44633.00	62.4
44634.00	58.4
44635.00	54.4
44636.00	50.4
44637.00	46.3
44638.00	42.3
44639.00	38.3
44640.00	34.2
44641.00	30.2
44642.00	26.2
44643.00	22.2
44644.00	18.1
44645.00	14.1
44646.00	10.1
44647.00	6.0
44648.00	2.0
44649.00	0.0
44739.00	0.0
44740.00	4.7
44741.00	9.4
44742.00	14.0
44743.00	18.7
44744.00	23.4
44745.00	28.1
44746.00	32.8
44747.00	37.4
44748.00	41.8
44749.00	45.8
44750.00	49.4
44751.00	52.7
44752.00	55.8
44753.00	58.6
44754.00	61.4
44755.00	63.9
44756.00	66.4
44757.00	68.8
44758.00	71.0
44759.00	73.2
44760.00	75.3
44761.00	77.3
44762.00	79.3
44763.00	81.2
44764.00	83.0
44765.00	84.8
44766.00	86.5
44767.00	88.2
44768.00	89.9
44769.00	91.5
44770.00	93.1
44771.00	94.6
44772.00	96.1
44773.00	97.6
44774.00	99.0
44775.00	100.4
44776.00	101.8
44777.00	103.2
44778.00	104.5
44779.00	105.8
44780.00	107.1
44781.00	108.3
44782.00	109.6
44783.00	110.8
44784.00	112.0
44785.00	113.1
44786.00	114.3
44787.00	115.4
44788.00	116.5
44789.00	117.6
44790.00	118.7
44791.00	119.7
44792.00	120.0
44793.00	120.0
44794.00	120.0
44795.00	120.0
44796.00	120.0
44797.00	120.0
44798.00	120.0
44799.00	120.0
44800.00	120.0
44801.00	120.0
44802.00	120.0
44803.00	120.0
44804.00	120.0
44805.00	120.0
44806.00	120.0
44807.00	120.0
44808.00	120.0
44809.00	120.0
44810.00	120.0
44811.00	120.0
44812.00	120.0
44813.00	120.0
44814.00	120.0
44815.00	120.0
44816.00	120.0
44817.00	120.0
44818.00	120.0
44819.00	120.0
44820.00	120.0
44821.00	120.0
44822.00	120.0
44823.00	120.0
44824.00	120.0
44825.00	120.0
44826.00	120.0
44827.00	120.0
44828.00	120.0
44829.00	120.0
44830.00	120.0
44831.00	120.0
44832.00	120.0
44833.00	120.0
44834.00	120.0
44835.00	120.0
44836.00	120.0
44837.00	120.0
44838.00	120.0
44839.00	120.0
44840.00	120.0
44841.00	120.0
44842.00	120.0
44843.00	120.0
44844.00	120.0
44845.00	120.0
44846.00	120.0
44847.00	120.0
44848.00	120.0
44849.00	120.0
44850.00	120.0
44851.00	120.0
44852.00	120.0
44853.00	120.0
44854.00	120.0
44855.00	120.0
44856.00	120.0
44857.00	120.0
44858.00	120.0
44859.00	120.0
44860.00	120.0
44861.00	120.0
44862.00	120.0
44863.00	120.0
44864.00	120.0
44865.00	120.0
44866.00	120.0
44867.00	120.0
44868.00	120.0
44869.00	120.0
44870.00	120.0
44871.00	120.0
44872.00	120.0
44873.00	120.0
44874.00	120.0
44875.00	120.0
44876.00	120.0
44877.00	120.0
44878.00	120.0
44879.00	120.0
44880.00	118.8
44881.00	114.8
44882.00	110.8
44883.00	106.8
44884.00	102.7
44885.00	98.7
44886.00	94.7
44887.00	90.6
44888.00	86.6
44889.00	82.6
44890.00	78.6
44891.00	74.5
44892.00	70.5
44893.00	66.5
44894.00	62.4
44895.00	58.4
44896.00	54.4
44897.00	50.4
44898.00	46.3
44899.00	42.3
44900.00	38.3
44901.00	34.2
44902.00	30.2
44903.00	26.2
44904.00	22.2
44905.00	18.1
44906.00	14.1
44907.00	10.1
44908.00	6.0
44909.00	2.0
44910.00	0.0
45000.00	0.0
45001.00	4.7
45002.00	9.4
45003.00	14.0
45004.00	18.7
45005.00	23.4
45006.00	28.1
45007.00	32.8
45008.00	37.4
45009.00	41.8
45010.00	45.8
45011.00	49.4
45012.00	52.7
45013.00	55.8
45014.00	58.6
45015.00	61.4
45016.00	63.9
45017.00	66.4
45018.00	68.8
45019.00	71.0
45020.00	73.2
45021.00	75.3
45022.00	77.3
45023.00	79.3
45024.00	81.2
45025.00	83.0
45026.00	84.8
45027.00	86.5
45028.00	88.2
45029.00	89.9
45030.00	91.5
45031.00	93.1
45032.00	94.6
45033.00	96.1
45034.00	97.6
45035.00	99.0
45036.00	100.4
45037.00	101.8
45038.00	103.2
45039.00	104.5
45040.00	105.8
45041.00	107.1
45042.00	108.3
45043.00	109.6
45044.00	110.8
45045.00	112.0
45046.00	113.1
45047.00	114.3
45048.00	115.4
45049.00	116.5
45050.00	117.6
45051.00	118.7
45052.00	119.7
45053.00	120.0
45054.00	120.0
45055.00	120.0
45056.00	120.0
45057.00	120.0
45058.00	120.0
45059.00	120.0
45060.00	120.0
45061.00	120.0
45062.00	120.0
45063.00	120.0
45064.00	120.0
45065.00	120.0
45066.00	120.0
45067.00	120.0
45068.00	120.0
45069.00	120.0
45070.00	120.0
45071.00	120.0
45072.00	120.0
45073.00	120.0
45074.00	120.0
45075.00	120.0
45076.00	120.0
45077.00	120.0
45078.00	120.0
45079.00	120.0
45080.00	120.0
45081.00	120.0
45082.00	120.0
45083.00	120.0
45084.00	120.0
45085.00	120.0
45086.00	120.0
45087.00	120.0
45088.00	120.0
45089.00	120.0
45090.00	120.0
45091.00	120.0
45092.00	120.0
45093.00	120.0
45094.00	120.0
45095.00	120.0
45096.00	120.0
45097.00	120.0
45098.00	120.0
45099.00	120.0
45100.00	120.0
45101.00	120.0
45102.00	120.0
45103.00	120.0
45104.00	120.0
45105.00	120.0
45106.00	120.0
45107.00	120.0
45108.00	120.0
45109.00	120.0
45110.00	120.0
45111.00	120.0
45112.00	120.0
45113.00	120.0
45114.00	120.0
45115.00	120.0
45116.00	120.0
45117.00	120.0
45118.00	120.0
45119.00	120.0
45120.00	120.0
45121.00	120.0
45122.00	120.0
45123.00	120.0
45124.00	120.0
45125.00	120.0
45126.00	120.0
45127.00	120.0
45128.00	120.0
45129.00	120.0
45130.00	120.0
45131.00	120.0
45132.00	120.0
45133.00	120.0
45134.00	120.0
45135.00	120.0
45136.00	120.0
45137.00	120.0
45138.00	120.0
45139.00	120.0
45140.00	120.0
45141.00	118.8
45142.00	114.8
45143.00	110.8
45144.00	106.8
45145.00	102.7
45146.00	98.7
45147.00	94.7
45148.00	90.6
45149.00	86.6
45150.00	82.6
45151.00	78.6
45152.00	74.5
45153.00	70.5
45154.00	66.5
45155.00	62.4
45156.00	58.4
45157.00	54.4
45158.00	50.4
45159.00	46.3
45160.00	42.3
45161.00	38.3
45162.00	34.2
45163.00	30.2
45164.00	26.2
45165.00	22.2
45166.00	18.1
45167.00	14.1
45168.00	10.1
45169.00	6.0
45170.00	2.0
45171.00	0.0
45261.00	0.0
45262.00	4.7
45263.00	9.4
45264.00	14.0
45265.00	18.7
45266.00	23.4
45267.00	28.1
45268.00	32.8
45269.00	37.4
45270.00	41.8
45271.00	45.8
45272.00	49.4
45273.00	52.7
45274.00	55.8
45275.00	58.6
45276.00	61.4
45277.00	63.9
45278.00	66.4
45279.00	68.8
45280.00	71.0
45281.00	73.2
45282.00	75.3
45283.00	77.3
45284.00	79.3
45285.00	81.2
45286.00	83.0
45287.00	84.8
45288.00	86.5
45289.00	88.2
45290.00	89.9
45291.00	91.5
45292.00	93.1
45293.00	94.6
45294.00	96.1
45295.00	97.6
45296.00	99.0
45297.00	100.4
45298.00	101.8
45299.00	103.2
45300.00	104.5
45301.00	105.8
45302.00	107.1
45303.00	108.3
45304.00	109.6
45305.00	110.8
45306.00	112.0
45307.00	113.1
45308.00	114.3
45309.00	115.4
45310.00	116.5
45311.00	117.6
45312.00	118.7
45313.00	119.7
45314.00	120.0
45315.00	120.0
45316.00	120.0
45317.00	120.0
45318.00	120.0
45319.00	120.0
45320.00	120.0
45321.00	120.0
45322.00	120.0
45323.00	120.0
45324.00	120.0
45325.00	120.0
45326.00	120.0
45327.00	120.0
45328.00	120.0
45329.00	120.0
45330.00	120.0
45331.00	120.0
45332.00	120.0
45333.00	120.0
45334.00	120.0
45335.00	120.0
45336.00	120.0
45337.00	120.0
45338.00	120.0
45339.00	120.0
45340.00	120.0
45341.00	120.0
45342.00	120.0
45343.00	120.0
45344.00	120.0
45345.00	120.0
45346.00	120.0
45347.00	120.0
45348.00	120.0
45349.00	120.0
45350.00	120.0
45351.00	120.0
45352.00	120.0
45353.00	120.0
45354.00	120.0
45355.00	120.0
45356.00	120.0
45357.00	120.0
45358.00	120.0
45359.00	120.0
45360.00	120.0
45361.00	120.0
45362.00	120.0
45363.00	120.0
45364.00	120.0
45365.00	120.0
45366.00	120.0
45367.00	120.0
45368.00	120.0
45369.00	120.0
45370.00	120.0
45371.00	120.0
45372.00	120.0
45373.00	120.0
45374.00	120.0
45375.00	120.0
45376.00	120.0
45377.00	120.0
45378.00	120.0
45379.00	120.0
45380.00	120.0
45381.00	120.0
45382.00	120.0
45383.00	120.0
45384.00	120.0
45385.00	120.0
45386.00	120.0
45387.00	120.0
45388.00	120.0
45389.00	120.0
45390.00	120.0
45391.00	120.0
45392.00	120.0
45393.00	120.0
45394.00	120.0
45395.00	120.0
45396.00	120.0
45397.00	120.0
45398.00	120.0
45399.00	120.0
45400.00	120.0
45401.00	120.0
45402.00	118.8
45403.00	114.8
45404.00	110.8
45405.00	106.8
45406.00	102.7
45407.00	98.7
45408.00	94.7
45409.00	90.6
45410.00	86.6
45411.00	82.6
45412.00	78.6
45413.00	74.5
45414.00	70.5
45415.00	66.5
45416.00	62.4
45417.00	58.4
45418.00	54.4
45419.00	50.4
45420.00	46.3
45421.00	42.3
45422.00	38.3
45423.00	34.2
45424.00	30.2
45425.00	26.2
45426.00	22.2
45427.00	18.1
45428.00	14.1
45429.00	10.1
45430.00	6.0
45431.00	2.0
45432.00	0.0
45522.00	0.0
45523.00	4.7
45524.00	9.4
45525.00	14.0
45526.00	18.7
45527.00	23.4
45528.00	28.1
45529.00	32.8
45530.00	37.4
45531.00	41.8
45532.00	45.8
45533.00	49.4
45534.00	52.7
45535.00	55.8
45536.00	58.6
45537.00	61.4
45538.00	63.9
45539.00	66.4
45540.00	68.8
45541.00	71.0
45542.00	73.2
45543.00	75.3
45544.00	77.3
45545.00	79.3
45546.00	81.2
45547.00	83.0
45548.00	84.8
45549.00	86.5
45550.00	88.2
45551.00	89.9
45552.00	91.5
45553.00	93.1
45554.00	94.6
45555.00	96.1
45556.00	97.6
45557.00	99.0
45558.00	100.4
45559.00	101.8
45560.00	103.2
45561.00	104.5
45562.00	105.8
45563.00	107.1
45564.00	108.3
45565.00	109.6
45566.00	110.8
45567.00	112.0
45568.00	113.1
45569.00	114.3
45570.00	115.4
45571.00	116.5
45572.00	117.6
45573.00	118.7
45574.00	119.7
45575.00	120.0
45576.00	120.0
45577.00	120.0
45578.00	120.0
45579.00	120.0
45580.00	120.0
45581.00	120.0
45582.00	120.0
45583.00	120.0
45584.00	120.0
45585.00	120.0
45586.00	120.0
45587.00	120.0
45588.00	120.0
45589.00	120.0
45590.00	120.0
45591.00	120.0
45592.00	120.0
45593.00	120.0
45594.00	120.0
45595.00	120.0
45596.00	120.0
45597.00	120.0
45598.00	120.0
45599.00	120.0
45600.00	120.0
45601.00	120.0
45602.00	120.0
45603.00	120.0
45604.00	120.0
45605.00	120.0
45606.00	120.0
45607.00	120.0
45608.00	120.0
45609.00	120.0
45610.00	120.0
45611.00	120.0
45612.00	120.0
45613.00	120.0
45614.00	120.0
45615.00	120.0
45616.00	120.0
45617.00	120.0
45618.00	120.0
45619.00	120.0
45620.00	120.0
45621.00	120.0
45622.00	120.0
45623.00	120.0
45624.00	120.0
45625.00	120.0
45626.00	120.0
45627.00	120.0
45628.00	120.0
45629.00	120.0
45630.00	120.0
45631.00	120.0
45632.00	120.0
45633.00	120.0
45634.00	120.0
45635.00	120.0
45636.00	120.0
45637.00	120.0
45638.00	120.0
45639.00	120.0
45640.00	120.0
45641.00	120.0
45642.00	120.0
45643.00	120.0
45644.00	120.0
45645.00	120.0
45646.00	120.0
45647.00	120.0
45648.00	120.0
45649.00	120.0
45650.00	120.0
45651.00	120.0
45652.00	120.0
45653.00	120.0
45654.00	120.0
45655.00	120.0
45656.00	120.0
45657.00	120.0
45658.00	120.0
45659.00	120.0
45660.00	120.0
45661.00	120.0
45662.00	120.0
45663.00	118.8
45664.00	114.8
45665.00	110.8
45666.00	106.8
45667.00	102.7
45668.00	98.7
45669.00	94.7
45670.00	90.6
45671.00	86.6
45672.00	82.6
45673.00	78.6
45674.00	74.5
45675.00	70.5
45676.00	66.5
45677.00	62.4
45678.00	58.4
45679.00	54.4
45680.00	50.4
45681.00	46.3
45682.00	42.3
45683.00	38.3
45684.00	34.2
45685.00	30.2
45686.00	26.2
45687.00	22.2
45688.00	18.1
45689.00	14.1
45690.00	10.1
45691.00	6.0
45692.00	2.0
45693.00	0.0
45783.00	0.0
45784.00	4.7
45785.00	9.4
45786.00	14.0
45787.00	18.7
45788.00	23.4
45789.00	28.1
45790.00	32.8
45791.00	37.4
45792.00	41.8
45793.00	45.8
45794.00	49.4
45795.00	52.7
45796.00	55.8
45797.00	58.6
45798.00	61.4
45799.00	63.9
45800.00	66.4
45801.00	68.8
45802.00	71.0
45803.00	73.2
45804.00	75.3
45805.00	77.3
45806.00	79.3
45807.00	81.2
45808.00	83.0
45809.00	84.8
45810.00	86.5
45811.00	88.2
45812.00	89.9
45813.00	91.5
45814.00	93.1
45815.00	94.6
45816.00	96.1
45817.00	97.6
45818.00	99.0
45819.00	100.4
45820.00	101.8
45821.00	103.2
45822.00	104.5
45823.00	105.8
45824.00	107.1
45825.00	108.3
45826.00	109.6
45827.00	110.8
45828.00	112.0
45829.00	113.1
45830.00	114.3
45831.00	115.4
45832.00	116.5
45833.00	117.6
45834.00	118.7
45835.00	119.7
45836.00	120.0
45837.00	120.0
45838.00	120.0
45839.00	120.0
45840.00	120.0
45841.00	120.0
45842.00	120.0
45843.00	120.0
45844.00	120.0
45845.00	120.0
45846.00	120.0
45847.00	120.0
45848.00	120.0
45849.00	120.0
45850.00	120.0
45851.00	120.0
45852.00	120.0
45853.00	120.0
45854.00	120.0
45855.00	120.0
45856.00	120.0
45857.00	120.0
45858.00	120.0
45859.00	120.0
45860.00	120.0
45861.00	120.0
45862.00	120.0
45863.00	120.0
45864.00	120.0
45865.00	120.0
45866.00	120.0
45867.00	120.0
45868.00	120.0
45869.00	120.0
45870.00	120.0
45871.00	120.0
45872.00	120.0
45873.00	120.0
45874.00	120.0
45875.00	120.0
45876.00	120.0
45877.00	120.0
45878.00	120.0
45879.00	120.0
45880.00	120.0
45881.00	120.0
45882.00	120.0
45883.00	120.0
45884.00	120.0
45885.00	120.0
45886.00	120.0
45887.00	120.0
45888.00	120.0
45889.00	120.0
45890.00	120.0
45891.00	120.0
45892.00	120.0
45893.00	120.0
45894.00	120.0
45895.00	120.0
45896.00	120.0
45897.00	120.0
45898.00	120.0
45899.00	120.0
45900.00	120.0
45901.00	120.0
45902.00	120.0
45903.00	120.0
45904.00	120.0
45905.00	120.0
45906.00	120.0
45907.00	120.0
45908.00	120.0
45909.00	120.0
45910.00	120.0
45911.00	120.0
45912.00	120.0
45913.00	120.0
45914.00	120.0
45915.00	120.0
45916.00	120.0
45917.00	120.0
45918.00	120.0
45919.00	120.0
45920.00	120.0
45921.00	120.0
45922.00	120.0
45923.00	120.0
45924.00	118.8
45925.00	114.8
45926.00	110.8
45927.00	106.8
45928.00	102.7
45929.00	98.7
45930.00	94.7
45931.00	90.6
45932.00	86.6
45933.00	82.6
45934.00	78.6
45935.00	74.5
45936.00	70.5
45937.00	66.5
45938.00	62.4
45939.00	58.4
45940.00	54.4
45941.00	50.4
45942.00	46.3
45943.00	42.3
45944.00	38.3
45945.00	34.2
45946.00	30.2
45947.00	26.2
45948.00	22.2
45949.00	18.1
45950.00	14.1
45951.00	10.1
45952.00	6.0
45953.00	2.0
45954.00	0.0
46044.00	0.0
46045.00	4.7
46046.00	9.4
46047.00	14.0
46048.00	18.7
46049.00	23.4
46050.00	28.1
46051.00	32.8
46052.00	37.4
46053.00	41.8
46054.00	45.8
46055.00	49.4
46056.00	52.7
46057.00	55.8
46058.00	58.6
46059.00	61.4
46060.00	63.9
46061.00	66.4
46062.00	68.8
46063.00	71.0
46064.00	73.2
46065.00	75.3
46066.00	77.3
46067.00	79.3
46068.00	81.2
46069.00	83.0
46070.00	84.8
46071.00	86.5
46072.00	88.2
46073.00	89.9
46074.00	91.5
46075.00	93.1
46076.00	94.6
46077.00	96.1
46078.00	97.6
46079.00	99.0
46080.00	100.4
46081.00	101.8
46082.00	103.2
46083.00	104.5
46084.00	105.8
46085.00	107.1
46086.00	108.3
46087.00	109.6
46088.00	110.8
46089.00	112.0
46090.00	113.1
46091.00	114.3
46092.00	115.4
46093.00	116.5
46094.00	117.6
46095.00	118.7
46096.00	119.7
46097.00	120.0
46098.00	120.0
46099.00	120.0
46100.00	120.0
46101.00	120.0
46102.00	120.0
46103.00	120.0
46104.00	120.0
46105.00	120.0
46106.00	120.0
46107.00	120.0
46108.00	120.0
46109.00	120.0
46110.00	120.0
46111.00	120.0
46112.00	120.0
46113.00	120.0
46114.00	120.0
46115.00	120.0
46116.00	120.0
46117.00	120.0
46118.00	120.0
46119.00	120.0
46120.00	120.0
46121.00	120.0
46122.00	120.0
46123.00	120.0
46124.00	120.0
46125.00	120.0
46126.00	120.0
46127.00	120.0
46128.00	120.0
46129.00	120.0
46130.00	120.0
46131.00	120.0
46132.00	120.0
46133.00	120.0
46134.00	120.0
46135.00	120.0
46136.00	120.0
46137.00	120.0
46138.00	120.0
46139.00	120.0
46140.00	120.0
46141.00	120.0
46142.00	120.0
46143.00	120.0
46144.00	120.0
46145.00	120.0
46146.00	120.0
46147.00	120.0
46148.00	120.0
46149.00	120.0
46150.00	120.0
46151.00	120.0
46152.00	120.0
46153.00	120.0
46154.00	120.0
46155.00	120.0
46156.00	120.0
46157.00	120.0
46158.00	120.0
46159.00	120.0
46160.00	120.0
46161.00	120.0
46162.00	120.0
46163.00	120.0
46164.00	120.0
46165.00	120.0
46166.00	120.0
46167.00	120.0
46168.00	120.0
46169.00	120.0
46170.00	120.0
46171.00	120.0
46172.00	120.0
46173.00	120.0
46174.00	120.0
46175.00	120.0
46176.00	120.0
46177.00	120.0
46178.00	120.0
46179.00	120.0
46180.00	120.0
46181.00	120.0
46182.00	120.0
46183.00	120.0
46184.00	120.0
46185.00	118.8
46186.00	114.8
46187.00	110.8
46188.00	106.8
46189.00	102.7
46190.00	98.7
46191.00	94.7
46192.00	90.6
46193.00	86.6
46194.00	82.6
46195.00	78.6
46196.00	74.5
46197.00	70.5
46198.00	66.5
46199.00	62.4
46200.00	58.4
46201.00	54.4
46202.00	50.4
46203.00	46.3
46204.00	42.3
46205.00	38.3
46206.00	34.2
46207.00	30.2
46208.00	26.2
46209.00	22.2
46210.00	18.1
46211.00	14.1
46212.00	10.1
46213.00	6.0
46214.00	2.0
46215.00	0.0
46305.00	0.0
46306.00	4.7
46307.00	9.4
46308.00	14.0
46309.00	18.7
46310.00	23.4
46311.00	28.1
46312.00	32.8
46313.00	37.4
46314.00	41.8
46315.00	45.8
46316.00	49.4
46317.00	52.7
46318.00	55.8
46319.00	58.6
46320.00	61.4
46321.00	63.9
46322.00	66.4
46323.00	68.8
46324.00	71.0
46325.00	73.2
46326.00	75.3
46327.00	77.3
46328.00	79.3
46329.00	81.2
46330.00	83.0
46331.00	84.8
46332.00	86.5
46333.00	88.2
46334.00	89.9
46335.00	91.5
46336.00	93.1
46337.00	94.6
46338.00	96.1
46339.00	97.6
46340.00	99.0
46341.00	100.4
46342.00	101.8
46343.00	103.2
46344.00	104.5
46345.00	105.8
46346.00	107.1
46347.00	108.3
46348.00	109.6
46349.00	110.8
46350.00	112.0
46351.00	113.1
46352.00	114.3
46353.00	115.4
46354.00	116.5
46355.00	117.6
46356.00	118.7
46357.00	119.7
46358.00	120.0
46359.00	120.0
46360.00	120.0
46361.00	120.0
46362.00	120.0
46363.00	120.0
46364.00	120.0
46365.00	120.0
46366.00	120.0
46367.00	120.0
46368.00	120.0
46369.00	120.0
46370.00	120.0
46371.00	120.0
46372.00	120.0
46373.00	120.0
46374.00	120.0
46375.00	120.0
46376.00	120.0
46377.00	120.0
46378.00	120.0
46379.00	120.0
46380.00	120.0
46381.00	120.0
46382.00	120.0
46383.00	120.0
46384.00	120.0
46385.00	120.0
46386.00	120.0
46387.00	120.0
46388.00	120.0
46389.00	120.0
46390.00	120.0
46391.00	120.0
46392.00	120.0
46393.00	120.0
46394.00	120.0
46395.00	120.0
46396.00	120.0
46397.00	120.0
46398.00	120.0
46399.00	120.0
46400.00	120.0
46401.00	120.0
46402.00	120.0
46403.00	120.0
46404.00	120.0
46405.00	120.0
46406.00	120.0
46407.00	120.0
46408.00	120.0
46409.00	120.0
46410.00	120.0
46411.00	120.0
46412.00	120.0
46413.00	120.0
46414.00	120.0
46415.00	120.0
46416.00	120.0
46417.00	120.0
46418.00	120.0
46419.00	120.0
46420.00	120.0
46421.00	120.0
46422.00	120.0
46423.00	120.0
46424.00	120.0
46425.00	120.0
46426.00	120.0
46427.00	120.0
46428.00	120.0
46429.00	120.0
46430.00	120.0
46431.00	120.0
46432.00	120.0
46433.00	120.0
46434.00	120.0
46435.00	120.0
46436.00	120.0
46437.00	120.0
46438.00	120.0
46439.00	120.0
46440.00	120.0
46441.00	120.0
46442.00	120.0
46443.00	120.0
46444.00	120.0
46445.00	120.0
46446.00	118.8
46447.00	114.8
46448.00	110.8
46449.00	106.8
46450.00	102.7
46451.00	98.7
46452.00	94.7
46453.00	90.6
46454.00	86.6
46455.00	82.6
46456.00	78.6
46457.00	74.5
46458.00	70.5
46459.00	66.5
46460.00	62.4
46461.00	58.4
46462.00	54.4
46463.00	50.4
46464.00	46.3
46465.00	42.3
46466.00	38.3
46467.00	34.2
46468.00	30.2
46469.00	26.2
46470.00	22.2
46471.00	18.1
46472.00	14.1
46473.00	10.1
46474.00	6.0
46475.00	2.0
46476.00	0.0
46507.00	0.0
46507.00	0.0
