# Supplementary material for: OpenTrack simulation model files and output dataset for a copenhagen suburban railway
Source: Data Brief. 2019 Apr 28;25:103952. doi: 10.1016/j.dib.2019.103952 (PMC6562172; doi:10.1016/j.dib.2019.103952)
Supplement: Supplementary file 2 — Multimedia component 2 [file mmc2.zip › Data files submitted/Test Generic for TRC/output/OT_112.at]

//
// File: C:\OpenTrack\Test Generic for TRC\output/OT_112.at
//
// Produced by OpenTrack: Fri Dec 14 17:12:59 2018
// Acceleration/Time of Course: 112
// Desc.: Stopping Follow
// Train: Regio:A SA ( 83 m; 123 t ) (83 m / 123 t)
// Train Speedtype: Reihe R
// Itineraries: 1: Home STA1 to end
// Scenario:  Adh. Outside: good / Adh. Tunnel: good / Delay: 5 / Global Perf.: 100.0 % / Course on Time Perf.: 100.0 % / Course Delay Perf.: 100.0 % / Step: 1.0 s / Time: 12:00:00 - 13:30:00
//
// Type    : OT_TimeXPlot
// Desc.   : OT_at
// x-Legend: [s]
// y-Legend: [m/s^2]
//
44329.00	0.000
44359.00	0.000
44360.00	1.300
44361.00	1.300
44362.00	1.300
44363.00	1.300
44364.00	1.300
44365.00	1.300
44366.00	1.300
44367.00	1.300
44368.00	1.225
44369.00	1.100
44370.00	0.999
44371.00	0.913
44372.00	0.850
44373.00	0.802
44374.00	0.755
44375.00	0.715
44376.00	0.691
44377.00	0.651
44378.00	0.634
44379.00	0.602
44380.00	0.577
44381.00	0.561
44382.00	0.544
44383.00	0.527
44384.00	0.511
44385.00	0.494
44386.00	0.485
44387.00	0.476
44388.00	0.460
44389.00	0.451
44390.00	0.442
44391.00	0.425
44392.00	0.416
44393.00	0.407
44394.00	0.398
44395.00	0.390
44396.00	0.381
44397.00	0.380
44398.00	0.371
44399.00	0.362
44400.00	0.353
44401.00	0.344
44402.00	0.343
44403.00	0.334
44404.00	0.333
44405.00	0.324
44406.00	0.316
44407.00	0.315
44408.00	0.306
44409.00	0.305
44410.00	0.296
44411.00	0.295
44412.00	0.000
44413.00	0.000
44414.00	0.000
44415.00	0.000
44416.00	0.000
44417.00	0.000
44418.00	0.000
44419.00	0.000
44420.00	0.000
44421.00	0.000
44422.00	0.000
44423.00	0.000
44424.00	0.000
44425.00	0.000
44426.00	0.000
44427.00	0.000
44428.00	0.000
44429.00	0.000
44430.00	0.000
44431.00	0.000
44432.00	0.000
44433.00	0.000
44434.00	0.000
44435.00	0.000
44436.00	0.000
44437.00	0.000
44438.00	0.000
44439.00	0.000
44440.00	0.000
44441.00	0.000
44442.00	0.000
44443.00	0.000
44444.00	0.000
44445.00	0.000
44446.00	0.000
44447.00	0.000
44448.00	0.000
44449.00	0.000
44450.00	0.000
44451.00	0.000
44452.00	0.000
44453.00	0.000
44454.00	0.000
44455.00	0.000
44456.00	0.000
44457.00	0.000
44458.00	0.000
44459.00	0.000
44460.00	0.000
44461.00	0.000
44462.00	0.000
44463.00	0.000
44464.00	0.000
44465.00	0.000
44466.00	0.000
44467.00	0.000
44468.00	0.000
44469.00	0.000
44470.00	0.000
44471.00	0.000
44472.00	0.000
44473.00	0.000
44474.00	0.000
44475.00	0.000
44476.00	0.000
44477.00	0.000
44478.00	0.000
44479.00	0.000
44480.00	0.000
44481.00	0.000
44482.00	0.000
44483.00	0.000
44484.00	0.000
44485.00	0.000
44486.00	0.000
44487.00	0.000
44488.00	0.000
44489.00	0.000
44490.00	0.000
44491.00	0.000
44492.00	0.000
44493.00	0.000
44494.00	0.000
44495.00	0.000
44496.00	0.000
44497.00	0.000
44498.00	0.000
44499.00	0.000
44500.00	0.000
44501.00	0.000
44502.00	0.000
44503.00	0.000
44504.00	0.000
44505.00	0.000
44506.00	0.000
44507.00	0.000
44508.00	0.000
44509.00	0.000
44510.00	0.000
44511.00	0.000
44512.00	0.000
44513.00	0.000
44514.00	0.000
44515.00	-1.119
44516.00	-1.119
44517.00	-1.119
44518.00	-1.119
44519.00	-1.119
44520.00	-1.119
44521.00	-1.119
44522.00	-1.119
44523.00	-1.119
44524.00	-1.119
44525.00	-1.119
44526.00	-1.119
44527.00	-1.119
44528.00	-1.119
44529.00	-1.119
44530.00	-1.119
44531.00	-1.119
44532.00	-1.119
44533.00	-1.119
44534.00	-1.119
44535.00	-1.119
44536.00	-1.119
44537.00	-1.119
44538.00	-1.119
44539.00	-1.119
44540.00	-1.119
44541.00	-1.119
44542.00	-1.119
44543.00	-1.119
44544.00	-1.119
44545.00	0.000
44635.00	0.000
44636.00	1.300
44637.00	1.300
44638.00	1.300
44639.00	1.300
44640.00	1.300
44641.00	1.300
44642.00	1.300
44643.00	1.300
44644.00	1.225
44645.00	1.100
44646.00	0.999
44647.00	0.913
44648.00	0.850
44649.00	0.802
44650.00	0.755
44651.00	0.715
44652.00	0.691
44653.00	0.651
44654.00	0.634
44655.00	0.602
44656.00	0.577
44657.00	0.561
44658.00	0.544
44659.00	0.527
44660.00	0.511
44661.00	0.494
44662.00	0.485
44663.00	0.476
44664.00	0.460
44665.00	0.451
44666.00	0.442
44667.00	0.425
44668.00	0.416
44669.00	0.407
44670.00	0.398
44671.00	0.390
44672.00	0.381
44673.00	0.380
44674.00	0.371
44675.00	0.362
44676.00	0.353
44677.00	0.344
44678.00	0.343
44679.00	0.334
44680.00	0.333
44681.00	0.324
44682.00	0.316
44683.00	0.315
44684.00	0.306
44685.00	0.305
44686.00	0.296
44687.00	0.295
44688.00	0.000
44689.00	0.000
44690.00	0.000
44691.00	0.000
44692.00	0.000
44693.00	0.000
44694.00	0.000
44695.00	0.000
44696.00	0.000
44697.00	0.000
44698.00	0.000
44699.00	0.000
44700.00	0.000
44701.00	0.000
44702.00	0.000
44703.00	0.000
44704.00	0.000
44705.00	0.000
44706.00	0.000
44707.00	0.000
44708.00	0.000
44709.00	0.000
44710.00	0.000
44711.00	0.000
44712.00	0.000
44713.00	0.000
44714.00	0.000
44715.00	0.000
44716.00	0.000
44717.00	0.000
44718.00	0.000
44719.00	0.000
44720.00	0.000
44721.00	0.000
44722.00	0.000
44723.00	0.000
44724.00	0.000
44725.00	0.000
44726.00	0.000
44727.00	0.000
44728.00	0.000
44729.00	0.000
44730.00	0.000
44731.00	0.000
44732.00	0.000
44733.00	0.000
44734.00	0.000
44735.00	0.000
44736.00	0.000
44737.00	0.000
44738.00	0.000
44739.00	0.000
44740.00	0.000
44741.00	0.000
44742.00	0.000
44743.00	0.000
44744.00	0.000
44745.00	0.000
44746.00	0.000
44747.00	0.000
44748.00	0.000
44749.00	0.000
44750.00	0.000
44751.00	0.000
44752.00	0.000
44753.00	0.000
44754.00	0.000
44755.00	0.000
44756.00	0.000
44757.00	0.000
44758.00	0.000
44759.00	0.000
44760.00	0.000
44761.00	0.000
44762.00	0.000
44763.00	0.000
44764.00	0.000
44765.00	0.000
44766.00	0.000
44767.00	0.000
44768.00	0.000
44769.00	0.000
44770.00	0.000
44771.00	0.000
44772.00	0.000
44773.00	0.000
44774.00	0.000
44775.00	0.000
44776.00	-1.119
44777.00	-1.119
44778.00	-1.119
44779.00	-1.119
44780.00	-1.119
44781.00	-1.119
44782.00	-1.119
44783.00	-1.119
44784.00	-1.119
44785.00	-1.119
44786.00	-1.119
44787.00	-1.119
44788.00	-1.119
44789.00	-1.119
44790.00	-1.119
44791.00	-1.119
44792.00	-1.119
44793.00	-1.119
44794.00	-1.119
44795.00	-1.119
44796.00	-1.119
44797.00	-1.119
44798.00	-1.119
44799.00	-1.119
44800.00	-1.119
44801.00	-1.119
44802.00	-1.119
44803.00	-1.119
44804.00	-1.119
44805.00	-1.119
44806.00	0.000
44896.00	0.000
44897.00	1.300
44898.00	1.300
44899.00	1.300
44900.00	1.300
44901.00	1.300
44902.00	1.300
44903.00	1.300
44904.00	1.300
44905.00	1.225
44906.00	1.100
44907.00	0.999
44908.00	0.913
44909.00	0.850
44910.00	0.802
44911.00	0.755
44912.00	0.715
44913.00	0.691
44914.00	0.651
44915.00	0.634
44916.00	0.602
44917.00	0.577
44918.00	0.561
44919.00	0.544
44920.00	0.527
44921.00	0.511
44922.00	0.494
44923.00	0.485
44924.00	0.476
44925.00	0.460
44926.00	0.451
44927.00	0.442
44928.00	0.425
44929.00	0.416
44930.00	0.407
44931.00	0.398
44932.00	0.390
44933.00	0.381
44934.00	0.380
44935.00	0.371
44936.00	0.362
44937.00	0.353
44938.00	0.344
44939.00	0.343
44940.00	0.334
44941.00	0.333
44942.00	0.324
44943.00	0.316
44944.00	0.315
44945.00	0.306
44946.00	0.305
44947.00	0.296
44948.00	0.295
44949.00	0.000
44950.00	0.000
44951.00	0.000
44952.00	0.000
44953.00	0.000
44954.00	0.000
44955.00	0.000
44956.00	0.000
44957.00	0.000
44958.00	0.000
44959.00	0.000
44960.00	0.000
44961.00	0.000
44962.00	0.000
44963.00	0.000
44964.00	0.000
44965.00	0.000
44966.00	0.000
44967.00	0.000
44968.00	0.000
44969.00	0.000
44970.00	0.000
44971.00	0.000
44972.00	0.000
44973.00	0.000
44974.00	0.000
44975.00	0.000
44976.00	0.000
44977.00	0.000
44978.00	0.000
44979.00	0.000
44980.00	0.000
44981.00	0.000
44982.00	0.000
44983.00	0.000
44984.00	0.000
44985.00	0.000
44986.00	0.000
44987.00	0.000
44988.00	0.000
44989.00	0.000
44990.00	0.000
44991.00	0.000
44992.00	0.000
44993.00	0.000
44994.00	0.000
44995.00	0.000
44996.00	0.000
44997.00	0.000
44998.00	0.000
44999.00	0.000
45000.00	0.000
45001.00	0.000
45002.00	0.000
45003.00	0.000
45004.00	0.000
45005.00	0.000
45006.00	0.000
45007.00	0.000
45008.00	0.000
45009.00	0.000
45010.00	0.000
45011.00	0.000
45012.00	0.000
45013.00	0.000
45014.00	0.000
45015.00	0.000
45016.00	0.000
45017.00	0.000
45018.00	0.000
45019.00	0.000
45020.00	0.000
45021.00	0.000
45022.00	0.000
45023.00	0.000
45024.00	0.000
45025.00	0.000
45026.00	0.000
45027.00	0.000
45028.00	0.000
45029.00	0.000
45030.00	0.000
45031.00	0.000
45032.00	0.000
45033.00	0.000
45034.00	0.000
45035.00	0.000
45036.00	0.000
45037.00	-1.119
45038.00	-1.119
45039.00	-1.119
45040.00	-1.119
45041.00	-1.119
45042.00	-1.119
45043.00	-1.119
45044.00	-1.119
45045.00	-1.119
45046.00	-1.119
45047.00	-1.119
45048.00	-1.119
45049.00	-1.119
45050.00	-1.119
45051.00	-1.119
45052.00	-1.119
45053.00	-1.119
45054.00	-1.119
45055.00	-1.119
45056.00	-1.119
45057.00	-1.119
45058.00	-1.119
45059.00	-1.119
45060.00	-1.119
45061.00	-1.119
45062.00	-1.119
45063.00	-1.119
45064.00	-1.119
45065.00	-1.119
45066.00	-1.119
45067.00	0.000
45157.00	0.000
45158.00	1.300
45159.00	1.300
45160.00	1.300
45161.00	1.300
45162.00	1.300
45163.00	1.300
45164.00	1.300
45165.00	1.300
45166.00	1.225
45167.00	1.100
45168.00	0.999
45169.00	0.913
45170.00	0.850
45171.00	0.802
45172.00	0.755
45173.00	0.715
45174.00	0.691
45175.00	0.651
45176.00	0.634
45177.00	0.602
45178.00	0.577
45179.00	0.561
45180.00	0.544
45181.00	0.527
45182.00	0.511
45183.00	0.494
45184.00	0.485
45185.00	0.476
45186.00	0.460
45187.00	0.451
45188.00	0.442
45189.00	0.425
45190.00	0.416
45191.00	0.407
45192.00	0.398
45193.00	0.390
45194.00	0.381
45195.00	0.380
45196.00	0.371
45197.00	0.362
45198.00	0.353
45199.00	0.344
45200.00	0.343
45201.00	0.334
45202.00	0.333
45203.00	0.324
45204.00	0.316
45205.00	0.315
45206.00	0.306
45207.00	0.305
45208.00	0.296
45209.00	0.295
45210.00	0.000
45211.00	0.000
45212.00	0.000
45213.00	0.000
45214.00	0.000
45215.00	0.000
45216.00	0.000
45217.00	0.000
45218.00	0.000
45219.00	0.000
45220.00	0.000
45221.00	0.000
45222.00	0.000
45223.00	0.000
45224.00	0.000
45225.00	0.000
45226.00	0.000
45227.00	0.000
45228.00	0.000
45229.00	0.000
45230.00	0.000
45231.00	0.000
45232.00	0.000
45233.00	0.000
45234.00	0.000
45235.00	0.000
45236.00	0.000
45237.00	0.000
45238.00	0.000
45239.00	0.000
45240.00	0.000
45241.00	0.000
45242.00	0.000
45243.00	0.000
45244.00	0.000
45245.00	0.000
45246.00	0.000
45247.00	0.000
45248.00	0.000
45249.00	0.000
45250.00	0.000
45251.00	0.000
45252.00	0.000
45253.00	0.000
45254.00	0.000
45255.00	0.000
45256.00	0.000
45257.00	0.000
45258.00	0.000
45259.00	0.000
45260.00	0.000
45261.00	0.000
45262.00	0.000
45263.00	0.000
45264.00	0.000
45265.00	0.000
45266.00	0.000
45267.00	0.000
45268.00	0.000
45269.00	0.000
45270.00	0.000
45271.00	0.000
45272.00	0.000
45273.00	0.000
45274.00	0.000
45275.00	0.000
45276.00	0.000
45277.00	0.000
45278.00	0.000
45279.00	0.000
45280.00	0.000
45281.00	0.000
45282.00	0.000
45283.00	0.000
45284.00	0.000
45285.00	0.000
45286.00	0.000
45287.00	0.000
45288.00	0.000
45289.00	0.000
45290.00	0.000
45291.00	0.000
45292.00	0.000
45293.00	0.000
45294.00	0.000
45295.00	0.000
45296.00	0.000
45297.00	0.000
45298.00	-1.119
45299.00	-1.119
45300.00	-1.119
45301.00	-1.119
45302.00	-1.119
45303.00	-1.119
45304.00	-1.119
45305.00	-1.119
45306.00	-1.119
45307.00	-1.119
45308.00	-1.119
45309.00	-1.119
45310.00	-1.119
45311.00	-1.119
45312.00	-1.119
45313.00	-1.119
45314.00	-1.119
45315.00	-1.119
45316.00	-1.119
45317.00	-1.119
45318.00	-1.119
45319.00	-1.119
45320.00	-1.119
45321.00	-1.119
45322.00	-1.119
45323.00	-1.119
45324.00	-1.119
45325.00	-1.119
45326.00	-1.119
45327.00	-1.119
45328.00	0.000
45418.00	0.000
45419.00	1.300
45420.00	1.300
45421.00	1.300
45422.00	1.300
45423.00	1.300
45424.00	1.300
45425.00	1.300
45426.00	1.300
45427.00	1.225
45428.00	1.100
45429.00	0.999
45430.00	0.913
45431.00	0.850
45432.00	0.802
45433.00	0.755
45434.00	0.715
45435.00	0.691
45436.00	0.651
45437.00	0.634
45438.00	0.602
45439.00	0.577
45440.00	0.561
45441.00	0.544
45442.00	0.527
45443.00	0.511
45444.00	0.494
45445.00	0.485
45446.00	0.476
45447.00	0.460
45448.00	0.451
45449.00	0.442
45450.00	0.425
45451.00	0.416
45452.00	0.407
45453.00	0.398
45454.00	0.390
45455.00	0.381
45456.00	0.380
45457.00	0.371
45458.00	0.362
45459.00	0.353
45460.00	0.344
45461.00	0.343
45462.00	0.334
45463.00	0.333
45464.00	0.324
45465.00	0.316
45466.00	0.315
45467.00	0.306
45468.00	0.305
45469.00	0.296
45470.00	0.295
45471.00	0.000
45472.00	0.000
45473.00	0.000
45474.00	0.000
45475.00	0.000
45476.00	0.000
45477.00	0.000
45478.00	0.000
45479.00	0.000
45480.00	0.000
45481.00	0.000
45482.00	0.000
45483.00	0.000
45484.00	0.000
45485.00	0.000
45486.00	0.000
45487.00	0.000
45488.00	0.000
45489.00	0.000
45490.00	0.000
45491.00	0.000
45492.00	0.000
45493.00	0.000
45494.00	0.000
45495.00	0.000
45496.00	0.000
45497.00	0.000
45498.00	0.000
45499.00	0.000
45500.00	0.000
45501.00	0.000
45502.00	0.000
45503.00	0.000
45504.00	0.000
45505.00	0.000
45506.00	0.000
45507.00	0.000
45508.00	0.000
45509.00	0.000
45510.00	0.000
45511.00	0.000
45512.00	0.000
45513.00	0.000
45514.00	0.000
45515.00	0.000
45516.00	0.000
45517.00	0.000
45518.00	0.000
45519.00	0.000
45520.00	0.000
45521.00	0.000
45522.00	0.000
45523.00	0.000
45524.00	0.000
45525.00	0.000
45526.00	0.000
45527.00	0.000
45528.00	0.000
45529.00	0.000
45530.00	0.000
45531.00	0.000
45532.00	0.000
45533.00	0.000
45534.00	0.000
45535.00	0.000
45536.00	0.000
45537.00	0.000
45538.00	0.000
45539.00	0.000
45540.00	0.000
45541.00	0.000
45542.00	0.000
45543.00	0.000
45544.00	0.000
45545.00	0.000
45546.00	0.000
45547.00	0.000
45548.00	0.000
45549.00	0.000
45550.00	0.000
45551.00	0.000
45552.00	0.000
45553.00	0.000
45554.00	0.000
45555.00	0.000
45556.00	0.000
45557.00	0.000
45558.00	0.000
45559.00	-1.119
45560.00	-1.119
45561.00	-1.119
45562.00	-1.119
45563.00	-1.119
45564.00	-1.119
45565.00	-1.119
45566.00	-1.119
45567.00	-1.119
45568.00	-1.119
45569.00	-1.119
45570.00	-1.119
45571.00	-1.119
45572.00	-1.119
45573.00	-1.119
45574.00	-1.119
45575.00	-1.119
45576.00	-1.119
45577.00	-1.119
45578.00	-1.119
45579.00	-1.119
45580.00	-1.119
45581.00	-1.119
45582.00	-1.119
45583.00	-1.119
45584.00	-1.119
45585.00	-1.119
45586.00	-1.119
45587.00	-1.119
45588.00	-1.119
45589.00	0.000
45679.00	0.000
45680.00	1.300
45681.00	1.300
45682.00	1.300
45683.00	1.300
45684.00	1.300
45685.00	1.300
45686.00	1.300
45687.00	1.300
45688.00	1.225
45689.00	1.100
45690.00	0.999
45691.00	0.913
45692.00	0.850
45693.00	0.802
45694.00	0.755
45695.00	0.715
45696.00	0.691
45697.00	0.651
45698.00	0.634
45699.00	0.602
45700.00	0.577
45701.00	0.561
45702.00	0.544
45703.00	0.527
45704.00	0.511
45705.00	0.494
45706.00	0.485
45707.00	0.476
45708.00	0.460
45709.00	0.451
45710.00	0.442
45711.00	0.425
45712.00	0.416
45713.00	0.407
45714.00	0.398
45715.00	0.390
45716.00	0.381
45717.00	0.380
45718.00	0.371
45719.00	0.362
45720.00	0.353
45721.00	0.344
45722.00	0.343
45723.00	0.334
45724.00	0.333
45725.00	0.324
45726.00	0.316
45727.00	0.315
45728.00	0.306
45729.00	0.305
45730.00	0.296
45731.00	0.295
45732.00	0.000
45733.00	0.000
45734.00	0.000
45735.00	0.000
45736.00	0.000
45737.00	0.000
45738.00	0.000
45739.00	0.000
45740.00	0.000
45741.00	0.000
45742.00	0.000
45743.00	0.000
45744.00	0.000
45745.00	0.000
45746.00	0.000
45747.00	0.000
45748.00	0.000
45749.00	0.000
45750.00	0.000
45751.00	0.000
45752.00	0.000
45753.00	0.000
45754.00	0.000
45755.00	0.000
45756.00	0.000
45757.00	0.000
45758.00	0.000
45759.00	0.000
45760.00	0.000
45761.00	0.000
45762.00	0.000
45763.00	0.000
45764.00	0.000
45765.00	0.000
45766.00	0.000
45767.00	0.000
45768.00	0.000
45769.00	0.000
45770.00	0.000
45771.00	0.000
45772.00	0.000
45773.00	0.000
45774.00	0.000
45775.00	0.000
45776.00	0.000
45777.00	0.000
45778.00	0.000
45779.00	0.000
45780.00	0.000
45781.00	0.000
45782.00	0.000
45783.00	0.000
45784.00	0.000
45785.00	0.000
45786.00	0.000
45787.00	0.000
45788.00	0.000
45789.00	0.000
45790.00	0.000
45791.00	0.000
45792.00	0.000
45793.00	0.000
45794.00	0.000
45795.00	0.000
45796.00	0.000
45797.00	0.000
45798.00	0.000
45799.00	0.000
45800.00	0.000
45801.00	0.000
45802.00	0.000
45803.00	0.000
45804.00	0.000
45805.00	0.000
45806.00	0.000
45807.00	0.000
45808.00	0.000
45809.00	0.000
45810.00	0.000
45811.00	0.000
45812.00	0.000
45813.00	0.000
45814.00	0.000
45815.00	0.000
45816.00	0.000
45817.00	0.000
45818.00	0.000
45819.00	0.000
45820.00	-1.119
45821.00	-1.119
45822.00	-1.119
45823.00	-1.119
45824.00	-1.119
45825.00	-1.119
45826.00	-1.119
45827.00	-1.119
45828.00	-1.119
45829.00	-1.119
45830.00	-1.119
45831.00	-1.119
45832.00	-1.119
45833.00	-1.119
45834.00	-1.119
45835.00	-1.119
45836.00	-1.119
45837.00	-1.119
45838.00	-1.119
45839.00	-1.119
45840.00	-1.119
45841.00	-1.119
45842.00	-1.119
45843.00	-1.119
45844.00	-1.119
45845.00	-1.119
45846.00	-1.119
45847.00	-1.119
45848.00	-1.119
45849.00	-1.119
45850.00	0.000
45940.00	0.000
45941.00	1.300
45942.00	1.300
45943.00	1.300
45944.00	1.300
45945.00	1.300
45946.00	1.300
45947.00	1.300
45948.00	1.300
45949.00	1.225
45950.00	1.100
45951.00	0.999
45952.00	0.913
45953.00	0.850
45954.00	0.802
45955.00	0.755
45956.00	0.715
45957.00	0.691
45958.00	0.651
45959.00	0.634
45960.00	0.602
45961.00	0.577
45962.00	0.561
45963.00	0.544
45964.00	0.527
45965.00	0.511
45966.00	0.494
45967.00	0.485
45968.00	0.476
45969.00	0.460
45970.00	0.451
45971.00	0.442
45972.00	0.425
45973.00	0.416
45974.00	0.407
45975.00	0.398
45976.00	0.390
45977.00	0.381
45978.00	0.380
45979.00	0.371
45980.00	0.362
45981.00	0.353
45982.00	0.344
45983.00	0.343
45984.00	0.334
45985.00	0.333
45986.00	0.324
45987.00	0.316
45988.00	0.315
45989.00	0.306
45990.00	0.305
45991.00	0.296
45992.00	0.295
45993.00	0.000
45994.00	0.000
45995.00	0.000
45996.00	0.000
45997.00	0.000
45998.00	0.000
45999.00	0.000
46000.00	0.000
46001.00	0.000
46002.00	0.000
46003.00	0.000
46004.00	0.000
46005.00	0.000
46006.00	0.000
46007.00	0.000
46008.00	0.000
46009.00	0.000
46010.00	0.000
46011.00	0.000
46012.00	0.000
46013.00	0.000
46014.00	0.000
46015.00	0.000
46016.00	0.000
46017.00	0.000
46018.00	0.000
46019.00	0.000
46020.00	0.000
46021.00	0.000
46022.00	0.000
46023.00	0.000
46024.00	0.000
46025.00	0.000
46026.00	0.000
46027.00	0.000
46028.00	0.000
46029.00	0.000
46030.00	0.000
46031.00	0.000
46032.00	0.000
46033.00	0.000
46034.00	0.000
46035.00	0.000
46036.00	0.000
46037.00	0.000
46038.00	0.000
46039.00	0.000
46040.00	0.000
46041.00	0.000
46042.00	0.000
46043.00	0.000
46044.00	0.000
46045.00	0.000
46046.00	0.000
46047.00	0.000
46048.00	0.000
46049.00	0.000
46050.00	0.000
46051.00	0.000
46052.00	0.000
46053.00	0.000
46054.00	0.000
46055.00	0.000
46056.00	0.000
46057.00	0.000
46058.00	0.000
46059.00	0.000
46060.00	0.000
46061.00	0.000
46062.00	0.000
46063.00	0.000
46064.00	0.000
46065.00	0.000
46066.00	0.000
46067.00	0.000
46068.00	0.000
46069.00	0.000
46070.00	0.000
46071.00	0.000
46072.00	0.000
46073.00	0.000
46074.00	0.000
46075.00	0.000
46076.00	0.000
46077.00	0.000
46078.00	0.000
46079.00	0.000
46080.00	0.000
46081.00	-1.119
46082.00	-1.119
46083.00	-1.119
46084.00	-1.119
46085.00	-1.119
46086.00	-1.119
46087.00	-1.119
46088.00	-1.119
46089.00	-1.119
46090.00	-1.119
46091.00	-1.119
46092.00	-1.119
46093.00	-1.119
46094.00	-1.119
46095.00	-1.119
46096.00	-1.119
46097.00	-1.119
46098.00	-1.119
46099.00	-1.119
46100.00	-1.119
46101.00	-1.119
46102.00	-1.119
46103.00	-1.119
46104.00	-1.119
46105.00	-1.119
46106.00	-1.119
46107.00	-1.119
46108.00	-1.119
46109.00	-1.119
46110.00	-1.119
46111.00	0.000
46201.00	0.000
46202.00	1.300
46203.00	1.300
46204.00	1.300
46205.00	1.300
46206.00	1.300
46207.00	1.300
46208.00	1.300
46209.00	1.300
46210.00	1.225
46211.00	1.100
46212.00	0.999
46213.00	0.913
46214.00	0.850
46215.00	0.802
46216.00	0.755
46217.00	0.715
46218.00	0.691
46219.00	0.651
46220.00	0.634
46221.00	0.602
46222.00	0.577
46223.00	0.561
46224.00	0.544
46225.00	0.527
46226.00	0.511
46227.00	0.494
46228.00	0.485
46229.00	0.476
46230.00	0.460
46231.00	0.451
46232.00	0.442
46233.00	0.425
46234.00	0.416
46235.00	0.407
46236.00	0.398
46237.00	0.390
46238.00	0.381
46239.00	0.380
46240.00	0.371
46241.00	0.362
46242.00	0.353
46243.00	0.344
46244.00	0.343
46245.00	0.334
46246.00	0.333
46247.00	0.324
46248.00	0.316
46249.00	0.315
46250.00	0.306
46251.00	0.305
46252.00	0.296
46253.00	0.295
46254.00	0.000
46255.00	0.000
46256.00	0.000
46257.00	0.000
46258.00	0.000
46259.00	0.000
46260.00	0.000
46261.00	0.000
46262.00	0.000
46263.00	0.000
46264.00	0.000
46265.00	0.000
46266.00	0.000
46267.00	0.000
46268.00	0.000
46269.00	0.000
46270.00	0.000
46271.00	0.000
46272.00	0.000
46273.00	0.000
46274.00	0.000
46275.00	0.000
46276.00	0.000
46277.00	0.000
46278.00	0.000
46279.00	0.000
46280.00	0.000
46281.00	0.000
46282.00	0.000
46283.00	0.000
46284.00	0.000
46285.00	0.000
46286.00	0.000
46287.00	0.000
46288.00	0.000
46289.00	0.000
46290.00	0.000
46291.00	0.000
46292.00	0.000
46293.00	0.000
46294.00	0.000
46295.00	0.000
46296.00	0.000
46297.00	0.000
46298.00	0.000
46299.00	0.000
46300.00	0.000
46301.00	0.000
46302.00	0.000
46303.00	0.000
46304.00	0.000
46305.00	0.000
46306.00	0.000
46307.00	0.000
46308.00	0.000
46309.00	0.000
46310.00	0.000
46311.00	0.000
46312.00	0.000
46313.00	0.000
46314.00	0.000
46315.00	0.000
46316.00	0.000
46317.00	0.000
46318.00	0.000
46319.00	0.000
46320.00	0.000
46321.00	0.000
46322.00	0.000
46323.00	0.000
46324.00	0.000
46325.00	0.000
46326.00	0.000
46327.00	0.000
46328.00	0.000
46329.00	0.000
46330.00	0.000
46331.00	0.000
46332.00	0.000
46333.00	0.000
46334.00	0.000
46335.00	0.000
46336.00	0.000
46337.00	0.000
46338.00	0.000
46339.00	0.000
46340.00	0.000
46341.00	0.000
46342.00	-1.119
46343.00	-1.119
46344.00	-1.119
46345.00	-1.119
46346.00	-1.119
46347.00	-1.119
46348.00	-1.119
46349.00	-1.119
46350.00	-1.119
46351.00	-1.119
46352.00	-1.119
46353.00	-1.119
46354.00	-1.119
46355.00	-1.119
46356.00	-1.119
46357.00	-1.119
46358.00	-1.119
46359.00	-1.119
46360.00	-1.119
46361.00	-1.119
46362.00	-1.119
46363.00	-1.119
46364.00	-1.119
46365.00	-1.119
46366.00	-1.119
46367.00	-1.119
46368.00	-1.119
46369.00	-1.119
46370.00	-1.119
46371.00	-1.119
46372.00	0.000
46462.00	0.000
46463.00	1.300
46464.00	1.300
46465.00	1.300
46466.00	1.300
46467.00	1.300
46468.00	1.300
46469.00	1.300
46470.00	1.300
46471.00	1.225
46472.00	1.100
46473.00	0.999
46474.00	0.913
46475.00	0.850
46476.00	0.802
46477.00	0.755
46478.00	0.715
46479.00	0.691
46480.00	0.651
46481.00	0.634
46482.00	0.602
46483.00	0.577
46484.00	0.561
46485.00	0.544
46486.00	0.527
46487.00	0.511
46488.00	0.494
46489.00	0.485
46490.00	0.476
46491.00	0.460
46492.00	0.451
46493.00	0.442
46494.00	0.425
46495.00	0.416
46496.00	0.407
46497.00	0.398
46498.00	0.390
46499.00	0.381
46500.00	0.380
46501.00	0.371
46502.00	0.362
46503.00	0.353
46504.00	0.344
46505.00	0.343
46506.00	0.334
46507.00	0.333
46508.00	0.324
46509.00	0.316
46510.00	0.315
46511.00	0.306
46512.00	0.305
46513.00	0.296
46514.00	0.295
46515.00	0.000
46516.00	0.000
46517.00	0.000
46518.00	0.000
46519.00	0.000
46520.00	0.000
46521.00	0.000
46522.00	0.000
46523.00	0.000
46524.00	0.000
46525.00	0.000
46526.00	0.000
46527.00	0.000
46528.00	0.000
46529.00	0.000
46530.00	0.000
46531.00	0.000
46532.00	0.000
46533.00	0.000
46534.00	0.000
46535.00	0.000
46536.00	0.000
46537.00	0.000
46538.00	0.000
46539.00	0.000
46540.00	0.000
46541.00	0.000
46542.00	0.000
46543.00	0.000
46544.00	0.000
46545.00	0.000
46546.00	0.000
46547.00	0.000
46548.00	0.000
46549.00	0.000
46550.00	0.000
46551.00	0.000
46552.00	0.000
46553.00	0.000
46554.00	0.000
46555.00	0.000
46556.00	0.000
46557.00	0.000
46558.00	0.000
46559.00	0.000
46560.00	0.000
46561.00	0.000
46562.00	0.000
46563.00	0.000
46564.00	0.000
46565.00	0.000
46566.00	0.000
46567.00	0.000
46568.00	0.000
46569.00	0.000
46570.00	0.000
46571.00	0.000
46572.00	0.000
46573.00	0.000
46574.00	0.000
46575.00	0.000
46576.00	0.000
46577.00	0.000
46578.00	0.000
46579.00	0.000
46580.00	0.000
46581.00	0.000
46582.00	0.000
46583.00	0.000
46584.00	0.000
46585.00	0.000
46586.00	0.000
46587.00	0.000
46588.00	0.000
46589.00	0.000
46590.00	0.000
46591.00	0.000
46592.00	0.000
46593.00	0.000
46594.00	0.000
46595.00	0.000
46596.00	0.000
46597.00	0.000
46598.00	0.000
46599.00	0.000
46600.00	0.000
46601.00	0.000
46602.00	0.000
46603.00	-1.119
46604.00	-1.119
46605.00	-1.119
46606.00	-1.119
46607.00	-1.119
46608.00	-1.119
46609.00	-1.119
46610.00	-1.119
46611.00	-1.119
46612.00	-1.119
46613.00	-1.119
46614.00	-1.119
46615.00	-1.119
46616.00	-1.119
46617.00	-1.119
46618.00	-1.119
46619.00	-1.119
46620.00	-1.119
46621.00	-1.119
46622.00	-1.119
46623.00	-1.119
46624.00	-1.119
46625.00	-1.119
46626.00	-1.119
46627.00	-1.119
46628.00	-1.119
46629.00	-1.119
46630.00	-1.119
46631.00	-1.119
46632.00	-1.119
46633.00	0.000
46664.00	0.000
46664.00	0.000
