# Supplementary material for: OpenTrack simulation model files and output dataset for a copenhagen suburban railway
Source: Data Brief. 2019 Apr 28;25:103952. doi: 10.1016/j.dib.2019.103952 (PMC6562172; doi:10.1016/j.dib.2019.103952)
Supplement: Supplementary file 2 — Multimedia component 2 [file mmc2.zip › Data files submitted/Test Generic for TRC/output/OT_112.st1]

//
// File: C:\OpenTrack\Test Generic for TRC\output/OT_112.st1
//
// Produced by OpenTrack: Fri Dec 14 17:12:59 2018
// Distance/Time of Course: 112
// Desc.: Stopping Follow
// Train: Regio:A SA ( 83 m; 123 t ) (83 m / 123 t)
// Train Speedtype: Reihe R
// Itineraries: 1: Home STA1 to end
// Scenario:  Adh. Outside: good / Adh. Tunnel: good / Delay: 5 / Global Perf.: 100.0 % / Course on Time Perf.: 100.0 % / Course Delay Perf.: 100.0 % / Step: 1.0 s / Time: 12:00:00 - 13:30:00
//
// Type    : OT_TimeXPlot
// Desc.   : OT_st1
// x-Legend: [s]
// y-Legend: [km]
//
44329.00	0.0000
44359.00	0.0000
44360.00	0.0007
44361.00	0.0026
44362.00	0.0058
44363.00	0.0104
44364.00	0.0162
44365.00	0.0234
44366.00	0.0318
44367.00	0.0416
44368.00	0.0526
44369.00	0.0648
44370.00	0.0780
44371.00	0.0922
44372.00	0.1073
44373.00	0.1231
44374.00	0.1398
44375.00	0.1572
44376.00	0.1753
44377.00	0.1941
44378.00	0.2135
44379.00	0.2335
44380.00	0.2542
44381.00	0.2754
44382.00	0.2971
44383.00	0.3194
44384.00	0.3422
44385.00	0.3655
44386.00	0.3893
44387.00	0.4136
44388.00	0.4383
44389.00	0.4635
44390.00	0.4892
44391.00	0.5152
44392.00	0.5417
44393.00	0.5686
44394.00	0.5960
44395.00	0.6237
44396.00	0.6518
44397.00	0.6802
44398.00	0.7091
44399.00	0.7383
44400.00	0.7679
44401.00	0.7978
44402.00	0.8280
44403.00	0.8586
44404.00	0.8896
44405.00	0.9208
44406.00	0.9524
44407.00	0.9843
44408.00	1.0165
44409.00	1.0490
44410.00	1.0819
44411.00	1.1150
44412.00	1.1483
44413.00	1.1816
44414.00	1.2150
44415.00	1.2483
44416.00	1.2816
44417.00	1.3150
44418.00	1.3483
44419.00	1.3816
44420.00	1.4150
44421.00	1.4483
44422.00	1.4816
44423.00	1.5150
44424.00	1.5483
44425.00	1.5816
44426.00	1.6150
44427.00	1.6483
44428.00	1.6816
44429.00	1.7150
44430.00	1.7483
44431.00	1.7816
44432.00	1.8150
44433.00	1.8483
44434.00	1.8816
44435.00	1.9150
44436.00	1.9483
44437.00	1.9816
44438.00	2.0150
44439.00	2.0483
44440.00	2.0816
44441.00	2.1150
44442.00	2.1483
44443.00	2.1816
44444.00	2.2150
44445.00	2.2483
44446.00	2.2816
44447.00	2.3150
44448.00	2.3483
44449.00	2.3816
44450.00	2.4150
44451.00	2.4483
44452.00	2.4816
44453.00	2.5150
44454.00	2.5483
44455.00	2.5816
44456.00	2.6150
44457.00	2.6483
44458.00	2.6816
44459.00	2.7150
44460.00	2.7483
44461.00	2.7816
44462.00	2.8150
44463.00	2.8483
44464.00	2.8816
44465.00	2.9150
44466.00	2.9483
44467.00	2.9816
44468.00	3.0150
44469.00	3.0483
44470.00	3.0816
44471.00	3.1150
44472.00	3.1483
44473.00	3.1816
44474.00	3.2150
44475.00	3.2483
44476.00	3.2816
44477.00	3.3150
44478.00	3.3483
44479.00	3.3816
44480.00	3.4150
44481.00	3.4483
44482.00	3.4816
44483.00	3.5150
44484.00	3.5483
44485.00	3.5816
44486.00	3.6150
44487.00	3.6483
44488.00	3.6816
44489.00	3.7150
44490.00	3.7483
44491.00	3.7816
44492.00	3.8150
44493.00	3.8483
44494.00	3.8816
44495.00	3.9150
44496.00	3.9483
44497.00	3.9816
44498.00	4.0150
44499.00	4.0483
44500.00	4.0816
44501.00	4.1150
44502.00	4.1483
44503.00	4.1816
44504.00	4.2150
44505.00	4.2483
44506.00	4.2816
44507.00	4.3150
44508.00	4.3483
44509.00	4.3816
44510.00	4.4150
44511.00	4.4483
44512.00	4.4816
44513.00	4.5150
44514.00	4.5294
44515.00	4.5630
44516.00	4.5954
44517.00	4.6267
44518.00	4.6570
44519.00	4.6860
44520.00	4.7140
44521.00	4.7409
44522.00	4.7666
44523.00	4.7912
44524.00	4.8147
44525.00	4.8371
44526.00	4.8584
44527.00	4.8785
44528.00	4.8975
44529.00	4.9154
44530.00	4.9322
44531.00	4.9479
44532.00	4.9624
44533.00	4.9759
44534.00	4.9882
44535.00	4.9994
44536.00	5.0094
44537.00	5.0184
44538.00	5.0262
44539.00	5.0329
44540.00	5.0385
44541.00	5.0430
44542.00	5.0464
44543.00	5.0486
44544.00	5.0497
44545.00	5.0500
44635.00	5.0500
44636.00	5.0506
44637.00	5.0526
44638.00	5.0558
44639.00	5.0604
44640.00	5.0662
44641.00	5.0734
44642.00	5.0818
44643.00	5.0916
44644.00	5.1026
44645.00	5.1148
44646.00	5.1280
44647.00	5.1422
44648.00	5.1573
44649.00	5.1731
44650.00	5.1898
44651.00	5.2072
44652.00	5.2253
44653.00	5.2441
44654.00	5.2635
44655.00	5.2835
44656.00	5.3042
44657.00	5.3254
44658.00	5.3471
44659.00	5.3694
44660.00	5.3922
44661.00	5.4155
44662.00	5.4393
44663.00	5.4636
44664.00	5.4883
44665.00	5.5135
44666.00	5.5392
44667.00	5.5652
44668.00	5.5917
44669.00	5.6186
44670.00	5.6460
44671.00	5.6737
44672.00	5.7018
44673.00	5.7302
44674.00	5.7591
44675.00	5.7883
44676.00	5.8179
44677.00	5.8478
44678.00	5.8780
44679.00	5.9086
44680.00	5.9396
44681.00	5.9708
44682.00	6.0024
44683.00	6.0343
44684.00	6.0665
44685.00	6.0990
44686.00	6.1319
44687.00	6.1650
44688.00	6.1983
44689.00	6.2316
44690.00	6.2650
44691.00	6.2983
44692.00	6.3316
44693.00	6.3650
44694.00	6.3983
44695.00	6.4316
44696.00	6.4650
44697.00	6.4983
44698.00	6.5316
44699.00	6.5650
44700.00	6.5983
44701.00	6.6316
44702.00	6.6650
44703.00	6.6983
44704.00	6.7316
44705.00	6.7650
44706.00	6.7983
44707.00	6.8316
44708.00	6.8650
44709.00	6.8983
44710.00	6.9316
44711.00	6.9650
44712.00	6.9983
44713.00	7.0316
44714.00	7.0650
44715.00	7.0983
44716.00	7.1316
44717.00	7.1650
44718.00	7.1983
44719.00	7.2316
44720.00	7.2650
44721.00	7.2983
44722.00	7.3316
44723.00	7.3650
44724.00	7.3983
44725.00	7.4316
44726.00	7.4650
44727.00	7.4983
44728.00	7.5316
44729.00	7.5650
44730.00	7.5983
44731.00	7.6316
44732.00	7.6650
44733.00	7.6983
44734.00	7.7316
44735.00	7.7650
44736.00	7.7983
44737.00	7.8316
44738.00	7.8650
44739.00	7.8983
44740.00	7.9317
44741.00	7.9650
44742.00	7.9983
44743.00	8.0317
44744.00	8.0650
44745.00	8.0983
44746.00	8.1317
44747.00	8.1650
44748.00	8.1983
44749.00	8.2317
44750.00	8.2650
44751.00	8.2983
44752.00	8.3317
44753.00	8.3650
44754.00	8.3983
44755.00	8.4316
44756.00	8.4650
44757.00	8.4983
44758.00	8.5316
44759.00	8.5650
44760.00	8.5983
44761.00	8.6316
44762.00	8.6650
44763.00	8.6983
44764.00	8.7316
44765.00	8.7650
44766.00	8.7983
44767.00	8.8316
44768.00	8.8650
44769.00	8.8983
44770.00	8.9316
44771.00	8.9650
44772.00	8.9983
44773.00	9.0316
44774.00	9.0650
44775.00	9.0794
44776.00	9.1130
44777.00	9.1454
44778.00	9.1767
44779.00	9.2070
44780.00	9.2360
44781.00	9.2640
44782.00	9.2909
44783.00	9.3166
44784.00	9.3412
44785.00	9.3647
44786.00	9.3871
44787.00	9.4084
44788.00	9.4285
44789.00	9.4475
44790.00	9.4654
44791.00	9.4822
44792.00	9.4979
44793.00	9.5124
44794.00	9.5259
44795.00	9.5382
44796.00	9.5494
44797.00	9.5594
44798.00	9.5684
44799.00	9.5762
44800.00	9.5829
44801.00	9.5885
44802.00	9.5930
44803.00	9.5964
44804.00	9.5986
44805.00	9.5997
44806.00	9.6000
44896.00	9.6000
44897.00	9.6007
44898.00	9.6026
44899.00	9.6059
44900.00	9.6104
44901.00	9.6163
44902.00	9.6234
44903.00	9.6319
44904.00	9.6416
44905.00	9.6526
44906.00	9.6648
44907.00	9.6780
44908.00	9.6922
44909.00	9.7073
44910.00	9.7231
44911.00	9.7398
44912.00	9.7572
44913.00	9.7753
44914.00	9.7941
44915.00	9.8135
44916.00	9.8336
44917.00	9.8542
44918.00	9.8754
44919.00	9.8971
44920.00	9.9194
44921.00	9.9422
44922.00	9.9655
44923.00	9.9893
44924.00	10.0136
44925.00	10.0383
44926.00	10.0635
44927.00	10.0892
44928.00	10.1152
44929.00	10.1417
44930.00	10.1686
44931.00	10.1960
44932.00	10.2237
44933.00	10.2518
44934.00	10.2802
44935.00	10.3091
44936.00	10.3383
44937.00	10.3679
44938.00	10.3978
44939.00	10.4280
44940.00	10.4586
44941.00	10.4896
44942.00	10.5208
44943.00	10.5524
44944.00	10.5843
44945.00	10.6165
44946.00	10.6490
44947.00	10.6819
44948.00	10.7150
44949.00	10.7483
44950.00	10.7816
44951.00	10.8150
44952.00	10.8483
44953.00	10.8816
44954.00	10.9150
44955.00	10.9483
44956.00	10.9816
44957.00	11.0150
44958.00	11.0483
44959.00	11.0816
44960.00	11.1150
44961.00	11.1483
44962.00	11.1816
44963.00	11.2150
44964.00	11.2483
44965.00	11.2816
44966.00	11.3150
44967.00	11.3483
44968.00	11.3816
44969.00	11.4150
44970.00	11.4483
44971.00	11.4816
44972.00	11.5150
44973.00	11.5483
44974.00	11.5816
44975.00	11.6150
44976.00	11.6483
44977.00	11.6816
44978.00	11.7150
44979.00	11.7483
44980.00	11.7816
44981.00	11.8150
44982.00	11.8483
44983.00	11.8816
44984.00	11.9150
44985.00	11.9483
44986.00	11.9816
44987.00	12.0150
44988.00	12.0483
44989.00	12.0816
44990.00	12.1150
44991.00	12.1483
44992.00	12.1816
44993.00	12.2150
44994.00	12.2483
44995.00	12.2816
44996.00	12.3150
44997.00	12.3483
44998.00	12.3816
44999.00	12.4150
45000.00	12.4483
45001.00	12.4816
45002.00	12.5150
45003.00	12.5483
45004.00	12.5816
45005.00	12.6150
45006.00	12.6483
45007.00	12.6816
45008.00	12.7150
45009.00	12.7483
45010.00	12.7816
45011.00	12.8150
45012.00	12.8483
45013.00	12.8816
45014.00	12.9150
45015.00	12.9483
45016.00	12.9816
45017.00	13.0150
45018.00	13.0483
45019.00	13.0816
45020.00	13.1150
45021.00	13.1483
45022.00	13.1816
45023.00	13.2150
45024.00	13.2483
45025.00	13.2816
45026.00	13.3149
45027.00	13.3483
45028.00	13.3816
45029.00	13.4149
45030.00	13.4483
45031.00	13.4816
45032.00	13.5149
45033.00	13.5483
45034.00	13.5816
45035.00	13.6149
45036.00	13.6294
45037.00	13.6629
45038.00	13.6954
45039.00	13.7267
45040.00	13.7569
45041.00	13.7860
45042.00	13.8140
45043.00	13.8409
45044.00	13.8666
45045.00	13.8912
45046.00	13.9147
45047.00	13.9371
45048.00	13.9583
45049.00	13.9785
45050.00	13.9975
45051.00	14.0154
45052.00	14.0322
45053.00	14.0479
45054.00	14.0624
45055.00	14.0758
45056.00	14.0881
45057.00	14.0993
45058.00	14.1094
45059.00	14.1184
45060.00	14.1262
45061.00	14.1329
45062.00	14.1385
45063.00	14.1430
45064.00	14.1463
45065.00	14.1486
45066.00	14.1497
45067.00	14.1500
45157.00	14.1500
45158.00	14.1506
45159.00	14.1526
45160.00	14.1558
45161.00	14.1604
45162.00	14.1662
45163.00	14.1734
45164.00	14.1818
45165.00	14.1916
45166.00	14.2026
45167.00	14.2148
45168.00	14.2280
45169.00	14.2422
45170.00	14.2572
45171.00	14.2731
45172.00	14.2898
45173.00	14.3072
45174.00	14.3253
45175.00	14.3441
45176.00	14.3635
45177.00	14.3835
45178.00	14.4041
45179.00	14.4253
45180.00	14.4471
45181.00	14.4694
45182.00	14.4922
45183.00	14.5155
45184.00	14.5393
45185.00	14.5635
45186.00	14.5883
45187.00	14.6135
45188.00	14.6391
45189.00	14.6652
45190.00	14.6917
45191.00	14.7186
45192.00	14.7459
45193.00	14.7736
45194.00	14.8017
45195.00	14.8302
45196.00	14.8590
45197.00	14.8883
45198.00	14.9178
45199.00	14.9477
45200.00	14.9780
45201.00	15.0086
45202.00	15.0395
45203.00	15.0708
45204.00	15.1024
45205.00	15.1343
45206.00	15.1665
45207.00	15.1990
45208.00	15.2318
45209.00	15.2649
45210.00	15.2983
45211.00	15.3316
45212.00	15.3649
45213.00	15.3983
45214.00	15.4316
45215.00	15.4649
45216.00	15.4983
45217.00	15.5316
45218.00	15.5649
45219.00	15.5983
45220.00	15.6316
45221.00	15.6649
45222.00	15.6983
45223.00	15.7316
45224.00	15.7649
45225.00	15.7983
45226.00	15.8316
45227.00	15.8649
45228.00	15.8983
45229.00	15.9316
45230.00	15.9649
45231.00	15.9983
45232.00	16.0316
45233.00	16.0649
45234.00	16.0983
45235.00	16.1316
45236.00	16.1649
45237.00	16.1983
45238.00	16.2316
45239.00	16.2649
45240.00	16.2983
45241.00	16.3316
45242.00	16.3649
45243.00	16.3983
45244.00	16.4316
45245.00	16.4649
45246.00	16.4983
45247.00	16.5316
45248.00	16.5649
45249.00	16.5983
45250.00	16.6316
45251.00	16.6649
45252.00	16.6983
45253.00	16.7316
45254.00	16.7649
45255.00	16.7983
45256.00	16.8316
45257.00	16.8649
45258.00	16.8983
45259.00	16.9316
45260.00	16.9649
45261.00	16.9983
45262.00	17.0316
45263.00	17.0649
45264.00	17.0983
45265.00	17.1316
45266.00	17.1650
45267.00	17.1983
45268.00	17.2316
45269.00	17.2650
45270.00	17.2983
45271.00	17.3316
45272.00	17.3650
45273.00	17.3983
45274.00	17.4316
45275.00	17.4650
45276.00	17.4983
45277.00	17.5316
45278.00	17.5650
45279.00	17.5983
45280.00	17.6316
45281.00	17.6650
45282.00	17.6983
45283.00	17.7316
45284.00	17.7650
45285.00	17.7983
45286.00	17.8316
45287.00	17.8650
45288.00	17.8983
45289.00	17.9316
45290.00	17.9650
45291.00	17.9983
45292.00	18.0316
45293.00	18.0650
45294.00	18.0983
45295.00	18.1316
45296.00	18.1650
45297.00	18.1794
45298.00	18.2130
45299.00	18.2454
45300.00	18.2767
45301.00	18.3069
45302.00	18.3360
45303.00	18.3640
45304.00	18.3909
45305.00	18.4166
45306.00	18.4412
45307.00	18.4647
45308.00	18.4871
45309.00	18.5084
45310.00	18.5285
45311.00	18.5475
45312.00	18.5654
45313.00	18.5822
45314.00	18.5979
45315.00	18.6124
45316.00	18.6259
45317.00	18.6382
45318.00	18.6494
45319.00	18.6594
45320.00	18.6684
45321.00	18.6762
45322.00	18.6829
45323.00	18.6885
45324.00	18.6930
45325.00	18.6964
45326.00	18.6986
45327.00	18.6997
45328.00	18.7000
45418.00	18.7000
45419.00	18.7006
45420.00	18.7026
45421.00	18.7058
45422.00	18.7104
45423.00	18.7162
45424.00	18.7234
45425.00	18.7318
45426.00	18.7416
45427.00	18.7526
45428.00	18.7648
45429.00	18.7780
45430.00	18.7922
45431.00	18.8073
45432.00	18.8231
45433.00	18.8398
45434.00	18.8572
45435.00	18.8753
45436.00	18.8941
45437.00	18.9135
45438.00	18.9335
45439.00	18.9542
45440.00	18.9754
45441.00	18.9971
45442.00	19.0194
45443.00	19.0422
45444.00	19.0655
45445.00	19.0893
45446.00	19.1136
45447.00	19.1383
45448.00	19.1635
45449.00	19.1892
45450.00	19.2152
45451.00	19.2417
45452.00	19.2686
45453.00	19.2960
45454.00	19.3237
45455.00	19.3518
45456.00	19.3802
45457.00	19.4091
45458.00	19.4383
45459.00	19.4679
45460.00	19.4978
45461.00	19.5280
45462.00	19.5586
45463.00	19.5896
45464.00	19.6208
45465.00	19.6524
45466.00	19.6843
45467.00	19.7165
45468.00	19.7491
45469.00	19.7819
45470.00	19.8150
45471.00	19.8483
45472.00	19.8816
45473.00	19.9150
45474.00	19.9483
45475.00	19.9817
45476.00	20.0150
45477.00	20.0483
45478.00	20.0817
45479.00	20.1150
45480.00	20.1483
45481.00	20.1817
45482.00	20.2150
45483.00	20.2483
45484.00	20.2817
45485.00	20.3150
45486.00	20.3483
45487.00	20.3817
45488.00	20.4150
45489.00	20.4483
45490.00	20.4817
45491.00	20.5150
45492.00	20.5483
45493.00	20.5817
45494.00	20.6150
45495.00	20.6483
45496.00	20.6817
45497.00	20.7150
45498.00	20.7483
45499.00	20.7817
45500.00	20.8150
45501.00	20.8483
45502.00	20.8817
45503.00	20.9150
45504.00	20.9483
45505.00	20.9817
45506.00	21.0150
45507.00	21.0483
45508.00	21.0817
45509.00	21.1150
45510.00	21.1483
45511.00	21.1817
45512.00	21.2150
45513.00	21.2483
45514.00	21.2817
45515.00	21.3150
45516.00	21.3483
45517.00	21.3817
45518.00	21.4150
45519.00	21.4483
45520.00	21.4817
45521.00	21.5150
45522.00	21.5483
45523.00	21.5817
45524.00	21.6150
45525.00	21.6483
45526.00	21.6817
45527.00	21.7150
45528.00	21.7484
45529.00	21.7817
45530.00	21.8150
45531.00	21.8484
45532.00	21.8817
45533.00	21.9150
45534.00	21.9484
45535.00	21.9817
45536.00	22.0150
45537.00	22.0484
45538.00	22.0817
45539.00	22.1150
45540.00	22.1484
45541.00	22.1817
45542.00	22.2150
45543.00	22.2484
45544.00	22.2817
45545.00	22.3150
45546.00	22.3484
45547.00	22.3817
45548.00	22.4150
45549.00	22.4484
45550.00	22.4817
45551.00	22.5150
45552.00	22.5484
45553.00	22.5817
45554.00	22.6150
45555.00	22.6484
45556.00	22.6817
45557.00	22.7150
45558.00	22.7294
45559.00	22.7630
45560.00	22.7955
45561.00	22.8268
45562.00	22.8570
45563.00	22.8861
45564.00	22.9141
45565.00	22.9409
45566.00	22.9667
45567.00	22.9913
45568.00	23.0148
45569.00	23.0372
45570.00	23.0584
45571.00	23.0786
45572.00	23.0976
45573.00	23.1155
45574.00	23.1323
45575.00	23.1480
45576.00	23.1625
45577.00	23.1759
45578.00	23.1882
45579.00	23.1994
45580.00	23.2095
45581.00	23.2184
45582.00	23.2263
45583.00	23.2330
45584.00	23.2386
45585.00	23.2431
45586.00	23.2464
45587.00	23.2487
45588.00	23.2498
45589.00	23.2501
45679.00	23.2501
45680.00	23.2507
45681.00	23.2527
45682.00	23.2559
45683.00	23.2605
45684.00	23.2663
45685.00	23.2735
45686.00	23.2819
45687.00	23.2917
45688.00	23.3027
45689.00	23.3148
45690.00	23.3281
45691.00	23.3423
45692.00	23.3573
45693.00	23.3732
45694.00	23.3899
45695.00	23.4073
45696.00	23.4254
45697.00	23.4442
45698.00	23.4636
45699.00	23.4836
45700.00	23.5042
45701.00	23.5254
45702.00	23.5472
45703.00	23.5695
45704.00	23.5923
45705.00	23.6156
45706.00	23.6394
45707.00	23.6636
45708.00	23.6884
45709.00	23.7136
45710.00	23.7392
45711.00	23.7653
45712.00	23.7918
45713.00	23.8187
45714.00	23.8460
45715.00	23.8737
45716.00	23.9018
45717.00	23.9303
45718.00	23.9591
45719.00	23.9884
45720.00	24.0179
45721.00	24.0478
45722.00	24.0781
45723.00	24.1087
45724.00	24.1396
45725.00	24.1709
45726.00	24.2025
45727.00	24.2344
45728.00	24.2666
45729.00	24.2991
45730.00	24.3319
45731.00	24.3650
45732.00	24.3984
45733.00	24.4317
45734.00	24.4650
45735.00	24.4984
45736.00	24.5317
45737.00	24.5651
45738.00	24.5984
45739.00	24.6317
45740.00	24.6651
45741.00	24.6984
45742.00	24.7317
45743.00	24.7651
45744.00	24.7984
45745.00	24.8317
45746.00	24.8651
45747.00	24.8984
45748.00	24.9317
45749.00	24.9651
45750.00	24.9984
45751.00	25.0317
45752.00	25.0651
45753.00	25.0984
45754.00	25.1317
45755.00	25.1651
45756.00	25.1984
45757.00	25.2317
45758.00	25.2651
45759.00	25.2984
45760.00	25.3317
45761.00	25.3651
45762.00	25.3984
45763.00	25.4317
45764.00	25.4651
45765.00	25.4984
45766.00	25.5317
45767.00	25.5651
45768.00	25.5984
45769.00	25.6317
45770.00	25.6651
45771.00	25.6984
45772.00	25.7317
45773.00	25.7651
45774.00	25.7984
45775.00	25.8317
45776.00	25.8651
45777.00	25.8984
45778.00	25.9317
45779.00	25.9651
45780.00	25.9984
45781.00	26.0317
45782.00	26.0651
45783.00	26.0984
45784.00	26.1317
45785.00	26.1651
45786.00	26.1984
45787.00	26.2318
45788.00	26.2651
45789.00	26.2984
45790.00	26.3318
45791.00	26.3651
45792.00	26.3984
45793.00	26.4318
45794.00	26.4651
45795.00	26.4984
45796.00	26.5318
45797.00	26.5651
45798.00	26.5984
45799.00	26.6318
45800.00	26.6651
45801.00	26.6984
45802.00	26.7318
45803.00	26.7651
45804.00	26.7984
45805.00	26.8318
45806.00	26.8651
45807.00	26.8984
45808.00	26.9318
45809.00	26.9651
45810.00	26.9984
45811.00	27.0318
45812.00	27.0651
45813.00	27.0984
45814.00	27.1318
45815.00	27.1651
45816.00	27.1984
45817.00	27.2318
45818.00	27.2651
45819.00	27.2795
45820.00	27.3131
45821.00	27.3455
45822.00	27.3769
45823.00	27.4071
45824.00	27.4362
45825.00	27.4641
45826.00	27.4910
45827.00	27.5167
45828.00	27.5414
45829.00	27.5649
45830.00	27.5872
45831.00	27.6085
45832.00	27.6286
45833.00	27.6477
45834.00	27.6656
45835.00	27.6824
45836.00	27.6980
45837.00	27.7126
45838.00	27.7260
45839.00	27.7383
45840.00	27.7495
45841.00	27.7596
45842.00	27.7685
45843.00	27.7763
45844.00	27.7831
45845.00	27.7887
45846.00	27.7931
45847.00	27.7965
45848.00	27.7987
45849.00	27.7999
45850.00	27.8001
45940.00	27.8001
45941.00	27.8008
45942.00	27.8027
45943.00	27.8060
45944.00	27.8105
45945.00	27.8164
45946.00	27.8235
45947.00	27.8320
45948.00	27.8417
45949.00	27.8527
45950.00	27.8649
45951.00	27.8781
45952.00	27.8923
45953.00	27.9074
45954.00	27.9233
45955.00	27.9399
45956.00	27.9573
45957.00	27.9754
45958.00	27.9942
45959.00	28.0136
45960.00	28.0337
45961.00	28.0543
45962.00	28.0755
45963.00	28.0972
45964.00	28.1195
45965.00	28.1423
45966.00	28.1656
45967.00	28.1894
45968.00	28.2137
45969.00	28.2384
45970.00	28.2636
45971.00	28.2893
45972.00	28.3154
45973.00	28.3419
45974.00	28.3688
45975.00	28.3961
45976.00	28.4238
45977.00	28.4519
45978.00	28.4804
45979.00	28.5092
45980.00	28.5384
45981.00	28.5680
45982.00	28.5979
45983.00	28.6282
45984.00	28.6588
45985.00	28.6897
45986.00	28.7210
45987.00	28.7526
45988.00	28.7845
45989.00	28.8167
45990.00	28.8492
45991.00	28.8820
45992.00	28.9151
45993.00	28.9484
45994.00	28.9818
45995.00	29.0151
45996.00	29.0484
45997.00	29.0818
45998.00	29.1151
45999.00	29.1485
46000.00	29.1818
46001.00	29.2151
46002.00	29.2485
46003.00	29.2818
46004.00	29.3151
46005.00	29.3485
46006.00	29.3818
46007.00	29.4151
46008.00	29.4485
46009.00	29.4818
46010.00	29.5151
46011.00	29.5485
46012.00	29.5818
46013.00	29.6151
46014.00	29.6485
46015.00	29.6818
46016.00	29.7151
46017.00	29.7485
46018.00	29.7818
46019.00	29.8151
46020.00	29.8485
46021.00	29.8818
46022.00	29.9151
46023.00	29.9485
46024.00	29.9818
46025.00	30.0151
46026.00	30.0485
46027.00	30.0818
46028.00	30.1151
46029.00	30.1485
46030.00	30.1818
46031.00	30.2151
46032.00	30.2485
46033.00	30.2818
46034.00	30.3151
46035.00	30.3485
46036.00	30.3818
46037.00	30.4151
46038.00	30.4485
46039.00	30.4818
46040.00	30.5151
46041.00	30.5485
46042.00	30.5818
46043.00	30.6151
46044.00	30.6485
46045.00	30.6818
46046.00	30.7151
46047.00	30.7485
46048.00	30.7818
46049.00	30.8152
46050.00	30.8485
46051.00	30.8818
46052.00	30.9152
46053.00	30.9485
46054.00	30.9818
46055.00	31.0152
46056.00	31.0485
46057.00	31.0818
46058.00	31.1152
46059.00	31.1485
46060.00	31.1818
46061.00	31.2152
46062.00	31.2485
46063.00	31.2818
46064.00	31.3152
46065.00	31.3485
46066.00	31.3818
46067.00	31.4152
46068.00	31.4485
46069.00	31.4818
46070.00	31.5152
46071.00	31.5485
46072.00	31.5818
46073.00	31.6152
46074.00	31.6485
46075.00	31.6818
46076.00	31.7152
46077.00	31.7485
46078.00	31.7818
46079.00	31.8152
46080.00	31.8296
46081.00	31.8632
46082.00	31.8956
46083.00	31.9269
46084.00	31.9571
46085.00	31.9862
46086.00	32.0142
46087.00	32.0411
46088.00	32.0668
46089.00	32.0914
46090.00	32.1149
46091.00	32.1373
46092.00	32.1586
46093.00	32.1787
46094.00	32.1977
46095.00	32.2156
46096.00	32.2324
46097.00	32.2481
46098.00	32.2626
46099.00	32.2761
46100.00	32.2884
46101.00	32.2996
46102.00	32.3096
46103.00	32.3186
46104.00	32.3264
46105.00	32.3331
46106.00	32.3387
46107.00	32.3432
46108.00	32.3466
46109.00	32.3488
46110.00	32.3499
46111.00	32.3502
46201.00	32.3502
46202.00	32.3508
46203.00	32.3528
46204.00	32.3560
46205.00	32.3606
46206.00	32.3664
46207.00	32.3736
46208.00	32.3820
46209.00	32.3918
46210.00	32.4028
46211.00	32.4150
46212.00	32.4282
46213.00	32.4424
46214.00	32.4575
46215.00	32.4733
46216.00	32.4900
46217.00	32.5074
46218.00	32.5255
46219.00	32.5443
46220.00	32.5637
46221.00	32.5837
46222.00	32.6044
46223.00	32.6256
46224.00	32.6473
46225.00	32.6696
46226.00	32.6924
46227.00	32.7157
46228.00	32.7395
46229.00	32.7638
46230.00	32.7885
46231.00	32.8137
46232.00	32.8394
46233.00	32.8654
46234.00	32.8919
46235.00	32.9188
46236.00	32.9462
46237.00	32.9739
46238.00	33.0020
46239.00	33.0304
46240.00	33.0593
46241.00	33.0885
46242.00	33.1181
46243.00	33.1480
46244.00	33.1782
46245.00	33.2088
46246.00	33.2398
46247.00	33.2710
46248.00	33.3026
46249.00	33.3345
46250.00	33.3667
46251.00	33.3993
46252.00	33.4321
46253.00	33.4652
46254.00	33.4985
46255.00	33.5318
46256.00	33.5652
46257.00	33.5985
46258.00	33.6318
46259.00	33.6652
46260.00	33.6985
46261.00	33.7318
46262.00	33.7652
46263.00	33.7985
46264.00	33.8318
46265.00	33.8652
46266.00	33.8985
46267.00	33.9318
46268.00	33.9652
46269.00	33.9985
46270.00	34.0318
46271.00	34.0652
46272.00	34.0985
46273.00	34.1318
46274.00	34.1651
46275.00	34.1985
46276.00	34.2318
46277.00	34.2651
46278.00	34.2985
46279.00	34.3318
46280.00	34.3651
46281.00	34.3985
46282.00	34.4318
46283.00	34.4651
46284.00	34.4985
46285.00	34.5318
46286.00	34.5651
46287.00	34.5985
46288.00	34.6318
46289.00	34.6651
46290.00	34.6985
46291.00	34.7318
46292.00	34.7651
46293.00	34.7985
46294.00	34.8318
46295.00	34.8651
46296.00	34.8985
46297.00	34.9318
46298.00	34.9651
46299.00	34.9984
46300.00	35.0318
46301.00	35.0651
46302.00	35.0984
46303.00	35.1318
46304.00	35.1651
46305.00	35.1984
46306.00	35.2318
46307.00	35.2651
46308.00	35.2984
46309.00	35.3318
46310.00	35.3651
46311.00	35.3984
46312.00	35.4318
46313.00	35.4651
46314.00	35.4984
46315.00	35.5318
46316.00	35.5651
46317.00	35.5984
46318.00	35.6318
46319.00	35.6651
46320.00	35.6984
46321.00	35.7318
46322.00	35.7651
46323.00	35.7984
46324.00	35.8317
46325.00	35.8651
46326.00	35.8984
46327.00	35.9317
46328.00	35.9651
46329.00	35.9984
46330.00	36.0317
46331.00	36.0651
46332.00	36.0984
46333.00	36.1317
46334.00	36.1651
46335.00	36.1984
46336.00	36.2317
46337.00	36.2651
46338.00	36.2984
46339.00	36.3317
46340.00	36.3651
46341.00	36.3795
46342.00	36.4130
46343.00	36.4455
46344.00	36.4768
46345.00	36.5070
46346.00	36.5361
46347.00	36.5641
46348.00	36.5910
46349.00	36.6167
46350.00	36.6413
46351.00	36.6648
46352.00	36.6872
46353.00	36.7085
46354.00	36.7286
46355.00	36.7476
46356.00	36.7655
46357.00	36.7823
46358.00	36.7980
46359.00	36.8125
46360.00	36.8260
46361.00	36.8383
46362.00	36.8495
46363.00	36.8595
46364.00	36.8685
46365.00	36.8763
46366.00	36.8830
46367.00	36.8886
46368.00	36.8931
46369.00	36.8965
46370.00	36.8987
46371.00	36.8998
46372.00	36.9001
46462.00	36.9001
46463.00	36.9007
46464.00	36.9027
46465.00	36.9059
46466.00	36.9105
46467.00	36.9163
46468.00	36.9235
46469.00	36.9319
46470.00	36.9417
46471.00	36.9527
46472.00	36.9649
46473.00	36.9781
46474.00	36.9923
46475.00	37.0073
46476.00	37.0232
46477.00	37.0399
46478.00	37.0573
46479.00	37.0754
46480.00	37.0942
46481.00	37.1136
46482.00	37.1336
46483.00	37.1543
46484.00	37.1755
46485.00	37.1972
46486.00	37.2195
46487.00	37.2423
46488.00	37.2656
46489.00	37.2894
46490.00	37.3137
46491.00	37.3384
46492.00	37.3636
46493.00	37.3892
46494.00	37.4153
46495.00	37.4418
46496.00	37.4687
46497.00	37.4960
46498.00	37.5237
46499.00	37.5518
46500.00	37.5803
46501.00	37.6092
46502.00	37.6384
46503.00	37.6679
46504.00	37.6979
46505.00	37.7281
46506.00	37.7587
46507.00	37.7897
46508.00	37.8209
46509.00	37.8525
46510.00	37.8844
46511.00	37.9166
46512.00	37.9491
46513.00	37.9819
46514.00	38.0151
46515.00	38.0484
46516.00	38.0817
46517.00	38.1151
46518.00	38.1484
46519.00	38.1817
46520.00	38.2150
46521.00	38.2484
46522.00	38.2817
46523.00	38.3150
46524.00	38.3484
46525.00	38.3817
46526.00	38.4150
46527.00	38.4484
46528.00	38.4817
46529.00	38.5150
46530.00	38.5484
46531.00	38.5817
46532.00	38.6150
46533.00	38.6484
46534.00	38.6817
46535.00	38.7150
46536.00	38.7484
46537.00	38.7817
46538.00	38.8150
46539.00	38.8484
46540.00	38.8817
46541.00	38.9150
46542.00	38.9484
46543.00	38.9817
46544.00	39.0150
46545.00	39.0483
46546.00	39.0817
46547.00	39.1150
46548.00	39.1483
46549.00	39.1817
46550.00	39.2150
46551.00	39.2483
46552.00	39.2817
46553.00	39.3150
46554.00	39.3483
46555.00	39.3817
46556.00	39.4150
46557.00	39.4483
46558.00	39.4817
46559.00	39.5150
46560.00	39.5483
46561.00	39.5817
46562.00	39.6150
46563.00	39.6483
46564.00	39.6817
46565.00	39.7150
46566.00	39.7483
46567.00	39.7817
46568.00	39.8150
46569.00	39.8483
46570.00	39.8816
46571.00	39.9150
46572.00	39.9483
46573.00	39.9816
46574.00	40.0150
46575.00	40.0483
46576.00	40.0816
46577.00	40.1150
46578.00	40.1483
46579.00	40.1816
46580.00	40.2150
46581.00	40.2483
46582.00	40.2816
46583.00	40.3150
46584.00	40.3483
46585.00	40.3816
46586.00	40.4150
46587.00	40.4483
46588.00	40.4816
46589.00	40.5150
46590.00	40.5483
46591.00	40.5816
46592.00	40.6150
46593.00	40.6483
46594.00	40.6816
46595.00	40.7150
46596.00	40.7483
46597.00	40.7816
46598.00	40.8149
46599.00	40.8483
46600.00	40.8816
46601.00	40.9149
46602.00	40.9294
46603.00	40.9629
46604.00	40.9954
46605.00	41.0267
46606.00	41.0569
46607.00	41.0860
46608.00	41.1140
46609.00	41.1408
46610.00	41.1666
46611.00	41.1912
46612.00	41.2147
46613.00	41.2371
46614.00	41.2583
46615.00	41.2785
46616.00	41.2975
46617.00	41.3154
46618.00	41.3322
46619.00	41.3479
46620.00	41.3624
46621.00	41.3758
46622.00	41.3881
46623.00	41.3993
46624.00	41.4094
46625.00	41.4184
46626.00	41.4262
46627.00	41.4329
46628.00	41.4385
46629.00	41.4430
46630.00	41.4463
46631.00	41.4486
46632.00	41.4497
46633.00	41.4500
46664.00	41.4500
46664.00	41.4500
