# Supplementary material for: OpenTrack simulation model files and output dataset for a copenhagen suburban railway
Source: Data Brief. 2019 Apr 28;25:103952. doi: 10.1016/j.dib.2019.103952 (PMC6562172; doi:10.1016/j.dib.2019.103952)
Supplement: Supplementary file 2 — Multimedia component 2 [file mmc2.zip › Data files submitted/Test Generic for TRC/output/OT_112.step1]

//
// File: C:\OpenTrack\Test Generic for TRC\output/OT_112.step1
//
// Produced by OpenTrack: Fri Dec 14 17:12:59 2018
// Route Reservation of Course: 112
// Desc.: Stopping Follow
// Train: Regio:A SA ( 83 m; 123 t ) (83 m / 123 t)
// Train Speedtype: Reihe R
// Itineraries: 1: Home STA1 to end
// Scenario:  Adh. Outside: good / Adh. Tunnel: good / Delay: 5 / Global Perf.: 100.0 % / Course on Time Perf.: 100.0 % / Course Delay Perf.: 100.0 % / Step: 1.0 s / Time: 12:00:00 - 13:30:00

// Type    : OT_TimeXPlot
// Desc.   : OT_step1
// x-Legend: [s]
// y-Legend: [km]
//
44359.00	0.0000
44359.00	0.5500
44359.00	0.5500
44359.00	1.5500
44360.00	1.5500
44360.00	2.5500
44361.00	2.5500
44361.00	3.5500
44405.00	3.5500
44405.00	4.5500
44498.00	4.5500
44498.00	5.1000
44536.00	5.1000
44536.00	6.1000
44635.00	6.1000
44635.00	7.1000
44636.00	7.1000
44636.00	8.1000
44664.00	8.1000
44664.00	9.1000
44759.00	9.1000
44759.00	9.6500
44797.00	9.6500
44797.00	10.6500
44896.00	10.6500
44896.00	11.6500
44897.00	11.6500
44897.00	12.6500
44925.00	12.6500
44925.00	13.6500
45020.00	13.6500
45020.00	14.2000
45058.00	14.2000
45058.00	15.2000
45157.00	15.2000
45157.00	16.2000
45158.00	16.2000
45158.00	17.2000
45186.00	17.2000
45186.00	18.2000
45281.00	18.2000
45281.00	18.7500
45319.00	18.7500
45319.00	19.7500
45418.00	19.7500
45418.00	20.7500
45419.00	20.7500
45419.00	21.7500
45447.00	21.7500
45447.00	22.7500
45542.00	22.7500
45542.00	23.3000
45580.00	23.3000
45580.00	24.3000
45679.00	24.3000
45679.00	25.3000
45680.00	25.3000
45680.00	26.3000
45708.00	26.3000
45708.00	27.3000
45803.00	27.3000
45803.00	27.8500
45841.00	27.8500
45841.00	28.8500
45940.00	28.8500
45940.00	29.8500
45941.00	29.8500
45941.00	30.8500
45969.00	30.8500
45969.00	31.8500
46064.00	31.8500
46064.00	32.4000
46102.00	32.4000
46102.00	33.4000
46201.00	33.4000
46201.00	34.4000
46202.00	34.4000
46202.00	35.4000
46230.00	35.4000
46230.00	36.4000
46325.00	36.4000
46325.00	36.9500
46363.00	36.9500
46363.00	37.9500
46462.00	37.9500
46462.00	38.9500
46463.00	38.9500
46463.00	39.9500
46491.00	39.9500
46491.00	40.9500
46524.00	40.9500
46524.00	41.5000
46664.00	41.5000
