# Supplementary material for: OpenTrack simulation model files and output dataset for a copenhagen suburban railway
Source: Data Brief. 2019 Apr 28;25:103952. doi: 10.1016/j.dib.2019.103952 (PMC6562172; doi:10.1016/j.dib.2019.103952)
Supplement: Supplementary file 2 — Multimedia component 2 [file mmc2.zip › Data files submitted/Test Generic for TRC/output/OT_112.step2]

//
// File: C:\OpenTrack\Test Generic for TRC\output/OT_112.step2
//
// Produced by OpenTrack: Fri Dec 14 17:12:59 2018
// Route Release of Course: 112
// Desc.: Stopping Follow
// Train: Regio:A SA ( 83 m; 123 t ) (83 m / 123 t)
// Train Speedtype: Reihe R
// Itineraries: 1: Home STA1 to end
// Scenario:  Adh. Outside: good / Adh. Tunnel: good / Delay: 5 / Global Perf.: 100.0 % / Course on Time Perf.: 100.0 % / Course Delay Perf.: 100.0 % / Step: 1.0 s / Time: 12:00:00 - 13:30:00

// Type    : OT_TimeXPlot
// Desc.   : OT_step2
// x-Legend: [s]
// y-Legend: [km]
//
44401.00	0.0000
44401.00	0.5500
44432.00	0.5500
44432.00	1.5500
44462.00	1.5500
44462.00	2.5500
44492.00	2.5500
44492.00	3.5500
44523.00	3.5500
44523.00	4.5500
44655.00	4.5500
44655.00	5.1000
44693.00	5.1000
44693.00	6.1000
44723.00	6.1000
44723.00	7.1000
44753.00	7.1000
44753.00	8.1000
44784.00	8.1000
44784.00	9.1000
44916.00	9.1000
44916.00	9.6500
44954.00	9.6500
44954.00	10.6500
44984.00	10.6500
44984.00	11.6500
45014.00	11.6500
45014.00	12.6500
45045.00	12.6500
45045.00	13.6500
45177.00	13.6500
45177.00	14.2000
45215.00	14.2000
45215.00	15.2000
45245.00	15.2000
45245.00	16.2000
45275.00	16.2000
45275.00	17.2000
45306.00	17.2000
45306.00	18.2000
45438.00	18.2000
45438.00	18.7500
45476.00	18.7500
45476.00	19.7500
45506.00	19.7500
45506.00	20.7500
45536.00	20.7500
45536.00	21.7500
45567.00	21.7500
45567.00	22.7500
45699.00	22.7500
45699.00	23.3000
45737.00	23.3000
45737.00	24.3000
45767.00	24.3000
45767.00	25.3000
45797.00	25.3000
45797.00	26.3000
45828.00	26.3000
45828.00	27.3000
45960.00	27.3000
45960.00	27.8500
45998.00	27.8500
45998.00	28.8500
46028.00	28.8500
46028.00	29.8500
46058.00	29.8500
46058.00	30.8500
46089.00	30.8500
46089.00	31.8500
46221.00	31.8500
46221.00	32.4000
46259.00	32.4000
46259.00	33.4000
46289.00	33.4000
46289.00	34.4000
46319.00	34.4000
46319.00	35.4000
46350.00	35.4000
46350.00	36.4000
46482.00	36.4000
46482.00	36.9500
46520.00	36.9500
46520.00	37.9500
46550.00	37.9500
46550.00	38.9500
46580.00	38.9500
46580.00	39.9500
46611.00	39.9500
46611.00	40.9500
46664.00	40.9500
