# Supplementary material for: OpenTrack simulation model files and output dataset for a copenhagen suburban railway
Source: Data Brief. 2019 Apr 28;25:103952. doi: 10.1016/j.dib.2019.103952 (PMC6562172; doi:10.1016/j.dib.2019.103952)
Supplement: Supplementary file 2 — Multimedia component 2 [file mmc2.zip › Data files submitted/Test Generic for TRC/output/OT_112.ts1]

//
// File: C:\OpenTrack\Test Generic for TRC\output/OT_112.ts1
//
// Produced by OpenTrack: Fri Dec 14 17:12:59 2018
// Time/Distance of Course: 112
// Desc.: Stopping Follow
// Train: Regio:A SA ( 83 m; 123 t ) (83 m / 123 t)
// Train Speedtype: Reihe R
// Itineraries: 1: Home STA1 to end
// Scenario:  Adh. Outside: good / Adh. Tunnel: good / Delay: 5 / Global Perf.: 100.0 % / Course on Time Perf.: 100.0 % / Course Delay Perf.: 100.0 % / Step: 1.0 s / Time: 12:00:00 - 13:30:00
//
// Type    : OT_TimeYPlot
// Desc.   : OT_ts1
// x-Legend: [km]
// y-Legend: [s]
//
0.0000	44329.00
0.0000	44359.00
0.0007	44360.00
0.0026	44361.00
0.0058	44362.00
0.0104	44363.00
0.0162	44364.00
0.0234	44365.00
0.0318	44366.00
0.0416	44367.00
0.0526	44368.00
0.0648	44369.00
0.0780	44370.00
0.0922	44371.00
0.1073	44372.00
0.1231	44373.00
0.1398	44374.00
0.1572	44375.00
0.1753	44376.00
0.1941	44377.00
0.2135	44378.00
0.2335	44379.00
0.2542	44380.00
0.2754	44381.00
0.2971	44382.00
0.3194	44383.00
0.3422	44384.00
0.3655	44385.00
0.3893	44386.00
0.4136	44387.00
0.4383	44388.00
0.4635	44389.00
0.4892	44390.00
0.5152	44391.00
0.5417	44392.00
0.5686	44393.00
0.5960	44394.00
0.6237	44395.00
0.6518	44396.00
0.6802	44397.00
0.7091	44398.00
0.7383	44399.00
0.7679	44400.00
0.7978	44401.00
0.8280	44402.00
0.8586	44403.00
0.8896	44404.00
0.9208	44405.00
0.9524	44406.00
0.9843	44407.00
1.0165	44408.00
1.0490	44409.00
1.0819	44410.00
1.1150	44411.00
1.1483	44412.00
1.1816	44413.00
1.2150	44414.00
1.2483	44415.00
1.2816	44416.00
1.3150	44417.00
1.3483	44418.00
1.3816	44419.00
1.4150	44420.00
1.4483	44421.00
1.4816	44422.00
1.5150	44423.00
1.5483	44424.00
1.5816	44425.00
1.6150	44426.00
1.6483	44427.00
1.6816	44428.00
1.7150	44429.00
1.7483	44430.00
1.7816	44431.00
1.8150	44432.00
1.8483	44433.00
1.8816	44434.00
1.9150	44435.00
1.9483	44436.00
1.9816	44437.00
2.0150	44438.00
2.0483	44439.00
2.0816	44440.00
2.1150	44441.00
2.1483	44442.00
2.1816	44443.00
2.2150	44444.00
2.2483	44445.00
2.2816	44446.00
2.3150	44447.00
2.3483	44448.00
2.3816	44449.00
2.4150	44450.00
2.4483	44451.00
2.4816	44452.00
2.5150	44453.00
2.5483	44454.00
2.5816	44455.00
2.6150	44456.00
2.6483	44457.00
2.6816	44458.00
2.7150	44459.00
2.7483	44460.00
2.7816	44461.00
2.8150	44462.00
2.8483	44463.00
2.8816	44464.00
2.9150	44465.00
2.9483	44466.00
2.9816	44467.00
3.0150	44468.00
3.0483	44469.00
3.0816	44470.00
3.1150	44471.00
3.1483	44472.00
3.1816	44473.00
3.2150	44474.00
3.2483	44475.00
3.2816	44476.00
3.3150	44477.00
3.3483	44478.00
3.3816	44479.00
3.4150	44480.00
3.4483	44481.00
3.4816	44482.00
3.5150	44483.00
3.5483	44484.00
3.5816	44485.00
3.6150	44486.00
3.6483	44487.00
3.6816	44488.00
3.7150	44489.00
3.7483	44490.00
3.7816	44491.00
3.8150	44492.00
3.8483	44493.00
3.8816	44494.00
3.9150	44495.00
3.9483	44496.00
3.9816	44497.00
4.0150	44498.00
4.0483	44499.00
4.0816	44500.00
4.1150	44501.00
4.1483	44502.00
4.1816	44503.00
4.2150	44504.00
4.2483	44505.00
4.2816	44506.00
4.3150	44507.00
4.3483	44508.00
4.3816	44509.00
4.4150	44510.00
4.4483	44511.00
4.4816	44512.00
4.5150	44513.00
4.5294	44514.00
4.5630	44515.00
4.5954	44516.00
4.6267	44517.00
4.6570	44518.00
4.6860	44519.00
4.7140	44520.00
4.7409	44521.00
4.7666	44522.00
4.7912	44523.00
4.8147	44524.00
4.8371	44525.00
4.8584	44526.00
4.8785	44527.00
4.8975	44528.00
4.9154	44529.00
4.9322	44530.00
4.9479	44531.00
4.9624	44532.00
4.9759	44533.00
4.9882	44534.00
4.9994	44535.00
5.0094	44536.00
5.0184	44537.00
5.0262	44538.00
5.0329	44539.00
5.0385	44540.00
5.0430	44541.00
5.0464	44542.00
5.0486	44543.00
5.0497	44544.00
5.0500	44545.00
5.0500	44635.00
5.0506	44636.00
5.0526	44637.00
5.0558	44638.00
5.0604	44639.00
5.0662	44640.00
5.0734	44641.00
5.0818	44642.00
5.0916	44643.00
5.1026	44644.00
5.1148	44645.00
5.1280	44646.00
5.1422	44647.00
5.1573	44648.00
5.1731	44649.00
5.1898	44650.00
5.2072	44651.00
5.2253	44652.00
5.2441	44653.00
5.2635	44654.00
5.2835	44655.00
5.3042	44656.00
5.3254	44657.00
5.3471	44658.00
5.3694	44659.00
5.3922	44660.00
5.4155	44661.00
5.4393	44662.00
5.4636	44663.00
5.4883	44664.00
5.5135	44665.00
5.5392	44666.00
5.5652	44667.00
5.5917	44668.00
5.6186	44669.00
5.6460	44670.00
5.6737	44671.00
5.7018	44672.00
5.7302	44673.00
5.7591	44674.00
5.7883	44675.00
5.8179	44676.00
5.8478	44677.00
5.8780	44678.00
5.9086	44679.00
5.9396	44680.00
5.9708	44681.00
6.0024	44682.00
6.0343	44683.00
6.0665	44684.00
6.0990	44685.00
6.1319	44686.00
6.1650	44687.00
6.1983	44688.00
6.2316	44689.00
6.2650	44690.00
6.2983	44691.00
6.3316	44692.00
6.3650	44693.00
6.3983	44694.00
6.4316	44695.00
6.4650	44696.00
6.4983	44697.00
6.5316	44698.00
6.5650	44699.00
6.5983	44700.00
6.6316	44701.00
6.6650	44702.00
6.6983	44703.00
6.7316	44704.00
6.7650	44705.00
6.7983	44706.00
6.8316	44707.00
6.8650	44708.00
6.8983	44709.00
6.9316	44710.00
6.9650	44711.00
6.9983	44712.00
7.0316	44713.00
7.0650	44714.00
7.0983	44715.00
7.1316	44716.00
7.1650	44717.00
7.1983	44718.00
7.2316	44719.00
7.2650	44720.00
7.2983	44721.00
7.3316	44722.00
7.3650	44723.00
7.3983	44724.00
7.4316	44725.00
7.4650	44726.00
7.4983	44727.00
7.5316	44728.00
7.5650	44729.00
7.5983	44730.00
7.6316	44731.00
7.6650	44732.00
7.6983	44733.00
7.7316	44734.00
7.7650	44735.00
7.7983	44736.00
7.8316	44737.00
7.8650	44738.00
7.8983	44739.00
7.9317	44740.00
7.9650	44741.00
7.9983	44742.00
8.0317	44743.00
8.0650	44744.00
8.0983	44745.00
8.1317	44746.00
8.1650	44747.00
8.1983	44748.00
8.2317	44749.00
8.2650	44750.00
8.2983	44751.00
8.3317	44752.00
8.3650	44753.00
8.3983	44754.00
8.4316	44755.00
8.4650	44756.00
8.4983	44757.00
8.5316	44758.00
8.5650	44759.00
8.5983	44760.00
8.6316	44761.00
8.6650	44762.00
8.6983	44763.00
8.7316	44764.00
8.7650	44765.00
8.7983	44766.00
8.8316	44767.00
8.8650	44768.00
8.8983	44769.00
8.9316	44770.00
8.9650	44771.00
8.9983	44772.00
9.0316	44773.00
9.0650	44774.00
9.0794	44775.00
9.1130	44776.00
9.1454	44777.00
9.1767	44778.00
9.2070	44779.00
9.2360	44780.00
9.2640	44781.00
9.2909	44782.00
9.3166	44783.00
9.3412	44784.00
9.3647	44785.00
9.3871	44786.00
9.4084	44787.00
9.4285	44788.00
9.4475	44789.00
9.4654	44790.00
9.4822	44791.00
9.4979	44792.00
9.5124	44793.00
9.5259	44794.00
9.5382	44795.00
9.5494	44796.00
9.5594	44797.00
9.5684	44798.00
9.5762	44799.00
9.5829	44800.00
9.5885	44801.00
9.5930	44802.00
9.5964	44803.00
9.5986	44804.00
9.5997	44805.00
9.6000	44806.00
9.6000	44896.00
9.6007	44897.00
9.6026	44898.00
9.6059	44899.00
9.6104	44900.00
9.6163	44901.00
9.6234	44902.00
9.6319	44903.00
9.6416	44904.00
9.6526	44905.00
9.6648	44906.00
9.6780	44907.00
9.6922	44908.00
9.7073	44909.00
9.7231	44910.00
9.7398	44911.00
9.7572	44912.00
9.7753	44913.00
9.7941	44914.00
9.8135	44915.00
9.8336	44916.00
9.8542	44917.00
9.8754	44918.00
9.8971	44919.00
9.9194	44920.00
9.9422	44921.00
9.9655	44922.00
9.9893	44923.00
10.0136	44924.00
10.0383	44925.00
10.0635	44926.00
10.0892	44927.00
10.1152	44928.00
10.1417	44929.00
10.1686	44930.00
10.1960	44931.00
10.2237	44932.00
10.2518	44933.00
10.2802	44934.00
10.3091	44935.00
10.3383	44936.00
10.3679	44937.00
10.3978	44938.00
10.4280	44939.00
10.4586	44940.00
10.4896	44941.00
10.5208	44942.00
10.5524	44943.00
10.5843	44944.00
10.6165	44945.00
10.6490	44946.00
10.6819	44947.00
10.7150	44948.00
10.7483	44949.00
10.7816	44950.00
10.8150	44951.00
10.8483	44952.00
10.8816	44953.00
10.9150	44954.00
10.9483	44955.00
10.9816	44956.00
11.0150	44957.00
11.0483	44958.00
11.0816	44959.00
11.1150	44960.00
11.1483	44961.00
11.1816	44962.00
11.2150	44963.00
11.2483	44964.00
11.2816	44965.00
11.3150	44966.00
11.3483	44967.00
11.3816	44968.00
11.4150	44969.00
11.4483	44970.00
11.4816	44971.00
11.5150	44972.00
11.5483	44973.00
11.5816	44974.00
11.6150	44975.00
11.6483	44976.00
11.6816	44977.00
11.7150	44978.00
11.7483	44979.00
11.7816	44980.00
11.8150	44981.00
11.8483	44982.00
11.8816	44983.00
11.9150	44984.00
11.9483	44985.00
11.9816	44986.00
12.0150	44987.00
12.0483	44988.00
12.0816	44989.00
12.1150	44990.00
12.1483	44991.00
12.1816	44992.00
12.2150	44993.00
12.2483	44994.00
12.2816	44995.00
12.3150	44996.00
12.3483	44997.00
12.3816	44998.00
12.4150	44999.00
12.4483	45000.00
12.4816	45001.00
12.5150	45002.00
12.5483	45003.00
12.5816	45004.00
12.6150	45005.00
12.6483	45006.00
12.6816	45007.00
12.7150	45008.00
12.7483	45009.00
12.7816	45010.00
12.8150	45011.00
12.8483	45012.00
12.8816	45013.00
12.9150	45014.00
12.9483	45015.00
12.9816	45016.00
13.0150	45017.00
13.0483	45018.00
13.0816	45019.00
13.1150	45020.00
13.1483	45021.00
13.1816	45022.00
13.2150	45023.00
13.2483	45024.00
13.2816	45025.00
13.3149	45026.00
13.3483	45027.00
13.3816	45028.00
13.4149	45029.00
13.4483	45030.00
13.4816	45031.00
13.5149	45032.00
13.5483	45033.00
13.5816	45034.00
13.6149	45035.00
13.6294	45036.00
13.6629	45037.00
13.6954	45038.00
13.7267	45039.00
13.7569	45040.00
13.7860	45041.00
13.8140	45042.00
13.8409	45043.00
13.8666	45044.00
13.8912	45045.00
13.9147	45046.00
13.9371	45047.00
13.9583	45048.00
13.9785	45049.00
13.9975	45050.00
14.0154	45051.00
14.0322	45052.00
14.0479	45053.00
14.0624	45054.00
14.0758	45055.00
14.0881	45056.00
14.0993	45057.00
14.1094	45058.00
14.1184	45059.00
14.1262	45060.00
14.1329	45061.00
14.1385	45062.00
14.1430	45063.00
14.1463	45064.00
14.1486	45065.00
14.1497	45066.00
14.1500	45067.00
14.1500	45157.00
14.1506	45158.00
14.1526	45159.00
14.1558	45160.00
14.1604	45161.00
14.1662	45162.00
14.1734	45163.00
14.1818	45164.00
14.1916	45165.00
14.2026	45166.00
14.2148	45167.00
14.2280	45168.00
14.2422	45169.00
14.2572	45170.00
14.2731	45171.00
14.2898	45172.00
14.3072	45173.00
14.3253	45174.00
14.3441	45175.00
14.3635	45176.00
14.3835	45177.00
14.4041	45178.00
14.4253	45179.00
14.4471	45180.00
14.4694	45181.00
14.4922	45182.00
14.5155	45183.00
14.5393	45184.00
14.5635	45185.00
14.5883	45186.00
14.6135	45187.00
14.6391	45188.00
14.6652	45189.00
14.6917	45190.00
14.7186	45191.00
14.7459	45192.00
14.7736	45193.00
14.8017	45194.00
14.8302	45195.00
14.8590	45196.00
14.8883	45197.00
14.9178	45198.00
14.9477	45199.00
14.9780	45200.00
15.0086	45201.00
15.0395	45202.00
15.0708	45203.00
15.1024	45204.00
15.1343	45205.00
15.1665	45206.00
15.1990	45207.00
15.2318	45208.00
15.2649	45209.00
15.2983	45210.00
15.3316	45211.00
15.3649	45212.00
15.3983	45213.00
15.4316	45214.00
15.4649	45215.00
15.4983	45216.00
15.5316	45217.00
15.5649	45218.00
15.5983	45219.00
15.6316	45220.00
15.6649	45221.00
15.6983	45222.00
15.7316	45223.00
15.7649	45224.00
15.7983	45225.00
15.8316	45226.00
15.8649	45227.00
15.8983	45228.00
15.9316	45229.00
15.9649	45230.00
15.9983	45231.00
16.0316	45232.00
16.0649	45233.00
16.0983	45234.00
16.1316	45235.00
16.1649	45236.00
16.1983	45237.00
16.2316	45238.00
16.2649	45239.00
16.2983	45240.00
16.3316	45241.00
16.3649	45242.00
16.3983	45243.00
16.4316	45244.00
16.4649	45245.00
16.4983	45246.00
16.5316	45247.00
16.5649	45248.00
16.5983	45249.00
16.6316	45250.00
16.6649	45251.00
16.6983	45252.00
16.7316	45253.00
16.7649	45254.00
16.7983	45255.00
16.8316	45256.00
16.8649	45257.00
16.8983	45258.00
16.9316	45259.00
16.9649	45260.00
16.9983	45261.00
17.0316	45262.00
17.0649	45263.00
17.0983	45264.00
17.1316	45265.00
17.1650	45266.00
17.1983	45267.00
17.2316	45268.00
17.2650	45269.00
17.2983	45270.00
17.3316	45271.00
17.3650	45272.00
17.3983	45273.00
17.4316	45274.00
17.4650	45275.00
17.4983	45276.00
17.5316	45277.00
17.5650	45278.00
17.5983	45279.00
17.6316	45280.00
17.6650	45281.00
17.6983	45282.00
17.7316	45283.00
17.7650	45284.00
17.7983	45285.00
17.8316	45286.00
17.8650	45287.00
17.8983	45288.00
17.9316	45289.00
17.9650	45290.00
17.9983	45291.00
18.0316	45292.00
18.0650	45293.00
18.0983	45294.00
18.1316	45295.00
18.1650	45296.00
18.1794	45297.00
18.2130	45298.00
18.2454	45299.00
18.2767	45300.00
18.3069	45301.00
18.3360	45302.00
18.3640	45303.00
18.3909	45304.00
18.4166	45305.00
18.4412	45306.00
18.4647	45307.00
18.4871	45308.00
18.5084	45309.00
18.5285	45310.00
18.5475	45311.00
18.5654	45312.00
18.5822	45313.00
18.5979	45314.00
18.6124	45315.00
18.6259	45316.00
18.6382	45317.00
18.6494	45318.00
18.6594	45319.00
18.6684	45320.00
18.6762	45321.00
18.6829	45322.00
18.6885	45323.00
18.6930	45324.00
18.6964	45325.00
18.6986	45326.00
18.6997	45327.00
18.7000	45328.00
18.7000	45418.00
18.7006	45419.00
18.7026	45420.00
18.7058	45421.00
18.7104	45422.00
18.7162	45423.00
18.7234	45424.00
18.7318	45425.00
18.7416	45426.00
18.7526	45427.00
18.7648	45428.00
18.7780	45429.00
18.7922	45430.00
18.8073	45431.00
18.8231	45432.00
18.8398	45433.00
18.8572	45434.00
18.8753	45435.00
18.8941	45436.00
18.9135	45437.00
18.9335	45438.00
18.9542	45439.00
18.9754	45440.00
18.9971	45441.00
19.0194	45442.00
19.0422	45443.00
19.0655	45444.00
19.0893	45445.00
19.1136	45446.00
19.1383	45447.00
19.1635	45448.00
19.1892	45449.00
19.2152	45450.00
19.2417	45451.00
19.2686	45452.00
19.2960	45453.00
19.3237	45454.00
19.3518	45455.00
19.3802	45456.00
19.4091	45457.00
19.4383	45458.00
19.4679	45459.00
19.4978	45460.00
19.5280	45461.00
19.5586	45462.00
19.5896	45463.00
19.6208	45464.00
19.6524	45465.00
19.6843	45466.00
19.7165	45467.00
19.7491	45468.00
19.7819	45469.00
19.8150	45470.00
19.8483	45471.00
19.8816	45472.00
19.9150	45473.00
19.9483	45474.00
19.9817	45475.00
20.0150	45476.00
20.0483	45477.00
20.0817	45478.00
20.1150	45479.00
20.1483	45480.00
20.1817	45481.00
20.2150	45482.00
20.2483	45483.00
20.2817	45484.00
20.3150	45485.00
20.3483	45486.00
20.3817	45487.00
20.4150	45488.00
20.4483	45489.00
20.4817	45490.00
20.5150	45491.00
20.5483	45492.00
20.5817	45493.00
20.6150	45494.00
20.6483	45495.00
20.6817	45496.00
20.7150	45497.00
20.7483	45498.00
20.7817	45499.00
20.8150	45500.00
20.8483	45501.00
20.8817	45502.00
20.9150	45503.00
20.9483	45504.00
20.9817	45505.00
21.0150	45506.00
21.0483	45507.00
21.0817	45508.00
21.1150	45509.00
21.1483	45510.00
21.1817	45511.00
21.2150	45512.00
21.2483	45513.00
21.2817	45514.00
21.3150	45515.00
21.3483	45516.00
21.3817	45517.00
21.4150	45518.00
21.4483	45519.00
21.4817	45520.00
21.5150	45521.00
21.5483	45522.00
21.5817	45523.00
21.6150	45524.00
21.6483	45525.00
21.6817	45526.00
21.7150	45527.00
21.7484	45528.00
21.7817	45529.00
21.8150	45530.00
21.8484	45531.00
21.8817	45532.00
21.9150	45533.00
21.9484	45534.00
21.9817	45535.00
22.0150	45536.00
22.0484	45537.00
22.0817	45538.00
22.1150	45539.00
22.1484	45540.00
22.1817	45541.00
22.2150	45542.00
22.2484	45543.00
22.2817	45544.00
22.3150	45545.00
22.3484	45546.00
22.3817	45547.00
22.4150	45548.00
22.4484	45549.00
22.4817	45550.00
22.5150	45551.00
22.5484	45552.00
22.5817	45553.00
22.6150	45554.00
22.6484	45555.00
22.6817	45556.00
22.7150	45557.00
22.7294	45558.00
22.7630	45559.00
22.7955	45560.00
22.8268	45561.00
22.8570	45562.00
22.8861	45563.00
22.9141	45564.00
22.9409	45565.00
22.9667	45566.00
22.9913	45567.00
23.0148	45568.00
23.0372	45569.00
23.0584	45570.00
23.0786	45571.00
23.0976	45572.00
23.1155	45573.00
23.1323	45574.00
23.1480	45575.00
23.1625	45576.00
23.1759	45577.00
23.1882	45578.00
23.1994	45579.00
23.2095	45580.00
23.2184	45581.00
23.2263	45582.00
23.2330	45583.00
23.2386	45584.00
23.2431	45585.00
23.2464	45586.00
23.2487	45587.00
23.2498	45588.00
23.2501	45589.00
23.2501	45679.00
23.2507	45680.00
23.2527	45681.00
23.2559	45682.00
23.2605	45683.00
23.2663	45684.00
23.2735	45685.00
23.2819	45686.00
23.2917	45687.00
23.3027	45688.00
23.3148	45689.00
23.3281	45690.00
23.3423	45691.00
23.3573	45692.00
23.3732	45693.00
23.3899	45694.00
23.4073	45695.00
23.4254	45696.00
23.4442	45697.00
23.4636	45698.00
23.4836	45699.00
23.5042	45700.00
23.5254	45701.00
23.5472	45702.00
23.5695	45703.00
23.5923	45704.00
23.6156	45705.00
23.6394	45706.00
23.6636	45707.00
23.6884	45708.00
23.7136	45709.00
23.7392	45710.00
23.7653	45711.00
23.7918	45712.00
23.8187	45713.00
23.8460	45714.00
23.8737	45715.00
23.9018	45716.00
23.9303	45717.00
23.9591	45718.00
23.9884	45719.00
24.0179	45720.00
24.0478	45721.00
24.0781	45722.00
24.1087	45723.00
24.1396	45724.00
24.1709	45725.00
24.2025	45726.00
24.2344	45727.00
24.2666	45728.00
24.2991	45729.00
24.3319	45730.00
24.3650	45731.00
24.3984	45732.00
24.4317	45733.00
24.4650	45734.00
24.4984	45735.00
24.5317	45736.00
24.5651	45737.00
24.5984	45738.00
24.6317	45739.00
24.6651	45740.00
24.6984	45741.00
24.7317	45742.00
24.7651	45743.00
24.7984	45744.00
24.8317	45745.00
24.8651	45746.00
24.8984	45747.00
24.9317	45748.00
24.9651	45749.00
24.9984	45750.00
25.0317	45751.00
25.0651	45752.00
25.0984	45753.00
25.1317	45754.00
25.1651	45755.00
25.1984	45756.00
25.2317	45757.00
25.2651	45758.00
25.2984	45759.00
25.3317	45760.00
25.3651	45761.00
25.3984	45762.00
25.4317	45763.00
25.4651	45764.00
25.4984	45765.00
25.5317	45766.00
25.5651	45767.00
25.5984	45768.00
25.6317	45769.00
25.6651	45770.00
25.6984	45771.00
25.7317	45772.00
25.7651	45773.00
25.7984	45774.00
25.8317	45775.00
25.8651	45776.00
25.8984	45777.00
25.9317	45778.00
25.9651	45779.00
25.9984	45780.00
26.0317	45781.00
26.0651	45782.00
26.0984	45783.00
26.1317	45784.00
26.1651	45785.00
26.1984	45786.00
26.2318	45787.00
26.2651	45788.00
26.2984	45789.00
26.3318	45790.00
26.3651	45791.00
26.3984	45792.00
26.4318	45793.00
26.4651	45794.00
26.4984	45795.00
26.5318	45796.00
26.5651	45797.00
26.5984	45798.00
26.6318	45799.00
26.6651	45800.00
26.6984	45801.00
26.7318	45802.00
26.7651	45803.00
26.7984	45804.00
26.8318	45805.00
26.8651	45806.00
26.8984	45807.00
26.9318	45808.00
26.9651	45809.00
26.9984	45810.00
27.0318	45811.00
27.0651	45812.00
27.0984	45813.00
27.1318	45814.00
27.1651	45815.00
27.1984	45816.00
27.2318	45817.00
27.2651	45818.00
27.2795	45819.00
27.3131	45820.00
27.3455	45821.00
27.3769	45822.00
27.4071	45823.00
27.4362	45824.00
27.4641	45825.00
27.4910	45826.00
27.5167	45827.00
27.5414	45828.00
27.5649	45829.00
27.5872	45830.00
27.6085	45831.00
27.6286	45832.00
27.6477	45833.00
27.6656	45834.00
27.6824	45835.00
27.6980	45836.00
27.7126	45837.00
27.7260	45838.00
27.7383	45839.00
27.7495	45840.00
27.7596	45841.00
27.7685	45842.00
27.7763	45843.00
27.7831	45844.00
27.7887	45845.00
27.7931	45846.00
27.7965	45847.00
27.7987	45848.00
27.7999	45849.00
27.8001	45850.00
27.8001	45940.00
27.8008	45941.00
27.8027	45942.00
27.8060	45943.00
27.8105	45944.00
27.8164	45945.00
27.8235	45946.00
27.8320	45947.00
27.8417	45948.00
27.8527	45949.00
27.8649	45950.00
27.8781	45951.00
27.8923	45952.00
27.9074	45953.00
27.9233	45954.00
27.9399	45955.00
27.9573	45956.00
27.9754	45957.00
27.9942	45958.00
28.0136	45959.00
28.0337	45960.00
28.0543	45961.00
28.0755	45962.00
28.0972	45963.00
28.1195	45964.00
28.1423	45965.00
28.1656	45966.00
28.1894	45967.00
28.2137	45968.00
28.2384	45969.00
28.2636	45970.00
28.2893	45971.00
28.3154	45972.00
28.3419	45973.00
28.3688	45974.00
28.3961	45975.00
28.4238	45976.00
28.4519	45977.00
28.4804	45978.00
28.5092	45979.00
28.5384	45980.00
28.5680	45981.00
28.5979	45982.00
28.6282	45983.00
28.6588	45984.00
28.6897	45985.00
28.7210	45986.00
28.7526	45987.00
28.7845	45988.00
28.8167	45989.00
28.8492	45990.00
28.8820	45991.00
28.9151	45992.00
28.9484	45993.00
28.9818	45994.00
29.0151	45995.00
29.0484	45996.00
29.0818	45997.00
29.1151	45998.00
29.1485	45999.00
29.1818	46000.00
29.2151	46001.00
29.2485	46002.00
29.2818	46003.00
29.3151	46004.00
29.3485	46005.00
29.3818	46006.00
29.4151	46007.00
29.4485	46008.00
29.4818	46009.00
29.5151	46010.00
29.5485	46011.00
29.5818	46012.00
29.6151	46013.00
29.6485	46014.00
29.6818	46015.00
29.7151	46016.00
29.7485	46017.00
29.7818	46018.00
29.8151	46019.00
29.8485	46020.00
29.8818	46021.00
29.9151	46022.00
29.9485	46023.00
29.9818	46024.00
30.0151	46025.00
30.0485	46026.00
30.0818	46027.00
30.1151	46028.00
30.1485	46029.00
30.1818	46030.00
30.2151	46031.00
30.2485	46032.00
30.2818	46033.00
30.3151	46034.00
30.3485	46035.00
30.3818	46036.00
30.4151	46037.00
30.4485	46038.00
30.4818	46039.00
30.5151	46040.00
30.5485	46041.00
30.5818	46042.00
30.6151	46043.00
30.6485	46044.00
30.6818	46045.00
30.7151	46046.00
30.7485	46047.00
30.7818	46048.00
30.8152	46049.00
30.8485	46050.00
30.8818	46051.00
30.9152	46052.00
30.9485	46053.00
30.9818	46054.00
31.0152	46055.00
31.0485	46056.00
31.0818	46057.00
31.1152	46058.00
31.1485	46059.00
31.1818	46060.00
31.2152	46061.00
31.2485	46062.00
31.2818	46063.00
31.3152	46064.00
31.3485	46065.00
31.3818	46066.00
31.4152	46067.00
31.4485	46068.00
31.4818	46069.00
31.5152	46070.00
31.5485	46071.00
31.5818	46072.00
31.6152	46073.00
31.6485	46074.00
31.6818	46075.00
31.7152	46076.00
31.7485	46077.00
31.7818	46078.00
31.8152	46079.00
31.8296	46080.00
31.8632	46081.00
31.8956	46082.00
31.9269	46083.00
31.9571	46084.00
31.9862	46085.00
32.0142	46086.00
32.0411	46087.00
32.0668	46088.00
32.0914	46089.00
32.1149	46090.00
32.1373	46091.00
32.1586	46092.00
32.1787	46093.00
32.1977	46094.00
32.2156	46095.00
32.2324	46096.00
32.2481	46097.00
32.2626	46098.00
32.2761	46099.00
32.2884	46100.00
32.2996	46101.00
32.3096	46102.00
32.3186	46103.00
32.3264	46104.00
32.3331	46105.00
32.3387	46106.00
32.3432	46107.00
32.3466	46108.00
32.3488	46109.00
32.3499	46110.00
32.3502	46111.00
32.3502	46201.00
32.3508	46202.00
32.3528	46203.00
32.3560	46204.00
32.3606	46205.00
32.3664	46206.00
32.3736	46207.00
32.3820	46208.00
32.3918	46209.00
32.4028	46210.00
32.4150	46211.00
32.4282	46212.00
32.4424	46213.00
32.4575	46214.00
32.4733	46215.00
32.4900	46216.00
32.5074	46217.00
32.5255	46218.00
32.5443	46219.00
32.5637	46220.00
32.5837	46221.00
32.6044	46222.00
32.6256	46223.00
32.6473	46224.00
32.6696	46225.00
32.6924	46226.00
32.7157	46227.00
32.7395	46228.00
32.7638	46229.00
32.7885	46230.00
32.8137	46231.00
32.8394	46232.00
32.8654	46233.00
32.8919	46234.00
32.9188	46235.00
32.9462	46236.00
32.9739	46237.00
33.0020	46238.00
33.0304	46239.00
33.0593	46240.00
33.0885	46241.00
33.1181	46242.00
33.1480	46243.00
33.1782	46244.00
33.2088	46245.00
33.2398	46246.00
33.2710	46247.00
33.3026	46248.00
33.3345	46249.00
33.3667	46250.00
33.3993	46251.00
33.4321	46252.00
33.4652	46253.00
33.4985	46254.00
33.5318	46255.00
33.5652	46256.00
33.5985	46257.00
33.6318	46258.00
33.6652	46259.00
33.6985	46260.00
33.7318	46261.00
33.7652	46262.00
33.7985	46263.00
33.8318	46264.00
33.8652	46265.00
33.8985	46266.00
33.9318	46267.00
33.9652	46268.00
33.9985	46269.00
34.0318	46270.00
34.0652	46271.00
34.0985	46272.00
34.1318	46273.00
34.1651	46274.00
34.1985	46275.00
34.2318	46276.00
34.2651	46277.00
34.2985	46278.00
34.3318	46279.00
34.3651	46280.00
34.3985	46281.00
34.4318	46282.00
34.4651	46283.00
34.4985	46284.00
34.5318	46285.00
34.5651	46286.00
34.5985	46287.00
34.6318	46288.00
34.6651	46289.00
34.6985	46290.00
34.7318	46291.00
34.7651	46292.00
34.7985	46293.00
34.8318	46294.00
34.8651	46295.00
34.8985	46296.00
34.9318	46297.00
34.9651	46298.00
34.9984	46299.00
35.0318	46300.00
35.0651	46301.00
35.0984	46302.00
35.1318	46303.00
35.1651	46304.00
35.1984	46305.00
35.2318	46306.00
35.2651	46307.00
35.2984	46308.00
35.3318	46309.00
35.3651	46310.00
35.3984	46311.00
35.4318	46312.00
35.4651	46313.00
35.4984	46314.00
35.5318	46315.00
35.5651	46316.00
35.5984	46317.00
35.6318	46318.00
35.6651	46319.00
35.6984	46320.00
35.7318	46321.00
35.7651	46322.00
35.7984	46323.00
35.8317	46324.00
35.8651	46325.00
35.8984	46326.00
35.9317	46327.00
35.9651	46328.00
35.9984	46329.00
36.0317	46330.00
36.0651	46331.00
36.0984	46332.00
36.1317	46333.00
36.1651	46334.00
36.1984	46335.00
36.2317	46336.00
36.2651	46337.00
36.2984	46338.00
36.3317	46339.00
36.3651	46340.00
36.3795	46341.00
36.4130	46342.00
36.4455	46343.00
36.4768	46344.00
36.5070	46345.00
36.5361	46346.00
36.5641	46347.00
36.5910	46348.00
36.6167	46349.00
36.6413	46350.00
36.6648	46351.00
36.6872	46352.00
36.7085	46353.00
36.7286	46354.00
36.7476	46355.00
36.7655	46356.00
36.7823	46357.00
36.7980	46358.00
36.8125	46359.00
36.8260	46360.00
36.8383	46361.00
36.8495	46362.00
36.8595	46363.00
36.8685	46364.00
36.8763	46365.00
36.8830	46366.00
36.8886	46367.00
36.8931	46368.00
36.8965	46369.00
36.8987	46370.00
36.8998	46371.00
36.9001	46372.00
36.9001	46462.00
36.9007	46463.00
36.9027	46464.00
36.9059	46465.00
36.9105	46466.00
36.9163	46467.00
36.9235	46468.00
36.9319	46469.00
36.9417	46470.00
36.9527	46471.00
36.9649	46472.00
36.9781	46473.00
36.9923	46474.00
37.0073	46475.00
37.0232	46476.00
37.0399	46477.00
37.0573	46478.00
37.0754	46479.00
37.0942	46480.00
37.1136	46481.00
37.1336	46482.00
37.1543	46483.00
37.1755	46484.00
37.1972	46485.00
37.2195	46486.00
37.2423	46487.00
37.2656	46488.00
37.2894	46489.00
37.3137	46490.00
37.3384	46491.00
37.3636	46492.00
37.3892	46493.00
37.4153	46494.00
37.4418	46495.00
37.4687	46496.00
37.4960	46497.00
37.5237	46498.00
37.5518	46499.00
37.5803	46500.00
37.6092	46501.00
37.6384	46502.00
37.6679	46503.00
37.6979	46504.00
37.7281	46505.00
37.7587	46506.00
37.7897	46507.00
37.8209	46508.00
37.8525	46509.00
37.8844	46510.00
37.9166	46511.00
37.9491	46512.00
37.9819	46513.00
38.0151	46514.00
38.0484	46515.00
38.0817	46516.00
38.1151	46517.00
38.1484	46518.00
38.1817	46519.00
38.2150	46520.00
38.2484	46521.00
38.2817	46522.00
38.3150	46523.00
38.3484	46524.00
38.3817	46525.00
38.4150	46526.00
38.4484	46527.00
38.4817	46528.00
38.5150	46529.00
38.5484	46530.00
38.5817	46531.00
38.6150	46532.00
38.6484	46533.00
38.6817	46534.00
38.7150	46535.00
38.7484	46536.00
38.7817	46537.00
38.8150	46538.00
38.8484	46539.00
38.8817	46540.00
38.9150	46541.00
38.9484	46542.00
38.9817	46543.00
39.0150	46544.00
39.0483	46545.00
39.0817	46546.00
39.1150	46547.00
39.1483	46548.00
39.1817	46549.00
39.2150	46550.00
39.2483	46551.00
39.2817	46552.00
39.3150	46553.00
39.3483	46554.00
39.3817	46555.00
39.4150	46556.00
39.4483	46557.00
39.4817	46558.00
39.5150	46559.00
39.5483	46560.00
39.5817	46561.00
39.6150	46562.00
39.6483	46563.00
39.6817	46564.00
39.7150	46565.00
39.7483	46566.00
39.7817	46567.00
39.8150	46568.00
39.8483	46569.00
39.8816	46570.00
39.9150	46571.00
39.9483	46572.00
39.9816	46573.00
40.0150	46574.00
40.0483	46575.00
40.0816	46576.00
40.1150	46577.00
40.1483	46578.00
40.1816	46579.00
40.2150	46580.00
40.2483	46581.00
40.2816	46582.00
40.3150	46583.00
40.3483	46584.00
40.3816	46585.00
40.4150	46586.00
40.4483	46587.00
40.4816	46588.00
40.5150	46589.00
40.5483	46590.00
40.5816	46591.00
40.6150	46592.00
40.6483	46593.00
40.6816	46594.00
40.7150	46595.00
40.7483	46596.00
40.7816	46597.00
40.8149	46598.00
40.8483	46599.00
40.8816	46600.00
40.9149	46601.00
40.9294	46602.00
40.9629	46603.00
40.9954	46604.00
41.0267	46605.00
41.0569	46606.00
41.0860	46607.00
41.1140	46608.00
41.1408	46609.00
41.1666	46610.00
41.1912	46611.00
41.2147	46612.00
41.2371	46613.00
41.2583	46614.00
41.2785	46615.00
41.2975	46616.00
41.3154	46617.00
41.3322	46618.00
41.3479	46619.00
41.3624	46620.00
41.3758	46621.00
41.3881	46622.00
41.3993	46623.00
41.4094	46624.00
41.4184	46625.00
41.4262	46626.00
41.4329	46627.00
41.4385	46628.00
41.4430	46629.00
41.4463	46630.00
41.4486	46631.00
41.4497	46632.00
41.4500	46633.00
41.4500	46664.00
41.4500	46664.00
