# Supplementary material for: OpenTrack simulation model files and output dataset for a copenhagen suburban railway
Source: Data Brief. 2019 Apr 28;25:103952. doi: 10.1016/j.dib.2019.103952 (PMC6562172; doi:10.1016/j.dib.2019.103952)
Supplement: Supplementary file 2 — Multimedia component 2 [file mmc2.zip › Data files submitted/Test Generic for TRC/output/OT_112.vs]

//
// File: C:\OpenTrack\Test Generic for TRC\output/OT_112.vs
//
// Produced by OpenTrack: Fri Dec 14 17:12:59 2018
// Speed/Distance of Course: 112
// Desc.: Stopping Follow
// Train: Regio:A SA ( 83 m; 123 t ) (83 m / 123 t)
// Train Speedtype: Reihe R
// Itineraries: 1: Home STA1 to end
// Scenario:  Adh. Outside: good / Adh. Tunnel: good / Delay: 5 / Global Perf.: 100.0 % / Course on Time Perf.: 100.0 % / Course Delay Perf.: 100.0 % / Step: 1.0 s / Time: 12:00:00 - 13:30:00
//
// Type    : OT_Plot
// Desc.   : OT_vs
// x-Legend: [km]
// y-Legend: [km/h]
//
0.0000	0.0
0.0000	0.0
0.0007	4.7
0.0026	9.4
0.0058	14.0
0.0104	18.7
0.0162	23.4
0.0234	28.1
0.0318	32.8
0.0416	37.4
0.0526	41.8
0.0648	45.8
0.0780	49.4
0.0922	52.7
0.1073	55.8
0.1231	58.6
0.1398	61.4
0.1572	63.9
0.1753	66.4
0.1941	68.8
0.2135	71.0
0.2335	73.2
0.2542	75.3
0.2754	77.3
0.2971	79.3
0.3194	81.2
0.3422	83.0
0.3655	84.8
0.3893	86.5
0.4136	88.2
0.4383	89.9
0.4635	91.5
0.4892	93.1
0.5152	94.6
0.5417	96.1
0.5686	97.6
0.5960	99.0
0.6237	100.4
0.6518	101.8
0.6802	103.2
0.7091	104.5
0.7383	105.8
0.7679	107.1
0.7978	108.3
0.8280	109.6
0.8586	110.8
0.8896	112.0
0.9208	113.1
0.9524	114.3
0.9843	115.4
1.0165	116.5
1.0490	117.6
1.0819	118.7
1.1150	119.7
1.1483	120.0
1.1816	120.0
1.2150	120.0
1.2483	120.0
1.2816	120.0
1.3150	120.0
1.3483	120.0
1.3816	120.0
1.4150	120.0
1.4483	120.0
1.4816	120.0
1.5150	120.0
1.5483	120.0
1.5816	120.0
1.6150	120.0
1.6483	120.0
1.6816	120.0
1.7150	120.0
1.7483	120.0
1.7816	120.0
1.8150	120.0
1.8483	120.0
1.8816	120.0
1.9150	120.0
1.9483	120.0
1.9816	120.0
2.0150	120.0
2.0483	120.0
2.0816	120.0
2.1150	120.0
2.1483	120.0
2.1816	120.0
2.2150	120.0
2.2483	120.0
2.2816	120.0
2.3150	120.0
2.3483	120.0
2.3816	120.0
2.4150	120.0
2.4483	120.0
2.4816	120.0
2.5150	120.0
2.5483	120.0
2.5816	120.0
2.6150	120.0
2.6483	120.0
2.6816	120.0
2.7150	120.0
2.7483	120.0
2.7816	120.0
2.8150	120.0
2.8483	120.0
2.8816	120.0
2.9150	120.0
2.9483	120.0
2.9816	120.0
3.0150	120.0
3.0483	120.0
3.0816	120.0
3.1150	120.0
3.1483	120.0
3.1816	120.0
3.2150	120.0
3.2483	120.0
3.2816	120.0
3.3150	120.0
3.3483	120.0
3.3816	120.0
3.4150	120.0
3.4483	120.0
3.4816	120.0
3.5150	120.0
3.5483	120.0
3.5816	120.0
3.6150	120.0
3.6483	120.0
3.6816	120.0
3.7150	120.0
3.7483	120.0
3.7816	120.0
3.8150	120.0
3.8483	120.0
3.8816	120.0
3.9150	120.0
3.9483	120.0
3.9816	120.0
4.0150	120.0
4.0483	120.0
4.0816	120.0
4.1150	120.0
4.1483	120.0
4.1816	120.0
4.2150	120.0
4.2483	120.0
4.2816	120.0
4.3150	120.0
4.3483	120.0
4.3816	120.0
4.4150	120.0
4.4483	120.0
4.4816	120.0
4.5150	120.0
4.5294	120.0
4.5630	118.8
4.5954	114.8
4.6267	110.8
4.6570	106.8
4.6860	102.7
4.7140	98.7
4.7409	94.7
4.7666	90.6
4.7912	86.6
4.8147	82.6
4.8371	78.6
4.8584	74.5
4.8785	70.5
4.8975	66.5
4.9154	62.4
4.9322	58.4
4.9479	54.4
4.9624	50.4
4.9759	46.3
4.9882	42.3
4.9994	38.3
5.0094	34.2
5.0184	30.2
5.0262	26.2
5.0329	22.2
5.0385	18.1
5.0430	14.1
5.0464	10.1
5.0486	6.0
5.0497	2.0
5.0500	0.0
5.0500	0.0
5.0506	4.7
5.0526	9.4
5.0558	14.0
5.0604	18.7
5.0662	23.4
5.0734	28.1
5.0818	32.8
5.0916	37.4
5.1026	41.8
5.1148	45.8
5.1280	49.4
5.1422	52.7
5.1573	55.8
5.1731	58.6
5.1898	61.4
5.2072	63.9
5.2253	66.4
5.2441	68.8
5.2635	71.0
5.2835	73.2
5.3042	75.3
5.3254	77.3
5.3471	79.3
5.3694	81.2
5.3922	83.0
5.4155	84.8
5.4393	86.5
5.4636	88.2
5.4883	89.9
5.5135	91.5
5.5392	93.1
5.5652	94.6
5.5917	96.1
5.6186	97.6
5.6460	99.0
5.6737	100.4
5.7018	101.8
5.7302	103.2
5.7591	104.5
5.7883	105.8
5.8179	107.1
5.8478	108.3
5.8780	109.6
5.9086	110.8
5.9396	112.0
5.9708	113.1
6.0024	114.3
6.0343	115.4
6.0665	116.5
6.0990	117.6
6.1319	118.7
6.1650	119.7
6.1983	120.0
6.2316	120.0
6.2650	120.0
6.2983	120.0
6.3316	120.0
6.3650	120.0
6.3983	120.0
6.4316	120.0
6.4650	120.0
6.4983	120.0
6.5316	120.0
6.5650	120.0
6.5983	120.0
6.6316	120.0
6.6650	120.0
6.6983	120.0
6.7316	120.0
6.7650	120.0
6.7983	120.0
6.8316	120.0
6.8650	120.0
6.8983	120.0
6.9316	120.0
6.9650	120.0
6.9983	120.0
7.0316	120.0
7.0650	120.0
7.0983	120.0
7.1316	120.0
7.1650	120.0
7.1983	120.0
7.2316	120.0
7.2650	120.0
7.2983	120.0
7.3316	120.0
7.3650	120.0
7.3983	120.0
7.4316	120.0
7.4650	120.0
7.4983	120.0
7.5316	120.0
7.5650	120.0
7.5983	120.0
7.6316	120.0
7.6650	120.0
7.6983	120.0
7.7316	120.0
7.7650	120.0
7.7983	120.0
7.8316	120.0
7.8650	120.0
7.8983	120.0
7.9317	120.0
7.9650	120.0
7.9983	120.0
8.0317	120.0
8.0650	120.0
8.0983	120.0
8.1317	120.0
8.1650	120.0
8.1983	120.0
8.2317	120.0
8.2650	120.0
8.2983	120.0
8.3317	120.0
8.3650	120.0
8.3983	120.0
8.4316	120.0
8.4650	120.0
8.4983	120.0
8.5316	120.0
8.5650	120.0
8.5983	120.0
8.6316	120.0
8.6650	120.0
8.6983	120.0
8.7316	120.0
8.7650	120.0
8.7983	120.0
8.8316	120.0
8.8650	120.0
8.8983	120.0
8.9316	120.0
8.9650	120.0
8.9983	120.0
9.0316	120.0
9.0650	120.0
9.0794	120.0
9.1130	118.8
9.1454	114.8
9.1767	110.8
9.2070	106.8
9.2360	102.7
9.2640	98.7
9.2909	94.7
9.3166	90.6
9.3412	86.6
9.3647	82.6
9.3871	78.6
9.4084	74.5
9.4285	70.5
9.4475	66.5
9.4654	62.4
9.4822	58.4
9.4979	54.4
9.5124	50.4
9.5259	46.3
9.5382	42.3
9.5494	38.3
9.5594	34.2
9.5684	30.2
9.5762	26.2
9.5829	22.2
9.5885	18.1
9.5930	14.1
9.5964	10.1
9.5986	6.0
9.5997	2.0
9.6000	0.0
9.6000	0.0
9.6007	4.7
9.6026	9.4
9.6059	14.0
9.6104	18.7
9.6163	23.4
9.6234	28.1
9.6319	32.8
9.6416	37.4
9.6526	41.8
9.6648	45.8
9.6780	49.4
9.6922	52.7
9.7073	55.8
9.7231	58.6
9.7398	61.4
9.7572	63.9
9.7753	66.4
9.7941	68.8
9.8135	71.0
9.8336	73.2
9.8542	75.3
9.8754	77.3
9.8971	79.3
9.9194	81.2
9.9422	83.0
9.9655	84.8
9.9893	86.5
10.0136	88.2
10.0383	89.9
10.0635	91.5
10.0892	93.1
10.1152	94.6
10.1417	96.1
10.1686	97.6
10.1960	99.0
10.2237	100.4
10.2518	101.8
10.2802	103.2
10.3091	104.5
10.3383	105.8
10.3679	107.1
10.3978	108.3
10.4280	109.6
10.4586	110.8
10.4896	112.0
10.5208	113.1
10.5524	114.3
10.5843	115.4
10.6165	116.5
10.6490	117.6
10.6819	118.7
10.7150	119.7
10.7483	120.0
10.7816	120.0
10.8150	120.0
10.8483	120.0
10.8816	120.0
10.9150	120.0
10.9483	120.0
10.9816	120.0
11.0150	120.0
11.0483	120.0
11.0816	120.0
11.1150	120.0
11.1483	120.0
11.1816	120.0
11.2150	120.0
11.2483	120.0
11.2816	120.0
11.3150	120.0
11.3483	120.0
11.3816	120.0
11.4150	120.0
11.4483	120.0
11.4816	120.0
11.5150	120.0
11.5483	120.0
11.5816	120.0
11.6150	120.0
11.6483	120.0
11.6816	120.0
11.7150	120.0
11.7483	120.0
11.7816	120.0
11.8150	120.0
11.8483	120.0
11.8816	120.0
11.9150	120.0
11.9483	120.0
11.9816	120.0
12.0150	120.0
12.0483	120.0
12.0816	120.0
12.1150	120.0
12.1483	120.0
12.1816	120.0
12.2150	120.0
12.2483	120.0
12.2816	120.0
12.3150	120.0
12.3483	120.0
12.3816	120.0
12.4150	120.0
12.4483	120.0
12.4816	120.0
12.5150	120.0
12.5483	120.0
12.5816	120.0
12.6150	120.0
12.6483	120.0
12.6816	120.0
12.7150	120.0
12.7483	120.0
12.7816	120.0
12.8150	120.0
12.8483	120.0
12.8816	120.0
12.9150	120.0
12.9483	120.0
12.9816	120.0
13.0150	120.0
13.0483	120.0
13.0816	120.0
13.1150	120.0
13.1483	120.0
13.1816	120.0
13.2150	120.0
13.2483	120.0
13.2816	120.0
13.3149	120.0
13.3483	120.0
13.3816	120.0
13.4149	120.0
13.4483	120.0
13.4816	120.0
13.5149	120.0
13.5483	120.0
13.5816	120.0
13.6149	120.0
13.6294	120.0
13.6629	118.8
13.6954	114.8
13.7267	110.8
13.7569	106.8
13.7860	102.7
13.8140	98.7
13.8409	94.7
13.8666	90.6
13.8912	86.6
13.9147	82.6
13.9371	78.6
13.9583	74.5
13.9785	70.5
13.9975	66.5
14.0154	62.4
14.0322	58.4
14.0479	54.4
14.0624	50.4
14.0758	46.3
14.0881	42.3
14.0993	38.3
14.1094	34.2
14.1184	30.2
14.1262	26.2
14.1329	22.2
14.1385	18.1
14.1430	14.1
14.1463	10.1
14.1486	6.0
14.1497	2.0
14.1500	0.0
14.1500	0.0
14.1506	4.7
14.1526	9.4
14.1558	14.0
14.1604	18.7
14.1662	23.4
14.1734	28.1
14.1818	32.8
14.1916	37.4
14.2026	41.8
14.2148	45.8
14.2280	49.4
14.2422	52.7
14.2572	55.8
14.2731	58.6
14.2898	61.4
14.3072	63.9
14.3253	66.4
14.3441	68.8
14.3635	71.0
14.3835	73.2
14.4041	75.3
14.4253	77.3
14.4471	79.3
14.4694	81.2
14.4922	83.0
14.5155	84.8
14.5393	86.5
14.5635	88.2
14.5883	89.9
14.6135	91.5
14.6391	93.1
14.6652	94.6
14.6917	96.1
14.7186	97.6
14.7459	99.0
14.7736	100.4
14.8017	101.8
14.8302	103.2
14.8590	104.5
14.8883	105.8
14.9178	107.1
14.9477	108.3
14.9780	109.6
15.0086	110.8
15.0395	112.0
15.0708	113.1
15.1024	114.3
15.1343	115.4
15.1665	116.5
15.1990	117.6
15.2318	118.7
15.2649	119.7
15.2983	120.0
15.3316	120.0
15.3649	120.0
15.3983	120.0
15.4316	120.0
15.4649	120.0
15.4983	120.0
15.5316	120.0
15.5649	120.0
15.5983	120.0
15.6316	120.0
15.6649	120.0
15.6983	120.0
15.7316	120.0
15.7649	120.0
15.7983	120.0
15.8316	120.0
15.8649	120.0
15.8983	120.0
15.9316	120.0
15.9649	120.0
15.9983	120.0
16.0316	120.0
16.0649	120.0
16.0983	120.0
16.1316	120.0
16.1649	120.0
16.1983	120.0
16.2316	120.0
16.2649	120.0
16.2983	120.0
16.3316	120.0
16.3649	120.0
16.3983	120.0
16.4316	120.0
16.4649	120.0
16.4983	120.0
16.5316	120.0
16.5649	120.0
16.5983	120.0
16.6316	120.0
16.6649	120.0
16.6983	120.0
16.7316	120.0
16.7649	120.0
16.7983	120.0
16.8316	120.0
16.8649	120.0
16.8983	120.0
16.9316	120.0
16.9649	120.0
16.9983	120.0
17.0316	120.0
17.0649	120.0
17.0983	120.0
17.1316	120.0
17.1650	120.0
17.1983	120.0
17.2316	120.0
17.2650	120.0
17.2983	120.0
17.3316	120.0
17.3650	120.0
17.3983	120.0
17.4316	120.0
17.4650	120.0
17.4983	120.0
17.5316	120.0
17.5650	120.0
17.5983	120.0
17.6316	120.0
17.6650	120.0
17.6983	120.0
17.7316	120.0
17.7650	120.0
17.7983	120.0
17.8316	120.0
17.8650	120.0
17.8983	120.0
17.9316	120.0
17.9650	120.0
17.9983	120.0
18.0316	120.0
18.0650	120.0
18.0983	120.0
18.1316	120.0
18.1650	120.0
18.1794	120.0
18.2130	118.8
18.2454	114.8
18.2767	110.8
18.3069	106.8
18.3360	102.7
18.3640	98.7
18.3909	94.7
18.4166	90.6
18.4412	86.6
18.4647	82.6
18.4871	78.6
18.5084	74.5
18.5285	70.5
18.5475	66.5
18.5654	62.4
18.5822	58.4
18.5979	54.4
18.6124	50.4
18.6259	46.3
18.6382	42.3
18.6494	38.3
18.6594	34.2
18.6684	30.2
18.6762	26.2
18.6829	22.2
18.6885	18.1
18.6930	14.1
18.6964	10.1
18.6986	6.0
18.6997	2.0
18.7000	0.0
18.7000	0.0
18.7006	4.7
18.7026	9.4
18.7058	14.0
18.7104	18.7
18.7162	23.4
18.7234	28.1
18.7318	32.8
18.7416	37.4
18.7526	41.8
18.7648	45.8
18.7780	49.4
18.7922	52.7
18.8073	55.8
18.8231	58.6
18.8398	61.4
18.8572	63.9
18.8753	66.4
18.8941	68.8
18.9135	71.0
18.9335	73.2
18.9542	75.3
18.9754	77.3
18.9971	79.3
19.0194	81.2
19.0422	83.0
19.0655	84.8
19.0893	86.5
19.1136	88.2
19.1383	89.9
19.1635	91.5
19.1892	93.1
19.2152	94.6
19.2417	96.1
19.2686	97.6
19.2960	99.0
19.3237	100.4
19.3518	101.8
19.3802	103.2
19.4091	104.5
19.4383	105.8
19.4679	107.1
19.4978	108.3
19.5280	109.6
19.5586	110.8
19.5896	112.0
19.6208	113.1
19.6524	114.3
19.6843	115.4
19.7165	116.5
19.7491	117.6
19.7819	118.7
19.8150	119.7
19.8483	120.0
19.8816	120.0
19.9150	120.0
19.9483	120.0
19.9817	120.0
20.0150	120.0
20.0483	120.0
20.0817	120.0
20.1150	120.0
20.1483	120.0
20.1817	120.0
20.2150	120.0
20.2483	120.0
20.2817	120.0
20.3150	120.0
20.3483	120.0
20.3817	120.0
20.4150	120.0
20.4483	120.0
20.4817	120.0
20.5150	120.0
20.5483	120.0
20.5817	120.0
20.6150	120.0
20.6483	120.0
20.6817	120.0
20.7150	120.0
20.7483	120.0
20.7817	120.0
20.8150	120.0
20.8483	120.0
20.8817	120.0
20.9150	120.0
20.9483	120.0
20.9817	120.0
21.0150	120.0
21.0483	120.0
21.0817	120.0
21.1150	120.0
21.1483	120.0
21.1817	120.0
21.2150	120.0
21.2483	120.0
21.2817	120.0
21.3150	120.0
21.3483	120.0
21.3817	120.0
21.4150	120.0
21.4483	120.0
21.4817	120.0
21.5150	120.0
21.5483	120.0
21.5817	120.0
21.6150	120.0
21.6483	120.0
21.6817	120.0
21.7150	120.0
21.7484	120.0
21.7817	120.0
21.8150	120.0
21.8484	120.0
21.8817	120.0
21.9150	120.0
21.9484	120.0
21.9817	120.0
22.0150	120.0
22.0484	120.0
22.0817	120.0
22.1150	120.0
22.1484	120.0
22.1817	120.0
22.2150	120.0
22.2484	120.0
22.2817	120.0
22.3150	120.0
22.3484	120.0
22.3817	120.0
22.4150	120.0
22.4484	120.0
22.4817	120.0
22.5150	120.0
22.5484	120.0
22.5817	120.0
22.6150	120.0
22.6484	120.0
22.6817	120.0
22.7150	120.0
22.7294	120.0
22.7630	118.8
22.7955	114.8
22.8268	110.8
22.8570	106.8
22.8861	102.7
22.9141	98.7
22.9409	94.7
22.9667	90.6
22.9913	86.6
23.0148	82.6
23.0372	78.6
23.0584	74.5
23.0786	70.5
23.0976	66.5
23.1155	62.4
23.1323	58.4
23.1480	54.4
23.1625	50.4
23.1759	46.3
23.1882	42.3
23.1994	38.3
23.2095	34.2
23.2184	30.2
23.2263	26.2
23.2330	22.2
23.2386	18.1
23.2431	14.1
23.2464	10.1
23.2487	6.0
23.2498	2.0
23.2501	0.0
23.2501	0.0
23.2507	4.7
23.2527	9.4
23.2559	14.0
23.2605	18.7
23.2663	23.4
23.2735	28.1
23.2819	32.8
23.2917	37.4
23.3027	41.8
23.3148	45.8
23.3281	49.4
23.3423	52.7
23.3573	55.8
23.3732	58.6
23.3899	61.4
23.4073	63.9
23.4254	66.4
23.4442	68.8
23.4636	71.0
23.4836	73.2
23.5042	75.3
23.5254	77.3
23.5472	79.3
23.5695	81.2
23.5923	83.0
23.6156	84.8
23.6394	86.5
23.6636	88.2
23.6884	89.9
23.7136	91.5
23.7392	93.1
23.7653	94.6
23.7918	96.1
23.8187	97.6
23.8460	99.0
23.8737	100.4
23.9018	101.8
23.9303	103.2
23.9591	104.5
23.9884	105.8
24.0179	107.1
24.0478	108.3
24.0781	109.6
24.1087	110.8
24.1396	112.0
24.1709	113.1
24.2025	114.3
24.2344	115.4
24.2666	116.5
24.2991	117.6
24.3319	118.7
24.3650	119.7
24.3984	120.0
24.4317	120.0
24.4650	120.0
24.4984	120.0
24.5317	120.0
24.5651	120.0
24.5984	120.0
24.6317	120.0
24.6651	120.0
24.6984	120.0
24.7317	120.0
24.7651	120.0
24.7984	120.0
24.8317	120.0
24.8651	120.0
24.8984	120.0
24.9317	120.0
24.9651	120.0
24.9984	120.0
25.0317	120.0
25.0651	120.0
25.0984	120.0
25.1317	120.0
25.1651	120.0
25.1984	120.0
25.2317	120.0
25.2651	120.0
25.2984	120.0
25.3317	120.0
25.3651	120.0
25.3984	120.0
25.4317	120.0
25.4651	120.0
25.4984	120.0
25.5317	120.0
25.5651	120.0
25.5984	120.0
25.6317	120.0
25.6651	120.0
25.6984	120.0
25.7317	120.0
25.7651	120.0
25.7984	120.0
25.8317	120.0
25.8651	120.0
25.8984	120.0
25.9317	120.0
25.9651	120.0
25.9984	120.0
26.0317	120.0
26.0651	120.0
26.0984	120.0
26.1317	120.0
26.1651	120.0
26.1984	120.0
26.2318	120.0
26.2651	120.0
26.2984	120.0
26.3318	120.0
26.3651	120.0
26.3984	120.0
26.4318	120.0
26.4651	120.0
26.4984	120.0
26.5318	120.0
26.5651	120.0
26.5984	120.0
26.6318	120.0
26.6651	120.0
26.6984	120.0
26.7318	120.0
26.7651	120.0
26.7984	120.0
26.8318	120.0
26.8651	120.0
26.8984	120.0
26.9318	120.0
26.9651	120.0
26.9984	120.0
27.0318	120.0
27.0651	120.0
27.0984	120.0
27.1318	120.0
27.1651	120.0
27.1984	120.0
27.2318	120.0
27.2651	120.0
27.2795	120.0
27.3131	118.8
27.3455	114.8
27.3769	110.8
27.4071	106.8
27.4362	102.7
27.4641	98.7
27.4910	94.7
27.5167	90.6
27.5414	86.6
27.5649	82.6
27.5872	78.6
27.6085	74.5
27.6286	70.5
27.6477	66.5
27.6656	62.4
27.6824	58.4
27.6980	54.4
27.7126	50.4
27.7260	46.3
27.7383	42.3
27.7495	38.3
27.7596	34.2
27.7685	30.2
27.7763	26.2
27.7831	22.2
27.7887	18.1
27.7931	14.1
27.7965	10.1
27.7987	6.0
27.7999	2.0
27.8001	0.0
27.8001	0.0
27.8008	4.7
27.8027	9.4
27.8060	14.0
27.8105	18.7
27.8164	23.4
27.8235	28.1
27.8320	32.8
27.8417	37.4
27.8527	41.8
27.8649	45.8
27.8781	49.4
27.8923	52.7
27.9074	55.8
27.9233	58.6
27.9399	61.4
27.9573	63.9
27.9754	66.4
27.9942	68.8
28.0136	71.0
28.0337	73.2
28.0543	75.3
28.0755	77.3
28.0972	79.3
28.1195	81.2
28.1423	83.0
28.1656	84.8
28.1894	86.5
28.2137	88.2
28.2384	89.9
28.2636	91.5
28.2893	93.1
28.3154	94.6
28.3419	96.1
28.3688	97.6
28.3961	99.0
28.4238	100.4
28.4519	101.8
28.4804	103.2
28.5092	104.5
28.5384	105.8
28.5680	107.1
28.5979	108.3
28.6282	109.6
28.6588	110.8
28.6897	112.0
28.7210	113.1
28.7526	114.3
28.7845	115.4
28.8167	116.5
28.8492	117.6
28.8820	118.7
28.9151	119.7
28.9484	120.0
28.9818	120.0
29.0151	120.0
29.0484	120.0
29.0818	120.0
29.1151	120.0
29.1485	120.0
29.1818	120.0
29.2151	120.0
29.2485	120.0
29.2818	120.0
29.3151	120.0
29.3485	120.0
29.3818	120.0
29.4151	120.0
29.4485	120.0
29.4818	120.0
29.5151	120.0
29.5485	120.0
29.5818	120.0
29.6151	120.0
29.6485	120.0
29.6818	120.0
29.7151	120.0
29.7485	120.0
29.7818	120.0
29.8151	120.0
29.8485	120.0
29.8818	120.0
29.9151	120.0
29.9485	120.0
29.9818	120.0
30.0151	120.0
30.0485	120.0
30.0818	120.0
30.1151	120.0
30.1485	120.0
30.1818	120.0
30.2151	120.0
30.2485	120.0
30.2818	120.0
30.3151	120.0
30.3485	120.0
30.3818	120.0
30.4151	120.0
30.4485	120.0
30.4818	120.0
30.5151	120.0
30.5485	120.0
30.5818	120.0
30.6151	120.0
30.6485	120.0
30.6818	120.0
30.7151	120.0
30.7485	120.0
30.7818	120.0
30.8152	120.0
30.8485	120.0
30.8818	120.0
30.9152	120.0
30.9485	120.0
30.9818	120.0
31.0152	120.0
31.0485	120.0
31.0818	120.0
31.1152	120.0
31.1485	120.0
31.1818	120.0
31.2152	120.0
31.2485	120.0
31.2818	120.0
31.3152	120.0
31.3485	120.0
31.3818	120.0
31.4152	120.0
31.4485	120.0
31.4818	120.0
31.5152	120.0
31.5485	120.0
31.5818	120.0
31.6152	120.0
31.6485	120.0
31.6818	120.0
31.7152	120.0
31.7485	120.0
31.7818	120.0
31.8152	120.0
31.8296	120.0
31.8632	118.8
31.8956	114.8
31.9269	110.8
31.9571	106.8
31.9862	102.7
32.0142	98.7
32.0411	94.7
32.0668	90.6
32.0914	86.6
32.1149	82.6
32.1373	78.6
32.1586	74.5
32.1787	70.5
32.1977	66.5
32.2156	62.4
32.2324	58.4
32.2481	54.4
32.2626	50.4
32.2761	46.3
32.2884	42.3
32.2996	38.3
32.3096	34.2
32.3186	30.2
32.3264	26.2
32.3331	22.2
32.3387	18.1
32.3432	14.1
32.3466	10.1
32.3488	6.0
32.3499	2.0
32.3502	0.0
32.3502	0.0
32.3508	4.7
32.3528	9.4
32.3560	14.0
32.3606	18.7
32.3664	23.4
32.3736	28.1
32.3820	32.8
32.3918	37.4
32.4028	41.8
32.4150	45.8
32.4282	49.4
32.4424	52.7
32.4575	55.8
32.4733	58.6
32.4900	61.4
32.5074	63.9
32.5255	66.4
32.5443	68.8
32.5637	71.0
32.5837	73.2
32.6044	75.3
32.6256	77.3
32.6473	79.3
32.6696	81.2
32.6924	83.0
32.7157	84.8
32.7395	86.5
32.7638	88.2
32.7885	89.9
32.8137	91.5
32.8394	93.1
32.8654	94.6
32.8919	96.1
32.9188	97.6
32.9462	99.0
32.9739	100.4
33.0020	101.8
33.0304	103.2
33.0593	104.5
33.0885	105.8
33.1181	107.1
33.1480	108.3
33.1782	109.6
33.2088	110.8
33.2398	112.0
33.2710	113.1
33.3026	114.3
33.3345	115.4
33.3667	116.5
33.3993	117.6
33.4321	118.7
33.4652	119.7
33.4985	120.0
33.5318	120.0
33.5652	120.0
33.5985	120.0
33.6318	120.0
33.6652	120.0
33.6985	120.0
33.7318	120.0
33.7652	120.0
33.7985	120.0
33.8318	120.0
33.8652	120.0
33.8985	120.0
33.9318	120.0
33.9652	120.0
33.9985	120.0
34.0318	120.0
34.0652	120.0
34.0985	120.0
34.1318	120.0
34.1651	120.0
34.1985	120.0
34.2318	120.0
34.2651	120.0
34.2985	120.0
34.3318	120.0
34.3651	120.0
34.3985	120.0
34.4318	120.0
34.4651	120.0
34.4985	120.0
34.5318	120.0
34.5651	120.0
34.5985	120.0
34.6318	120.0
34.6651	120.0
34.6985	120.0
34.7318	120.0
34.7651	120.0
34.7985	120.0
34.8318	120.0
34.8651	120.0
34.8985	120.0
34.9318	120.0
34.9651	120.0
34.9984	120.0
35.0318	120.0
35.0651	120.0
35.0984	120.0
35.1318	120.0
35.1651	120.0
35.1984	120.0
35.2318	120.0
35.2651	120.0
35.2984	120.0
35.3318	120.0
35.3651	120.0
35.3984	120.0
35.4318	120.0
35.4651	120.0
35.4984	120.0
35.5318	120.0
35.5651	120.0
35.5984	120.0
35.6318	120.0
35.6651	120.0
35.6984	120.0
35.7318	120.0
35.7651	120.0
35.7984	120.0
35.8317	120.0
35.8651	120.0
35.8984	120.0
35.9317	120.0
35.9651	120.0
35.9984	120.0
36.0317	120.0
36.0651	120.0
36.0984	120.0
36.1317	120.0
36.1651	120.0
36.1984	120.0
36.2317	120.0
36.2651	120.0
36.2984	120.0
36.3317	120.0
36.3651	120.0
36.3795	120.0
36.4130	118.8
36.4455	114.8
36.4768	110.8
36.5070	106.8
36.5361	102.7
36.5641	98.7
36.5910	94.7
36.6167	90.6
36.6413	86.6
36.6648	82.6
36.6872	78.6
36.7085	74.5
36.7286	70.5
36.7476	66.5
36.7655	62.4
36.7823	58.4
36.7980	54.4
36.8125	50.4
36.8260	46.3
36.8383	42.3
36.8495	38.3
36.8595	34.2
36.8685	30.2
36.8763	26.2
36.8830	22.2
36.8886	18.1
36.8931	14.1
36.8965	10.1
36.8987	6.0
36.8998	2.0
36.9001	0.0
36.9001	0.0
36.9007	4.7
36.9027	9.4
36.9059	14.0
36.9105	18.7
36.9163	23.4
36.9235	28.1
36.9319	32.8
36.9417	37.4
36.9527	41.8
36.9649	45.8
36.9781	49.4
36.9923	52.7
37.0073	55.8
37.0232	58.6
37.0399	61.4
37.0573	63.9
37.0754	66.4
37.0942	68.8
37.1136	71.0
37.1336	73.2
37.1543	75.3
37.1755	77.3
37.1972	79.3
37.2195	81.2
37.2423	83.0
37.2656	84.8
37.2894	86.5
37.3137	88.2
37.3384	89.9
37.3636	91.5
37.3892	93.1
37.4153	94.6
37.4418	96.1
37.4687	97.6
37.4960	99.0
37.5237	100.4
37.5518	101.8
37.5803	103.2
37.6092	104.5
37.6384	105.8
37.6679	107.1
37.6979	108.3
37.7281	109.6
37.7587	110.8
37.7897	112.0
37.8209	113.1
37.8525	114.3
37.8844	115.4
37.9166	116.5
37.9491	117.6
37.9819	118.7
38.0151	119.7
38.0484	120.0
38.0817	120.0
38.1151	120.0
38.1484	120.0
38.1817	120.0
38.2150	120.0
38.2484	120.0
38.2817	120.0
38.3150	120.0
38.3484	120.0
38.3817	120.0
38.4150	120.0
38.4484	120.0
38.4817	120.0
38.5150	120.0
38.5484	120.0
38.5817	120.0
38.6150	120.0
38.6484	120.0
38.6817	120.0
38.7150	120.0
38.7484	120.0
38.7817	120.0
38.8150	120.0
38.8484	120.0
38.8817	120.0
38.9150	120.0
38.9484	120.0
38.9817	120.0
39.0150	120.0
39.0483	120.0
39.0817	120.0
39.1150	120.0
39.1483	120.0
39.1817	120.0
39.2150	120.0
39.2483	120.0
39.2817	120.0
39.3150	120.0
39.3483	120.0
39.3817	120.0
39.4150	120.0
39.4483	120.0
39.4817	120.0
39.5150	120.0
39.5483	120.0
39.5817	120.0
39.6150	120.0
39.6483	120.0
39.6817	120.0
39.7150	120.0
39.7483	120.0
39.7817	120.0
39.8150	120.0
39.8483	120.0
39.8816	120.0
39.9150	120.0
39.9483	120.0
39.9816	120.0
40.0150	120.0
40.0483	120.0
40.0816	120.0
40.1150	120.0
40.1483	120.0
40.1816	120.0
40.2150	120.0
40.2483	120.0
40.2816	120.0
40.3150	120.0
40.3483	120.0
40.3816	120.0
40.4150	120.0
40.4483	120.0
40.4816	120.0
40.5150	120.0
40.5483	120.0
40.5816	120.0
40.6150	120.0
40.6483	120.0
40.6816	120.0
40.7150	120.0
40.7483	120.0
40.7816	120.0
40.8149	120.0
40.8483	120.0
40.8816	120.0
40.9149	120.0
40.9294	120.0
40.9629	118.8
40.9954	114.8
41.0267	110.8
41.0569	106.8
41.0860	102.7
41.1140	98.7
41.1408	94.7
41.1666	90.6
41.1912	86.6
41.2147	82.6
41.2371	78.6
41.2583	74.5
41.2785	70.5
41.2975	66.5
41.3154	62.4
41.3322	58.4
41.3479	54.4
41.3624	50.4
41.3758	46.3
41.3881	42.3
41.3993	38.3
41.4094	34.2
41.4184	30.2
41.4262	26.2
41.4329	22.2
41.4385	18.1
41.4430	14.1
41.4463	10.1
41.4486	6.0
41.4497	2.0
41.4500	0.0
41.4500	0.0
41.4500	0.0
