# Supplementary material for: OpenTrack simulation model files and output dataset for a copenhagen suburban railway
Source: Data Brief. 2019 Apr 28;25:103952. doi: 10.1016/j.dib.2019.103952 (PMC6562172; doi:10.1016/j.dib.2019.103952)
Supplement: Supplementary file 2 — Multimedia component 2 [file mmc2.zip › Data files submitted/Test Generic for TRC/output/OT_112.vt]

//
// File: C:\OpenTrack\Test Generic for TRC\output/OT_112.vt
//
// Produced by OpenTrack: Fri Dec 14 17:12:59 2018
// Speed/Time of Course : 112
// Desc.: Stopping Follow
// Train: Regio:A SA ( 83 m; 123 t ) (83 m / 123 t)
// Train Speedtype: Reihe R
// Itineraries: 1: Home STA1 to end
// Scenario:  Adh. Outside: good / Adh. Tunnel: good / Delay: 5 / Global Perf.: 100.0 % / Course on Time Perf.: 100.0 % / Course Delay Perf.: 100.0 % / Step: 1.0 s / Time: 12:00:00 - 13:30:00
//
// Type    : OT_TimeXPlot
// Desc.   : OT_vt
// x-Legend: [s]
// y-Legend: [km/h]
//
44329.00	0.0
44359.00	0.0
44360.00	4.7
44361.00	9.4
44362.00	14.0
44363.00	18.7
44364.00	23.4
44365.00	28.1
44366.00	32.8
44367.00	37.4
44368.00	41.8
44369.00	45.8
44370.00	49.4
44371.00	52.7
44372.00	55.8
44373.00	58.6
44374.00	61.4
44375.00	63.9
44376.00	66.4
44377.00	68.8
44378.00	71.0
44379.00	73.2
44380.00	75.3
44381.00	77.3
44382.00	79.3
44383.00	81.2
44384.00	83.0
44385.00	84.8
44386.00	86.5
44387.00	88.2
44388.00	89.9
44389.00	91.5
44390.00	93.1
44391.00	94.6
44392.00	96.1
44393.00	97.6
44394.00	99.0
44395.00	100.4
44396.00	101.8
44397.00	103.2
44398.00	104.5
44399.00	105.8
44400.00	107.1
44401.00	108.3
44402.00	109.6
44403.00	110.8
44404.00	112.0
44405.00	113.1
44406.00	114.3
44407.00	115.4
44408.00	116.5
44409.00	117.6
44410.00	118.7
44411.00	119.7
44412.00	120.0
44413.00	120.0
44414.00	120.0
44415.00	120.0
44416.00	120.0
44417.00	120.0
44418.00	120.0
44419.00	120.0
44420.00	120.0
44421.00	120.0
44422.00	120.0
44423.00	120.0
44424.00	120.0
44425.00	120.0
44426.00	120.0
44427.00	120.0
44428.00	120.0
44429.00	120.0
44430.00	120.0
44431.00	120.0
44432.00	120.0
44433.00	120.0
44434.00	120.0
44435.00	120.0
44436.00	120.0
44437.00	120.0
44438.00	120.0
44439.00	120.0
44440.00	120.0
44441.00	120.0
44442.00	120.0
44443.00	120.0
44444.00	120.0
44445.00	120.0
44446.00	120.0
44447.00	120.0
44448.00	120.0
44449.00	120.0
44450.00	120.0
44451.00	120.0
44452.00	120.0
44453.00	120.0
44454.00	120.0
44455.00	120.0
44456.00	120.0
44457.00	120.0
44458.00	120.0
44459.00	120.0
44460.00	120.0
44461.00	120.0
44462.00	120.0
44463.00	120.0
44464.00	120.0
44465.00	120.0
44466.00	120.0
44467.00	120.0
44468.00	120.0
44469.00	120.0
44470.00	120.0
44471.00	120.0
44472.00	120.0
44473.00	120.0
44474.00	120.0
44475.00	120.0
44476.00	120.0
44477.00	120.0
44478.00	120.0
44479.00	120.0
44480.00	120.0
44481.00	120.0
44482.00	120.0
44483.00	120.0
44484.00	120.0
44485.00	120.0
44486.00	120.0
44487.00	120.0
44488.00	120.0
44489.00	120.0
44490.00	120.0
44491.00	120.0
44492.00	120.0
44493.00	120.0
44494.00	120.0
44495.00	120.0
44496.00	120.0
44497.00	120.0
44498.00	120.0
44499.00	120.0
44500.00	120.0
44501.00	120.0
44502.00	120.0
44503.00	120.0
44504.00	120.0
44505.00	120.0
44506.00	120.0
44507.00	120.0
44508.00	120.0
44509.00	120.0
44510.00	120.0
44511.00	120.0
44512.00	120.0
44513.00	120.0
44514.00	120.0
44515.00	118.8
44516.00	114.8
44517.00	110.8
44518.00	106.8
44519.00	102.7
44520.00	98.7
44521.00	94.7
44522.00	90.6
44523.00	86.6
44524.00	82.6
44525.00	78.6
44526.00	74.5
44527.00	70.5
44528.00	66.5
44529.00	62.4
44530.00	58.4
44531.00	54.4
44532.00	50.4
44533.00	46.3
44534.00	42.3
44535.00	38.3
44536.00	34.2
44537.00	30.2
44538.00	26.2
44539.00	22.2
44540.00	18.1
44541.00	14.1
44542.00	10.1
44543.00	6.0
44544.00	2.0
44545.00	0.0
44635.00	0.0
44636.00	4.7
44637.00	9.4
44638.00	14.0
44639.00	18.7
44640.00	23.4
44641.00	28.1
44642.00	32.8
44643.00	37.4
44644.00	41.8
44645.00	45.8
44646.00	49.4
44647.00	52.7
44648.00	55.8
44649.00	58.6
44650.00	61.4
44651.00	63.9
44652.00	66.4
44653.00	68.8
44654.00	71.0
44655.00	73.2
44656.00	75.3
44657.00	77.3
44658.00	79.3
44659.00	81.2
44660.00	83.0
44661.00	84.8
44662.00	86.5
44663.00	88.2
44664.00	89.9
44665.00	91.5
44666.00	93.1
44667.00	94.6
44668.00	96.1
44669.00	97.6
44670.00	99.0
44671.00	100.4
44672.00	101.8
44673.00	103.2
44674.00	104.5
44675.00	105.8
44676.00	107.1
44677.00	108.3
44678.00	109.6
44679.00	110.8
44680.00	112.0
44681.00	113.1
44682.00	114.3
44683.00	115.4
44684.00	116.5
44685.00	117.6
44686.00	118.7
44687.00	119.7
44688.00	120.0
44689.00	120.0
44690.00	120.0
44691.00	120.0
44692.00	120.0
44693.00	120.0
44694.00	120.0
44695.00	120.0
44696.00	120.0
44697.00	120.0
44698.00	120.0
44699.00	120.0
44700.00	120.0
44701.00	120.0
44702.00	120.0
44703.00	120.0
44704.00	120.0
44705.00	120.0
44706.00	120.0
44707.00	120.0
44708.00	120.0
44709.00	120.0
44710.00	120.0
44711.00	120.0
44712.00	120.0
44713.00	120.0
44714.00	120.0
44715.00	120.0
44716.00	120.0
44717.00	120.0
44718.00	120.0
44719.00	120.0
44720.00	120.0
44721.00	120.0
44722.00	120.0
44723.00	120.0
44724.00	120.0
44725.00	120.0
44726.00	120.0
44727.00	120.0
44728.00	120.0
44729.00	120.0
44730.00	120.0
44731.00	120.0
44732.00	120.0
44733.00	120.0
44734.00	120.0
44735.00	120.0
44736.00	120.0
44737.00	120.0
44738.00	120.0
44739.00	120.0
44740.00	120.0
44741.00	120.0
44742.00	120.0
44743.00	120.0
44744.00	120.0
44745.00	120.0
44746.00	120.0
44747.00	120.0
44748.00	120.0
44749.00	120.0
44750.00	120.0
44751.00	120.0
44752.00	120.0
44753.00	120.0
44754.00	120.0
44755.00	120.0
44756.00	120.0
44757.00	120.0
44758.00	120.0
44759.00	120.0
44760.00	120.0
44761.00	120.0
44762.00	120.0
44763.00	120.0
44764.00	120.0
44765.00	120.0
44766.00	120.0
44767.00	120.0
44768.00	120.0
44769.00	120.0
44770.00	120.0
44771.00	120.0
44772.00	120.0
44773.00	120.0
44774.00	120.0
44775.00	120.0
44776.00	118.8
44777.00	114.8
44778.00	110.8
44779.00	106.8
44780.00	102.7
44781.00	98.7
44782.00	94.7
44783.00	90.6
44784.00	86.6
44785.00	82.6
44786.00	78.6
44787.00	74.5
44788.00	70.5
44789.00	66.5
44790.00	62.4
44791.00	58.4
44792.00	54.4
44793.00	50.4
44794.00	46.3
44795.00	42.3
44796.00	38.3
44797.00	34.2
44798.00	30.2
44799.00	26.2
44800.00	22.2
44801.00	18.1
44802.00	14.1
44803.00	10.1
44804.00	6.0
44805.00	2.0
44806.00	0.0
44896.00	0.0
44897.00	4.7
44898.00	9.4
44899.00	14.0
44900.00	18.7
44901.00	23.4
44902.00	28.1
44903.00	32.8
44904.00	37.4
44905.00	41.8
44906.00	45.8
44907.00	49.4
44908.00	52.7
44909.00	55.8
44910.00	58.6
44911.00	61.4
44912.00	63.9
44913.00	66.4
44914.00	68.8
44915.00	71.0
44916.00	73.2
44917.00	75.3
44918.00	77.3
44919.00	79.3
44920.00	81.2
44921.00	83.0
44922.00	84.8
44923.00	86.5
44924.00	88.2
44925.00	89.9
44926.00	91.5
44927.00	93.1
44928.00	94.6
44929.00	96.1
44930.00	97.6
44931.00	99.0
44932.00	100.4
44933.00	101.8
44934.00	103.2
44935.00	104.5
44936.00	105.8
44937.00	107.1
44938.00	108.3
44939.00	109.6
44940.00	110.8
44941.00	112.0
44942.00	113.1
44943.00	114.3
44944.00	115.4
44945.00	116.5
44946.00	117.6
44947.00	118.7
44948.00	119.7
44949.00	120.0
44950.00	120.0
44951.00	120.0
44952.00	120.0
44953.00	120.0
44954.00	120.0
44955.00	120.0
44956.00	120.0
44957.00	120.0
44958.00	120.0
44959.00	120.0
44960.00	120.0
44961.00	120.0
44962.00	120.0
44963.00	120.0
44964.00	120.0
44965.00	120.0
44966.00	120.0
44967.00	120.0
44968.00	120.0
44969.00	120.0
44970.00	120.0
44971.00	120.0
44972.00	120.0
44973.00	120.0
44974.00	120.0
44975.00	120.0
44976.00	120.0
44977.00	120.0
44978.00	120.0
44979.00	120.0
44980.00	120.0
44981.00	120.0
44982.00	120.0
44983.00	120.0
44984.00	120.0
44985.00	120.0
44986.00	120.0
44987.00	120.0
44988.00	120.0
44989.00	120.0
44990.00	120.0
44991.00	120.0
44992.00	120.0
44993.00	120.0
44994.00	120.0
44995.00	120.0
44996.00	120.0
44997.00	120.0
44998.00	120.0
44999.00	120.0
45000.00	120.0
45001.00	120.0
45002.00	120.0
45003.00	120.0
45004.00	120.0
45005.00	120.0
45006.00	120.0
45007.00	120.0
45008.00	120.0
45009.00	120.0
45010.00	120.0
45011.00	120.0
45012.00	120.0
45013.00	120.0
45014.00	120.0
45015.00	120.0
45016.00	120.0
45017.00	120.0
45018.00	120.0
45019.00	120.0
45020.00	120.0
45021.00	120.0
45022.00	120.0
45023.00	120.0
45024.00	120.0
45025.00	120.0
45026.00	120.0
45027.00	120.0
45028.00	120.0
45029.00	120.0
45030.00	120.0
45031.00	120.0
45032.00	120.0
45033.00	120.0
45034.00	120.0
45035.00	120.0
45036.00	120.0
45037.00	118.8
45038.00	114.8
45039.00	110.8
45040.00	106.8
45041.00	102.7
45042.00	98.7
45043.00	94.7
45044.00	90.6
45045.00	86.6
45046.00	82.6
45047.00	78.6
45048.00	74.5
45049.00	70.5
45050.00	66.5
45051.00	62.4
45052.00	58.4
45053.00	54.4
45054.00	50.4
45055.00	46.3
45056.00	42.3
45057.00	38.3
45058.00	34.2
45059.00	30.2
45060.00	26.2
45061.00	22.2
45062.00	18.1
45063.00	14.1
45064.00	10.1
45065.00	6.0
45066.00	2.0
45067.00	0.0
45157.00	0.0
45158.00	4.7
45159.00	9.4
45160.00	14.0
45161.00	18.7
45162.00	23.4
45163.00	28.1
45164.00	32.8
45165.00	37.4
45166.00	41.8
45167.00	45.8
45168.00	49.4
45169.00	52.7
45170.00	55.8
45171.00	58.6
45172.00	61.4
45173.00	63.9
45174.00	66.4
45175.00	68.8
45176.00	71.0
45177.00	73.2
45178.00	75.3
45179.00	77.3
45180.00	79.3
45181.00	81.2
45182.00	83.0
45183.00	84.8
45184.00	86.5
45185.00	88.2
45186.00	89.9
45187.00	91.5
45188.00	93.1
45189.00	94.6
45190.00	96.1
45191.00	97.6
45192.00	99.0
45193.00	100.4
45194.00	101.8
45195.00	103.2
45196.00	104.5
45197.00	105.8
45198.00	107.1
45199.00	108.3
45200.00	109.6
45201.00	110.8
45202.00	112.0
45203.00	113.1
45204.00	114.3
45205.00	115.4
45206.00	116.5
45207.00	117.6
45208.00	118.7
45209.00	119.7
45210.00	120.0
45211.00	120.0
45212.00	120.0
45213.00	120.0
45214.00	120.0
45215.00	120.0
45216.00	120.0
45217.00	120.0
45218.00	120.0
45219.00	120.0
45220.00	120.0
45221.00	120.0
45222.00	120.0
45223.00	120.0
45224.00	120.0
45225.00	120.0
45226.00	120.0
45227.00	120.0
45228.00	120.0
45229.00	120.0
45230.00	120.0
45231.00	120.0
45232.00	120.0
45233.00	120.0
45234.00	120.0
45235.00	120.0
45236.00	120.0
45237.00	120.0
45238.00	120.0
45239.00	120.0
45240.00	120.0
45241.00	120.0
45242.00	120.0
45243.00	120.0
45244.00	120.0
45245.00	120.0
45246.00	120.0
45247.00	120.0
45248.00	120.0
45249.00	120.0
45250.00	120.0
45251.00	120.0
45252.00	120.0
45253.00	120.0
45254.00	120.0
45255.00	120.0
45256.00	120.0
45257.00	120.0
45258.00	120.0
45259.00	120.0
45260.00	120.0
45261.00	120.0
45262.00	120.0
45263.00	120.0
45264.00	120.0
45265.00	120.0
45266.00	120.0
45267.00	120.0
45268.00	120.0
45269.00	120.0
45270.00	120.0
45271.00	120.0
45272.00	120.0
45273.00	120.0
45274.00	120.0
45275.00	120.0
45276.00	120.0
45277.00	120.0
45278.00	120.0
45279.00	120.0
45280.00	120.0
45281.00	120.0
45282.00	120.0
45283.00	120.0
45284.00	120.0
45285.00	120.0
45286.00	120.0
45287.00	120.0
45288.00	120.0
45289.00	120.0
45290.00	120.0
45291.00	120.0
45292.00	120.0
45293.00	120.0
45294.00	120.0
45295.00	120.0
45296.00	120.0
45297.00	120.0
45298.00	118.8
45299.00	114.8
45300.00	110.8
45301.00	106.8
45302.00	102.7
45303.00	98.7
45304.00	94.7
45305.00	90.6
45306.00	86.6
45307.00	82.6
45308.00	78.6
45309.00	74.5
45310.00	70.5
45311.00	66.5
45312.00	62.4
45313.00	58.4
45314.00	54.4
45315.00	50.4
45316.00	46.3
45317.00	42.3
45318.00	38.3
45319.00	34.2
45320.00	30.2
45321.00	26.2
45322.00	22.2
45323.00	18.1
45324.00	14.1
45325.00	10.1
45326.00	6.0
45327.00	2.0
45328.00	0.0
45418.00	0.0
45419.00	4.7
45420.00	9.4
45421.00	14.0
45422.00	18.7
45423.00	23.4
45424.00	28.1
45425.00	32.8
45426.00	37.4
45427.00	41.8
45428.00	45.8
45429.00	49.4
45430.00	52.7
45431.00	55.8
45432.00	58.6
45433.00	61.4
45434.00	63.9
45435.00	66.4
45436.00	68.8
45437.00	71.0
45438.00	73.2
45439.00	75.3
45440.00	77.3
45441.00	79.3
45442.00	81.2
45443.00	83.0
45444.00	84.8
45445.00	86.5
45446.00	88.2
45447.00	89.9
45448.00	91.5
45449.00	93.1
45450.00	94.6
45451.00	96.1
45452.00	97.6
45453.00	99.0
45454.00	100.4
45455.00	101.8
45456.00	103.2
45457.00	104.5
45458.00	105.8
45459.00	107.1
45460.00	108.3
45461.00	109.6
45462.00	110.8
45463.00	112.0
45464.00	113.1
45465.00	114.3
45466.00	115.4
45467.00	116.5
45468.00	117.6
45469.00	118.7
45470.00	119.7
45471.00	120.0
45472.00	120.0
45473.00	120.0
45474.00	120.0
45475.00	120.0
45476.00	120.0
45477.00	120.0
45478.00	120.0
45479.00	120.0
45480.00	120.0
45481.00	120.0
45482.00	120.0
45483.00	120.0
45484.00	120.0
45485.00	120.0
45486.00	120.0
45487.00	120.0
45488.00	120.0
45489.00	120.0
45490.00	120.0
45491.00	120.0
45492.00	120.0
45493.00	120.0
45494.00	120.0
45495.00	120.0
45496.00	120.0
45497.00	120.0
45498.00	120.0
45499.00	120.0
45500.00	120.0
45501.00	120.0
45502.00	120.0
45503.00	120.0
45504.00	120.0
45505.00	120.0
45506.00	120.0
45507.00	120.0
45508.00	120.0
45509.00	120.0
45510.00	120.0
45511.00	120.0
45512.00	120.0
45513.00	120.0
45514.00	120.0
45515.00	120.0
45516.00	120.0
45517.00	120.0
45518.00	120.0
45519.00	120.0
45520.00	120.0
45521.00	120.0
45522.00	120.0
45523.00	120.0
45524.00	120.0
45525.00	120.0
45526.00	120.0
45527.00	120.0
45528.00	120.0
45529.00	120.0
45530.00	120.0
45531.00	120.0
45532.00	120.0
45533.00	120.0
45534.00	120.0
45535.00	120.0
45536.00	120.0
45537.00	120.0
45538.00	120.0
45539.00	120.0
45540.00	120.0
45541.00	120.0
45542.00	120.0
45543.00	120.0
45544.00	120.0
45545.00	120.0
45546.00	120.0
45547.00	120.0
45548.00	120.0
45549.00	120.0
45550.00	120.0
45551.00	120.0
45552.00	120.0
45553.00	120.0
45554.00	120.0
45555.00	120.0
45556.00	120.0
45557.00	120.0
45558.00	120.0
45559.00	118.8
45560.00	114.8
45561.00	110.8
45562.00	106.8
45563.00	102.7
45564.00	98.7
45565.00	94.7
45566.00	90.6
45567.00	86.6
45568.00	82.6
45569.00	78.6
45570.00	74.5
45571.00	70.5
45572.00	66.5
45573.00	62.4
45574.00	58.4
45575.00	54.4
45576.00	50.4
45577.00	46.3
45578.00	42.3
45579.00	38.3
45580.00	34.2
45581.00	30.2
45582.00	26.2
45583.00	22.2
45584.00	18.1
45585.00	14.1
45586.00	10.1
45587.00	6.0
45588.00	2.0
45589.00	0.0
45679.00	0.0
45680.00	4.7
45681.00	9.4
45682.00	14.0
45683.00	18.7
45684.00	23.4
45685.00	28.1
45686.00	32.8
45687.00	37.4
45688.00	41.8
45689.00	45.8
45690.00	49.4
45691.00	52.7
45692.00	55.8
45693.00	58.6
45694.00	61.4
45695.00	63.9
45696.00	66.4
45697.00	68.8
45698.00	71.0
45699.00	73.2
45700.00	75.3
45701.00	77.3
45702.00	79.3
45703.00	81.2
45704.00	83.0
45705.00	84.8
45706.00	86.5
45707.00	88.2
45708.00	89.9
45709.00	91.5
45710.00	93.1
45711.00	94.6
45712.00	96.1
45713.00	97.6
45714.00	99.0
45715.00	100.4
45716.00	101.8
45717.00	103.2
45718.00	104.5
45719.00	105.8
45720.00	107.1
45721.00	108.3
45722.00	109.6
45723.00	110.8
45724.00	112.0
45725.00	113.1
45726.00	114.3
45727.00	115.4
45728.00	116.5
45729.00	117.6
45730.00	118.7
45731.00	119.7
45732.00	120.0
45733.00	120.0
45734.00	120.0
45735.00	120.0
45736.00	120.0
45737.00	120.0
45738.00	120.0
45739.00	120.0
45740.00	120.0
45741.00	120.0
45742.00	120.0
45743.00	120.0
45744.00	120.0
45745.00	120.0
45746.00	120.0
45747.00	120.0
45748.00	120.0
45749.00	120.0
45750.00	120.0
45751.00	120.0
45752.00	120.0
45753.00	120.0
45754.00	120.0
45755.00	120.0
45756.00	120.0
45757.00	120.0
45758.00	120.0
45759.00	120.0
45760.00	120.0
45761.00	120.0
45762.00	120.0
45763.00	120.0
45764.00	120.0
45765.00	120.0
45766.00	120.0
45767.00	120.0
45768.00	120.0
45769.00	120.0
45770.00	120.0
45771.00	120.0
45772.00	120.0
45773.00	120.0
45774.00	120.0
45775.00	120.0
45776.00	120.0
45777.00	120.0
45778.00	120.0
45779.00	120.0
45780.00	120.0
45781.00	120.0
45782.00	120.0
45783.00	120.0
45784.00	120.0
45785.00	120.0
45786.00	120.0
45787.00	120.0
45788.00	120.0
45789.00	120.0
45790.00	120.0
45791.00	120.0
45792.00	120.0
45793.00	120.0
45794.00	120.0
45795.00	120.0
45796.00	120.0
45797.00	120.0
45798.00	120.0
45799.00	120.0
45800.00	120.0
45801.00	120.0
45802.00	120.0
45803.00	120.0
45804.00	120.0
45805.00	120.0
45806.00	120.0
45807.00	120.0
45808.00	120.0
45809.00	120.0
45810.00	120.0
45811.00	120.0
45812.00	120.0
45813.00	120.0
45814.00	120.0
45815.00	120.0
45816.00	120.0
45817.00	120.0
45818.00	120.0
45819.00	120.0
45820.00	118.8
45821.00	114.8
45822.00	110.8
45823.00	106.8
45824.00	102.7
45825.00	98.7
45826.00	94.7
45827.00	90.6
45828.00	86.6
45829.00	82.6
45830.00	78.6
45831.00	74.5
45832.00	70.5
45833.00	66.5
45834.00	62.4
45835.00	58.4
45836.00	54.4
45837.00	50.4
45838.00	46.3
45839.00	42.3
45840.00	38.3
45841.00	34.2
45842.00	30.2
45843.00	26.2
45844.00	22.2
45845.00	18.1
45846.00	14.1
45847.00	10.1
45848.00	6.0
45849.00	2.0
45850.00	0.0
45940.00	0.0
45941.00	4.7
45942.00	9.4
45943.00	14.0
45944.00	18.7
45945.00	23.4
45946.00	28.1
45947.00	32.8
45948.00	37.4
45949.00	41.8
45950.00	45.8
45951.00	49.4
45952.00	52.7
45953.00	55.8
45954.00	58.6
45955.00	61.4
45956.00	63.9
45957.00	66.4
45958.00	68.8
45959.00	71.0
45960.00	73.2
45961.00	75.3
45962.00	77.3
45963.00	79.3
45964.00	81.2
45965.00	83.0
45966.00	84.8
45967.00	86.5
45968.00	88.2
45969.00	89.9
45970.00	91.5
45971.00	93.1
45972.00	94.6
45973.00	96.1
45974.00	97.6
45975.00	99.0
45976.00	100.4
45977.00	101.8
45978.00	103.2
45979.00	104.5
45980.00	105.8
45981.00	107.1
45982.00	108.3
45983.00	109.6
45984.00	110.8
45985.00	112.0
45986.00	113.1
45987.00	114.3
45988.00	115.4
45989.00	116.5
45990.00	117.6
45991.00	118.7
45992.00	119.7
45993.00	120.0
45994.00	120.0
45995.00	120.0
45996.00	120.0
45997.00	120.0
45998.00	120.0
45999.00	120.0
46000.00	120.0
46001.00	120.0
46002.00	120.0
46003.00	120.0
46004.00	120.0
46005.00	120.0
46006.00	120.0
46007.00	120.0
46008.00	120.0
46009.00	120.0
46010.00	120.0
46011.00	120.0
46012.00	120.0
46013.00	120.0
46014.00	120.0
46015.00	120.0
46016.00	120.0
46017.00	120.0
46018.00	120.0
46019.00	120.0
46020.00	120.0
46021.00	120.0
46022.00	120.0
46023.00	120.0
46024.00	120.0
46025.00	120.0
46026.00	120.0
46027.00	120.0
46028.00	120.0
46029.00	120.0
46030.00	120.0
46031.00	120.0
46032.00	120.0
46033.00	120.0
46034.00	120.0
46035.00	120.0
46036.00	120.0
46037.00	120.0
46038.00	120.0
46039.00	120.0
46040.00	120.0
46041.00	120.0
46042.00	120.0
46043.00	120.0
46044.00	120.0
46045.00	120.0
46046.00	120.0
46047.00	120.0
46048.00	120.0
46049.00	120.0
46050.00	120.0
46051.00	120.0
46052.00	120.0
46053.00	120.0
46054.00	120.0
46055.00	120.0
46056.00	120.0
46057.00	120.0
46058.00	120.0
46059.00	120.0
46060.00	120.0
46061.00	120.0
46062.00	120.0
46063.00	120.0
46064.00	120.0
46065.00	120.0
46066.00	120.0
46067.00	120.0
46068.00	120.0
46069.00	120.0
46070.00	120.0
46071.00	120.0
46072.00	120.0
46073.00	120.0
46074.00	120.0
46075.00	120.0
46076.00	120.0
46077.00	120.0
46078.00	120.0
46079.00	120.0
46080.00	120.0
46081.00	118.8
46082.00	114.8
46083.00	110.8
46084.00	106.8
46085.00	102.7
46086.00	98.7
46087.00	94.7
46088.00	90.6
46089.00	86.6
46090.00	82.6
46091.00	78.6
46092.00	74.5
46093.00	70.5
46094.00	66.5
46095.00	62.4
46096.00	58.4
46097.00	54.4
46098.00	50.4
46099.00	46.3
46100.00	42.3
46101.00	38.3
46102.00	34.2
46103.00	30.2
46104.00	26.2
46105.00	22.2
46106.00	18.1
46107.00	14.1
46108.00	10.1
46109.00	6.0
46110.00	2.0
46111.00	0.0
46201.00	0.0
46202.00	4.7
46203.00	9.4
46204.00	14.0
46205.00	18.7
46206.00	23.4
46207.00	28.1
46208.00	32.8
46209.00	37.4
46210.00	41.8
46211.00	45.8
46212.00	49.4
46213.00	52.7
46214.00	55.8
46215.00	58.6
46216.00	61.4
46217.00	63.9
46218.00	66.4
46219.00	68.8
46220.00	71.0
46221.00	73.2
46222.00	75.3
46223.00	77.3
46224.00	79.3
46225.00	81.2
46226.00	83.0
46227.00	84.8
46228.00	86.5
46229.00	88.2
46230.00	89.9
46231.00	91.5
46232.00	93.1
46233.00	94.6
46234.00	96.1
46235.00	97.6
46236.00	99.0
46237.00	100.4
46238.00	101.8
46239.00	103.2
46240.00	104.5
46241.00	105.8
46242.00	107.1
46243.00	108.3
46244.00	109.6
46245.00	110.8
46246.00	112.0
46247.00	113.1
46248.00	114.3
46249.00	115.4
46250.00	116.5
46251.00	117.6
46252.00	118.7
46253.00	119.7
46254.00	120.0
46255.00	120.0
46256.00	120.0
46257.00	120.0
46258.00	120.0
46259.00	120.0
46260.00	120.0
46261.00	120.0
46262.00	120.0
46263.00	120.0
46264.00	120.0
46265.00	120.0
46266.00	120.0
46267.00	120.0
46268.00	120.0
46269.00	120.0
46270.00	120.0
46271.00	120.0
46272.00	120.0
46273.00	120.0
46274.00	120.0
46275.00	120.0
46276.00	120.0
46277.00	120.0
46278.00	120.0
46279.00	120.0
46280.00	120.0
46281.00	120.0
46282.00	120.0
46283.00	120.0
46284.00	120.0
46285.00	120.0
46286.00	120.0
46287.00	120.0
46288.00	120.0
46289.00	120.0
46290.00	120.0
46291.00	120.0
46292.00	120.0
46293.00	120.0
46294.00	120.0
46295.00	120.0
46296.00	120.0
46297.00	120.0
46298.00	120.0
46299.00	120.0
46300.00	120.0
46301.00	120.0
46302.00	120.0
46303.00	120.0
46304.00	120.0
46305.00	120.0
46306.00	120.0
46307.00	120.0
46308.00	120.0
46309.00	120.0
46310.00	120.0
46311.00	120.0
46312.00	120.0
46313.00	120.0
46314.00	120.0
46315.00	120.0
46316.00	120.0
46317.00	120.0
46318.00	120.0
46319.00	120.0
46320.00	120.0
46321.00	120.0
46322.00	120.0
46323.00	120.0
46324.00	120.0
46325.00	120.0
46326.00	120.0
46327.00	120.0
46328.00	120.0
46329.00	120.0
46330.00	120.0
46331.00	120.0
46332.00	120.0
46333.00	120.0
46334.00	120.0
46335.00	120.0
46336.00	120.0
46337.00	120.0
46338.00	120.0
46339.00	120.0
46340.00	120.0
46341.00	120.0
46342.00	118.8
46343.00	114.8
46344.00	110.8
46345.00	106.8
46346.00	102.7
46347.00	98.7
46348.00	94.7
46349.00	90.6
46350.00	86.6
46351.00	82.6
46352.00	78.6
46353.00	74.5
46354.00	70.5
46355.00	66.5
46356.00	62.4
46357.00	58.4
46358.00	54.4
46359.00	50.4
46360.00	46.3
46361.00	42.3
46362.00	38.3
46363.00	34.2
46364.00	30.2
46365.00	26.2
46366.00	22.2
46367.00	18.1
46368.00	14.1
46369.00	10.1
46370.00	6.0
46371.00	2.0
46372.00	0.0
46462.00	0.0
46463.00	4.7
46464.00	9.4
46465.00	14.0
46466.00	18.7
46467.00	23.4
46468.00	28.1
46469.00	32.8
46470.00	37.4
46471.00	41.8
46472.00	45.8
46473.00	49.4
46474.00	52.7
46475.00	55.8
46476.00	58.6
46477.00	61.4
46478.00	63.9
46479.00	66.4
46480.00	68.8
46481.00	71.0
46482.00	73.2
46483.00	75.3
46484.00	77.3
46485.00	79.3
46486.00	81.2
46487.00	83.0
46488.00	84.8
46489.00	86.5
46490.00	88.2
46491.00	89.9
46492.00	91.5
46493.00	93.1
46494.00	94.6
46495.00	96.1
46496.00	97.6
46497.00	99.0
46498.00	100.4
46499.00	101.8
46500.00	103.2
46501.00	104.5
46502.00	105.8
46503.00	107.1
46504.00	108.3
46505.00	109.6
46506.00	110.8
46507.00	112.0
46508.00	113.1
46509.00	114.3
46510.00	115.4
46511.00	116.5
46512.00	117.6
46513.00	118.7
46514.00	119.7
46515.00	120.0
46516.00	120.0
46517.00	120.0
46518.00	120.0
46519.00	120.0
46520.00	120.0
46521.00	120.0
46522.00	120.0
46523.00	120.0
46524.00	120.0
46525.00	120.0
46526.00	120.0
46527.00	120.0
46528.00	120.0
46529.00	120.0
46530.00	120.0
46531.00	120.0
46532.00	120.0
46533.00	120.0
46534.00	120.0
46535.00	120.0
46536.00	120.0
46537.00	120.0
46538.00	120.0
46539.00	120.0
46540.00	120.0
46541.00	120.0
46542.00	120.0
46543.00	120.0
46544.00	120.0
46545.00	120.0
46546.00	120.0
46547.00	120.0
46548.00	120.0
46549.00	120.0
46550.00	120.0
46551.00	120.0
46552.00	120.0
46553.00	120.0
46554.00	120.0
46555.00	120.0
46556.00	120.0
46557.00	120.0
46558.00	120.0
46559.00	120.0
46560.00	120.0
46561.00	120.0
46562.00	120.0
46563.00	120.0
46564.00	120.0
46565.00	120.0
46566.00	120.0
46567.00	120.0
46568.00	120.0
46569.00	120.0
46570.00	120.0
46571.00	120.0
46572.00	120.0
46573.00	120.0
46574.00	120.0
46575.00	120.0
46576.00	120.0
46577.00	120.0
46578.00	120.0
46579.00	120.0
46580.00	120.0
46581.00	120.0
46582.00	120.0
46583.00	120.0
46584.00	120.0
46585.00	120.0
46586.00	120.0
46587.00	120.0
46588.00	120.0
46589.00	120.0
46590.00	120.0
46591.00	120.0
46592.00	120.0
46593.00	120.0
46594.00	120.0
46595.00	120.0
46596.00	120.0
46597.00	120.0
46598.00	120.0
46599.00	120.0
46600.00	120.0
46601.00	120.0
46602.00	120.0
46603.00	118.8
46604.00	114.8
46605.00	110.8
46606.00	106.8
46607.00	102.7
46608.00	98.7
46609.00	94.7
46610.00	90.6
46611.00	86.6
46612.00	82.6
46613.00	78.6
46614.00	74.5
46615.00	70.5
46616.00	66.5
46617.00	62.4
46618.00	58.4
46619.00	54.4
46620.00	50.4
46621.00	46.3
46622.00	42.3
46623.00	38.3
46624.00	34.2
46625.00	30.2
46626.00	26.2
46627.00	22.2
46628.00	18.1
46629.00	14.1
46630.00	10.1
46631.00	6.0
46632.00	2.0
46633.00	0.0
46664.00	0.0
46664.00	0.0
