# Supplementary material for: OpenTrack simulation model files and output dataset for a copenhagen suburban railway
Source: Data Brief. 2019 Apr 28;25:103952. doi: 10.1016/j.dib.2019.103952 (PMC6562172; doi:10.1016/j.dib.2019.103952)
Supplement: Supplementary file 2 — Multimedia component 2 [file mmc2.zip › Data files submitted/Test Generic for TRC/output/OT_114.at]

//
// File: C:\OpenTrack\Test Generic for TRC\output/OT_114.at
//
// Produced by OpenTrack: Fri Dec 14 17:13:00 2018
// Acceleration/Time of Course: 114
// Desc.: Stopping Follow
// Train: Regio:A SA ( 83 m; 123 t ) (83 m / 123 t)
// Train Speedtype: Reihe R
// Itineraries: 1: Home STA1 to end
// Scenario:  Adh. Outside: good / Adh. Tunnel: good / Delay: 5 / Global Perf.: 100.0 % / Course on Time Perf.: 100.0 % / Course Delay Perf.: 100.0 % / Step: 1.0 s / Time: 12:00:00 - 13:30:00
//
// Type    : OT_TimeXPlot
// Desc.   : OT_at
// x-Legend: [s]
// y-Legend: [m/s^2]
//
44486.00	0.000
44516.00	0.000
44517.00	1.300
44518.00	1.300
44519.00	1.300
44520.00	1.300
44521.00	1.300
44522.00	1.300
44523.00	1.300
44524.00	1.300
44525.00	1.225
44526.00	1.100
44527.00	0.999
44528.00	0.913
44529.00	0.850
44530.00	0.802
44531.00	0.755
44532.00	0.715
44533.00	0.691
44534.00	0.651
44535.00	0.634
44536.00	0.602
44537.00	0.577
44538.00	0.561
44539.00	0.544
44540.00	0.527
44541.00	0.511
44542.00	0.494
44543.00	0.485
44544.00	0.476
44545.00	0.460
44546.00	0.451
44547.00	0.442
44548.00	0.425
44549.00	0.416
44550.00	0.407
44551.00	0.398
44552.00	0.390
44553.00	0.381
44554.00	0.380
44555.00	0.371
44556.00	0.362
44557.00	0.353
44558.00	0.344
44559.00	0.343
44560.00	0.334
44561.00	0.333
44562.00	0.324
44563.00	0.316
44564.00	0.315
44565.00	0.306
44566.00	0.305
44567.00	0.296
44568.00	0.295
44569.00	0.000
44570.00	0.000
44571.00	0.000
44572.00	0.000
44573.00	0.000
44574.00	0.000
44575.00	0.000
44576.00	0.000
44577.00	0.000
44578.00	0.000
44579.00	0.000
44580.00	0.000
44581.00	0.000
44582.00	0.000
44583.00	0.000
44584.00	0.000
44585.00	0.000
44586.00	0.000
44587.00	0.000
44588.00	0.000
44589.00	0.000
44590.00	0.000
44591.00	0.000
44592.00	0.000
44593.00	0.000
44594.00	0.000
44595.00	0.000
44596.00	0.000
44597.00	0.000
44598.00	0.000
44599.00	0.000
44600.00	0.000
44601.00	0.000
44602.00	0.000
44603.00	0.000
44604.00	0.000
44605.00	0.000
44606.00	0.000
44607.00	0.000
44608.00	0.000
44609.00	0.000
44610.00	0.000
44611.00	0.000
44612.00	0.000
44613.00	0.000
44614.00	0.000
44615.00	0.000
44616.00	0.000
44617.00	0.000
44618.00	0.000
44619.00	0.000
44620.00	0.000
44621.00	0.000
44622.00	0.000
44623.00	0.000
44624.00	0.000
44625.00	0.000
44626.00	0.000
44627.00	0.000
44628.00	0.000
44629.00	0.000
44630.00	0.000
44631.00	0.000
44632.00	0.000
44633.00	0.000
44634.00	0.000
44635.00	0.000
44636.00	0.000
44637.00	0.000
44638.00	0.000
44639.00	0.000
44640.00	0.000
44641.00	0.000
44642.00	0.000
44643.00	0.000
44644.00	0.000
44645.00	0.000
44646.00	0.000
44647.00	0.000
44648.00	0.000
44649.00	0.000
44650.00	0.000
44651.00	0.000
44652.00	0.000
44653.00	0.000
44654.00	0.000
44655.00	0.000
44656.00	0.000
44657.00	0.000
44658.00	0.000
44659.00	0.000
44660.00	0.000
44661.00	0.000
44662.00	0.000
44663.00	0.000
44664.00	0.000
44665.00	0.000
44666.00	0.000
44667.00	0.000
44668.00	0.000
44669.00	0.000
44670.00	0.000
44671.00	0.000
44672.00	-1.119
44673.00	-1.119
44674.00	-1.119
44675.00	-1.119
44676.00	-1.119
44677.00	-1.119
44678.00	-1.119
44679.00	-1.119
44680.00	-1.119
44681.00	-1.119
44682.00	-1.119
44683.00	-1.119
44684.00	-1.119
44685.00	-1.119
44686.00	-1.119
44687.00	-1.119
44688.00	-1.119
44689.00	-1.119
44690.00	-1.119
44691.00	-1.119
44692.00	-1.119
44693.00	-1.119
44694.00	-1.119
44695.00	-1.119
44696.00	-1.119
44697.00	-1.119
44698.00	-1.119
44699.00	-1.119
44700.00	-1.119
44701.00	-1.119
44702.00	0.000
44792.00	0.000
44793.00	1.300
44794.00	1.300
44795.00	1.300
44796.00	1.300
44797.00	1.300
44798.00	1.300
44799.00	1.300
44800.00	1.300
44801.00	1.225
44802.00	1.100
44803.00	0.999
44804.00	0.913
44805.00	0.850
44806.00	0.802
44807.00	0.755
44808.00	0.715
44809.00	0.691
44810.00	0.651
44811.00	0.634
44812.00	0.602
44813.00	0.577
44814.00	0.561
44815.00	0.544
44816.00	0.527
44817.00	0.511
44818.00	0.494
44819.00	0.485
44820.00	0.476
44821.00	0.460
44822.00	0.451
44823.00	0.442
44824.00	0.425
44825.00	0.416
44826.00	0.407
44827.00	0.398
44828.00	0.390
44829.00	0.381
44830.00	0.380
44831.00	0.371
44832.00	0.362
44833.00	0.353
44834.00	0.344
44835.00	0.343
44836.00	0.334
44837.00	0.333
44838.00	0.324
44839.00	0.316
44840.00	0.315
44841.00	0.306
44842.00	0.305
44843.00	0.296
44844.00	0.295
44845.00	0.000
44846.00	0.000
44847.00	0.000
44848.00	0.000
44849.00	0.000
44850.00	0.000
44851.00	0.000
44852.00	0.000
44853.00	0.000
44854.00	0.000
44855.00	0.000
44856.00	0.000
44857.00	0.000
44858.00	0.000
44859.00	0.000
44860.00	0.000
44861.00	0.000
44862.00	0.000
44863.00	0.000
44864.00	0.000
44865.00	0.000
44866.00	0.000
44867.00	0.000
44868.00	0.000
44869.00	0.000
44870.00	0.000
44871.00	0.000
44872.00	0.000
44873.00	0.000
44874.00	0.000
44875.00	0.000
44876.00	0.000
44877.00	0.000
44878.00	0.000
44879.00	0.000
44880.00	0.000
44881.00	0.000
44882.00	0.000
44883.00	0.000
44884.00	0.000
44885.00	0.000
44886.00	0.000
44887.00	0.000
44888.00	0.000
44889.00	0.000
44890.00	0.000
44891.00	0.000
44892.00	0.000
44893.00	0.000
44894.00	0.000
44895.00	0.000
44896.00	0.000
44897.00	0.000
44898.00	0.000
44899.00	0.000
44900.00	0.000
44901.00	0.000
44902.00	0.000
44903.00	0.000
44904.00	0.000
44905.00	0.000
44906.00	0.000
44907.00	0.000
44908.00	0.000
44909.00	0.000
44910.00	0.000
44911.00	0.000
44912.00	0.000
44913.00	0.000
44914.00	0.000
44915.00	0.000
44916.00	0.000
44917.00	0.000
44918.00	0.000
44919.00	0.000
44920.00	0.000
44921.00	0.000
44922.00	0.000
44923.00	0.000
44924.00	0.000
44925.00	0.000
44926.00	0.000
44927.00	0.000
44928.00	0.000
44929.00	0.000
44930.00	0.000
44931.00	0.000
44932.00	0.000
44933.00	-1.119
44934.00	-1.119
44935.00	-1.119
44936.00	-1.119
44937.00	-1.119
44938.00	-1.119
44939.00	-1.119
44940.00	-1.119
44941.00	-1.119
44942.00	-1.119
44943.00	-1.119
44944.00	-1.119
44945.00	-1.119
44946.00	-1.119
44947.00	-1.119
44948.00	-1.119
44949.00	-1.119
44950.00	-1.119
44951.00	-1.119
44952.00	-1.119
44953.00	-1.119
44954.00	-1.119
44955.00	-1.119
44956.00	-1.119
44957.00	-1.119
44958.00	-1.119
44959.00	-1.119
44960.00	-1.119
44961.00	-1.119
44962.00	-1.119
44963.00	0.000
45053.00	0.000
45054.00	1.300
45055.00	1.300
45056.00	1.300
45057.00	1.300
45058.00	1.300
45059.00	1.300
45060.00	1.300
45061.00	1.300
45062.00	1.225
45063.00	1.100
45064.00	0.999
45065.00	0.913
45066.00	0.850
45067.00	0.802
45068.00	0.755
45069.00	0.715
45070.00	0.691
45071.00	0.651
45072.00	0.634
45073.00	0.602
45074.00	0.577
45075.00	0.561
45076.00	0.544
45077.00	0.527
45078.00	0.511
45079.00	0.494
45080.00	0.485
45081.00	0.476
45082.00	0.460
45083.00	0.451
45084.00	0.442
45085.00	0.425
45086.00	0.416
45087.00	0.407
45088.00	0.398
45089.00	0.390
45090.00	0.381
45091.00	0.380
45092.00	0.371
45093.00	0.362
45094.00	0.353
45095.00	0.344
45096.00	0.343
45097.00	0.334
45098.00	0.333
45099.00	0.324
45100.00	0.316
45101.00	0.315
45102.00	0.306
45103.00	0.305
45104.00	0.296
45105.00	0.295
45106.00	0.000
45107.00	0.000
45108.00	0.000
45109.00	0.000
45110.00	0.000
45111.00	0.000
45112.00	0.000
45113.00	0.000
45114.00	0.000
45115.00	0.000
45116.00	0.000
45117.00	0.000
45118.00	0.000
45119.00	0.000
45120.00	0.000
45121.00	0.000
45122.00	0.000
45123.00	0.000
45124.00	0.000
45125.00	0.000
45126.00	0.000
45127.00	0.000
45128.00	0.000
45129.00	0.000
45130.00	0.000
45131.00	0.000
45132.00	0.000
45133.00	0.000
45134.00	0.000
45135.00	0.000
45136.00	0.000
45137.00	0.000
45138.00	0.000
45139.00	0.000
45140.00	0.000
45141.00	0.000
45142.00	0.000
45143.00	0.000
45144.00	0.000
45145.00	0.000
45146.00	0.000
45147.00	0.000
45148.00	0.000
45149.00	0.000
45150.00	0.000
45151.00	0.000
45152.00	0.000
45153.00	0.000
45154.00	0.000
45155.00	0.000
45156.00	0.000
45157.00	0.000
45158.00	0.000
45159.00	0.000
45160.00	0.000
45161.00	0.000
45162.00	0.000
45163.00	0.000
45164.00	0.000
45165.00	0.000
45166.00	0.000
45167.00	0.000
45168.00	0.000
45169.00	0.000
45170.00	0.000
45171.00	0.000
45172.00	0.000
45173.00	0.000
45174.00	0.000
45175.00	0.000
45176.00	0.000
45177.00	0.000
45178.00	0.000
45179.00	0.000
45180.00	0.000
45181.00	0.000
45182.00	0.000
45183.00	0.000
45184.00	0.000
45185.00	0.000
45186.00	0.000
45187.00	0.000
45188.00	0.000
45189.00	0.000
45190.00	0.000
45191.00	0.000
45192.00	0.000
45193.00	0.000
45194.00	-1.119
45195.00	-1.119
45196.00	-1.119
45197.00	-1.119
45198.00	-1.119
45199.00	-1.119
45200.00	-1.119
45201.00	-1.119
45202.00	-1.119
45203.00	-1.119
45204.00	-1.119
45205.00	-1.119
45206.00	-1.119
45207.00	-1.119
45208.00	-1.119
45209.00	-1.119
45210.00	-1.119
45211.00	-1.119
45212.00	-1.119
45213.00	-1.119
45214.00	-1.119
45215.00	-1.119
45216.00	-1.119
45217.00	-1.119
45218.00	-1.119
45219.00	-1.119
45220.00	-1.119
45221.00	-1.119
45222.00	-1.119
45223.00	-1.119
45224.00	0.000
45314.00	0.000
45315.00	1.300
45316.00	1.300
45317.00	1.300
45318.00	1.300
45319.00	1.300
45320.00	1.300
45321.00	1.300
45322.00	1.300
45323.00	1.225
45324.00	1.100
45325.00	0.999
45326.00	0.913
45327.00	0.850
45328.00	0.802
45329.00	0.755
45330.00	0.715
45331.00	0.691
45332.00	0.651
45333.00	0.634
45334.00	0.602
45335.00	0.577
45336.00	0.561
45337.00	0.544
45338.00	0.527
45339.00	0.511
45340.00	0.494
45341.00	0.485
45342.00	0.476
45343.00	0.460
45344.00	0.451
45345.00	0.442
45346.00	0.425
45347.00	0.416
45348.00	0.407
45349.00	0.398
45350.00	0.390
45351.00	0.381
45352.00	0.380
45353.00	0.371
45354.00	0.362
45355.00	0.353
45356.00	0.344
45357.00	0.343
45358.00	0.334
45359.00	0.333
45360.00	0.324
45361.00	0.316
45362.00	0.315
45363.00	0.306
45364.00	0.305
45365.00	0.296
45366.00	0.295
45367.00	0.000
45368.00	0.000
45369.00	0.000
45370.00	0.000
45371.00	0.000
45372.00	0.000
45373.00	0.000
45374.00	0.000
45375.00	0.000
45376.00	0.000
45377.00	0.000
45378.00	0.000
45379.00	0.000
45380.00	0.000
45381.00	0.000
45382.00	0.000
45383.00	0.000
45384.00	0.000
45385.00	0.000
45386.00	0.000
45387.00	0.000
45388.00	0.000
45389.00	0.000
45390.00	0.000
45391.00	0.000
45392.00	0.000
45393.00	0.000
45394.00	0.000
45395.00	0.000
45396.00	0.000
45397.00	0.000
45398.00	0.000
45399.00	0.000
45400.00	0.000
45401.00	0.000
45402.00	0.000
45403.00	0.000
45404.00	0.000
45405.00	0.000
45406.00	0.000
45407.00	0.000
45408.00	0.000
45409.00	0.000
45410.00	0.000
45411.00	0.000
45412.00	0.000
45413.00	0.000
45414.00	0.000
45415.00	0.000
45416.00	0.000
45417.00	0.000
45418.00	0.000
45419.00	0.000
45420.00	0.000
45421.00	0.000
45422.00	0.000
45423.00	0.000
45424.00	0.000
45425.00	0.000
45426.00	0.000
45427.00	0.000
45428.00	0.000
45429.00	0.000
45430.00	0.000
45431.00	0.000
45432.00	0.000
45433.00	0.000
45434.00	0.000
45435.00	0.000
45436.00	0.000
45437.00	0.000
45438.00	0.000
45439.00	0.000
45440.00	0.000
45441.00	0.000
45442.00	0.000
45443.00	0.000
45444.00	0.000
45445.00	0.000
45446.00	0.000
45447.00	0.000
45448.00	0.000
45449.00	0.000
45450.00	0.000
45451.00	0.000
45452.00	0.000
45453.00	0.000
45454.00	0.000
45455.00	-1.119
45456.00	-1.119
45457.00	-1.119
45458.00	-1.119
45459.00	-1.119
45460.00	-1.119
45461.00	-1.119
45462.00	-1.119
45463.00	-1.119
45464.00	-1.119
45465.00	-1.119
45466.00	-1.119
45467.00	-1.119
45468.00	-1.119
45469.00	-1.119
45470.00	-1.119
45471.00	-1.119
45472.00	-1.119
45473.00	-1.119
45474.00	-1.119
45475.00	-1.119
45476.00	-1.119
45477.00	-1.119
45478.00	-1.119
45479.00	-1.119
45480.00	-1.119
45481.00	-1.119
45482.00	-1.119
45483.00	-1.119
45484.00	-1.119
45485.00	0.000
45575.00	0.000
45576.00	1.300
45577.00	1.300
45578.00	1.300
45579.00	1.300
45580.00	1.300
45581.00	1.300
45582.00	1.300
45583.00	1.300
45584.00	1.225
45585.00	1.100
45586.00	0.999
45587.00	0.913
45588.00	0.850
45589.00	0.802
45590.00	0.755
45591.00	0.715
45592.00	0.691
45593.00	0.651
45594.00	0.634
45595.00	0.602
45596.00	0.577
45597.00	0.561
45598.00	0.544
45599.00	0.527
45600.00	0.511
45601.00	0.494
45602.00	0.485
45603.00	0.476
45604.00	0.460
45605.00	0.451
45606.00	0.442
45607.00	0.425
45608.00	0.416
45609.00	0.407
45610.00	0.398
45611.00	0.390
45612.00	0.381
45613.00	0.380
45614.00	0.371
45615.00	0.362
45616.00	0.353
45617.00	0.344
45618.00	0.343
45619.00	0.334
45620.00	0.333
45621.00	0.324
45622.00	0.316
45623.00	0.315
45624.00	0.306
45625.00	0.305
45626.00	0.296
45627.00	0.295
45628.00	0.000
45629.00	0.000
45630.00	0.000
45631.00	0.000
45632.00	0.000
45633.00	0.000
45634.00	0.000
45635.00	0.000
45636.00	0.000
45637.00	0.000
45638.00	0.000
45639.00	0.000
45640.00	0.000
45641.00	0.000
45642.00	0.000
45643.00	0.000
45644.00	0.000
45645.00	0.000
45646.00	0.000
45647.00	0.000
45648.00	0.000
45649.00	0.000
45650.00	0.000
45651.00	0.000
45652.00	0.000
45653.00	0.000
45654.00	0.000
45655.00	0.000
45656.00	0.000
45657.00	0.000
45658.00	0.000
45659.00	0.000
45660.00	0.000
45661.00	0.000
45662.00	0.000
45663.00	0.000
45664.00	0.000
45665.00	0.000
45666.00	0.000
45667.00	0.000
45668.00	0.000
45669.00	0.000
45670.00	0.000
45671.00	0.000
45672.00	0.000
45673.00	0.000
45674.00	0.000
45675.00	0.000
45676.00	0.000
45677.00	0.000
45678.00	0.000
45679.00	0.000
45680.00	0.000
45681.00	0.000
45682.00	0.000
45683.00	0.000
45684.00	0.000
45685.00	0.000
45686.00	0.000
45687.00	0.000
45688.00	0.000
45689.00	0.000
45690.00	0.000
45691.00	0.000
45692.00	0.000
45693.00	0.000
45694.00	0.000
45695.00	0.000
45696.00	0.000
45697.00	0.000
45698.00	0.000
45699.00	0.000
45700.00	0.000
45701.00	0.000
45702.00	0.000
45703.00	0.000
45704.00	0.000
45705.00	0.000
45706.00	0.000
45707.00	0.000
45708.00	0.000
45709.00	0.000
45710.00	0.000
45711.00	0.000
45712.00	0.000
45713.00	0.000
45714.00	0.000
45715.00	0.000
45716.00	-1.119
45717.00	-1.119
45718.00	-1.119
45719.00	-1.119
45720.00	-1.119
45721.00	-1.119
45722.00	-1.119
45723.00	-1.119
45724.00	-1.119
45725.00	-1.119
45726.00	-1.119
45727.00	-1.119
45728.00	-1.119
45729.00	-1.119
45730.00	-1.119
45731.00	-1.119
45732.00	-1.119
45733.00	-1.119
45734.00	-1.119
45735.00	-1.119
45736.00	-1.119
45737.00	-1.119
45738.00	-1.119
45739.00	-1.119
45740.00	-1.119
45741.00	-1.119
45742.00	-1.119
45743.00	-1.119
45744.00	-1.119
45745.00	-1.119
45746.00	0.000
45836.00	0.000
45837.00	1.300
45838.00	1.300
45839.00	1.300
45840.00	1.300
45841.00	1.300
45842.00	1.300
45843.00	1.300
45844.00	1.300
45845.00	1.225
45846.00	1.100
45847.00	0.999
45848.00	0.913
45849.00	0.850
45850.00	0.802
45851.00	0.755
45852.00	0.715
45853.00	0.691
45854.00	0.651
45855.00	0.634
45856.00	0.602
45857.00	0.577
45858.00	0.561
45859.00	0.544
45860.00	0.527
45861.00	0.511
45862.00	0.494
45863.00	0.485
45864.00	0.476
45865.00	0.460
45866.00	0.451
45867.00	0.442
45868.00	0.425
45869.00	0.416
45870.00	0.407
45871.00	0.398
45872.00	0.390
45873.00	0.381
45874.00	0.380
45875.00	0.371
45876.00	0.362
45877.00	0.353
45878.00	0.344
45879.00	0.343
45880.00	0.334
45881.00	0.333
45882.00	0.324
45883.00	0.316
45884.00	0.315
45885.00	0.306
45886.00	0.305
45887.00	0.296
45888.00	0.295
45889.00	0.000
45890.00	0.000
45891.00	0.000
45892.00	0.000
45893.00	0.000
45894.00	0.000
45895.00	0.000
45896.00	0.000
45897.00	0.000
45898.00	0.000
45899.00	0.000
45900.00	0.000
45901.00	0.000
45902.00	0.000
45903.00	0.000
45904.00	0.000
45905.00	0.000
45906.00	0.000
45907.00	0.000
45908.00	0.000
45909.00	0.000
45910.00	0.000
45911.00	0.000
45912.00	0.000
45913.00	0.000
45914.00	0.000
45915.00	0.000
45916.00	0.000
45917.00	0.000
45918.00	0.000
45919.00	0.000
45920.00	0.000
45921.00	0.000
45922.00	0.000
45923.00	0.000
45924.00	0.000
45925.00	0.000
45926.00	0.000
45927.00	0.000
45928.00	0.000
45929.00	0.000
45930.00	0.000
45931.00	0.000
45932.00	0.000
45933.00	0.000
45934.00	0.000
45935.00	0.000
45936.00	0.000
45937.00	0.000
45938.00	0.000
45939.00	0.000
45940.00	0.000
45941.00	0.000
45942.00	0.000
45943.00	0.000
45944.00	0.000
45945.00	0.000
45946.00	0.000
45947.00	0.000
45948.00	0.000
45949.00	0.000
45950.00	0.000
45951.00	0.000
45952.00	0.000
45953.00	0.000
45954.00	0.000
45955.00	0.000
45956.00	0.000
45957.00	0.000
45958.00	0.000
45959.00	0.000
45960.00	0.000
45961.00	0.000
45962.00	0.000
45963.00	0.000
45964.00	0.000
45965.00	0.000
45966.00	0.000
45967.00	0.000
45968.00	0.000
45969.00	0.000
45970.00	0.000
45971.00	0.000
45972.00	0.000
45973.00	0.000
45974.00	0.000
45975.00	0.000
45976.00	0.000
45977.00	-1.119
45978.00	-1.119
45979.00	-1.119
45980.00	-1.119
45981.00	-1.119
45982.00	-1.119
45983.00	-1.119
45984.00	-1.119
45985.00	-1.119
45986.00	-1.119
45987.00	-1.119
45988.00	-1.119
45989.00	-1.119
45990.00	-1.119
45991.00	-1.119
45992.00	-1.119
45993.00	-1.119
45994.00	-1.119
45995.00	-1.119
45996.00	-1.119
45997.00	-1.119
45998.00	-1.119
45999.00	-1.119
46000.00	-1.119
46001.00	-1.119
46002.00	-1.119
46003.00	-1.119
46004.00	-1.119
46005.00	-1.119
46006.00	-1.119
46007.00	0.000
46097.00	0.000
46098.00	1.300
46099.00	1.300
46100.00	1.300
46101.00	1.300
46102.00	1.300
46103.00	1.300
46104.00	1.300
46105.00	1.300
46106.00	1.225
46107.00	1.100
46108.00	0.999
46109.00	0.913
46110.00	0.850
46111.00	0.802
46112.00	0.755
46113.00	0.715
46114.00	0.691
46115.00	0.651
46116.00	0.634
46117.00	0.602
46118.00	0.577
46119.00	0.561
46120.00	0.544
46121.00	0.527
46122.00	0.511
46123.00	0.494
46124.00	0.485
46125.00	0.476
46126.00	0.460
46127.00	0.451
46128.00	0.442
46129.00	0.425
46130.00	0.416
46131.00	0.407
46132.00	0.398
46133.00	0.390
46134.00	0.381
46135.00	0.380
46136.00	0.371
46137.00	0.362
46138.00	0.353
46139.00	0.344
46140.00	0.343
46141.00	0.334
46142.00	0.333
46143.00	0.324
46144.00	0.316
46145.00	0.315
46146.00	0.306
46147.00	0.305
46148.00	0.296
46149.00	0.295
46150.00	0.000
46151.00	0.000
46152.00	0.000
46153.00	0.000
46154.00	0.000
46155.00	0.000
46156.00	0.000
46157.00	0.000
46158.00	0.000
46159.00	0.000
46160.00	0.000
46161.00	0.000
46162.00	0.000
46163.00	0.000
46164.00	0.000
46165.00	0.000
46166.00	0.000
46167.00	0.000
46168.00	0.000
46169.00	0.000
46170.00	0.000
46171.00	0.000
46172.00	0.000
46173.00	0.000
46174.00	0.000
46175.00	0.000
46176.00	0.000
46177.00	0.000
46178.00	0.000
46179.00	0.000
46180.00	0.000
46181.00	0.000
46182.00	0.000
46183.00	0.000
46184.00	0.000
46185.00	0.000
46186.00	0.000
46187.00	0.000
46188.00	0.000
46189.00	0.000
46190.00	0.000
46191.00	0.000
46192.00	0.000
46193.00	0.000
46194.00	0.000
46195.00	0.000
46196.00	0.000
46197.00	0.000
46198.00	0.000
46199.00	0.000
46200.00	0.000
46201.00	0.000
46202.00	0.000
46203.00	0.000
46204.00	0.000
46205.00	0.000
46206.00	0.000
46207.00	0.000
46208.00	0.000
46209.00	0.000
46210.00	0.000
46211.00	0.000
46212.00	0.000
46213.00	0.000
46214.00	0.000
46215.00	0.000
46216.00	0.000
46217.00	0.000
46218.00	0.000
46219.00	0.000
46220.00	0.000
46221.00	0.000
46222.00	0.000
46223.00	0.000
46224.00	0.000
46225.00	0.000
46226.00	0.000
46227.00	0.000
46228.00	0.000
46229.00	0.000
46230.00	0.000
46231.00	0.000
46232.00	0.000
46233.00	0.000
46234.00	0.000
46235.00	0.000
46236.00	0.000
46237.00	0.000
46238.00	-1.119
46239.00	-1.119
46240.00	-1.119
46241.00	-1.119
46242.00	-1.119
46243.00	-1.119
46244.00	-1.119
46245.00	-1.119
46246.00	-1.119
46247.00	-1.119
46248.00	-1.119
46249.00	-1.119
46250.00	-1.119
46251.00	-1.119
46252.00	-1.119
46253.00	-1.119
46254.00	-1.119
46255.00	-1.119
46256.00	-1.119
46257.00	-1.119
46258.00	-1.119
46259.00	-1.119
46260.00	-1.119
46261.00	-1.119
46262.00	-1.119
46263.00	-1.119
46264.00	-1.119
46265.00	-1.119
46266.00	-1.119
46267.00	-1.119
46268.00	0.000
46358.00	0.000
46359.00	1.300
46360.00	1.300
46361.00	1.300
46362.00	1.300
46363.00	1.300
46364.00	1.300
46365.00	1.300
46366.00	1.300
46367.00	1.225
46368.00	1.100
46369.00	0.999
46370.00	0.913
46371.00	0.850
46372.00	0.802
46373.00	0.755
46374.00	0.715
46375.00	0.691
46376.00	0.651
46377.00	0.634
46378.00	0.602
46379.00	0.577
46380.00	0.561
46381.00	0.544
46382.00	0.527
46383.00	0.511
46384.00	0.494
46385.00	0.485
46386.00	0.476
46387.00	0.460
46388.00	0.451
46389.00	0.442
46390.00	0.425
46391.00	0.416
46392.00	0.407
46393.00	0.398
46394.00	0.390
46395.00	0.381
46396.00	0.380
46397.00	0.371
46398.00	0.362
46399.00	0.353
46400.00	0.344
46401.00	0.343
46402.00	0.334
46403.00	0.333
46404.00	0.324
46405.00	0.316
46406.00	0.315
46407.00	0.306
46408.00	0.305
46409.00	0.296
46410.00	0.295
46411.00	0.000
46412.00	0.000
46413.00	0.000
46414.00	0.000
46415.00	0.000
46416.00	0.000
46417.00	0.000
46418.00	0.000
46419.00	0.000
46420.00	0.000
46421.00	0.000
46422.00	0.000
46423.00	0.000
46424.00	0.000
46425.00	0.000
46426.00	0.000
46427.00	0.000
46428.00	0.000
46429.00	0.000
46430.00	0.000
46431.00	0.000
46432.00	0.000
46433.00	0.000
46434.00	0.000
46435.00	0.000
46436.00	0.000
46437.00	0.000
46438.00	0.000
46439.00	0.000
46440.00	0.000
46441.00	0.000
46442.00	0.000
46443.00	0.000
46444.00	0.000
46445.00	0.000
46446.00	0.000
46447.00	0.000
46448.00	0.000
46449.00	0.000
46450.00	0.000
46451.00	0.000
46452.00	0.000
46453.00	0.000
46454.00	0.000
46455.00	0.000
46456.00	0.000
46457.00	0.000
46458.00	0.000
46459.00	0.000
46460.00	0.000
46461.00	0.000
46462.00	0.000
46463.00	0.000
46464.00	0.000
46465.00	0.000
46466.00	0.000
46467.00	0.000
46468.00	0.000
46469.00	0.000
46470.00	0.000
46471.00	0.000
46472.00	0.000
46473.00	0.000
46474.00	0.000
46475.00	0.000
46476.00	0.000
46477.00	0.000
46478.00	0.000
46479.00	0.000
46480.00	0.000
46481.00	0.000
46482.00	0.000
46483.00	0.000
46484.00	0.000
46485.00	0.000
46486.00	0.000
46487.00	0.000
46488.00	0.000
46489.00	0.000
46490.00	0.000
46491.00	0.000
46492.00	0.000
46493.00	0.000
46494.00	0.000
46495.00	0.000
46496.00	0.000
46497.00	0.000
46498.00	0.000
46499.00	-1.119
46500.00	-1.119
46501.00	-1.119
46502.00	-1.119
46503.00	-1.119
46504.00	-1.119
46505.00	-1.119
46506.00	-1.119
46507.00	-1.119
46508.00	-1.119
46509.00	-1.119
46510.00	-1.119
46511.00	-1.119
46512.00	-1.119
46513.00	-1.119
46514.00	-1.119
46515.00	-1.119
46516.00	-1.119
46517.00	-1.119
46518.00	-1.119
46519.00	-1.119
46520.00	-1.119
46521.00	-1.119
46522.00	-1.119
46523.00	-1.119
46524.00	-1.119
46525.00	-1.119
46526.00	-1.119
46527.00	-1.119
46528.00	-1.119
46529.00	0.000
46619.00	0.000
46620.00	1.300
46621.00	1.300
46622.00	1.300
46623.00	1.300
46624.00	1.300
46625.00	1.300
46626.00	1.300
46627.00	1.300
46628.00	1.225
46629.00	1.100
46630.00	0.999
46631.00	0.913
46632.00	0.850
46633.00	0.802
46634.00	0.755
46635.00	0.715
46636.00	0.691
46637.00	0.651
46638.00	0.634
46639.00	0.602
46640.00	0.577
46641.00	0.561
46642.00	0.544
46643.00	0.527
46644.00	0.511
46645.00	0.494
46646.00	0.485
46647.00	0.476
46648.00	0.460
46649.00	0.451
46650.00	0.442
46651.00	0.425
46652.00	0.416
46653.00	0.407
46654.00	0.398
46655.00	0.390
46656.00	0.381
46657.00	0.380
46658.00	0.371
46659.00	0.362
46660.00	0.353
46661.00	0.344
46662.00	0.343
46663.00	0.334
46664.00	0.333
46665.00	0.324
46666.00	0.316
46667.00	0.315
46668.00	0.306
46669.00	0.305
46670.00	0.296
46671.00	0.295
46672.00	0.000
46673.00	0.000
46674.00	0.000
46675.00	0.000
46676.00	0.000
46677.00	0.000
46678.00	0.000
46679.00	0.000
46680.00	0.000
46681.00	0.000
46682.00	0.000
46683.00	0.000
46684.00	0.000
46685.00	0.000
46686.00	0.000
46687.00	0.000
46688.00	0.000
46689.00	0.000
46690.00	0.000
46691.00	0.000
46692.00	0.000
46693.00	0.000
46694.00	0.000
46695.00	0.000
46696.00	0.000
46697.00	0.000
46698.00	0.000
46699.00	0.000
46700.00	0.000
46701.00	0.000
46702.00	0.000
46703.00	0.000
46704.00	0.000
46705.00	0.000
46706.00	0.000
46707.00	0.000
46708.00	0.000
46709.00	0.000
46710.00	0.000
46711.00	0.000
46712.00	0.000
46713.00	0.000
46714.00	0.000
46715.00	0.000
46716.00	0.000
46717.00	0.000
46718.00	0.000
46719.00	0.000
46720.00	0.000
46721.00	0.000
46722.00	0.000
46723.00	0.000
46724.00	0.000
46725.00	0.000
46726.00	0.000
46727.00	0.000
46728.00	0.000
46729.00	0.000
46730.00	0.000
46731.00	0.000
46732.00	0.000
46733.00	0.000
46734.00	0.000
46735.00	0.000
46736.00	0.000
46737.00	0.000
46738.00	0.000
46739.00	0.000
46740.00	0.000
46741.00	0.000
46742.00	0.000
46743.00	0.000
46744.00	0.000
46745.00	0.000
46746.00	0.000
46747.00	0.000
46748.00	0.000
46749.00	0.000
46750.00	0.000
46751.00	0.000
46752.00	0.000
46753.00	0.000
46754.00	0.000
46755.00	0.000
46756.00	0.000
46757.00	0.000
46758.00	0.000
46759.00	0.000
46760.00	-1.119
46761.00	-1.119
46762.00	-1.119
46763.00	-1.119
46764.00	-1.119
46765.00	-1.119
46766.00	-1.119
46767.00	-1.119
46768.00	-1.119
46769.00	-1.119
46770.00	-1.119
46771.00	-1.119
46772.00	-1.119
46773.00	-1.119
46774.00	-1.119
46775.00	-1.119
46776.00	-1.119
46777.00	-1.119
46778.00	-1.119
46779.00	-1.119
46780.00	-1.119
46781.00	-1.119
46782.00	-1.119
46783.00	-1.119
46784.00	-1.119
46785.00	-1.119
46786.00	-1.119
46787.00	-1.119
46788.00	-1.119
46789.00	-1.119
46790.00	0.000
46821.00	0.000
46821.00	0.000
