# Supplementary material for: OpenTrack simulation model files and output dataset for a copenhagen suburban railway
Source: Data Brief. 2019 Apr 28;25:103952. doi: 10.1016/j.dib.2019.103952 (PMC6562172; doi:10.1016/j.dib.2019.103952)
Supplement: Supplementary file 2 — Multimedia component 2 [file mmc2.zip › Data files submitted/Test Generic for TRC/output/OT_114.st1]

//
// File: C:\OpenTrack\Test Generic for TRC\output/OT_114.st1
//
// Produced by OpenTrack: Fri Dec 14 17:13:00 2018
// Distance/Time of Course: 114
// Desc.: Stopping Follow
// Train: Regio:A SA ( 83 m; 123 t ) (83 m / 123 t)
// Train Speedtype: Reihe R
// Itineraries: 1: Home STA1 to end
// Scenario:  Adh. Outside: good / Adh. Tunnel: good / Delay: 5 / Global Perf.: 100.0 % / Course on Time Perf.: 100.0 % / Course Delay Perf.: 100.0 % / Step: 1.0 s / Time: 12:00:00 - 13:30:00
//
// Type    : OT_TimeXPlot
// Desc.   : OT_st1
// x-Legend: [s]
// y-Legend: [km]
//
44486.00	0.0000
44516.00	0.0000
44517.00	0.0007
44518.00	0.0026
44519.00	0.0058
44520.00	0.0104
44521.00	0.0162
44522.00	0.0234
44523.00	0.0318
44524.00	0.0416
44525.00	0.0526
44526.00	0.0648
44527.00	0.0780
44528.00	0.0922
44529.00	0.1073
44530.00	0.1231
44531.00	0.1398
44532.00	0.1572
44533.00	0.1753
44534.00	0.1941
44535.00	0.2135
44536.00	0.2335
44537.00	0.2542
44538.00	0.2754
44539.00	0.2971
44540.00	0.3194
44541.00	0.3422
44542.00	0.3655
44543.00	0.3893
44544.00	0.4136
44545.00	0.4383
44546.00	0.4635
44547.00	0.4892
44548.00	0.5152
44549.00	0.5417
44550.00	0.5686
44551.00	0.5960
44552.00	0.6237
44553.00	0.6518
44554.00	0.6802
44555.00	0.7091
44556.00	0.7383
44557.00	0.7679
44558.00	0.7978
44559.00	0.8280
44560.00	0.8586
44561.00	0.8896
44562.00	0.9208
44563.00	0.9524
44564.00	0.9843
44565.00	1.0165
44566.00	1.0490
44567.00	1.0819
44568.00	1.1150
44569.00	1.1483
44570.00	1.1816
44571.00	1.2150
44572.00	1.2483
44573.00	1.2816
44574.00	1.3150
44575.00	1.3483
44576.00	1.3816
44577.00	1.4150
44578.00	1.4483
44579.00	1.4816
44580.00	1.5150
44581.00	1.5483
44582.00	1.5816
44583.00	1.6150
44584.00	1.6483
44585.00	1.6816
44586.00	1.7150
44587.00	1.7483
44588.00	1.7816
44589.00	1.8150
44590.00	1.8483
44591.00	1.8816
44592.00	1.9150
44593.00	1.9483
44594.00	1.9816
44595.00	2.0150
44596.00	2.0483
44597.00	2.0816
44598.00	2.1150
44599.00	2.1483
44600.00	2.1816
44601.00	2.2150
44602.00	2.2483
44603.00	2.2816
44604.00	2.3150
44605.00	2.3483
44606.00	2.3816
44607.00	2.4150
44608.00	2.4483
44609.00	2.4816
44610.00	2.5150
44611.00	2.5483
44612.00	2.5816
44613.00	2.6150
44614.00	2.6483
44615.00	2.6816
44616.00	2.7150
44617.00	2.7483
44618.00	2.7816
44619.00	2.8150
44620.00	2.8483
44621.00	2.8816
44622.00	2.9150
44623.00	2.9483
44624.00	2.9816
44625.00	3.0150
44626.00	3.0483
44627.00	3.0816
44628.00	3.1150
44629.00	3.1483
44630.00	3.1816
44631.00	3.2150
44632.00	3.2483
44633.00	3.2816
44634.00	3.3150
44635.00	3.3483
44636.00	3.3816
44637.00	3.4150
44638.00	3.4483
44639.00	3.4816
44640.00	3.5150
44641.00	3.5483
44642.00	3.5816
44643.00	3.6150
44644.00	3.6483
44645.00	3.6816
44646.00	3.7150
44647.00	3.7483
44648.00	3.7816
44649.00	3.8150
44650.00	3.8483
44651.00	3.8816
44652.00	3.9150
44653.00	3.9483
44654.00	3.9816
44655.00	4.0150
44656.00	4.0483
44657.00	4.0816
44658.00	4.1150
44659.00	4.1483
44660.00	4.1816
44661.00	4.2150
44662.00	4.2483
44663.00	4.2816
44664.00	4.3150
44665.00	4.3483
44666.00	4.3816
44667.00	4.4150
44668.00	4.4483
44669.00	4.4816
44670.00	4.5150
44671.00	4.5294
44672.00	4.5630
44673.00	4.5954
44674.00	4.6267
44675.00	4.6570
44676.00	4.6860
44677.00	4.7140
44678.00	4.7409
44679.00	4.7666
44680.00	4.7912
44681.00	4.8147
44682.00	4.8371
44683.00	4.8584
44684.00	4.8785
44685.00	4.8975
44686.00	4.9154
44687.00	4.9322
44688.00	4.9479
44689.00	4.9624
44690.00	4.9759
44691.00	4.9882
44692.00	4.9994
44693.00	5.0094
44694.00	5.0184
44695.00	5.0262
44696.00	5.0329
44697.00	5.0385
44698.00	5.0430
44699.00	5.0464
44700.00	5.0486
44701.00	5.0497
44702.00	5.0500
44792.00	5.0500
44793.00	5.0506
44794.00	5.0526
44795.00	5.0558
44796.00	5.0604
44797.00	5.0662
44798.00	5.0734
44799.00	5.0818
44800.00	5.0916
44801.00	5.1026
44802.00	5.1148
44803.00	5.1280
44804.00	5.1422
44805.00	5.1573
44806.00	5.1731
44807.00	5.1898
44808.00	5.2072
44809.00	5.2253
44810.00	5.2441
44811.00	5.2635
44812.00	5.2835
44813.00	5.3042
44814.00	5.3254
44815.00	5.3471
44816.00	5.3694
44817.00	5.3922
44818.00	5.4155
44819.00	5.4393
44820.00	5.4636
44821.00	5.4883
44822.00	5.5135
44823.00	5.5392
44824.00	5.5652
44825.00	5.5917
44826.00	5.6186
44827.00	5.6460
44828.00	5.6737
44829.00	5.7018
44830.00	5.7302
44831.00	5.7591
44832.00	5.7883
44833.00	5.8179
44834.00	5.8478
44835.00	5.8780
44836.00	5.9086
44837.00	5.9396
44838.00	5.9708
44839.00	6.0024
44840.00	6.0343
44841.00	6.0665
44842.00	6.0990
44843.00	6.1319
44844.00	6.1650
44845.00	6.1983
44846.00	6.2316
44847.00	6.2650
44848.00	6.2983
44849.00	6.3316
44850.00	6.3650
44851.00	6.3983
44852.00	6.4316
44853.00	6.4650
44854.00	6.4983
44855.00	6.5316
44856.00	6.5650
44857.00	6.5983
44858.00	6.6316
44859.00	6.6650
44860.00	6.6983
44861.00	6.7316
44862.00	6.7650
44863.00	6.7983
44864.00	6.8316
44865.00	6.8650
44866.00	6.8983
44867.00	6.9316
44868.00	6.9650
44869.00	6.9983
44870.00	7.0316
44871.00	7.0650
44872.00	7.0983
44873.00	7.1316
44874.00	7.1650
44875.00	7.1983
44876.00	7.2316
44877.00	7.2650
44878.00	7.2983
44879.00	7.3316
44880.00	7.3650
44881.00	7.3983
44882.00	7.4316
44883.00	7.4650
44884.00	7.4983
44885.00	7.5316
44886.00	7.5650
44887.00	7.5983
44888.00	7.6316
44889.00	7.6650
44890.00	7.6983
44891.00	7.7316
44892.00	7.7650
44893.00	7.7983
44894.00	7.8316
44895.00	7.8650
44896.00	7.8983
44897.00	7.9317
44898.00	7.9650
44899.00	7.9983
44900.00	8.0317
44901.00	8.0650
44902.00	8.0983
44903.00	8.1317
44904.00	8.1650
44905.00	8.1983
44906.00	8.2317
44907.00	8.2650
44908.00	8.2983
44909.00	8.3317
44910.00	8.3650
44911.00	8.3983
44912.00	8.4316
44913.00	8.4650
44914.00	8.4983
44915.00	8.5316
44916.00	8.5650
44917.00	8.5983
44918.00	8.6316
44919.00	8.6650
44920.00	8.6983
44921.00	8.7316
44922.00	8.7650
44923.00	8.7983
44924.00	8.8316
44925.00	8.8650
44926.00	8.8983
44927.00	8.9316
44928.00	8.9650
44929.00	8.9983
44930.00	9.0316
44931.00	9.0650
44932.00	9.0794
44933.00	9.1130
44934.00	9.1454
44935.00	9.1767
44936.00	9.2070
44937.00	9.2360
44938.00	9.2640
44939.00	9.2909
44940.00	9.3166
44941.00	9.3412
44942.00	9.3647
44943.00	9.3871
44944.00	9.4084
44945.00	9.4285
44946.00	9.4475
44947.00	9.4654
44948.00	9.4822
44949.00	9.4979
44950.00	9.5124
44951.00	9.5259
44952.00	9.5382
44953.00	9.5494
44954.00	9.5594
44955.00	9.5684
44956.00	9.5762
44957.00	9.5829
44958.00	9.5885
44959.00	9.5930
44960.00	9.5964
44961.00	9.5986
44962.00	9.5997
44963.00	9.6000
45053.00	9.6000
45054.00	9.6007
45055.00	9.6026
45056.00	9.6059
45057.00	9.6104
45058.00	9.6163
45059.00	9.6234
45060.00	9.6319
45061.00	9.6416
45062.00	9.6526
45063.00	9.6648
45064.00	9.6780
45065.00	9.6922
45066.00	9.7073
45067.00	9.7231
45068.00	9.7398
45069.00	9.7572
45070.00	9.7753
45071.00	9.7941
45072.00	9.8135
45073.00	9.8336
45074.00	9.8542
45075.00	9.8754
45076.00	9.8971
45077.00	9.9194
45078.00	9.9422
45079.00	9.9655
45080.00	9.9893
45081.00	10.0136
45082.00	10.0383
45083.00	10.0635
45084.00	10.0892
45085.00	10.1152
45086.00	10.1417
45087.00	10.1686
45088.00	10.1960
45089.00	10.2237
45090.00	10.2518
45091.00	10.2802
45092.00	10.3091
45093.00	10.3383
45094.00	10.3679
45095.00	10.3978
45096.00	10.4280
45097.00	10.4586
45098.00	10.4896
45099.00	10.5208
45100.00	10.5524
45101.00	10.5843
45102.00	10.6165
45103.00	10.6490
45104.00	10.6819
45105.00	10.7150
45106.00	10.7483
45107.00	10.7816
45108.00	10.8150
45109.00	10.8483
45110.00	10.8816
45111.00	10.9150
45112.00	10.9483
45113.00	10.9816
45114.00	11.0150
45115.00	11.0483
45116.00	11.0816
45117.00	11.1150
45118.00	11.1483
45119.00	11.1816
45120.00	11.2150
45121.00	11.2483
45122.00	11.2816
45123.00	11.3150
45124.00	11.3483
45125.00	11.3816
45126.00	11.4150
45127.00	11.4483
45128.00	11.4816
45129.00	11.5150
45130.00	11.5483
45131.00	11.5816
45132.00	11.6150
45133.00	11.6483
45134.00	11.6816
45135.00	11.7150
45136.00	11.7483
45137.00	11.7816
45138.00	11.8150
45139.00	11.8483
45140.00	11.8816
45141.00	11.9150
45142.00	11.9483
45143.00	11.9816
45144.00	12.0150
45145.00	12.0483
45146.00	12.0816
45147.00	12.1150
45148.00	12.1483
45149.00	12.1816
45150.00	12.2150
45151.00	12.2483
45152.00	12.2816
45153.00	12.3150
45154.00	12.3483
45155.00	12.3816
45156.00	12.4150
45157.00	12.4483
45158.00	12.4816
45159.00	12.5150
45160.00	12.5483
45161.00	12.5816
45162.00	12.6150
45163.00	12.6483
45164.00	12.6816
45165.00	12.7150
45166.00	12.7483
45167.00	12.7816
45168.00	12.8150
45169.00	12.8483
45170.00	12.8816
45171.00	12.9150
45172.00	12.9483
45173.00	12.9816
45174.00	13.0150
45175.00	13.0483
45176.00	13.0816
45177.00	13.1150
45178.00	13.1483
45179.00	13.1816
45180.00	13.2150
45181.00	13.2483
45182.00	13.2816
45183.00	13.3149
45184.00	13.3483
45185.00	13.3816
45186.00	13.4149
45187.00	13.4483
45188.00	13.4816
45189.00	13.5149
45190.00	13.5483
45191.00	13.5816
45192.00	13.6149
45193.00	13.6294
45194.00	13.6629
45195.00	13.6954
45196.00	13.7267
45197.00	13.7569
45198.00	13.7860
45199.00	13.8140
45200.00	13.8409
45201.00	13.8666
45202.00	13.8912
45203.00	13.9147
45204.00	13.9371
45205.00	13.9583
45206.00	13.9785
45207.00	13.9975
45208.00	14.0154
45209.00	14.0322
45210.00	14.0479
45211.00	14.0624
45212.00	14.0758
45213.00	14.0881
45214.00	14.0993
45215.00	14.1094
45216.00	14.1184
45217.00	14.1262
45218.00	14.1329
45219.00	14.1385
45220.00	14.1430
45221.00	14.1463
45222.00	14.1486
45223.00	14.1497
45224.00	14.1500
45314.00	14.1500
45315.00	14.1506
45316.00	14.1526
45317.00	14.1558
45318.00	14.1604
45319.00	14.1662
45320.00	14.1734
45321.00	14.1818
45322.00	14.1916
45323.00	14.2026
45324.00	14.2148
45325.00	14.2280
45326.00	14.2422
45327.00	14.2572
45328.00	14.2731
45329.00	14.2898
45330.00	14.3072
45331.00	14.3253
45332.00	14.3441
45333.00	14.3635
45334.00	14.3835
45335.00	14.4041
45336.00	14.4253
45337.00	14.4471
45338.00	14.4694
45339.00	14.4922
45340.00	14.5155
45341.00	14.5393
45342.00	14.5635
45343.00	14.5883
45344.00	14.6135
45345.00	14.6391
45346.00	14.6652
45347.00	14.6917
45348.00	14.7186
45349.00	14.7459
45350.00	14.7736
45351.00	14.8017
45352.00	14.8302
45353.00	14.8590
45354.00	14.8883
45355.00	14.9178
45356.00	14.9477
45357.00	14.9780
45358.00	15.0086
45359.00	15.0395
45360.00	15.0708
45361.00	15.1024
45362.00	15.1343
45363.00	15.1665
45364.00	15.1990
45365.00	15.2318
45366.00	15.2649
45367.00	15.2983
45368.00	15.3316
45369.00	15.3649
45370.00	15.3983
45371.00	15.4316
45372.00	15.4649
45373.00	15.4983
45374.00	15.5316
45375.00	15.5649
45376.00	15.5983
45377.00	15.6316
45378.00	15.6649
45379.00	15.6983
45380.00	15.7316
45381.00	15.7649
45382.00	15.7983
45383.00	15.8316
45384.00	15.8649
45385.00	15.8983
45386.00	15.9316
45387.00	15.9649
45388.00	15.9983
45389.00	16.0316
45390.00	16.0649
45391.00	16.0983
45392.00	16.1316
45393.00	16.1649
45394.00	16.1983
45395.00	16.2316
45396.00	16.2649
45397.00	16.2983
45398.00	16.3316
45399.00	16.3649
45400.00	16.3983
45401.00	16.4316
45402.00	16.4649
45403.00	16.4983
45404.00	16.5316
45405.00	16.5649
45406.00	16.5983
45407.00	16.6316
45408.00	16.6649
45409.00	16.6983
45410.00	16.7316
45411.00	16.7649
45412.00	16.7983
45413.00	16.8316
45414.00	16.8649
45415.00	16.8983
45416.00	16.9316
45417.00	16.9649
45418.00	16.9983
45419.00	17.0316
45420.00	17.0649
45421.00	17.0983
45422.00	17.1316
45423.00	17.1650
45424.00	17.1983
45425.00	17.2316
45426.00	17.2650
45427.00	17.2983
45428.00	17.3316
45429.00	17.3650
45430.00	17.3983
45431.00	17.4316
45432.00	17.4650
45433.00	17.4983
45434.00	17.5316
45435.00	17.5650
45436.00	17.5983
45437.00	17.6316
45438.00	17.6650
45439.00	17.6983
45440.00	17.7316
45441.00	17.7650
45442.00	17.7983
45443.00	17.8316
45444.00	17.8650
45445.00	17.8983
45446.00	17.9316
45447.00	17.9650
45448.00	17.9983
45449.00	18.0316
45450.00	18.0650
45451.00	18.0983
45452.00	18.1316
45453.00	18.1650
45454.00	18.1794
45455.00	18.2130
45456.00	18.2454
45457.00	18.2767
45458.00	18.3069
45459.00	18.3360
45460.00	18.3640
45461.00	18.3909
45462.00	18.4166
45463.00	18.4412
45464.00	18.4647
45465.00	18.4871
45466.00	18.5084
45467.00	18.5285
45468.00	18.5475
45469.00	18.5654
45470.00	18.5822
45471.00	18.5979
45472.00	18.6124
45473.00	18.6259
45474.00	18.6382
45475.00	18.6494
45476.00	18.6594
45477.00	18.6684
45478.00	18.6762
45479.00	18.6829
45480.00	18.6885
45481.00	18.6930
45482.00	18.6964
45483.00	18.6986
45484.00	18.6997
45485.00	18.7000
45575.00	18.7000
45576.00	18.7006
45577.00	18.7026
45578.00	18.7058
45579.00	18.7104
45580.00	18.7162
45581.00	18.7234
45582.00	18.7318
45583.00	18.7416
45584.00	18.7526
45585.00	18.7648
45586.00	18.7780
45587.00	18.7922
45588.00	18.8073
45589.00	18.8231
45590.00	18.8398
45591.00	18.8572
45592.00	18.8753
45593.00	18.8941
45594.00	18.9135
45595.00	18.9335
45596.00	18.9542
45597.00	18.9754
45598.00	18.9971
45599.00	19.0194
45600.00	19.0422
45601.00	19.0655
45602.00	19.0893
45603.00	19.1136
45604.00	19.1383
45605.00	19.1635
45606.00	19.1892
45607.00	19.2152
45608.00	19.2417
45609.00	19.2686
45610.00	19.2960
45611.00	19.3237
45612.00	19.3518
45613.00	19.3802
45614.00	19.4091
45615.00	19.4383
45616.00	19.4679
45617.00	19.4978
45618.00	19.5280
45619.00	19.5586
45620.00	19.5896
45621.00	19.6208
45622.00	19.6524
45623.00	19.6843
45624.00	19.7165
45625.00	19.7491
45626.00	19.7819
45627.00	19.8150
45628.00	19.8483
45629.00	19.8816
45630.00	19.9150
45631.00	19.9483
45632.00	19.9817
45633.00	20.0150
45634.00	20.0483
45635.00	20.0817
45636.00	20.1150
45637.00	20.1483
45638.00	20.1817
45639.00	20.2150
45640.00	20.2483
45641.00	20.2817
45642.00	20.3150
45643.00	20.3483
45644.00	20.3817
45645.00	20.4150
45646.00	20.4483
45647.00	20.4817
45648.00	20.5150
45649.00	20.5483
45650.00	20.5817
45651.00	20.6150
45652.00	20.6483
45653.00	20.6817
45654.00	20.7150
45655.00	20.7483
45656.00	20.7817
45657.00	20.8150
45658.00	20.8483
45659.00	20.8817
45660.00	20.9150
45661.00	20.9483
45662.00	20.9817
45663.00	21.0150
45664.00	21.0483
45665.00	21.0817
45666.00	21.1150
45667.00	21.1483
45668.00	21.1817
45669.00	21.2150
45670.00	21.2483
45671.00	21.2817
45672.00	21.3150
45673.00	21.3483
45674.00	21.3817
45675.00	21.4150
45676.00	21.4483
45677.00	21.4817
45678.00	21.5150
45679.00	21.5483
45680.00	21.5817
45681.00	21.6150
45682.00	21.6483
45683.00	21.6817
45684.00	21.7150
45685.00	21.7484
45686.00	21.7817
45687.00	21.8150
45688.00	21.8484
45689.00	21.8817
45690.00	21.9150
45691.00	21.9484
45692.00	21.9817
45693.00	22.0150
45694.00	22.0484
45695.00	22.0817
45696.00	22.1150
45697.00	22.1484
45698.00	22.1817
45699.00	22.2150
45700.00	22.2484
45701.00	22.2817
45702.00	22.3150
45703.00	22.3484
45704.00	22.3817
45705.00	22.4150
45706.00	22.4484
45707.00	22.4817
45708.00	22.5150
45709.00	22.5484
45710.00	22.5817
45711.00	22.6150
45712.00	22.6484
45713.00	22.6817
45714.00	22.7150
45715.00	22.7294
45716.00	22.7630
45717.00	22.7955
45718.00	22.8268
45719.00	22.8570
45720.00	22.8861
45721.00	22.9141
45722.00	22.9409
45723.00	22.9667
45724.00	22.9913
45725.00	23.0148
45726.00	23.0372
45727.00	23.0584
45728.00	23.0786
45729.00	23.0976
45730.00	23.1155
45731.00	23.1323
45732.00	23.1480
45733.00	23.1625
45734.00	23.1759
45735.00	23.1882
45736.00	23.1994
45737.00	23.2095
45738.00	23.2184
45739.00	23.2263
45740.00	23.2330
45741.00	23.2386
45742.00	23.2431
45743.00	23.2464
45744.00	23.2487
45745.00	23.2498
45746.00	23.2501
45836.00	23.2501
45837.00	23.2507
45838.00	23.2527
45839.00	23.2559
45840.00	23.2605
45841.00	23.2663
45842.00	23.2735
45843.00	23.2819
45844.00	23.2917
45845.00	23.3027
45846.00	23.3148
45847.00	23.3281
45848.00	23.3423
45849.00	23.3573
45850.00	23.3732
45851.00	23.3899
45852.00	23.4073
45853.00	23.4254
45854.00	23.4442
45855.00	23.4636
45856.00	23.4836
45857.00	23.5042
45858.00	23.5254
45859.00	23.5472
45860.00	23.5695
45861.00	23.5923
45862.00	23.6156
45863.00	23.6394
45864.00	23.6636
45865.00	23.6884
45866.00	23.7136
45867.00	23.7392
45868.00	23.7653
45869.00	23.7918
45870.00	23.8187
45871.00	23.8460
45872.00	23.8737
45873.00	23.9018
45874.00	23.9303
45875.00	23.9591
45876.00	23.9884
45877.00	24.0179
45878.00	24.0478
45879.00	24.0781
45880.00	24.1087
45881.00	24.1396
45882.00	24.1709
45883.00	24.2025
45884.00	24.2344
45885.00	24.2666
45886.00	24.2991
45887.00	24.3319
45888.00	24.3650
45889.00	24.3984
45890.00	24.4317
45891.00	24.4650
45892.00	24.4984
45893.00	24.5317
45894.00	24.5651
45895.00	24.5984
45896.00	24.6317
45897.00	24.6651
45898.00	24.6984
45899.00	24.7317
45900.00	24.7651
45901.00	24.7984
45902.00	24.8317
45903.00	24.8651
45904.00	24.8984
45905.00	24.9317
45906.00	24.9651
45907.00	24.9984
45908.00	25.0317
45909.00	25.0651
45910.00	25.0984
45911.00	25.1317
45912.00	25.1651
45913.00	25.1984
45914.00	25.2317
45915.00	25.2651
45916.00	25.2984
45917.00	25.3317
45918.00	25.3651
45919.00	25.3984
45920.00	25.4317
45921.00	25.4651
45922.00	25.4984
45923.00	25.5317
45924.00	25.5651
45925.00	25.5984
45926.00	25.6317
45927.00	25.6651
45928.00	25.6984
45929.00	25.7317
45930.00	25.7651
45931.00	25.7984
45932.00	25.8317
45933.00	25.8651
45934.00	25.8984
45935.00	25.9317
45936.00	25.9651
45937.00	25.9984
45938.00	26.0317
45939.00	26.0651
45940.00	26.0984
45941.00	26.1317
45942.00	26.1651
45943.00	26.1984
45944.00	26.2318
45945.00	26.2651
45946.00	26.2984
45947.00	26.3318
45948.00	26.3651
45949.00	26.3984
45950.00	26.4318
45951.00	26.4651
45952.00	26.4984
45953.00	26.5318
45954.00	26.5651
45955.00	26.5984
45956.00	26.6318
45957.00	26.6651
45958.00	26.6984
45959.00	26.7318
45960.00	26.7651
45961.00	26.7984
45962.00	26.8318
45963.00	26.8651
45964.00	26.8984
45965.00	26.9318
45966.00	26.9651
45967.00	26.9984
45968.00	27.0318
45969.00	27.0651
45970.00	27.0984
45971.00	27.1318
45972.00	27.1651
45973.00	27.1984
45974.00	27.2318
45975.00	27.2651
45976.00	27.2795
45977.00	27.3131
45978.00	27.3455
45979.00	27.3769
45980.00	27.4071
45981.00	27.4362
45982.00	27.4641
45983.00	27.4910
45984.00	27.5167
45985.00	27.5414
45986.00	27.5649
45987.00	27.5872
45988.00	27.6085
45989.00	27.6286
45990.00	27.6477
45991.00	27.6656
45992.00	27.6824
45993.00	27.6980
45994.00	27.7126
45995.00	27.7260
45996.00	27.7383
45997.00	27.7495
45998.00	27.7596
45999.00	27.7685
46000.00	27.7763
46001.00	27.7831
46002.00	27.7887
46003.00	27.7931
46004.00	27.7965
46005.00	27.7987
46006.00	27.7999
46007.00	27.8001
46097.00	27.8001
46098.00	27.8008
46099.00	27.8027
46100.00	27.8060
46101.00	27.8105
46102.00	27.8164
46103.00	27.8235
46104.00	27.8320
46105.00	27.8417
46106.00	27.8527
46107.00	27.8649
46108.00	27.8781
46109.00	27.8923
46110.00	27.9074
46111.00	27.9233
46112.00	27.9399
46113.00	27.9573
46114.00	27.9754
46115.00	27.9942
46116.00	28.0136
46117.00	28.0337
46118.00	28.0543
46119.00	28.0755
46120.00	28.0972
46121.00	28.1195
46122.00	28.1423
46123.00	28.1656
46124.00	28.1894
46125.00	28.2137
46126.00	28.2384
46127.00	28.2636
46128.00	28.2893
46129.00	28.3154
46130.00	28.3419
46131.00	28.3688
46132.00	28.3961
46133.00	28.4238
46134.00	28.4519
46135.00	28.4804
46136.00	28.5092
46137.00	28.5384
46138.00	28.5680
46139.00	28.5979
46140.00	28.6282
46141.00	28.6588
46142.00	28.6897
46143.00	28.7210
46144.00	28.7526
46145.00	28.7845
46146.00	28.8167
46147.00	28.8492
46148.00	28.8820
46149.00	28.9151
46150.00	28.9484
46151.00	28.9818
46152.00	29.0151
46153.00	29.0484
46154.00	29.0818
46155.00	29.1151
46156.00	29.1485
46157.00	29.1818
46158.00	29.2151
46159.00	29.2485
46160.00	29.2818
46161.00	29.3151
46162.00	29.3485
46163.00	29.3818
46164.00	29.4151
46165.00	29.4485
46166.00	29.4818
46167.00	29.5151
46168.00	29.5485
46169.00	29.5818
46170.00	29.6151
46171.00	29.6485
46172.00	29.6818
46173.00	29.7151
46174.00	29.7485
46175.00	29.7818
46176.00	29.8151
46177.00	29.8485
46178.00	29.8818
46179.00	29.9151
46180.00	29.9485
46181.00	29.9818
46182.00	30.0151
46183.00	30.0485
46184.00	30.0818
46185.00	30.1151
46186.00	30.1485
46187.00	30.1818
46188.00	30.2151
46189.00	30.2485
46190.00	30.2818
46191.00	30.3151
46192.00	30.3485
46193.00	30.3818
46194.00	30.4151
46195.00	30.4485
46196.00	30.4818
46197.00	30.5151
46198.00	30.5485
46199.00	30.5818
46200.00	30.6151
46201.00	30.6485
46202.00	30.6818
46203.00	30.7151
46204.00	30.7485
46205.00	30.7818
46206.00	30.8152
46207.00	30.8485
46208.00	30.8818
46209.00	30.9152
46210.00	30.9485
46211.00	30.9818
46212.00	31.0152
46213.00	31.0485
46214.00	31.0818
46215.00	31.1152
46216.00	31.1485
46217.00	31.1818
46218.00	31.2152
46219.00	31.2485
46220.00	31.2818
46221.00	31.3152
46222.00	31.3485
46223.00	31.3818
46224.00	31.4152
46225.00	31.4485
46226.00	31.4818
46227.00	31.5152
46228.00	31.5485
46229.00	31.5818
46230.00	31.6152
46231.00	31.6485
46232.00	31.6818
46233.00	31.7152
46234.00	31.7485
46235.00	31.7818
46236.00	31.8152
46237.00	31.8296
46238.00	31.8632
46239.00	31.8956
46240.00	31.9269
46241.00	31.9571
46242.00	31.9862
46243.00	32.0142
46244.00	32.0411
46245.00	32.0668
46246.00	32.0914
46247.00	32.1149
46248.00	32.1373
46249.00	32.1586
46250.00	32.1787
46251.00	32.1977
46252.00	32.2156
46253.00	32.2324
46254.00	32.2481
46255.00	32.2626
46256.00	32.2761
46257.00	32.2884
46258.00	32.2996
46259.00	32.3096
46260.00	32.3186
46261.00	32.3264
46262.00	32.3331
46263.00	32.3387
46264.00	32.3432
46265.00	32.3466
46266.00	32.3488
46267.00	32.3499
46268.00	32.3502
46358.00	32.3502
46359.00	32.3508
46360.00	32.3528
46361.00	32.3560
46362.00	32.3606
46363.00	32.3664
46364.00	32.3736
46365.00	32.3820
46366.00	32.3918
46367.00	32.4028
46368.00	32.4150
46369.00	32.4282
46370.00	32.4424
46371.00	32.4575
46372.00	32.4733
46373.00	32.4900
46374.00	32.5074
46375.00	32.5255
46376.00	32.5443
46377.00	32.5637
46378.00	32.5837
46379.00	32.6044
46380.00	32.6256
46381.00	32.6473
46382.00	32.6696
46383.00	32.6924
46384.00	32.7157
46385.00	32.7395
46386.00	32.7638
46387.00	32.7885
46388.00	32.8137
46389.00	32.8394
46390.00	32.8654
46391.00	32.8919
46392.00	32.9188
46393.00	32.9462
46394.00	32.9739
46395.00	33.0020
46396.00	33.0304
46397.00	33.0593
46398.00	33.0885
46399.00	33.1181
46400.00	33.1480
46401.00	33.1782
46402.00	33.2088
46403.00	33.2398
46404.00	33.2710
46405.00	33.3026
46406.00	33.3345
46407.00	33.3667
46408.00	33.3993
46409.00	33.4321
46410.00	33.4652
46411.00	33.4985
46412.00	33.5318
46413.00	33.5652
46414.00	33.5985
46415.00	33.6318
46416.00	33.6652
46417.00	33.6985
46418.00	33.7318
46419.00	33.7652
46420.00	33.7985
46421.00	33.8318
46422.00	33.8652
46423.00	33.8985
46424.00	33.9318
46425.00	33.9652
46426.00	33.9985
46427.00	34.0318
46428.00	34.0652
46429.00	34.0985
46430.00	34.1318
46431.00	34.1651
46432.00	34.1985
46433.00	34.2318
46434.00	34.2651
46435.00	34.2985
46436.00	34.3318
46437.00	34.3651
46438.00	34.3985
46439.00	34.4318
46440.00	34.4651
46441.00	34.4985
46442.00	34.5318
46443.00	34.5651
46444.00	34.5985
46445.00	34.6318
46446.00	34.6651
46447.00	34.6985
46448.00	34.7318
46449.00	34.7651
46450.00	34.7985
46451.00	34.8318
46452.00	34.8651
46453.00	34.8985
46454.00	34.9318
46455.00	34.9651
46456.00	34.9984
46457.00	35.0318
46458.00	35.0651
46459.00	35.0984
46460.00	35.1318
46461.00	35.1651
46462.00	35.1984
46463.00	35.2318
46464.00	35.2651
46465.00	35.2984
46466.00	35.3318
46467.00	35.3651
46468.00	35.3984
46469.00	35.4318
46470.00	35.4651
46471.00	35.4984
46472.00	35.5318
46473.00	35.5651
46474.00	35.5984
46475.00	35.6318
46476.00	35.6651
46477.00	35.6984
46478.00	35.7318
46479.00	35.7651
46480.00	35.7984
46481.00	35.8317
46482.00	35.8651
46483.00	35.8984
46484.00	35.9317
46485.00	35.9651
46486.00	35.9984
46487.00	36.0317
46488.00	36.0651
46489.00	36.0984
46490.00	36.1317
46491.00	36.1651
46492.00	36.1984
46493.00	36.2317
46494.00	36.2651
46495.00	36.2984
46496.00	36.3317
46497.00	36.3651
46498.00	36.3795
46499.00	36.4130
46500.00	36.4455
46501.00	36.4768
46502.00	36.5070
46503.00	36.5361
46504.00	36.5641
46505.00	36.5910
46506.00	36.6167
46507.00	36.6413
46508.00	36.6648
46509.00	36.6872
46510.00	36.7085
46511.00	36.7286
46512.00	36.7476
46513.00	36.7655
46514.00	36.7823
46515.00	36.7980
46516.00	36.8125
46517.00	36.8260
46518.00	36.8383
46519.00	36.8495
46520.00	36.8595
46521.00	36.8685
46522.00	36.8763
46523.00	36.8830
46524.00	36.8886
46525.00	36.8931
46526.00	36.8965
46527.00	36.8987
46528.00	36.8998
46529.00	36.9001
46619.00	36.9001
46620.00	36.9007
46621.00	36.9027
46622.00	36.9059
46623.00	36.9105
46624.00	36.9163
46625.00	36.9235
46626.00	36.9319
46627.00	36.9417
46628.00	36.9527
46629.00	36.9649
46630.00	36.9781
46631.00	36.9923
46632.00	37.0073
46633.00	37.0232
46634.00	37.0399
46635.00	37.0573
46636.00	37.0754
46637.00	37.0942
46638.00	37.1136
46639.00	37.1336
46640.00	37.1543
46641.00	37.1755
46642.00	37.1972
46643.00	37.2195
46644.00	37.2423
46645.00	37.2656
46646.00	37.2894
46647.00	37.3137
46648.00	37.3384
46649.00	37.3636
46650.00	37.3892
46651.00	37.4153
46652.00	37.4418
46653.00	37.4687
46654.00	37.4960
46655.00	37.5237
46656.00	37.5518
46657.00	37.5803
46658.00	37.6092
46659.00	37.6384
46660.00	37.6679
46661.00	37.6979
46662.00	37.7281
46663.00	37.7587
46664.00	37.7897
46665.00	37.8209
46666.00	37.8525
46667.00	37.8844
46668.00	37.9166
46669.00	37.9491
46670.00	37.9819
46671.00	38.0151
46672.00	38.0484
46673.00	38.0817
46674.00	38.1151
46675.00	38.1484
46676.00	38.1817
46677.00	38.2150
46678.00	38.2484
46679.00	38.2817
46680.00	38.3150
46681.00	38.3484
46682.00	38.3817
46683.00	38.4150
46684.00	38.4484
46685.00	38.4817
46686.00	38.5150
46687.00	38.5484
46688.00	38.5817
46689.00	38.6150
46690.00	38.6484
46691.00	38.6817
46692.00	38.7150
46693.00	38.7484
46694.00	38.7817
46695.00	38.8150
46696.00	38.8484
46697.00	38.8817
46698.00	38.9150
46699.00	38.9484
46700.00	38.9817
46701.00	39.0150
46702.00	39.0483
46703.00	39.0817
46704.00	39.1150
46705.00	39.1483
46706.00	39.1817
46707.00	39.2150
46708.00	39.2483
46709.00	39.2817
46710.00	39.3150
46711.00	39.3483
46712.00	39.3817
46713.00	39.4150
46714.00	39.4483
46715.00	39.4817
46716.00	39.5150
46717.00	39.5483
46718.00	39.5817
46719.00	39.6150
46720.00	39.6483
46721.00	39.6817
46722.00	39.7150
46723.00	39.7483
46724.00	39.7817
46725.00	39.8150
46726.00	39.8483
46727.00	39.8816
46728.00	39.9150
46729.00	39.9483
46730.00	39.9816
46731.00	40.0150
46732.00	40.0483
46733.00	40.0816
46734.00	40.1150
46735.00	40.1483
46736.00	40.1816
46737.00	40.2150
46738.00	40.2483
46739.00	40.2816
46740.00	40.3150
46741.00	40.3483
46742.00	40.3816
46743.00	40.4150
46744.00	40.4483
46745.00	40.4816
46746.00	40.5150
46747.00	40.5483
46748.00	40.5816
46749.00	40.6150
46750.00	40.6483
46751.00	40.6816
46752.00	40.7150
46753.00	40.7483
46754.00	40.7816
46755.00	40.8149
46756.00	40.8483
46757.00	40.8816
46758.00	40.9149
46759.00	40.9294
46760.00	40.9629
46761.00	40.9954
46762.00	41.0267
46763.00	41.0569
46764.00	41.0860
46765.00	41.1140
46766.00	41.1408
46767.00	41.1666
46768.00	41.1912
46769.00	41.2147
46770.00	41.2371
46771.00	41.2583
46772.00	41.2785
46773.00	41.2975
46774.00	41.3154
46775.00	41.3322
46776.00	41.3479
46777.00	41.3624
46778.00	41.3758
46779.00	41.3881
46780.00	41.3993
46781.00	41.4094
46782.00	41.4184
46783.00	41.4262
46784.00	41.4329
46785.00	41.4385
46786.00	41.4430
46787.00	41.4463
46788.00	41.4486
46789.00	41.4497
46790.00	41.4500
46821.00	41.4500
46821.00	41.4500
