# Supplementary material for: OpenTrack simulation model files and output dataset for a copenhagen suburban railway
Source: Data Brief. 2019 Apr 28;25:103952. doi: 10.1016/j.dib.2019.103952 (PMC6562172; doi:10.1016/j.dib.2019.103952)
Supplement: Supplementary file 2 — Multimedia component 2 [file mmc2.zip › Data files submitted/Test Generic for TRC/output/OT_114.step1]

//
// File: C:\OpenTrack\Test Generic for TRC\output/OT_114.step1
//
// Produced by OpenTrack: Fri Dec 14 17:13:00 2018
// Route Reservation of Course: 114
// Desc.: Stopping Follow
// Train: Regio:A SA ( 83 m; 123 t ) (83 m / 123 t)
// Train Speedtype: Reihe R
// Itineraries: 1: Home STA1 to end
// Scenario:  Adh. Outside: good / Adh. Tunnel: good / Delay: 5 / Global Perf.: 100.0 % / Course on Time Perf.: 100.0 % / Course Delay Perf.: 100.0 % / Step: 1.0 s / Time: 12:00:00 - 13:30:00

// Type    : OT_TimeXPlot
// Desc.   : OT_step1
// x-Legend: [s]
// y-Legend: [km]
//
44516.00	0.0000
44516.00	0.5500
44516.00	0.5500
44516.00	1.5500
44517.00	1.5500
44517.00	2.5500
44518.00	2.5500
44518.00	3.5500
44562.00	3.5500
44562.00	4.5500
44655.00	4.5500
44655.00	5.1000
44693.00	5.1000
44693.00	6.1000
44792.00	6.1000
44792.00	7.1000
44793.00	7.1000
44793.00	8.1000
44821.00	8.1000
44821.00	9.1000
44916.00	9.1000
44916.00	9.6500
44954.00	9.6500
44954.00	10.6500
45053.00	10.6500
45053.00	11.6500
45054.00	11.6500
45054.00	12.6500
45082.00	12.6500
45082.00	13.6500
45177.00	13.6500
45177.00	14.2000
45215.00	14.2000
45215.00	15.2000
45314.00	15.2000
45314.00	16.2000
45315.00	16.2000
45315.00	17.2000
45343.00	17.2000
45343.00	18.2000
45438.00	18.2000
45438.00	18.7500
45476.00	18.7500
45476.00	19.7500
45575.00	19.7500
45575.00	20.7500
45576.00	20.7500
45576.00	21.7500
45604.00	21.7500
45604.00	22.7500
45699.00	22.7500
45699.00	23.3000
45737.00	23.3000
45737.00	24.3000
45836.00	24.3000
45836.00	25.3000
45837.00	25.3000
45837.00	26.3000
45865.00	26.3000
45865.00	27.3000
45960.00	27.3000
45960.00	27.8500
45998.00	27.8500
45998.00	28.8500
46097.00	28.8500
46097.00	29.8500
46098.00	29.8500
46098.00	30.8500
46126.00	30.8500
46126.00	31.8500
46221.00	31.8500
46221.00	32.4000
46259.00	32.4000
46259.00	33.4000
46358.00	33.4000
46358.00	34.4000
46359.00	34.4000
46359.00	35.4000
46387.00	35.4000
46387.00	36.4000
46482.00	36.4000
46482.00	36.9500
46520.00	36.9500
46520.00	37.9500
46619.00	37.9500
46619.00	38.9500
46620.00	38.9500
46620.00	39.9500
46648.00	39.9500
46648.00	40.9500
46681.00	40.9500
46681.00	41.5000
46821.00	41.5000
