# Supplementary material for: OpenTrack simulation model files and output dataset for a copenhagen suburban railway
Source: Data Brief. 2019 Apr 28;25:103952. doi: 10.1016/j.dib.2019.103952 (PMC6562172; doi:10.1016/j.dib.2019.103952)
Supplement: Supplementary file 2 — Multimedia component 2 [file mmc2.zip › Data files submitted/Test Generic for TRC/output/OT_114.step2]

//
// File: C:\OpenTrack\Test Generic for TRC\output/OT_114.step2
//
// Produced by OpenTrack: Fri Dec 14 17:13:00 2018
// Route Release of Course: 114
// Desc.: Stopping Follow
// Train: Regio:A SA ( 83 m; 123 t ) (83 m / 123 t)
// Train Speedtype: Reihe R
// Itineraries: 1: Home STA1 to end
// Scenario:  Adh. Outside: good / Adh. Tunnel: good / Delay: 5 / Global Perf.: 100.0 % / Course on Time Perf.: 100.0 % / Course Delay Perf.: 100.0 % / Step: 1.0 s / Time: 12:00:00 - 13:30:00

// Type    : OT_TimeXPlot
// Desc.   : OT_step2
// x-Legend: [s]
// y-Legend: [km]
//
44558.00	0.0000
44558.00	0.5500
44589.00	0.5500
44589.00	1.5500
44619.00	1.5500
44619.00	2.5500
44649.00	2.5500
44649.00	3.5500
44680.00	3.5500
44680.00	4.5500
44812.00	4.5500
44812.00	5.1000
44850.00	5.1000
44850.00	6.1000
44880.00	6.1000
44880.00	7.1000
44910.00	7.1000
44910.00	8.1000
44941.00	8.1000
44941.00	9.1000
45073.00	9.1000
45073.00	9.6500
45111.00	9.6500
45111.00	10.6500
45141.00	10.6500
45141.00	11.6500
45171.00	11.6500
45171.00	12.6500
45202.00	12.6500
45202.00	13.6500
45334.00	13.6500
45334.00	14.2000
45372.00	14.2000
45372.00	15.2000
45402.00	15.2000
45402.00	16.2000
45432.00	16.2000
45432.00	17.2000
45463.00	17.2000
45463.00	18.2000
45595.00	18.2000
45595.00	18.7500
45633.00	18.7500
45633.00	19.7500
45663.00	19.7500
45663.00	20.7500
45693.00	20.7500
45693.00	21.7500
45724.00	21.7500
45724.00	22.7500
45856.00	22.7500
45856.00	23.3000
45894.00	23.3000
45894.00	24.3000
45924.00	24.3000
45924.00	25.3000
45954.00	25.3000
45954.00	26.3000
45985.00	26.3000
45985.00	27.3000
46117.00	27.3000
46117.00	27.8500
46155.00	27.8500
46155.00	28.8500
46185.00	28.8500
46185.00	29.8500
46215.00	29.8500
46215.00	30.8500
46246.00	30.8500
46246.00	31.8500
46378.00	31.8500
46378.00	32.4000
46416.00	32.4000
46416.00	33.4000
46446.00	33.4000
46446.00	34.4000
46476.00	34.4000
46476.00	35.4000
46507.00	35.4000
46507.00	36.4000
46639.00	36.4000
46639.00	36.9500
46677.00	36.9500
46677.00	37.9500
46707.00	37.9500
46707.00	38.9500
46737.00	38.9500
46737.00	39.9500
46768.00	39.9500
46768.00	40.9500
46821.00	40.9500
