# Supplementary material for: OpenTrack simulation model files and output dataset for a copenhagen suburban railway
Source: Data Brief. 2019 Apr 28;25:103952. doi: 10.1016/j.dib.2019.103952 (PMC6562172; doi:10.1016/j.dib.2019.103952)
Supplement: Supplementary file 2 — Multimedia component 2 [file mmc2.zip › Data files submitted/Test Generic for TRC/output/OT_114.ts1]

//
// File: C:\OpenTrack\Test Generic for TRC\output/OT_114.ts1
//
// Produced by OpenTrack: Fri Dec 14 17:13:00 2018
// Time/Distance of Course: 114
// Desc.: Stopping Follow
// Train: Regio:A SA ( 83 m; 123 t ) (83 m / 123 t)
// Train Speedtype: Reihe R
// Itineraries: 1: Home STA1 to end
// Scenario:  Adh. Outside: good / Adh. Tunnel: good / Delay: 5 / Global Perf.: 100.0 % / Course on Time Perf.: 100.0 % / Course Delay Perf.: 100.0 % / Step: 1.0 s / Time: 12:00:00 - 13:30:00
//
// Type    : OT_TimeYPlot
// Desc.   : OT_ts1
// x-Legend: [km]
// y-Legend: [s]
//
0.0000	44486.00
0.0000	44516.00
0.0007	44517.00
0.0026	44518.00
0.0058	44519.00
0.0104	44520.00
0.0162	44521.00
0.0234	44522.00
0.0318	44523.00
0.0416	44524.00
0.0526	44525.00
0.0648	44526.00
0.0780	44527.00
0.0922	44528.00
0.1073	44529.00
0.1231	44530.00
0.1398	44531.00
0.1572	44532.00
0.1753	44533.00
0.1941	44534.00
0.2135	44535.00
0.2335	44536.00
0.2542	44537.00
0.2754	44538.00
0.2971	44539.00
0.3194	44540.00
0.3422	44541.00
0.3655	44542.00
0.3893	44543.00
0.4136	44544.00
0.4383	44545.00
0.4635	44546.00
0.4892	44547.00
0.5152	44548.00
0.5417	44549.00
0.5686	44550.00
0.5960	44551.00
0.6237	44552.00
0.6518	44553.00
0.6802	44554.00
0.7091	44555.00
0.7383	44556.00
0.7679	44557.00
0.7978	44558.00
0.8280	44559.00
0.8586	44560.00
0.8896	44561.00
0.9208	44562.00
0.9524	44563.00
0.9843	44564.00
1.0165	44565.00
1.0490	44566.00
1.0819	44567.00
1.1150	44568.00
1.1483	44569.00
1.1816	44570.00
1.2150	44571.00
1.2483	44572.00
1.2816	44573.00
1.3150	44574.00
1.3483	44575.00
1.3816	44576.00
1.4150	44577.00
1.4483	44578.00
1.4816	44579.00
1.5150	44580.00
1.5483	44581.00
1.5816	44582.00
1.6150	44583.00
1.6483	44584.00
1.6816	44585.00
1.7150	44586.00
1.7483	44587.00
1.7816	44588.00
1.8150	44589.00
1.8483	44590.00
1.8816	44591.00
1.9150	44592.00
1.9483	44593.00
1.9816	44594.00
2.0150	44595.00
2.0483	44596.00
2.0816	44597.00
2.1150	44598.00
2.1483	44599.00
2.1816	44600.00
2.2150	44601.00
2.2483	44602.00
2.2816	44603.00
2.3150	44604.00
2.3483	44605.00
2.3816	44606.00
2.4150	44607.00
2.4483	44608.00
2.4816	44609.00
2.5150	44610.00
2.5483	44611.00
2.5816	44612.00
2.6150	44613.00
2.6483	44614.00
2.6816	44615.00
2.7150	44616.00
2.7483	44617.00
2.7816	44618.00
2.8150	44619.00
2.8483	44620.00
2.8816	44621.00
2.9150	44622.00
2.9483	44623.00
2.9816	44624.00
3.0150	44625.00
3.0483	44626.00
3.0816	44627.00
3.1150	44628.00
3.1483	44629.00
3.1816	44630.00
3.2150	44631.00
3.2483	44632.00
3.2816	44633.00
3.3150	44634.00
3.3483	44635.00
3.3816	44636.00
3.4150	44637.00
3.4483	44638.00
3.4816	44639.00
3.5150	44640.00
3.5483	44641.00
3.5816	44642.00
3.6150	44643.00
3.6483	44644.00
3.6816	44645.00
3.7150	44646.00
3.7483	44647.00
3.7816	44648.00
3.8150	44649.00
3.8483	44650.00
3.8816	44651.00
3.9150	44652.00
3.9483	44653.00
3.9816	44654.00
4.0150	44655.00
4.0483	44656.00
4.0816	44657.00
4.1150	44658.00
4.1483	44659.00
4.1816	44660.00
4.2150	44661.00
4.2483	44662.00
4.2816	44663.00
4.3150	44664.00
4.3483	44665.00
4.3816	44666.00
4.4150	44667.00
4.4483	44668.00
4.4816	44669.00
4.5150	44670.00
4.5294	44671.00
4.5630	44672.00
4.5954	44673.00
4.6267	44674.00
4.6570	44675.00
4.6860	44676.00
4.7140	44677.00
4.7409	44678.00
4.7666	44679.00
4.7912	44680.00
4.8147	44681.00
4.8371	44682.00
4.8584	44683.00
4.8785	44684.00
4.8975	44685.00
4.9154	44686.00
4.9322	44687.00
4.9479	44688.00
4.9624	44689.00
4.9759	44690.00
4.9882	44691.00
4.9994	44692.00
5.0094	44693.00
5.0184	44694.00
5.0262	44695.00
5.0329	44696.00
5.0385	44697.00
5.0430	44698.00
5.0464	44699.00
5.0486	44700.00
5.0497	44701.00
5.0500	44702.00
5.0500	44792.00
5.0506	44793.00
5.0526	44794.00
5.0558	44795.00
5.0604	44796.00
5.0662	44797.00
5.0734	44798.00
5.0818	44799.00
5.0916	44800.00
5.1026	44801.00
5.1148	44802.00
5.1280	44803.00
5.1422	44804.00
5.1573	44805.00
5.1731	44806.00
5.1898	44807.00
5.2072	44808.00
5.2253	44809.00
5.2441	44810.00
5.2635	44811.00
5.2835	44812.00
5.3042	44813.00
5.3254	44814.00
5.3471	44815.00
5.3694	44816.00
5.3922	44817.00
5.4155	44818.00
5.4393	44819.00
5.4636	44820.00
5.4883	44821.00
5.5135	44822.00
5.5392	44823.00
5.5652	44824.00
5.5917	44825.00
5.6186	44826.00
5.6460	44827.00
5.6737	44828.00
5.7018	44829.00
5.7302	44830.00
5.7591	44831.00
5.7883	44832.00
5.8179	44833.00
5.8478	44834.00
5.8780	44835.00
5.9086	44836.00
5.9396	44837.00
5.9708	44838.00
6.0024	44839.00
6.0343	44840.00
6.0665	44841.00
6.0990	44842.00
6.1319	44843.00
6.1650	44844.00
6.1983	44845.00
6.2316	44846.00
6.2650	44847.00
6.2983	44848.00
6.3316	44849.00
6.3650	44850.00
6.3983	44851.00
6.4316	44852.00
6.4650	44853.00
6.4983	44854.00
6.5316	44855.00
6.5650	44856.00
6.5983	44857.00
6.6316	44858.00
6.6650	44859.00
6.6983	44860.00
6.7316	44861.00
6.7650	44862.00
6.7983	44863.00
6.8316	44864.00
6.8650	44865.00
6.8983	44866.00
6.9316	44867.00
6.9650	44868.00
6.9983	44869.00
7.0316	44870.00
7.0650	44871.00
7.0983	44872.00
7.1316	44873.00
7.1650	44874.00
7.1983	44875.00
7.2316	44876.00
7.2650	44877.00
7.2983	44878.00
7.3316	44879.00
7.3650	44880.00
7.3983	44881.00
7.4316	44882.00
7.4650	44883.00
7.4983	44884.00
7.5316	44885.00
7.5650	44886.00
7.5983	44887.00
7.6316	44888.00
7.6650	44889.00
7.6983	44890.00
7.7316	44891.00
7.7650	44892.00
7.7983	44893.00
7.8316	44894.00
7.8650	44895.00
7.8983	44896.00
7.9317	44897.00
7.9650	44898.00
7.9983	44899.00
8.0317	44900.00
8.0650	44901.00
8.0983	44902.00
8.1317	44903.00
8.1650	44904.00
8.1983	44905.00
8.2317	44906.00
8.2650	44907.00
8.2983	44908.00
8.3317	44909.00
8.3650	44910.00
8.3983	44911.00
8.4316	44912.00
8.4650	44913.00
8.4983	44914.00
8.5316	44915.00
8.5650	44916.00
8.5983	44917.00
8.6316	44918.00
8.6650	44919.00
8.6983	44920.00
8.7316	44921.00
8.7650	44922.00
8.7983	44923.00
8.8316	44924.00
8.8650	44925.00
8.8983	44926.00
8.9316	44927.00
8.9650	44928.00
8.9983	44929.00
9.0316	44930.00
9.0650	44931.00
9.0794	44932.00
9.1130	44933.00
9.1454	44934.00
9.1767	44935.00
9.2070	44936.00
9.2360	44937.00
9.2640	44938.00
9.2909	44939.00
9.3166	44940.00
9.3412	44941.00
9.3647	44942.00
9.3871	44943.00
9.4084	44944.00
9.4285	44945.00
9.4475	44946.00
9.4654	44947.00
9.4822	44948.00
9.4979	44949.00
9.5124	44950.00
9.5259	44951.00
9.5382	44952.00
9.5494	44953.00
9.5594	44954.00
9.5684	44955.00
9.5762	44956.00
9.5829	44957.00
9.5885	44958.00
9.5930	44959.00
9.5964	44960.00
9.5986	44961.00
9.5997	44962.00
9.6000	44963.00
9.6000	45053.00
9.6007	45054.00
9.6026	45055.00
9.6059	45056.00
9.6104	45057.00
9.6163	45058.00
9.6234	45059.00
9.6319	45060.00
9.6416	45061.00
9.6526	45062.00
9.6648	45063.00
9.6780	45064.00
9.6922	45065.00
9.7073	45066.00
9.7231	45067.00
9.7398	45068.00
9.7572	45069.00
9.7753	45070.00
9.7941	45071.00
9.8135	45072.00
9.8336	45073.00
9.8542	45074.00
9.8754	45075.00
9.8971	45076.00
9.9194	45077.00
9.9422	45078.00
9.9655	45079.00
9.9893	45080.00
10.0136	45081.00
10.0383	45082.00
10.0635	45083.00
10.0892	45084.00
10.1152	45085.00
10.1417	45086.00
10.1686	45087.00
10.1960	45088.00
10.2237	45089.00
10.2518	45090.00
10.2802	45091.00
10.3091	45092.00
10.3383	45093.00
10.3679	45094.00
10.3978	45095.00
10.4280	45096.00
10.4586	45097.00
10.4896	45098.00
10.5208	45099.00
10.5524	45100.00
10.5843	45101.00
10.6165	45102.00
10.6490	45103.00
10.6819	45104.00
10.7150	45105.00
10.7483	45106.00
10.7816	45107.00
10.8150	45108.00
10.8483	45109.00
10.8816	45110.00
10.9150	45111.00
10.9483	45112.00
10.9816	45113.00
11.0150	45114.00
11.0483	45115.00
11.0816	45116.00
11.1150	45117.00
11.1483	45118.00
11.1816	45119.00
11.2150	45120.00
11.2483	45121.00
11.2816	45122.00
11.3150	45123.00
11.3483	45124.00
11.3816	45125.00
11.4150	45126.00
11.4483	45127.00
11.4816	45128.00
11.5150	45129.00
11.5483	45130.00
11.5816	45131.00
11.6150	45132.00
11.6483	45133.00
11.6816	45134.00
11.7150	45135.00
11.7483	45136.00
11.7816	45137.00
11.8150	45138.00
11.8483	45139.00
11.8816	45140.00
11.9150	45141.00
11.9483	45142.00
11.9816	45143.00
12.0150	45144.00
12.0483	45145.00
12.0816	45146.00
12.1150	45147.00
12.1483	45148.00
12.1816	45149.00
12.2150	45150.00
12.2483	45151.00
12.2816	45152.00
12.3150	45153.00
12.3483	45154.00
12.3816	45155.00
12.4150	45156.00
12.4483	45157.00
12.4816	45158.00
12.5150	45159.00
12.5483	45160.00
12.5816	45161.00
12.6150	45162.00
12.6483	45163.00
12.6816	45164.00
12.7150	45165.00
12.7483	45166.00
12.7816	45167.00
12.8150	45168.00
12.8483	45169.00
12.8816	45170.00
12.9150	45171.00
12.9483	45172.00
12.9816	45173.00
13.0150	45174.00
13.0483	45175.00
13.0816	45176.00
13.1150	45177.00
13.1483	45178.00
13.1816	45179.00
13.2150	45180.00
13.2483	45181.00
13.2816	45182.00
13.3149	45183.00
13.3483	45184.00
13.3816	45185.00
13.4149	45186.00
13.4483	45187.00
13.4816	45188.00
13.5149	45189.00
13.5483	45190.00
13.5816	45191.00
13.6149	45192.00
13.6294	45193.00
13.6629	45194.00
13.6954	45195.00
13.7267	45196.00
13.7569	45197.00
13.7860	45198.00
13.8140	45199.00
13.8409	45200.00
13.8666	45201.00
13.8912	45202.00
13.9147	45203.00
13.9371	45204.00
13.9583	45205.00
13.9785	45206.00
13.9975	45207.00
14.0154	45208.00
14.0322	45209.00
14.0479	45210.00
14.0624	45211.00
14.0758	45212.00
14.0881	45213.00
14.0993	45214.00
14.1094	45215.00
14.1184	45216.00
14.1262	45217.00
14.1329	45218.00
14.1385	45219.00
14.1430	45220.00
14.1463	45221.00
14.1486	45222.00
14.1497	45223.00
14.1500	45224.00
14.1500	45314.00
14.1506	45315.00
14.1526	45316.00
14.1558	45317.00
14.1604	45318.00
14.1662	45319.00
14.1734	45320.00
14.1818	45321.00
14.1916	45322.00
14.2026	45323.00
14.2148	45324.00
14.2280	45325.00
14.2422	45326.00
14.2572	45327.00
14.2731	45328.00
14.2898	45329.00
14.3072	45330.00
14.3253	45331.00
14.3441	45332.00
14.3635	45333.00
14.3835	45334.00
14.4041	45335.00
14.4253	45336.00
14.4471	45337.00
14.4694	45338.00
14.4922	45339.00
14.5155	45340.00
14.5393	45341.00
14.5635	45342.00
14.5883	45343.00
14.6135	45344.00
14.6391	45345.00
14.6652	45346.00
14.6917	45347.00
14.7186	45348.00
14.7459	45349.00
14.7736	45350.00
14.8017	45351.00
14.8302	45352.00
14.8590	45353.00
14.8883	45354.00
14.9178	45355.00
14.9477	45356.00
14.9780	45357.00
15.0086	45358.00
15.0395	45359.00
15.0708	45360.00
15.1024	45361.00
15.1343	45362.00
15.1665	45363.00
15.1990	45364.00
15.2318	45365.00
15.2649	45366.00
15.2983	45367.00
15.3316	45368.00
15.3649	45369.00
15.3983	45370.00
15.4316	45371.00
15.4649	45372.00
15.4983	45373.00
15.5316	45374.00
15.5649	45375.00
15.5983	45376.00
15.6316	45377.00
15.6649	45378.00
15.6983	45379.00
15.7316	45380.00
15.7649	45381.00
15.7983	45382.00
15.8316	45383.00
15.8649	45384.00
15.8983	45385.00
15.9316	45386.00
15.9649	45387.00
15.9983	45388.00
16.0316	45389.00
16.0649	45390.00
16.0983	45391.00
16.1316	45392.00
16.1649	45393.00
16.1983	45394.00
16.2316	45395.00
16.2649	45396.00
16.2983	45397.00
16.3316	45398.00
16.3649	45399.00
16.3983	45400.00
16.4316	45401.00
16.4649	45402.00
16.4983	45403.00
16.5316	45404.00
16.5649	45405.00
16.5983	45406.00
16.6316	45407.00
16.6649	45408.00
16.6983	45409.00
16.7316	45410.00
16.7649	45411.00
16.7983	45412.00
16.8316	45413.00
16.8649	45414.00
16.8983	45415.00
16.9316	45416.00
16.9649	45417.00
16.9983	45418.00
17.0316	45419.00
17.0649	45420.00
17.0983	45421.00
17.1316	45422.00
17.1650	45423.00
17.1983	45424.00
17.2316	45425.00
17.2650	45426.00
17.2983	45427.00
17.3316	45428.00
17.3650	45429.00
17.3983	45430.00
17.4316	45431.00
17.4650	45432.00
17.4983	45433.00
17.5316	45434.00
17.5650	45435.00
17.5983	45436.00
17.6316	45437.00
17.6650	45438.00
17.6983	45439.00
17.7316	45440.00
17.7650	45441.00
17.7983	45442.00
17.8316	45443.00
17.8650	45444.00
17.8983	45445.00
17.9316	45446.00
17.9650	45447.00
17.9983	45448.00
18.0316	45449.00
18.0650	45450.00
18.0983	45451.00
18.1316	45452.00
18.1650	45453.00
18.1794	45454.00
18.2130	45455.00
18.2454	45456.00
18.2767	45457.00
18.3069	45458.00
18.3360	45459.00
18.3640	45460.00
18.3909	45461.00
18.4166	45462.00
18.4412	45463.00
18.4647	45464.00
18.4871	45465.00
18.5084	45466.00
18.5285	45467.00
18.5475	45468.00
18.5654	45469.00
18.5822	45470.00
18.5979	45471.00
18.6124	45472.00
18.6259	45473.00
18.6382	45474.00
18.6494	45475.00
18.6594	45476.00
18.6684	45477.00
18.6762	45478.00
18.6829	45479.00
18.6885	45480.00
18.6930	45481.00
18.6964	45482.00
18.6986	45483.00
18.6997	45484.00
18.7000	45485.00
18.7000	45575.00
18.7006	45576.00
18.7026	45577.00
18.7058	45578.00
18.7104	45579.00
18.7162	45580.00
18.7234	45581.00
18.7318	45582.00
18.7416	45583.00
18.7526	45584.00
18.7648	45585.00
18.7780	45586.00
18.7922	45587.00
18.8073	45588.00
18.8231	45589.00
18.8398	45590.00
18.8572	45591.00
18.8753	45592.00
18.8941	45593.00
18.9135	45594.00
18.9335	45595.00
18.9542	45596.00
18.9754	45597.00
18.9971	45598.00
19.0194	45599.00
19.0422	45600.00
19.0655	45601.00
19.0893	45602.00
19.1136	45603.00
19.1383	45604.00
19.1635	45605.00
19.1892	45606.00
19.2152	45607.00
19.2417	45608.00
19.2686	45609.00
19.2960	45610.00
19.3237	45611.00
19.3518	45612.00
19.3802	45613.00
19.4091	45614.00
19.4383	45615.00
19.4679	45616.00
19.4978	45617.00
19.5280	45618.00
19.5586	45619.00
19.5896	45620.00
19.6208	45621.00
19.6524	45622.00
19.6843	45623.00
19.7165	45624.00
19.7491	45625.00
19.7819	45626.00
19.8150	45627.00
19.8483	45628.00
19.8816	45629.00
19.9150	45630.00
19.9483	45631.00
19.9817	45632.00
20.0150	45633.00
20.0483	45634.00
20.0817	45635.00
20.1150	45636.00
20.1483	45637.00
20.1817	45638.00
20.2150	45639.00
20.2483	45640.00
20.2817	45641.00
20.3150	45642.00
20.3483	45643.00
20.3817	45644.00
20.4150	45645.00
20.4483	45646.00
20.4817	45647.00
20.5150	45648.00
20.5483	45649.00
20.5817	45650.00
20.6150	45651.00
20.6483	45652.00
20.6817	45653.00
20.7150	45654.00
20.7483	45655.00
20.7817	45656.00
20.8150	45657.00
20.8483	45658.00
20.8817	45659.00
20.9150	45660.00
20.9483	45661.00
20.9817	45662.00
21.0150	45663.00
21.0483	45664.00
21.0817	45665.00
21.1150	45666.00
21.1483	45667.00
21.1817	45668.00
21.2150	45669.00
21.2483	45670.00
21.2817	45671.00
21.3150	45672.00
21.3483	45673.00
21.3817	45674.00
21.4150	45675.00
21.4483	45676.00
21.4817	45677.00
21.5150	45678.00
21.5483	45679.00
21.5817	45680.00
21.6150	45681.00
21.6483	45682.00
21.6817	45683.00
21.7150	45684.00
21.7484	45685.00
21.7817	45686.00
21.8150	45687.00
21.8484	45688.00
21.8817	45689.00
21.9150	45690.00
21.9484	45691.00
21.9817	45692.00
22.0150	45693.00
22.0484	45694.00
22.0817	45695.00
22.1150	45696.00
22.1484	45697.00
22.1817	45698.00
22.2150	45699.00
22.2484	45700.00
22.2817	45701.00
22.3150	45702.00
22.3484	45703.00
22.3817	45704.00
22.4150	45705.00
22.4484	45706.00
22.4817	45707.00
22.5150	45708.00
22.5484	45709.00
22.5817	45710.00
22.6150	45711.00
22.6484	45712.00
22.6817	45713.00
22.7150	45714.00
22.7294	45715.00
22.7630	45716.00
22.7955	45717.00
22.8268	45718.00
22.8570	45719.00
22.8861	45720.00
22.9141	45721.00
22.9409	45722.00
22.9667	45723.00
22.9913	45724.00
23.0148	45725.00
23.0372	45726.00
23.0584	45727.00
23.0786	45728.00
23.0976	45729.00
23.1155	45730.00
23.1323	45731.00
23.1480	45732.00
23.1625	45733.00
23.1759	45734.00
23.1882	45735.00
23.1994	45736.00
23.2095	45737.00
23.2184	45738.00
23.2263	45739.00
23.2330	45740.00
23.2386	45741.00
23.2431	45742.00
23.2464	45743.00
23.2487	45744.00
23.2498	45745.00
23.2501	45746.00
23.2501	45836.00
23.2507	45837.00
23.2527	45838.00
23.2559	45839.00
23.2605	45840.00
23.2663	45841.00
23.2735	45842.00
23.2819	45843.00
23.2917	45844.00
23.3027	45845.00
23.3148	45846.00
23.3281	45847.00
23.3423	45848.00
23.3573	45849.00
23.3732	45850.00
23.3899	45851.00
23.4073	45852.00
23.4254	45853.00
23.4442	45854.00
23.4636	45855.00
23.4836	45856.00
23.5042	45857.00
23.5254	45858.00
23.5472	45859.00
23.5695	45860.00
23.5923	45861.00
23.6156	45862.00
23.6394	45863.00
23.6636	45864.00
23.6884	45865.00
23.7136	45866.00
23.7392	45867.00
23.7653	45868.00
23.7918	45869.00
23.8187	45870.00
23.8460	45871.00
23.8737	45872.00
23.9018	45873.00
23.9303	45874.00
23.9591	45875.00
23.9884	45876.00
24.0179	45877.00
24.0478	45878.00
24.0781	45879.00
24.1087	45880.00
24.1396	45881.00
24.1709	45882.00
24.2025	45883.00
24.2344	45884.00
24.2666	45885.00
24.2991	45886.00
24.3319	45887.00
24.3650	45888.00
24.3984	45889.00
24.4317	45890.00
24.4650	45891.00
24.4984	45892.00
24.5317	45893.00
24.5651	45894.00
24.5984	45895.00
24.6317	45896.00
24.6651	45897.00
24.6984	45898.00
24.7317	45899.00
24.7651	45900.00
24.7984	45901.00
24.8317	45902.00
24.8651	45903.00
24.8984	45904.00
24.9317	45905.00
24.9651	45906.00
24.9984	45907.00
25.0317	45908.00
25.0651	45909.00
25.0984	45910.00
25.1317	45911.00
25.1651	45912.00
25.1984	45913.00
25.2317	45914.00
25.2651	45915.00
25.2984	45916.00
25.3317	45917.00
25.3651	45918.00
25.3984	45919.00
25.4317	45920.00
25.4651	45921.00
25.4984	45922.00
25.5317	45923.00
25.5651	45924.00
25.5984	45925.00
25.6317	45926.00
25.6651	45927.00
25.6984	45928.00
25.7317	45929.00
25.7651	45930.00
25.7984	45931.00
25.8317	45932.00
25.8651	45933.00
25.8984	45934.00
25.9317	45935.00
25.9651	45936.00
25.9984	45937.00
26.0317	45938.00
26.0651	45939.00
26.0984	45940.00
26.1317	45941.00
26.1651	45942.00
26.1984	45943.00
26.2318	45944.00
26.2651	45945.00
26.2984	45946.00
26.3318	45947.00
26.3651	45948.00
26.3984	45949.00
26.4318	45950.00
26.4651	45951.00
26.4984	45952.00
26.5318	45953.00
26.5651	45954.00
26.5984	45955.00
26.6318	45956.00
26.6651	45957.00
26.6984	45958.00
26.7318	45959.00
26.7651	45960.00
26.7984	45961.00
26.8318	45962.00
26.8651	45963.00
26.8984	45964.00
26.9318	45965.00
26.9651	45966.00
26.9984	45967.00
27.0318	45968.00
27.0651	45969.00
27.0984	45970.00
27.1318	45971.00
27.1651	45972.00
27.1984	45973.00
27.2318	45974.00
27.2651	45975.00
27.2795	45976.00
27.3131	45977.00
27.3455	45978.00
27.3769	45979.00
27.4071	45980.00
27.4362	45981.00
27.4641	45982.00
27.4910	45983.00
27.5167	45984.00
27.5414	45985.00
27.5649	45986.00
27.5872	45987.00
27.6085	45988.00
27.6286	45989.00
27.6477	45990.00
27.6656	45991.00
27.6824	45992.00
27.6980	45993.00
27.7126	45994.00
27.7260	45995.00
27.7383	45996.00
27.7495	45997.00
27.7596	45998.00
27.7685	45999.00
27.7763	46000.00
27.7831	46001.00
27.7887	46002.00
27.7931	46003.00
27.7965	46004.00
27.7987	46005.00
27.7999	46006.00
27.8001	46007.00
27.8001	46097.00
27.8008	46098.00
27.8027	46099.00
27.8060	46100.00
27.8105	46101.00
27.8164	46102.00
27.8235	46103.00
27.8320	46104.00
27.8417	46105.00
27.8527	46106.00
27.8649	46107.00
27.8781	46108.00
27.8923	46109.00
27.9074	46110.00
27.9233	46111.00
27.9399	46112.00
27.9573	46113.00
27.9754	46114.00
27.9942	46115.00
28.0136	46116.00
28.0337	46117.00
28.0543	46118.00
28.0755	46119.00
28.0972	46120.00
28.1195	46121.00
28.1423	46122.00
28.1656	46123.00
28.1894	46124.00
28.2137	46125.00
28.2384	46126.00
28.2636	46127.00
28.2893	46128.00
28.3154	46129.00
28.3419	46130.00
28.3688	46131.00
28.3961	46132.00
28.4238	46133.00
28.4519	46134.00
28.4804	46135.00
28.5092	46136.00
28.5384	46137.00
28.5680	46138.00
28.5979	46139.00
28.6282	46140.00
28.6588	46141.00
28.6897	46142.00
28.7210	46143.00
28.7526	46144.00
28.7845	46145.00
28.8167	46146.00
28.8492	46147.00
28.8820	46148.00
28.9151	46149.00
28.9484	46150.00
28.9818	46151.00
29.0151	46152.00
29.0484	46153.00
29.0818	46154.00
29.1151	46155.00
29.1485	46156.00
29.1818	46157.00
29.2151	46158.00
29.2485	46159.00
29.2818	46160.00
29.3151	46161.00
29.3485	46162.00
29.3818	46163.00
29.4151	46164.00
29.4485	46165.00
29.4818	46166.00
29.5151	46167.00
29.5485	46168.00
29.5818	46169.00
29.6151	46170.00
29.6485	46171.00
29.6818	46172.00
29.7151	46173.00
29.7485	46174.00
29.7818	46175.00
29.8151	46176.00
29.8485	46177.00
29.8818	46178.00
29.9151	46179.00
29.9485	46180.00
29.9818	46181.00
30.0151	46182.00
30.0485	46183.00
30.0818	46184.00
30.1151	46185.00
30.1485	46186.00
30.1818	46187.00
30.2151	46188.00
30.2485	46189.00
30.2818	46190.00
30.3151	46191.00
30.3485	46192.00
30.3818	46193.00
30.4151	46194.00
30.4485	46195.00
30.4818	46196.00
30.5151	46197.00
30.5485	46198.00
30.5818	46199.00
30.6151	46200.00
30.6485	46201.00
30.6818	46202.00
30.7151	46203.00
30.7485	46204.00
30.7818	46205.00
30.8152	46206.00
30.8485	46207.00
30.8818	46208.00
30.9152	46209.00
30.9485	46210.00
30.9818	46211.00
31.0152	46212.00
31.0485	46213.00
31.0818	46214.00
31.1152	46215.00
31.1485	46216.00
31.1818	46217.00
31.2152	46218.00
31.2485	46219.00
31.2818	46220.00
31.3152	46221.00
31.3485	46222.00
31.3818	46223.00
31.4152	46224.00
31.4485	46225.00
31.4818	46226.00
31.5152	46227.00
31.5485	46228.00
31.5818	46229.00
31.6152	46230.00
31.6485	46231.00
31.6818	46232.00
31.7152	46233.00
31.7485	46234.00
31.7818	46235.00
31.8152	46236.00
31.8296	46237.00
31.8632	46238.00
31.8956	46239.00
31.9269	46240.00
31.9571	46241.00
31.9862	46242.00
32.0142	46243.00
32.0411	46244.00
32.0668	46245.00
32.0914	46246.00
32.1149	46247.00
32.1373	46248.00
32.1586	46249.00
32.1787	46250.00
32.1977	46251.00
32.2156	46252.00
32.2324	46253.00
32.2481	46254.00
32.2626	46255.00
32.2761	46256.00
32.2884	46257.00
32.2996	46258.00
32.3096	46259.00
32.3186	46260.00
32.3264	46261.00
32.3331	46262.00
32.3387	46263.00
32.3432	46264.00
32.3466	46265.00
32.3488	46266.00
32.3499	46267.00
32.3502	46268.00
32.3502	46358.00
32.3508	46359.00
32.3528	46360.00
32.3560	46361.00
32.3606	46362.00
32.3664	46363.00
32.3736	46364.00
32.3820	46365.00
32.3918	46366.00
32.4028	46367.00
32.4150	46368.00
32.4282	46369.00
32.4424	46370.00
32.4575	46371.00
32.4733	46372.00
32.4900	46373.00
32.5074	46374.00
32.5255	46375.00
32.5443	46376.00
32.5637	46377.00
32.5837	46378.00
32.6044	46379.00
32.6256	46380.00
32.6473	46381.00
32.6696	46382.00
32.6924	46383.00
32.7157	46384.00
32.7395	46385.00
32.7638	46386.00
32.7885	46387.00
32.8137	46388.00
32.8394	46389.00
32.8654	46390.00
32.8919	46391.00
32.9188	46392.00
32.9462	46393.00
32.9739	46394.00
33.0020	46395.00
33.0304	46396.00
33.0593	46397.00
33.0885	46398.00
33.1181	46399.00
33.1480	46400.00
33.1782	46401.00
33.2088	46402.00
33.2398	46403.00
33.2710	46404.00
33.3026	46405.00
33.3345	46406.00
33.3667	46407.00
33.3993	46408.00
33.4321	46409.00
33.4652	46410.00
33.4985	46411.00
33.5318	46412.00
33.5652	46413.00
33.5985	46414.00
33.6318	46415.00
33.6652	46416.00
33.6985	46417.00
33.7318	46418.00
33.7652	46419.00
33.7985	46420.00
33.8318	46421.00
33.8652	46422.00
33.8985	46423.00
33.9318	46424.00
33.9652	46425.00
33.9985	46426.00
34.0318	46427.00
34.0652	46428.00
34.0985	46429.00
34.1318	46430.00
34.1651	46431.00
34.1985	46432.00
34.2318	46433.00
34.2651	46434.00
34.2985	46435.00
34.3318	46436.00
34.3651	46437.00
34.3985	46438.00
34.4318	46439.00
34.4651	46440.00
34.4985	46441.00
34.5318	46442.00
34.5651	46443.00
34.5985	46444.00
34.6318	46445.00
34.6651	46446.00
34.6985	46447.00
34.7318	46448.00
34.7651	46449.00
34.7985	46450.00
34.8318	46451.00
34.8651	46452.00
34.8985	46453.00
34.9318	46454.00
34.9651	46455.00
34.9984	46456.00
35.0318	46457.00
35.0651	46458.00
35.0984	46459.00
35.1318	46460.00
35.1651	46461.00
35.1984	46462.00
35.2318	46463.00
35.2651	46464.00
35.2984	46465.00
35.3318	46466.00
35.3651	46467.00
35.3984	46468.00
35.4318	46469.00
35.4651	46470.00
35.4984	46471.00
35.5318	46472.00
35.5651	46473.00
35.5984	46474.00
35.6318	46475.00
35.6651	46476.00
35.6984	46477.00
35.7318	46478.00
35.7651	46479.00
35.7984	46480.00
35.8317	46481.00
35.8651	46482.00
35.8984	46483.00
35.9317	46484.00
35.9651	46485.00
35.9984	46486.00
36.0317	46487.00
36.0651	46488.00
36.0984	46489.00
36.1317	46490.00
36.1651	46491.00
36.1984	46492.00
36.2317	46493.00
36.2651	46494.00
36.2984	46495.00
36.3317	46496.00
36.3651	46497.00
36.3795	46498.00
36.4130	46499.00
36.4455	46500.00
36.4768	46501.00
36.5070	46502.00
36.5361	46503.00
36.5641	46504.00
36.5910	46505.00
36.6167	46506.00
36.6413	46507.00
36.6648	46508.00
36.6872	46509.00
36.7085	46510.00
36.7286	46511.00
36.7476	46512.00
36.7655	46513.00
36.7823	46514.00
36.7980	46515.00
36.8125	46516.00
36.8260	46517.00
36.8383	46518.00
36.8495	46519.00
36.8595	46520.00
36.8685	46521.00
36.8763	46522.00
36.8830	46523.00
36.8886	46524.00
36.8931	46525.00
36.8965	46526.00
36.8987	46527.00
36.8998	46528.00
36.9001	46529.00
36.9001	46619.00
36.9007	46620.00
36.9027	46621.00
36.9059	46622.00
36.9105	46623.00
36.9163	46624.00
36.9235	46625.00
36.9319	46626.00
36.9417	46627.00
36.9527	46628.00
36.9649	46629.00
36.9781	46630.00
36.9923	46631.00
37.0073	46632.00
37.0232	46633.00
37.0399	46634.00
37.0573	46635.00
37.0754	46636.00
37.0942	46637.00
37.1136	46638.00
37.1336	46639.00
37.1543	46640.00
37.1755	46641.00
37.1972	46642.00
37.2195	46643.00
37.2423	46644.00
37.2656	46645.00
37.2894	46646.00
37.3137	46647.00
37.3384	46648.00
37.3636	46649.00
37.3892	46650.00
37.4153	46651.00
37.4418	46652.00
37.4687	46653.00
37.4960	46654.00
37.5237	46655.00
37.5518	46656.00
37.5803	46657.00
37.6092	46658.00
37.6384	46659.00
37.6679	46660.00
37.6979	46661.00
37.7281	46662.00
37.7587	46663.00
37.7897	46664.00
37.8209	46665.00
37.8525	46666.00
37.8844	46667.00
37.9166	46668.00
37.9491	46669.00
37.9819	46670.00
38.0151	46671.00
38.0484	46672.00
38.0817	46673.00
38.1151	46674.00
38.1484	46675.00
38.1817	46676.00
38.2150	46677.00
38.2484	46678.00
38.2817	46679.00
38.3150	46680.00
38.3484	46681.00
38.3817	46682.00
38.4150	46683.00
38.4484	46684.00
38.4817	46685.00
38.5150	46686.00
38.5484	46687.00
38.5817	46688.00
38.6150	46689.00
38.6484	46690.00
38.6817	46691.00
38.7150	46692.00
38.7484	46693.00
38.7817	46694.00
38.8150	46695.00
38.8484	46696.00
38.8817	46697.00
38.9150	46698.00
38.9484	46699.00
38.9817	46700.00
39.0150	46701.00
39.0483	46702.00
39.0817	46703.00
39.1150	46704.00
39.1483	46705.00
39.1817	46706.00
39.2150	46707.00
39.2483	46708.00
39.2817	46709.00
39.3150	46710.00
39.3483	46711.00
39.3817	46712.00
39.4150	46713.00
39.4483	46714.00
39.4817	46715.00
39.5150	46716.00
39.5483	46717.00
39.5817	46718.00
39.6150	46719.00
39.6483	46720.00
39.6817	46721.00
39.7150	46722.00
39.7483	46723.00
39.7817	46724.00
39.8150	46725.00
39.8483	46726.00
39.8816	46727.00
39.9150	46728.00
39.9483	46729.00
39.9816	46730.00
40.0150	46731.00
40.0483	46732.00
40.0816	46733.00
40.1150	46734.00
40.1483	46735.00
40.1816	46736.00
40.2150	46737.00
40.2483	46738.00
40.2816	46739.00
40.3150	46740.00
40.3483	46741.00
40.3816	46742.00
40.4150	46743.00
40.4483	46744.00
40.4816	46745.00
40.5150	46746.00
40.5483	46747.00
40.5816	46748.00
40.6150	46749.00
40.6483	46750.00
40.6816	46751.00
40.7150	46752.00
40.7483	46753.00
40.7816	46754.00
40.8149	46755.00
40.8483	46756.00
40.8816	46757.00
40.9149	46758.00
40.9294	46759.00
40.9629	46760.00
40.9954	46761.00
41.0267	46762.00
41.0569	46763.00
41.0860	46764.00
41.1140	46765.00
41.1408	46766.00
41.1666	46767.00
41.1912	46768.00
41.2147	46769.00
41.2371	46770.00
41.2583	46771.00
41.2785	46772.00
41.2975	46773.00
41.3154	46774.00
41.3322	46775.00
41.3479	46776.00
41.3624	46777.00
41.3758	46778.00
41.3881	46779.00
41.3993	46780.00
41.4094	46781.00
41.4184	46782.00
41.4262	46783.00
41.4329	46784.00
41.4385	46785.00
41.4430	46786.00
41.4463	46787.00
41.4486	46788.00
41.4497	46789.00
41.4500	46790.00
41.4500	46821.00
41.4500	46821.00
