# Supplementary material for: OpenTrack simulation model files and output dataset for a copenhagen suburban railway
Source: Data Brief. 2019 Apr 28;25:103952. doi: 10.1016/j.dib.2019.103952 (PMC6562172; doi:10.1016/j.dib.2019.103952)
Supplement: Supplementary file 2 — Multimedia component 2 [file mmc2.zip › Data files submitted/Test Generic for TRC/output/OT_114.vsb]

//
// File: C:\OpenTrack\Test Generic for TRC\output/OT_114.vsb
//
// Produced by OpenTrack        : Fri Dec 14 17:13:00 2018
// Speed/Distance (Braking Actions) of Course: 114
// Desc.: Stopping Follow
// Train: Regio:A SA ( 83 m; 123 t ) (83 m / 123 t)
// Train Speedtype: Reihe R
// Itineraries: 1: Home STA1 to end
// Scenario:  Adh. Outside: good / Adh. Tunnel: good / Delay: 5 / Global Perf.: 100.0 % / Course on Time Perf.: 100.0 % / Course Delay Perf.: 100.0 % / Step: 1.0 s / Time: 12:00:00 - 13:30:00
//
// Type    : OT_Plot
// Desc.   : OT_vsb
// x-Legend: [km]
// y-Legend: [km/h]
//
4.5294	122.9
4.5630	118.8
4.5954	114.8
4.6267	110.8
4.6570	106.8
4.6860	102.7
4.7140	98.7
4.7409	94.7
4.7666	90.6
4.7912	86.6
4.8147	82.6
4.8371	78.6
4.8584	74.5
4.8785	70.5
4.8975	66.5
4.9154	62.4
4.9322	58.4
4.9479	54.4
4.9624	50.4
4.9759	46.3
4.9882	42.3
4.9994	38.3
5.0094	34.2
5.0184	30.2
5.0262	26.2
5.0329	22.2
5.0385	18.1
5.0430	14.1
5.0464	10.1
5.0486	6.0
5.0497	2.0
5.0500	0.0
9.0794	122.9
9.1130	118.8
9.1454	114.8
9.1767	110.8
9.2070	106.8
9.2360	102.7
9.2640	98.7
9.2909	94.7
9.3166	90.6
9.3412	86.6
9.3647	82.6
9.3871	78.6
9.4084	74.5
9.4285	70.5
9.4475	66.5
9.4654	62.4
9.4822	58.4
9.4979	54.4
9.5124	50.4
9.5259	46.3
9.5382	42.3
9.5494	38.3
9.5594	34.2
9.5684	30.2
9.5762	26.2
9.5829	22.2
9.5885	18.1
9.5930	14.1
9.5964	10.1
9.5986	6.0
9.5997	2.0
9.6000	0.0
13.6294	122.9
13.6630	118.8
13.6954	114.8
13.7267	110.8
13.7570	106.8
13.7860	102.7
13.8140	98.7
13.8409	94.7
13.8666	90.6
13.8912	86.6
13.9147	82.6
13.9371	78.6
13.9584	74.5
13.9785	70.5
13.9975	66.5
14.0154	62.4
14.0322	58.4
14.0479	54.4
14.0624	50.4
14.0759	46.3
14.0882	42.3
14.0994	38.3
14.1094	34.2
14.1184	30.2
14.1262	26.2
14.1329	22.2
14.1385	18.1
14.1430	14.1
14.1464	10.1
14.1486	6.0
14.1497	2.0
14.1500	0.0
18.1794	122.9
18.2130	118.8
18.2454	114.8
18.2767	110.8
18.3070	106.8
18.3360	102.7
18.3640	98.7
18.3909	94.7
18.4166	90.6
18.4412	86.6
18.4647	82.6
18.4871	78.6
18.5084	74.5
18.5285	70.5
18.5475	66.5
18.5654	62.4
18.5822	58.4
18.5979	54.4
18.6124	50.4
18.6259	46.3
18.6382	42.3
18.6494	38.3
18.6594	34.2
18.6684	30.2
18.6762	26.2
18.6829	22.2
18.6885	18.1
18.6930	14.1
18.6964	10.1
18.6986	6.0
18.6997	2.0
18.7000	0.0
22.7294	122.9
22.7630	118.8
22.7954	114.8
22.8267	110.8
22.8570	106.8
22.8860	102.7
22.9140	98.7
22.9409	94.7
22.9666	90.6
22.9912	86.6
23.0147	82.6
23.0371	78.6
23.0584	74.5
23.0785	70.5
23.0975	66.5
23.1154	62.4
23.1322	58.4
23.1479	54.4
23.1624	50.4
23.1759	46.3
23.1882	42.3
23.1994	38.3
23.2094	34.2
23.2184	30.2
23.2262	26.2
23.2329	22.2
23.2385	18.1
23.2430	14.1
23.2464	10.1
23.2486	6.0
23.2497	2.0
23.2500	0.0
27.2794	122.9
27.3130	118.8
27.3454	114.8
27.3767	110.8
27.4070	106.8
27.4360	102.7
27.4640	98.7
27.4909	94.7
27.5166	90.6
27.5412	86.6
27.5647	82.6
27.5871	78.6
27.6084	74.5
27.6285	70.5
27.6475	66.5
27.6654	62.4
27.6822	58.4
27.6979	54.4
27.7124	50.4
27.7259	46.3
27.7382	42.3
27.7494	38.3
27.7594	34.2
27.7684	30.2
27.7762	26.2
27.7829	22.2
27.7885	18.1
27.7930	14.1
27.7964	10.1
27.7986	6.0
27.7997	2.0
27.8000	0.0
31.8294	122.9
31.8630	118.8
31.8954	114.8
31.9267	110.8
31.9570	106.8
31.9860	102.7
32.0140	98.7
32.0409	94.7
32.0666	90.6
32.0912	86.6
32.1147	82.6
32.1371	78.6
32.1584	74.5
32.1785	70.5
32.1975	66.5
32.2154	62.4
32.2322	58.4
32.2479	54.4
32.2624	50.4
32.2759	46.3
32.2882	42.3
32.2994	38.3
32.3094	34.2
32.3184	30.2
32.3262	26.2
32.3329	22.2
32.3385	18.1
32.3430	14.1
32.3464	10.1
32.3486	6.0
32.3497	2.0
32.3500	0.0
36.3794	122.9
36.4130	118.8
36.4454	114.8
36.4767	110.8
36.5070	106.8
36.5360	102.7
36.5640	98.7
36.5909	94.7
36.6166	90.6
36.6412	86.6
36.6647	82.6
36.6871	78.6
36.7084	74.5
36.7285	70.5
36.7475	66.5
36.7654	62.4
36.7822	58.4
36.7979	54.4
36.8124	50.4
36.8259	46.3
36.8382	42.3
36.8494	38.3
36.8594	34.2
36.8684	30.2
36.8762	26.2
36.8829	22.2
36.8885	18.1
36.8930	14.1
36.8964	10.1
36.8986	6.0
36.8997	2.0
36.9000	0.0
40.9294	122.9
40.9630	118.8
40.9954	114.8
41.0267	110.8
41.0570	106.8
41.0860	102.7
41.1140	98.7
41.1409	94.7
41.1666	90.6
41.1912	86.6
41.2147	82.6
41.2371	78.6
41.2584	74.5
41.2785	70.5
41.2975	66.5
41.3154	62.4
41.3322	58.4
41.3479	54.4
41.3624	50.4
41.3759	46.3
41.3882	42.3
41.3994	38.3
41.4094	34.2
41.4184	30.2
41.4262	26.2
41.4329	22.2
41.4385	18.1
41.4430	14.1
41.4464	10.1
41.4486	6.0
41.4497	2.0
41.4500	0.0
40.4294	122.9
40.4630	118.8
40.4954	114.8
40.5267	110.8
40.5570	106.8
40.5860	102.7
40.6140	98.7
40.6409	94.7
40.6666	90.6
40.6912	86.6
40.7147	82.6
40.7371	78.6
40.7584	74.5
40.7785	70.5
40.7975	66.5
40.8154	62.4
40.8322	58.4
40.8479	54.4
40.8624	50.4
40.8759	46.3
40.8882	42.3
40.8994	38.3
40.9094	34.2
40.9184	30.2
40.9262	26.2
40.9329	22.2
40.9385	18.1
40.9430	14.1
40.9464	10.1
40.9486	6.0
40.9497	2.0
40.9500	0.0
39.4294	122.9
39.4630	118.8
39.4954	114.8
39.5267	110.8
39.5570	106.8
39.5860	102.7
39.6140	98.7
39.6409	94.7
39.6666	90.6
39.6912	86.6
39.7147	82.6
39.7371	78.6
39.7584	74.5
39.7785	70.5
39.7975	66.5
39.8154	62.4
39.8322	58.4
39.8479	54.4
39.8624	50.4
39.8759	46.3
39.8882	42.3
39.8994	38.3
39.9094	34.2
39.9184	30.2
39.9262	26.2
39.9329	22.2
39.9385	18.1
39.9430	14.1
39.9464	10.1
39.9486	6.0
39.9497	2.0
39.9500	0.0
38.4294	122.9
38.4630	118.8
38.4954	114.8
38.5267	110.8
38.5570	106.8
38.5860	102.7
38.6140	98.7
38.6409	94.7
38.6666	90.6
38.6912	86.6
38.7147	82.6
38.7371	78.6
38.7584	74.5
38.7785	70.5
38.7975	66.5
38.8154	62.4
38.8322	58.4
38.8479	54.4
38.8624	50.4
38.8759	46.3
38.8882	42.3
38.8994	38.3
38.9094	34.2
38.9184	30.2
38.9262	26.2
38.9329	22.2
38.9385	18.1
38.9430	14.1
38.9464	10.1
38.9486	6.0
38.9497	2.0
38.9500	0.0
37.4294	122.9
37.4630	118.8
37.4954	114.8
37.5267	110.8
37.5570	106.8
37.5860	102.7
37.6140	98.7
37.6409	94.7
37.6666	90.6
37.6912	86.6
37.7147	82.6
37.7371	78.6
37.7584	74.5
37.7785	70.5
37.7975	66.5
37.8154	62.4
37.8322	58.4
37.8479	54.4
37.8624	50.4
37.8759	46.3
37.8882	42.3
37.8994	38.3
37.9094	34.2
37.9184	30.2
37.9262	26.2
37.9329	22.2
37.9385	18.1
37.9430	14.1
37.9464	10.1
37.9486	6.0
37.9497	2.0
37.9500	0.0
36.4294	122.9
36.4630	118.8
36.4954	114.8
36.5267	110.8
36.5570	106.8
36.5860	102.7
36.6140	98.7
36.6409	94.7
36.6666	90.6
36.6912	86.6
36.7147	82.6
36.7371	78.6
36.7584	74.5
36.7785	70.5
36.7975	66.5
36.8154	62.4
36.8322	58.4
36.8479	54.4
36.8624	50.4
36.8759	46.3
36.8882	42.3
36.8994	38.3
36.9094	34.2
36.9184	30.2
36.9262	26.2
36.9329	22.2
36.9385	18.1
36.9430	14.1
36.9464	10.1
36.9486	6.0
36.9497	2.0
36.9500	0.0
35.8794	122.9
35.9130	118.8
35.9454	114.8
35.9767	110.8
36.0070	106.8
36.0360	102.7
36.0640	98.7
36.0909	94.7
36.1166	90.6
36.1412	86.6
36.1647	82.6
36.1871	78.6
36.2084	74.5
36.2285	70.5
36.2475	66.5
36.2654	62.4
36.2822	58.4
36.2979	54.4
36.3124	50.4
36.3259	46.3
36.3382	42.3
36.3494	38.3
36.3594	34.2
36.3684	30.2
36.3762	26.2
36.3829	22.2
36.3885	18.1
36.3930	14.1
36.3964	10.1
36.3986	6.0
36.3997	2.0
36.4000	0.0
34.8794	122.9
34.9130	118.8
34.9454	114.8
34.9767	110.8
35.0070	106.8
35.0360	102.7
35.0640	98.7
35.0909	94.7
35.1166	90.6
35.1412	86.6
35.1647	82.6
35.1871	78.6
35.2084	74.5
35.2285	70.5
35.2475	66.5
35.2654	62.4
35.2822	58.4
35.2979	54.4
35.3124	50.4
35.3259	46.3
35.3382	42.3
35.3494	38.3
35.3594	34.2
35.3684	30.2
35.3762	26.2
35.3829	22.2
35.3885	18.1
35.3930	14.1
35.3964	10.1
35.3986	6.0
35.3997	2.0
35.4000	0.0
33.8794	122.9
33.9130	118.8
33.9454	114.8
33.9767	110.8
34.0070	106.8
34.0360	102.7
34.0640	98.7
34.0909	94.7
34.1166	90.6
34.1412	86.6
34.1647	82.6
34.1871	78.6
34.2084	74.5
34.2285	70.5
34.2475	66.5
34.2654	62.4
34.2822	58.4
34.2979	54.4
34.3124	50.4
34.3259	46.3
34.3382	42.3
34.3494	38.3
34.3594	34.2
34.3684	30.2
34.3762	26.2
34.3829	22.2
34.3885	18.1
34.3930	14.1
34.3964	10.1
34.3986	6.0
34.3997	2.0
34.4000	0.0
32.8794	122.9
32.9130	118.8
32.9454	114.8
32.9767	110.8
33.0070	106.8
33.0360	102.7
33.0640	98.7
33.0909	94.7
33.1166	90.6
33.1412	86.6
33.1647	82.6
33.1871	78.6
33.2084	74.5
33.2285	70.5
33.2475	66.5
33.2654	62.4
33.2822	58.4
33.2979	54.4
33.3124	50.4
33.3259	46.3
33.3382	42.3
33.3494	38.3
33.3594	34.2
33.3684	30.2
33.3762	26.2
33.3829	22.2
33.3885	18.1
33.3930	14.1
33.3964	10.1
33.3986	6.0
33.3997	2.0
33.4000	0.0
31.8794	122.9
31.9130	118.8
31.9454	114.8
31.9767	110.8
32.0070	106.8
32.0360	102.7
32.0640	98.7
32.0909	94.7
32.1166	90.6
32.1412	86.6
32.1647	82.6
32.1871	78.6
32.2084	74.5
32.2285	70.5
32.2475	66.5
32.2654	62.4
32.2822	58.4
32.2979	54.4
32.3124	50.4
32.3259	46.3
32.3382	42.3
32.3494	38.3
32.3594	34.2
32.3684	30.2
32.3762	26.2
32.3829	22.2
32.3885	18.1
32.3930	14.1
32.3964	10.1
32.3986	6.0
32.3997	2.0
32.4000	0.0
31.3294	122.9
31.3630	118.8
31.3954	114.8
31.4267	110.8
31.4570	106.8
31.4860	102.7
31.5140	98.7
31.5409	94.7
31.5666	90.6
31.5912	86.6
31.6147	82.6
31.6371	78.6
31.6584	74.5
31.6785	70.5
31.6975	66.5
31.7154	62.4
31.7322	58.4
31.7479	54.4
31.7624	50.4
31.7759	46.3
31.7882	42.3
31.7994	38.3
31.8094	34.2
31.8184	30.2
31.8262	26.2
31.8329	22.2
31.8385	18.1
31.8430	14.1
31.8464	10.1
31.8486	6.0
31.8497	2.0
31.8500	0.0
30.3294	122.9
30.3630	118.8
30.3954	114.8
30.4267	110.8
30.4570	106.8
30.4860	102.7
30.5140	98.7
30.5409	94.7
30.5666	90.6
30.5912	86.6
30.6147	82.6
30.6371	78.6
30.6584	74.5
30.6785	70.5
30.6975	66.5
30.7154	62.4
30.7322	58.4
30.7479	54.4
30.7624	50.4
30.7759	46.3
30.7882	42.3
30.7994	38.3
30.8094	34.2
30.8184	30.2
30.8262	26.2
30.8329	22.2
30.8385	18.1
30.8430	14.1
30.8464	10.1
30.8486	6.0
30.8497	2.0
30.8500	0.0
29.3294	122.9
29.3630	118.8
29.3954	114.8
29.4267	110.8
29.4570	106.8
29.4860	102.7
29.5140	98.7
29.5409	94.7
29.5666	90.6
29.5912	86.6
29.6147	82.6
29.6371	78.6
29.6584	74.5
29.6785	70.5
29.6975	66.5
29.7154	62.4
29.7322	58.4
29.7479	54.4
29.7624	50.4
29.7759	46.3
29.7882	42.3
29.7994	38.3
29.8094	34.2
29.8184	30.2
29.8262	26.2
29.8329	22.2
29.8385	18.1
29.8430	14.1
29.8464	10.1
29.8486	6.0
29.8497	2.0
29.8500	0.0
28.3294	122.9
28.3630	118.8
28.3954	114.8
28.4267	110.8
28.4570	106.8
28.4860	102.7
28.5140	98.7
28.5409	94.7
28.5666	90.6
28.5912	86.6
28.6147	82.6
28.6371	78.6
28.6584	74.5
28.6785	70.5
28.6975	66.5
28.7154	62.4
28.7322	58.4
28.7479	54.4
28.7624	50.4
28.7759	46.3
28.7882	42.3
28.7994	38.3
28.8094	34.2
28.8184	30.2
28.8262	26.2
28.8329	22.2
28.8385	18.1
28.8430	14.1
28.8464	10.1
28.8486	6.0
28.8497	2.0
28.8500	0.0
27.3294	122.9
27.3630	118.8
27.3954	114.8
27.4267	110.8
27.4570	106.8
27.4860	102.7
27.5140	98.7
27.5409	94.7
27.5666	90.6
27.5912	86.6
27.6147	82.6
27.6371	78.6
27.6584	74.5
27.6785	70.5
27.6975	66.5
27.7154	62.4
27.7322	58.4
27.7479	54.4
27.7624	50.4
27.7759	46.3
27.7882	42.3
27.7994	38.3
27.8094	34.2
27.8184	30.2
27.8262	26.2
27.8329	22.2
27.8385	18.1
27.8430	14.1
27.8464	10.1
27.8486	6.0
27.8497	2.0
27.8500	0.0
26.7794	122.9
26.8130	118.8
26.8454	114.8
26.8767	110.8
26.9070	106.8
26.9360	102.7
26.9640	98.7
26.9909	94.7
27.0166	90.6
27.0412	86.6
27.0647	82.6
27.0871	78.6
27.1084	74.5
27.1285	70.5
27.1475	66.5
27.1654	62.4
27.1822	58.4
27.1979	54.4
27.2124	50.4
27.2259	46.3
27.2382	42.3
27.2494	38.3
27.2594	34.2
27.2684	30.2
27.2762	26.2
27.2829	22.2
27.2885	18.1
27.2930	14.1
27.2964	10.1
27.2986	6.0
27.2997	2.0
27.3000	0.0
25.7794	122.9
25.8130	118.8
25.8454	114.8
25.8767	110.8
25.9070	106.8
25.9360	102.7
25.9640	98.7
25.9909	94.7
26.0166	90.6
26.0412	86.6
26.0647	82.6
26.0871	78.6
26.1084	74.5
26.1285	70.5
26.1475	66.5
26.1654	62.4
26.1822	58.4
26.1979	54.4
26.2124	50.4
26.2259	46.3
26.2382	42.3
26.2494	38.3
26.2594	34.2
26.2684	30.2
26.2762	26.2
26.2829	22.2
26.2885	18.1
26.2930	14.1
26.2964	10.1
26.2986	6.0
26.2997	2.0
26.3000	0.0
24.7794	122.9
24.8130	118.8
24.8454	114.8
24.8767	110.8
24.9070	106.8
24.9360	102.7
24.9640	98.7
24.9909	94.7
25.0166	90.6
25.0412	86.6
25.0647	82.6
25.0871	78.6
25.1084	74.5
25.1285	70.5
25.1475	66.5
25.1654	62.4
25.1822	58.4
25.1979	54.4
25.2124	50.4
25.2259	46.3
25.2382	42.3
25.2494	38.3
25.2594	34.2
25.2684	30.2
25.2762	26.2
25.2829	22.2
25.2885	18.1
25.2930	14.1
25.2964	10.1
25.2986	6.0
25.2997	2.0
25.3000	0.0
23.7794	122.9
23.8130	118.8
23.8454	114.8
23.8767	110.8
23.9070	106.8
23.9360	102.7
23.9640	98.7
23.9909	94.7
24.0166	90.6
24.0412	86.6
24.0647	82.6
24.0871	78.6
24.1084	74.5
24.1285	70.5
24.1475	66.5
24.1654	62.4
24.1822	58.4
24.1979	54.4
24.2124	50.4
24.2259	46.3
24.2382	42.3
24.2494	38.3
24.2594	34.2
24.2684	30.2
24.2762	26.2
24.2829	22.2
24.2885	18.1
24.2930	14.1
24.2964	10.1
24.2986	6.0
24.2997	2.0
24.3000	0.0
22.7794	122.9
22.8130	118.8
22.8454	114.8
22.8767	110.8
22.9070	106.8
22.9360	102.7
22.9640	98.7
22.9909	94.7
23.0166	90.6
23.0412	86.6
23.0647	82.6
23.0871	78.6
23.1084	74.5
23.1285	70.5
23.1475	66.5
23.1654	62.4
23.1822	58.4
23.1979	54.4
23.2124	50.4
23.2259	46.3
23.2382	42.3
23.2494	38.3
23.2594	34.2
23.2684	30.2
23.2762	26.2
23.2829	22.2
23.2885	18.1
23.2930	14.1
23.2964	10.1
23.2986	6.0
23.2997	2.0
23.3000	0.0
22.2294	122.9
22.2630	118.8
22.2954	114.8
22.3267	110.8
22.3570	106.8
22.3860	102.7
22.4140	98.7
22.4409	94.7
22.4666	90.6
22.4912	86.6
22.5147	82.6
22.5371	78.6
22.5584	74.5
22.5785	70.5
22.5975	66.5
22.6154	62.4
22.6322	58.4
22.6479	54.4
22.6624	50.4
22.6759	46.3
22.6882	42.3
22.6994	38.3
22.7094	34.2
22.7184	30.2
22.7262	26.2
22.7329	22.2
22.7385	18.1
22.7430	14.1
22.7464	10.1
22.7486	6.0
22.7497	2.0
22.7500	0.0
21.2294	122.9
21.2630	118.8
21.2954	114.8
21.3267	110.8
21.3570	106.8
21.3860	102.7
21.4140	98.7
21.4409	94.7
21.4666	90.6
21.4912	86.6
21.5147	82.6
21.5371	78.6
21.5584	74.5
21.5785	70.5
21.5975	66.5
21.6154	62.4
21.6322	58.4
21.6479	54.4
21.6624	50.4
21.6759	46.3
21.6882	42.3
21.6994	38.3
21.7094	34.2
21.7184	30.2
21.7262	26.2
21.7329	22.2
21.7385	18.1
21.7430	14.1
21.7464	10.1
21.7486	6.0
21.7497	2.0
21.7500	0.0
20.2294	122.9
20.2630	118.8
20.2954	114.8
20.3267	110.8
20.3570	106.8
20.3860	102.7
20.4140	98.7
20.4409	94.7
20.4666	90.6
20.4912	86.6
20.5147	82.6
20.5371	78.6
20.5584	74.5
20.5785	70.5
20.5975	66.5
20.6154	62.4
20.6322	58.4
20.6479	54.4
20.6624	50.4
20.6759	46.3
20.6882	42.3
20.6994	38.3
20.7094	34.2
20.7184	30.2
20.7262	26.2
20.7329	22.2
20.7385	18.1
20.7430	14.1
20.7464	10.1
20.7486	6.0
20.7497	2.0
20.7500	0.0
19.2294	122.9
19.2630	118.8
19.2954	114.8
19.3267	110.8
19.3570	106.8
19.3860	102.7
19.4140	98.7
19.4409	94.7
19.4666	90.6
19.4912	86.6
19.5147	82.6
19.5371	78.6
19.5584	74.5
19.5785	70.5
19.5975	66.5
19.6154	62.4
19.6322	58.4
19.6479	54.4
19.6624	50.4
19.6759	46.3
19.6882	42.3
19.6994	38.3
19.7094	34.2
19.7184	30.2
19.7262	26.2
19.7329	22.2
19.7385	18.1
19.7430	14.1
19.7464	10.1
19.7486	6.0
19.7497	2.0
19.7500	0.0
18.2294	122.9
18.2630	118.8
18.2954	114.8
18.3267	110.8
18.3570	106.8
18.3860	102.7
18.4140	98.7
18.4409	94.7
18.4666	90.6
18.4912	86.6
18.5147	82.6
18.5371	78.6
18.5584	74.5
18.5785	70.5
18.5975	66.5
18.6154	62.4
18.6322	58.4
18.6479	54.4
18.6624	50.4
18.6759	46.3
18.6882	42.3
18.6994	38.3
18.7094	34.2
18.7184	30.2
18.7262	26.2
18.7329	22.2
18.7385	18.1
18.7430	14.1
18.7464	10.1
18.7486	6.0
18.7497	2.0
18.7500	0.0
17.6794	122.9
17.7130	118.8
17.7454	114.8
17.7767	110.8
17.8070	106.8
17.8360	102.7
17.8640	98.7
17.8909	94.7
17.9166	90.6
17.9412	86.6
17.9647	82.6
17.9871	78.6
18.0084	74.5
18.0285	70.5
18.0475	66.5
18.0654	62.4
18.0822	58.4
18.0979	54.4
18.1124	50.4
18.1259	46.3
18.1382	42.3
18.1494	38.3
18.1594	34.2
18.1684	30.2
18.1762	26.2
18.1829	22.2
18.1885	18.1
18.1930	14.1
18.1964	10.1
18.1986	6.0
18.1997	2.0
18.2000	0.0
16.6794	122.9
16.7130	118.8
16.7454	114.8
16.7767	110.8
16.8070	106.8
16.8360	102.7
16.8640	98.7
16.8909	94.7
16.9166	90.6
16.9412	86.6
16.9647	82.6
16.9871	78.6
17.0084	74.5
17.0285	70.5
17.0475	66.5
17.0654	62.4
17.0822	58.4
17.0979	54.4
17.1124	50.4
17.1259	46.3
17.1382	42.3
17.1494	38.3
17.1594	34.2
17.1684	30.2
17.1762	26.2
17.1829	22.2
17.1885	18.1
17.1930	14.1
17.1964	10.1
17.1986	6.0
17.1997	2.0
17.2000	0.0
15.6794	122.9
15.7130	118.8
15.7454	114.8
15.7767	110.8
15.8070	106.8
15.8360	102.7
15.8640	98.7
15.8909	94.7
15.9166	90.6
15.9412	86.6
15.9647	82.6
15.9871	78.6
16.0084	74.5
16.0285	70.5
16.0475	66.5
16.0654	62.4
16.0822	58.4
16.0979	54.4
16.1124	50.4
16.1259	46.3
16.1382	42.3
16.1494	38.3
16.1594	34.2
16.1684	30.2
16.1762	26.2
16.1829	22.2
16.1885	18.1
16.1930	14.1
16.1964	10.1
16.1986	6.0
16.1997	2.0
16.2000	0.0
14.6794	122.9
14.7130	118.8
14.7454	114.8
14.7767	110.8
14.8070	106.8
14.8360	102.7
14.8640	98.7
14.8909	94.7
14.9166	90.6
14.9412	86.6
14.9647	82.6
14.9871	78.6
15.0084	74.5
15.0285	70.5
15.0475	66.5
15.0654	62.4
15.0822	58.4
15.0979	54.4
15.1124	50.4
15.1259	46.3
15.1382	42.3
15.1494	38.3
15.1594	34.2
15.1684	30.2
15.1762	26.2
15.1829	22.2
15.1885	18.1
15.1930	14.1
15.1964	10.1
15.1986	6.0
15.1997	2.0
15.2000	0.0
13.6794	122.9
13.7130	118.8
13.7454	114.8
13.7767	110.8
13.8070	106.8
13.8360	102.7
13.8640	98.7
13.8909	94.7
13.9166	90.6
13.9412	86.6
13.9647	82.6
13.9871	78.6
14.0084	74.5
14.0285	70.5
14.0475	66.5
14.0654	62.4
14.0822	58.4
14.0979	54.4
14.1124	50.4
14.1259	46.3
14.1382	42.3
14.1494	38.3
14.1594	34.2
14.1684	30.2
14.1762	26.2
14.1829	22.2
14.1885	18.1
14.1930	14.1
14.1964	10.1
14.1986	6.0
14.1997	2.0
14.2000	0.0
13.1294	122.9
13.1630	118.8
13.1954	114.8
13.2267	110.8
13.2570	106.8
13.2860	102.7
13.3140	98.7
13.3409	94.7
13.3666	90.6
13.3912	86.6
13.4147	82.6
13.4371	78.6
13.4584	74.5
13.4785	70.5
13.4975	66.5
13.5154	62.4
13.5322	58.4
13.5479	54.4
13.5624	50.4
13.5759	46.3
13.5882	42.3
13.5994	38.3
13.6094	34.2
13.6184	30.2
13.6262	26.2
13.6329	22.2
13.6385	18.1
13.6430	14.1
13.6464	10.1
13.6486	6.0
13.6497	2.0
13.6500	0.0
12.1294	122.9
12.1630	118.8
12.1954	114.8
12.2267	110.8
12.2570	106.8
12.2860	102.7
12.3140	98.7
12.3409	94.7
12.3666	90.6
12.3912	86.6
12.4147	82.6
12.4371	78.6
12.4584	74.5
12.4785	70.5
12.4975	66.5
12.5154	62.4
12.5322	58.4
12.5479	54.4
12.5624	50.4
12.5759	46.3
12.5882	42.3
12.5994	38.3
12.6094	34.2
12.6184	30.2
12.6262	26.2
12.6329	22.2
12.6385	18.1
12.6430	14.1
12.6464	10.1
12.6486	6.0
12.6497	2.0
12.6500	0.0
11.1294	122.9
11.1630	118.8
11.1954	114.8
11.2267	110.8
11.2570	106.8
11.2860	102.7
11.3140	98.7
11.3409	94.7
11.3666	90.6
11.3912	86.6
11.4147	82.6
11.4371	78.6
11.4584	74.5
11.4785	70.5
11.4975	66.5
11.5154	62.4
11.5322	58.4
11.5479	54.4
11.5624	50.4
11.5759	46.3
11.5882	42.3
11.5994	38.3
11.6094	34.2
11.6184	30.2
11.6262	26.2
11.6329	22.2
11.6385	18.1
11.6430	14.1
11.6464	10.1
11.6486	6.0
11.6497	2.0
11.6500	0.0
10.1294	122.9
10.1630	118.8
10.1954	114.8
10.2267	110.8
10.2570	106.8
10.2860	102.7
10.3140	98.7
10.3409	94.7
10.3666	90.6
10.3912	86.6
10.4147	82.6
10.4371	78.6
10.4584	74.5
10.4785	70.5
10.4975	66.5
10.5154	62.4
10.5322	58.4
10.5479	54.4
10.5624	50.4
10.5759	46.3
10.5882	42.3
10.5994	38.3
10.6094	34.2
10.6184	30.2
10.6262	26.2
10.6329	22.2
10.6385	18.1
10.6430	14.1
10.6464	10.1
10.6486	6.0
10.6497	2.0
10.6500	0.0
9.1294	122.9
9.1630	118.8
9.1954	114.8
9.2267	110.8
9.2570	106.8
9.2860	102.7
9.3140	98.7
9.3409	94.7
9.3666	90.6
9.3912	86.6
9.4147	82.6
9.4371	78.6
9.4584	74.5
9.4785	70.5
9.4975	66.5
9.5154	62.4
9.5322	58.4
9.5479	54.4
9.5624	50.4
9.5759	46.3
9.5882	42.3
9.5994	38.3
9.6094	34.2
9.6184	30.2
9.6262	26.2
9.6329	22.2
9.6385	18.1
9.6430	14.1
9.6464	10.1
9.6486	6.0
9.6497	2.0
9.6500	0.0
8.5794	122.9
8.6130	118.8
8.6454	114.8
8.6767	110.8
8.7070	106.8
8.7360	102.7
8.7640	98.7
8.7909	94.7
8.8166	90.6
8.8412	86.6
8.8647	82.6
8.8871	78.6
8.9084	74.5
8.9285	70.5
8.9475	66.5
8.9654	62.4
8.9822	58.4
8.9979	54.4
9.0124	50.4
9.0259	46.3
9.0382	42.3
9.0494	38.3
9.0594	34.2
9.0684	30.2
9.0762	26.2
9.0829	22.2
9.0885	18.1
9.0930	14.1
9.0964	10.1
9.0986	6.0
9.0997	2.0
9.1000	0.0
7.5794	122.9
7.6130	118.8
7.6454	114.8
7.6767	110.8
7.7070	106.8
7.7360	102.7
7.7640	98.7
7.7909	94.7
7.8166	90.6
7.8412	86.6
7.8647	82.6
7.8871	78.6
7.9084	74.5
7.9285	70.5
7.9475	66.5
7.9654	62.4
7.9822	58.4
7.9979	54.4
8.0124	50.4
8.0259	46.3
8.0382	42.3
8.0494	38.3
8.0594	34.2
8.0684	30.2
8.0762	26.2
8.0829	22.2
8.0885	18.1
8.0930	14.1
8.0964	10.1
8.0986	6.0
8.0997	2.0
8.1000	0.0
6.5794	122.9
6.6130	118.8
6.6454	114.8
6.6767	110.8
6.7070	106.8
6.7360	102.7
6.7640	98.7
6.7909	94.7
6.8166	90.6
6.8412	86.6
6.8647	82.6
6.8871	78.6
6.9084	74.5
6.9285	70.5
6.9475	66.5
6.9654	62.4
6.9822	58.4
6.9979	54.4
7.0124	50.4
7.0259	46.3
7.0382	42.3
7.0494	38.3
7.0594	34.2
7.0684	30.2
7.0762	26.2
7.0829	22.2
7.0885	18.1
7.0930	14.1
7.0964	10.1
7.0986	6.0
7.0997	2.0
7.1000	0.0
5.5794	122.9
5.6130	118.8
5.6454	114.8
5.6767	110.8
5.7070	106.8
5.7360	102.7
5.7640	98.7
5.7909	94.7
5.8166	90.6
5.8412	86.6
5.8647	82.6
5.8871	78.6
5.9084	74.5
5.9285	70.5
5.9475	66.5
5.9654	62.4
5.9822	58.4
5.9979	54.4
6.0124	50.4
6.0259	46.3
6.0382	42.3
6.0494	38.3
6.0594	34.2
6.0684	30.2
6.0762	26.2
6.0829	22.2
6.0885	18.1
6.0930	14.1
6.0964	10.1
6.0986	6.0
6.0997	2.0
6.1000	0.0
4.5794	122.9
4.6130	118.8
4.6454	114.8
4.6767	110.8
4.7070	106.8
4.7360	102.7
4.7640	98.7
4.7909	94.7
4.8166	90.6
4.8412	86.6
4.8647	82.6
4.8871	78.6
4.9084	74.5
4.9285	70.5
4.9475	66.5
4.9654	62.4
4.9822	58.4
4.9979	54.4
5.0124	50.4
5.0259	46.3
5.0382	42.3
5.0494	38.3
5.0594	34.2
5.0684	30.2
5.0762	26.2
5.0829	22.2
5.0885	18.1
5.0930	14.1
5.0964	10.1
5.0986	6.0
5.0997	2.0
5.1000	0.0
4.0294	122.9
4.0630	118.8
4.0954	114.8
4.1267	110.8
4.1570	106.8
4.1860	102.7
4.2140	98.7
4.2409	94.7
4.2666	90.6
4.2912	86.6
4.3147	82.6
4.3371	78.6
4.3584	74.5
4.3785	70.5
4.3975	66.5
4.4154	62.4
4.4322	58.4
4.4479	54.4
4.4624	50.4
4.4759	46.3
4.4882	42.3
4.4994	38.3
4.5094	34.2
4.5184	30.2
4.5262	26.2
4.5329	22.2
4.5385	18.1
4.5430	14.1
4.5464	10.1
4.5486	6.0
4.5497	2.0
4.5500	0.0
3.0294	122.9
3.0630	118.8
3.0954	114.8
3.1267	110.8
3.1570	106.8
3.1860	102.7
3.2140	98.7
3.2409	94.7
3.2666	90.6
3.2912	86.6
3.3147	82.6
3.3371	78.6
3.3584	74.5
3.3785	70.5
3.3975	66.5
3.4154	62.4
3.4322	58.4
3.4479	54.4
3.4624	50.4
3.4759	46.3
3.4882	42.3
3.4994	38.3
3.5094	34.2
3.5184	30.2
3.5262	26.2
3.5329	22.2
3.5385	18.1
3.5430	14.1
3.5464	10.1
3.5486	6.0
3.5497	2.0
3.5500	0.0
2.0294	122.9
2.0630	118.8
2.0954	114.8
2.1267	110.8
2.1570	106.8
2.1860	102.7
2.2140	98.7
2.2409	94.7
2.2666	90.6
2.2912	86.6
2.3147	82.6
2.3371	78.6
2.3584	74.5
2.3785	70.5
2.3975	66.5
2.4154	62.4
2.4322	58.4
2.4479	54.4
2.4624	50.4
2.4759	46.3
2.4882	42.3
2.4994	38.3
2.5094	34.2
2.5184	30.2
2.5262	26.2
2.5329	22.2
2.5385	18.1
2.5430	14.1
2.5464	10.1
2.5486	6.0
2.5497	2.0
2.5500	0.0
1.0294	122.9
1.0630	118.8
1.0954	114.8
1.1267	110.8
1.1570	106.8
1.1860	102.7
1.2140	98.7
1.2409	94.7
1.2666	90.6
1.2912	86.6
1.3147	82.6
1.3371	78.6
1.3584	74.5
1.3785	70.5
1.3975	66.5
1.4154	62.4
1.4322	58.4
1.4479	54.4
1.4624	50.4
1.4759	46.3
1.4882	42.3
1.4994	38.3
1.5094	34.2
1.5184	30.2
1.5262	26.2
1.5329	22.2
1.5385	18.1
1.5430	14.1
1.5464	10.1
1.5486	6.0
1.5497	2.0
1.5500	0.0
0.0294	122.9
0.0630	118.8
0.0954	114.8
0.1267	110.8
0.1570	106.8
0.1860	102.7
0.2140	98.7
0.2409	94.7
0.2666	90.6
0.2912	86.6
0.3147	82.6
0.3371	78.6
0.3584	74.5
0.3785	70.5
0.3975	66.5
0.4154	62.4
0.4322	58.4
0.4479	54.4
0.4624	50.4
0.4759	46.3
0.4882	42.3
0.4994	38.3
0.5094	34.2
0.5184	30.2
0.5262	26.2
0.5329	22.2
0.5385	18.1
0.5430	14.1
0.5464	10.1
0.5486	6.0
0.5497	2.0
0.5500	0.0
