# Supplementary material for: OpenTrack simulation model files and output dataset for a copenhagen suburban railway
Source: Data Brief. 2019 Apr 28;25:103952. doi: 10.1016/j.dib.2019.103952 (PMC6562172; doi:10.1016/j.dib.2019.103952)
Supplement: Supplementary file 2 — Multimedia component 2 [file mmc2.zip › Data files submitted/Test Generic for TRC/output/OT_114.vt]

//
// File: C:\OpenTrack\Test Generic for TRC\output/OT_114.vt
//
// Produced by OpenTrack: Fri Dec 14 17:13:00 2018
// Speed/Time of Course : 114
// Desc.: Stopping Follow
// Train: Regio:A SA ( 83 m; 123 t ) (83 m / 123 t)
// Train Speedtype: Reihe R
// Itineraries: 1: Home STA1 to end
// Scenario:  Adh. Outside: good / Adh. Tunnel: good / Delay: 5 / Global Perf.: 100.0 % / Course on Time Perf.: 100.0 % / Course Delay Perf.: 100.0 % / Step: 1.0 s / Time: 12:00:00 - 13:30:00
//
// Type    : OT_TimeXPlot
// Desc.   : OT_vt
// x-Legend: [s]
// y-Legend: [km/h]
//
44486.00	0.0
44516.00	0.0
44517.00	4.7
44518.00	9.4
44519.00	14.0
44520.00	18.7
44521.00	23.4
44522.00	28.1
44523.00	32.8
44524.00	37.4
44525.00	41.8
44526.00	45.8
44527.00	49.4
44528.00	52.7
44529.00	55.8
44530.00	58.6
44531.00	61.4
44532.00	63.9
44533.00	66.4
44534.00	68.8
44535.00	71.0
44536.00	73.2
44537.00	75.3
44538.00	77.3
44539.00	79.3
44540.00	81.2
44541.00	83.0
44542.00	84.8
44543.00	86.5
44544.00	88.2
44545.00	89.9
44546.00	91.5
44547.00	93.1
44548.00	94.6
44549.00	96.1
44550.00	97.6
44551.00	99.0
44552.00	100.4
44553.00	101.8
44554.00	103.2
44555.00	104.5
44556.00	105.8
44557.00	107.1
44558.00	108.3
44559.00	109.6
44560.00	110.8
44561.00	112.0
44562.00	113.1
44563.00	114.3
44564.00	115.4
44565.00	116.5
44566.00	117.6
44567.00	118.7
44568.00	119.7
44569.00	120.0
44570.00	120.0
44571.00	120.0
44572.00	120.0
44573.00	120.0
44574.00	120.0
44575.00	120.0
44576.00	120.0
44577.00	120.0
44578.00	120.0
44579.00	120.0
44580.00	120.0
44581.00	120.0
44582.00	120.0
44583.00	120.0
44584.00	120.0
44585.00	120.0
44586.00	120.0
44587.00	120.0
44588.00	120.0
44589.00	120.0
44590.00	120.0
44591.00	120.0
44592.00	120.0
44593.00	120.0
44594.00	120.0
44595.00	120.0
44596.00	120.0
44597.00	120.0
44598.00	120.0
44599.00	120.0
44600.00	120.0
44601.00	120.0
44602.00	120.0
44603.00	120.0
44604.00	120.0
44605.00	120.0
44606.00	120.0
44607.00	120.0
44608.00	120.0
44609.00	120.0
44610.00	120.0
44611.00	120.0
44612.00	120.0
44613.00	120.0
44614.00	120.0
44615.00	120.0
44616.00	120.0
44617.00	120.0
44618.00	120.0
44619.00	120.0
44620.00	120.0
44621.00	120.0
44622.00	120.0
44623.00	120.0
44624.00	120.0
44625.00	120.0
44626.00	120.0
44627.00	120.0
44628.00	120.0
44629.00	120.0
44630.00	120.0
44631.00	120.0
44632.00	120.0
44633.00	120.0
44634.00	120.0
44635.00	120.0
44636.00	120.0
44637.00	120.0
44638.00	120.0
44639.00	120.0
44640.00	120.0
44641.00	120.0
44642.00	120.0
44643.00	120.0
44644.00	120.0
44645.00	120.0
44646.00	120.0
44647.00	120.0
44648.00	120.0
44649.00	120.0
44650.00	120.0
44651.00	120.0
44652.00	120.0
44653.00	120.0
44654.00	120.0
44655.00	120.0
44656.00	120.0
44657.00	120.0
44658.00	120.0
44659.00	120.0
44660.00	120.0
44661.00	120.0
44662.00	120.0
44663.00	120.0
44664.00	120.0
44665.00	120.0
44666.00	120.0
44667.00	120.0
44668.00	120.0
44669.00	120.0
44670.00	120.0
44671.00	120.0
44672.00	118.8
44673.00	114.8
44674.00	110.8
44675.00	106.8
44676.00	102.7
44677.00	98.7
44678.00	94.7
44679.00	90.6
44680.00	86.6
44681.00	82.6
44682.00	78.6
44683.00	74.5
44684.00	70.5
44685.00	66.5
44686.00	62.4
44687.00	58.4
44688.00	54.4
44689.00	50.4
44690.00	46.3
44691.00	42.3
44692.00	38.3
44693.00	34.2
44694.00	30.2
44695.00	26.2
44696.00	22.2
44697.00	18.1
44698.00	14.1
44699.00	10.1
44700.00	6.0
44701.00	2.0
44702.00	0.0
44792.00	0.0
44793.00	4.7
44794.00	9.4
44795.00	14.0
44796.00	18.7
44797.00	23.4
44798.00	28.1
44799.00	32.8
44800.00	37.4
44801.00	41.8
44802.00	45.8
44803.00	49.4
44804.00	52.7
44805.00	55.8
44806.00	58.6
44807.00	61.4
44808.00	63.9
44809.00	66.4
44810.00	68.8
44811.00	71.0
44812.00	73.2
44813.00	75.3
44814.00	77.3
44815.00	79.3
44816.00	81.2
44817.00	83.0
44818.00	84.8
44819.00	86.5
44820.00	88.2
44821.00	89.9
44822.00	91.5
44823.00	93.1
44824.00	94.6
44825.00	96.1
44826.00	97.6
44827.00	99.0
44828.00	100.4
44829.00	101.8
44830.00	103.2
44831.00	104.5
44832.00	105.8
44833.00	107.1
44834.00	108.3
44835.00	109.6
44836.00	110.8
44837.00	112.0
44838.00	113.1
44839.00	114.3
44840.00	115.4
44841.00	116.5
44842.00	117.6
44843.00	118.7
44844.00	119.7
44845.00	120.0
44846.00	120.0
44847.00	120.0
44848.00	120.0
44849.00	120.0
44850.00	120.0
44851.00	120.0
44852.00	120.0
44853.00	120.0
44854.00	120.0
44855.00	120.0
44856.00	120.0
44857.00	120.0
44858.00	120.0
44859.00	120.0
44860.00	120.0
44861.00	120.0
44862.00	120.0
44863.00	120.0
44864.00	120.0
44865.00	120.0
44866.00	120.0
44867.00	120.0
44868.00	120.0
44869.00	120.0
44870.00	120.0
44871.00	120.0
44872.00	120.0
44873.00	120.0
44874.00	120.0
44875.00	120.0
44876.00	120.0
44877.00	120.0
44878.00	120.0
44879.00	120.0
44880.00	120.0
44881.00	120.0
44882.00	120.0
44883.00	120.0
44884.00	120.0
44885.00	120.0
44886.00	120.0
44887.00	120.0
44888.00	120.0
44889.00	120.0
44890.00	120.0
44891.00	120.0
44892.00	120.0
44893.00	120.0
44894.00	120.0
44895.00	120.0
44896.00	120.0
44897.00	120.0
44898.00	120.0
44899.00	120.0
44900.00	120.0
44901.00	120.0
44902.00	120.0
44903.00	120.0
44904.00	120.0
44905.00	120.0
44906.00	120.0
44907.00	120.0
44908.00	120.0
44909.00	120.0
44910.00	120.0
44911.00	120.0
44912.00	120.0
44913.00	120.0
44914.00	120.0
44915.00	120.0
44916.00	120.0
44917.00	120.0
44918.00	120.0
44919.00	120.0
44920.00	120.0
44921.00	120.0
44922.00	120.0
44923.00	120.0
44924.00	120.0
44925.00	120.0
44926.00	120.0
44927.00	120.0
44928.00	120.0
44929.00	120.0
44930.00	120.0
44931.00	120.0
44932.00	120.0
44933.00	118.8
44934.00	114.8
44935.00	110.8
44936.00	106.8
44937.00	102.7
44938.00	98.7
44939.00	94.7
44940.00	90.6
44941.00	86.6
44942.00	82.6
44943.00	78.6
44944.00	74.5
44945.00	70.5
44946.00	66.5
44947.00	62.4
44948.00	58.4
44949.00	54.4
44950.00	50.4
44951.00	46.3
44952.00	42.3
44953.00	38.3
44954.00	34.2
44955.00	30.2
44956.00	26.2
44957.00	22.2
44958.00	18.1
44959.00	14.1
44960.00	10.1
44961.00	6.0
44962.00	2.0
44963.00	0.0
45053.00	0.0
45054.00	4.7
45055.00	9.4
45056.00	14.0
45057.00	18.7
45058.00	23.4
45059.00	28.1
45060.00	32.8
45061.00	37.4
45062.00	41.8
45063.00	45.8
45064.00	49.4
45065.00	52.7
45066.00	55.8
45067.00	58.6
45068.00	61.4
45069.00	63.9
45070.00	66.4
45071.00	68.8
45072.00	71.0
45073.00	73.2
45074.00	75.3
45075.00	77.3
45076.00	79.3
45077.00	81.2
45078.00	83.0
45079.00	84.8
45080.00	86.5
45081.00	88.2
45082.00	89.9
45083.00	91.5
45084.00	93.1
45085.00	94.6
45086.00	96.1
45087.00	97.6
45088.00	99.0
45089.00	100.4
45090.00	101.8
45091.00	103.2
45092.00	104.5
45093.00	105.8
45094.00	107.1
45095.00	108.3
45096.00	109.6
45097.00	110.8
45098.00	112.0
45099.00	113.1
45100.00	114.3
45101.00	115.4
45102.00	116.5
45103.00	117.6
45104.00	118.7
45105.00	119.7
45106.00	120.0
45107.00	120.0
45108.00	120.0
45109.00	120.0
45110.00	120.0
45111.00	120.0
45112.00	120.0
45113.00	120.0
45114.00	120.0
45115.00	120.0
45116.00	120.0
45117.00	120.0
45118.00	120.0
45119.00	120.0
45120.00	120.0
45121.00	120.0
45122.00	120.0
45123.00	120.0
45124.00	120.0
45125.00	120.0
45126.00	120.0
45127.00	120.0
45128.00	120.0
45129.00	120.0
45130.00	120.0
45131.00	120.0
45132.00	120.0
45133.00	120.0
45134.00	120.0
45135.00	120.0
45136.00	120.0
45137.00	120.0
45138.00	120.0
45139.00	120.0
45140.00	120.0
45141.00	120.0
45142.00	120.0
45143.00	120.0
45144.00	120.0
45145.00	120.0
45146.00	120.0
45147.00	120.0
45148.00	120.0
45149.00	120.0
45150.00	120.0
45151.00	120.0
45152.00	120.0
45153.00	120.0
45154.00	120.0
45155.00	120.0
45156.00	120.0
45157.00	120.0
45158.00	120.0
45159.00	120.0
45160.00	120.0
45161.00	120.0
45162.00	120.0
45163.00	120.0
45164.00	120.0
45165.00	120.0
45166.00	120.0
45167.00	120.0
45168.00	120.0
45169.00	120.0
45170.00	120.0
45171.00	120.0
45172.00	120.0
45173.00	120.0
45174.00	120.0
45175.00	120.0
45176.00	120.0
45177.00	120.0
45178.00	120.0
45179.00	120.0
45180.00	120.0
45181.00	120.0
45182.00	120.0
45183.00	120.0
45184.00	120.0
45185.00	120.0
45186.00	120.0
45187.00	120.0
45188.00	120.0
45189.00	120.0
45190.00	120.0
45191.00	120.0
45192.00	120.0
45193.00	120.0
45194.00	118.8
45195.00	114.8
45196.00	110.8
45197.00	106.8
45198.00	102.7
45199.00	98.7
45200.00	94.7
45201.00	90.6
45202.00	86.6
45203.00	82.6
45204.00	78.6
45205.00	74.5
45206.00	70.5
45207.00	66.5
45208.00	62.4
45209.00	58.4
45210.00	54.4
45211.00	50.4
45212.00	46.3
45213.00	42.3
45214.00	38.3
45215.00	34.2
45216.00	30.2
45217.00	26.2
45218.00	22.2
45219.00	18.1
45220.00	14.1
45221.00	10.1
45222.00	6.0
45223.00	2.0
45224.00	0.0
45314.00	0.0
45315.00	4.7
45316.00	9.4
45317.00	14.0
45318.00	18.7
45319.00	23.4
45320.00	28.1
45321.00	32.8
45322.00	37.4
45323.00	41.8
45324.00	45.8
45325.00	49.4
45326.00	52.7
45327.00	55.8
45328.00	58.6
45329.00	61.4
45330.00	63.9
45331.00	66.4
45332.00	68.8
45333.00	71.0
45334.00	73.2
45335.00	75.3
45336.00	77.3
45337.00	79.3
45338.00	81.2
45339.00	83.0
45340.00	84.8
45341.00	86.5
45342.00	88.2
45343.00	89.9
45344.00	91.5
45345.00	93.1
45346.00	94.6
45347.00	96.1
45348.00	97.6
45349.00	99.0
45350.00	100.4
45351.00	101.8
45352.00	103.2
45353.00	104.5
45354.00	105.8
45355.00	107.1
45356.00	108.3
45357.00	109.6
45358.00	110.8
45359.00	112.0
45360.00	113.1
45361.00	114.3
45362.00	115.4
45363.00	116.5
45364.00	117.6
45365.00	118.7
45366.00	119.7
45367.00	120.0
45368.00	120.0
45369.00	120.0
45370.00	120.0
45371.00	120.0
45372.00	120.0
45373.00	120.0
45374.00	120.0
45375.00	120.0
45376.00	120.0
45377.00	120.0
45378.00	120.0
45379.00	120.0
45380.00	120.0
45381.00	120.0
45382.00	120.0
45383.00	120.0
45384.00	120.0
45385.00	120.0
45386.00	120.0
45387.00	120.0
45388.00	120.0
45389.00	120.0
45390.00	120.0
45391.00	120.0
45392.00	120.0
45393.00	120.0
45394.00	120.0
45395.00	120.0
45396.00	120.0
45397.00	120.0
45398.00	120.0
45399.00	120.0
45400.00	120.0
45401.00	120.0
45402.00	120.0
45403.00	120.0
45404.00	120.0
45405.00	120.0
45406.00	120.0
45407.00	120.0
45408.00	120.0
45409.00	120.0
45410.00	120.0
45411.00	120.0
45412.00	120.0
45413.00	120.0
45414.00	120.0
45415.00	120.0
45416.00	120.0
45417.00	120.0
45418.00	120.0
45419.00	120.0
45420.00	120.0
45421.00	120.0
45422.00	120.0
45423.00	120.0
45424.00	120.0
45425.00	120.0
45426.00	120.0
45427.00	120.0
45428.00	120.0
45429.00	120.0
45430.00	120.0
45431.00	120.0
45432.00	120.0
45433.00	120.0
45434.00	120.0
45435.00	120.0
45436.00	120.0
45437.00	120.0
45438.00	120.0
45439.00	120.0
45440.00	120.0
45441.00	120.0
45442.00	120.0
45443.00	120.0
45444.00	120.0
45445.00	120.0
45446.00	120.0
45447.00	120.0
45448.00	120.0
45449.00	120.0
45450.00	120.0
45451.00	120.0
45452.00	120.0
45453.00	120.0
45454.00	120.0
45455.00	118.8
45456.00	114.8
45457.00	110.8
45458.00	106.8
45459.00	102.7
45460.00	98.7
45461.00	94.7
45462.00	90.6
45463.00	86.6
45464.00	82.6
45465.00	78.6
45466.00	74.5
45467.00	70.5
45468.00	66.5
45469.00	62.4
45470.00	58.4
45471.00	54.4
45472.00	50.4
45473.00	46.3
45474.00	42.3
45475.00	38.3
45476.00	34.2
45477.00	30.2
45478.00	26.2
45479.00	22.2
45480.00	18.1
45481.00	14.1
45482.00	10.1
45483.00	6.0
45484.00	2.0
45485.00	0.0
45575.00	0.0
45576.00	4.7
45577.00	9.4
45578.00	14.0
45579.00	18.7
45580.00	23.4
45581.00	28.1
45582.00	32.8
45583.00	37.4
45584.00	41.8
45585.00	45.8
45586.00	49.4
45587.00	52.7
45588.00	55.8
45589.00	58.6
45590.00	61.4
45591.00	63.9
45592.00	66.4
45593.00	68.8
45594.00	71.0
45595.00	73.2
45596.00	75.3
45597.00	77.3
45598.00	79.3
45599.00	81.2
45600.00	83.0
45601.00	84.8
45602.00	86.5
45603.00	88.2
45604.00	89.9
45605.00	91.5
45606.00	93.1
45607.00	94.6
45608.00	96.1
45609.00	97.6
45610.00	99.0
45611.00	100.4
45612.00	101.8
45613.00	103.2
45614.00	104.5
45615.00	105.8
45616.00	107.1
45617.00	108.3
45618.00	109.6
45619.00	110.8
45620.00	112.0
45621.00	113.1
45622.00	114.3
45623.00	115.4
45624.00	116.5
45625.00	117.6
45626.00	118.7
45627.00	119.7
45628.00	120.0
45629.00	120.0
45630.00	120.0
45631.00	120.0
45632.00	120.0
45633.00	120.0
45634.00	120.0
45635.00	120.0
45636.00	120.0
45637.00	120.0
45638.00	120.0
45639.00	120.0
45640.00	120.0
45641.00	120.0
45642.00	120.0
45643.00	120.0
45644.00	120.0
45645.00	120.0
45646.00	120.0
45647.00	120.0
45648.00	120.0
45649.00	120.0
45650.00	120.0
45651.00	120.0
45652.00	120.0
45653.00	120.0
45654.00	120.0
45655.00	120.0
45656.00	120.0
45657.00	120.0
45658.00	120.0
45659.00	120.0
45660.00	120.0
45661.00	120.0
45662.00	120.0
45663.00	120.0
45664.00	120.0
45665.00	120.0
45666.00	120.0
45667.00	120.0
45668.00	120.0
45669.00	120.0
45670.00	120.0
45671.00	120.0
45672.00	120.0
45673.00	120.0
45674.00	120.0
45675.00	120.0
45676.00	120.0
45677.00	120.0
45678.00	120.0
45679.00	120.0
45680.00	120.0
45681.00	120.0
45682.00	120.0
45683.00	120.0
45684.00	120.0
45685.00	120.0
45686.00	120.0
45687.00	120.0
45688.00	120.0
45689.00	120.0
45690.00	120.0
45691.00	120.0
45692.00	120.0
45693.00	120.0
45694.00	120.0
45695.00	120.0
45696.00	120.0
45697.00	120.0
45698.00	120.0
45699.00	120.0
45700.00	120.0
45701.00	120.0
45702.00	120.0
45703.00	120.0
45704.00	120.0
45705.00	120.0
45706.00	120.0
45707.00	120.0
45708.00	120.0
45709.00	120.0
45710.00	120.0
45711.00	120.0
45712.00	120.0
45713.00	120.0
45714.00	120.0
45715.00	120.0
45716.00	118.8
45717.00	114.8
45718.00	110.8
45719.00	106.8
45720.00	102.7
45721.00	98.7
45722.00	94.7
45723.00	90.6
45724.00	86.6
45725.00	82.6
45726.00	78.6
45727.00	74.5
45728.00	70.5
45729.00	66.5
45730.00	62.4
45731.00	58.4
45732.00	54.4
45733.00	50.4
45734.00	46.3
45735.00	42.3
45736.00	38.3
45737.00	34.2
45738.00	30.2
45739.00	26.2
45740.00	22.2
45741.00	18.1
45742.00	14.1
45743.00	10.1
45744.00	6.0
45745.00	2.0
45746.00	0.0
45836.00	0.0
45837.00	4.7
45838.00	9.4
45839.00	14.0
45840.00	18.7
45841.00	23.4
45842.00	28.1
45843.00	32.8
45844.00	37.4
45845.00	41.8
45846.00	45.8
45847.00	49.4
45848.00	52.7
45849.00	55.8
45850.00	58.6
45851.00	61.4
45852.00	63.9
45853.00	66.4
45854.00	68.8
45855.00	71.0
45856.00	73.2
45857.00	75.3
45858.00	77.3
45859.00	79.3
45860.00	81.2
45861.00	83.0
45862.00	84.8
45863.00	86.5
45864.00	88.2
45865.00	89.9
45866.00	91.5
45867.00	93.1
45868.00	94.6
45869.00	96.1
45870.00	97.6
45871.00	99.0
45872.00	100.4
45873.00	101.8
45874.00	103.2
45875.00	104.5
45876.00	105.8
45877.00	107.1
45878.00	108.3
45879.00	109.6
45880.00	110.8
45881.00	112.0
45882.00	113.1
45883.00	114.3
45884.00	115.4
45885.00	116.5
45886.00	117.6
45887.00	118.7
45888.00	119.7
45889.00	120.0
45890.00	120.0
45891.00	120.0
45892.00	120.0
45893.00	120.0
45894.00	120.0
45895.00	120.0
45896.00	120.0
45897.00	120.0
45898.00	120.0
45899.00	120.0
45900.00	120.0
45901.00	120.0
45902.00	120.0
45903.00	120.0
45904.00	120.0
45905.00	120.0
45906.00	120.0
45907.00	120.0
45908.00	120.0
45909.00	120.0
45910.00	120.0
45911.00	120.0
45912.00	120.0
45913.00	120.0
45914.00	120.0
45915.00	120.0
45916.00	120.0
45917.00	120.0
45918.00	120.0
45919.00	120.0
45920.00	120.0
45921.00	120.0
45922.00	120.0
45923.00	120.0
45924.00	120.0
45925.00	120.0
45926.00	120.0
45927.00	120.0
45928.00	120.0
45929.00	120.0
45930.00	120.0
45931.00	120.0
45932.00	120.0
45933.00	120.0
45934.00	120.0
45935.00	120.0
45936.00	120.0
45937.00	120.0
45938.00	120.0
45939.00	120.0
45940.00	120.0
45941.00	120.0
45942.00	120.0
45943.00	120.0
45944.00	120.0
45945.00	120.0
45946.00	120.0
45947.00	120.0
45948.00	120.0
45949.00	120.0
45950.00	120.0
45951.00	120.0
45952.00	120.0
45953.00	120.0
45954.00	120.0
45955.00	120.0
45956.00	120.0
45957.00	120.0
45958.00	120.0
45959.00	120.0
45960.00	120.0
45961.00	120.0
45962.00	120.0
45963.00	120.0
45964.00	120.0
45965.00	120.0
45966.00	120.0
45967.00	120.0
45968.00	120.0
45969.00	120.0
45970.00	120.0
45971.00	120.0
45972.00	120.0
45973.00	120.0
45974.00	120.0
45975.00	120.0
45976.00	120.0
45977.00	118.8
45978.00	114.8
45979.00	110.8
45980.00	106.8
45981.00	102.7
45982.00	98.7
45983.00	94.7
45984.00	90.6
45985.00	86.6
45986.00	82.6
45987.00	78.6
45988.00	74.5
45989.00	70.5
45990.00	66.5
45991.00	62.4
45992.00	58.4
45993.00	54.4
45994.00	50.4
45995.00	46.3
45996.00	42.3
45997.00	38.3
45998.00	34.2
45999.00	30.2
46000.00	26.2
46001.00	22.2
46002.00	18.1
46003.00	14.1
46004.00	10.1
46005.00	6.0
46006.00	2.0
46007.00	0.0
46097.00	0.0
46098.00	4.7
46099.00	9.4
46100.00	14.0
46101.00	18.7
46102.00	23.4
46103.00	28.1
46104.00	32.8
46105.00	37.4
46106.00	41.8
46107.00	45.8
46108.00	49.4
46109.00	52.7
46110.00	55.8
46111.00	58.6
46112.00	61.4
46113.00	63.9
46114.00	66.4
46115.00	68.8
46116.00	71.0
46117.00	73.2
46118.00	75.3
46119.00	77.3
46120.00	79.3
46121.00	81.2
46122.00	83.0
46123.00	84.8
46124.00	86.5
46125.00	88.2
46126.00	89.9
46127.00	91.5
46128.00	93.1
46129.00	94.6
46130.00	96.1
46131.00	97.6
46132.00	99.0
46133.00	100.4
46134.00	101.8
46135.00	103.2
46136.00	104.5
46137.00	105.8
46138.00	107.1
46139.00	108.3
46140.00	109.6
46141.00	110.8
46142.00	112.0
46143.00	113.1
46144.00	114.3
46145.00	115.4
46146.00	116.5
46147.00	117.6
46148.00	118.7
46149.00	119.7
46150.00	120.0
46151.00	120.0
46152.00	120.0
46153.00	120.0
46154.00	120.0
46155.00	120.0
46156.00	120.0
46157.00	120.0
46158.00	120.0
46159.00	120.0
46160.00	120.0
46161.00	120.0
46162.00	120.0
46163.00	120.0
46164.00	120.0
46165.00	120.0
46166.00	120.0
46167.00	120.0
46168.00	120.0
46169.00	120.0
46170.00	120.0
46171.00	120.0
46172.00	120.0
46173.00	120.0
46174.00	120.0
46175.00	120.0
46176.00	120.0
46177.00	120.0
46178.00	120.0
46179.00	120.0
46180.00	120.0
46181.00	120.0
46182.00	120.0
46183.00	120.0
46184.00	120.0
46185.00	120.0
46186.00	120.0
46187.00	120.0
46188.00	120.0
46189.00	120.0
46190.00	120.0
46191.00	120.0
46192.00	120.0
46193.00	120.0
46194.00	120.0
46195.00	120.0
46196.00	120.0
46197.00	120.0
46198.00	120.0
46199.00	120.0
46200.00	120.0
46201.00	120.0
46202.00	120.0
46203.00	120.0
46204.00	120.0
46205.00	120.0
46206.00	120.0
46207.00	120.0
46208.00	120.0
46209.00	120.0
46210.00	120.0
46211.00	120.0
46212.00	120.0
46213.00	120.0
46214.00	120.0
46215.00	120.0
46216.00	120.0
46217.00	120.0
46218.00	120.0
46219.00	120.0
46220.00	120.0
46221.00	120.0
46222.00	120.0
46223.00	120.0
46224.00	120.0
46225.00	120.0
46226.00	120.0
46227.00	120.0
46228.00	120.0
46229.00	120.0
46230.00	120.0
46231.00	120.0
46232.00	120.0
46233.00	120.0
46234.00	120.0
46235.00	120.0
46236.00	120.0
46237.00	120.0
46238.00	118.8
46239.00	114.8
46240.00	110.8
46241.00	106.8
46242.00	102.7
46243.00	98.7
46244.00	94.7
46245.00	90.6
46246.00	86.6
46247.00	82.6
46248.00	78.6
46249.00	74.5
46250.00	70.5
46251.00	66.5
46252.00	62.4
46253.00	58.4
46254.00	54.4
46255.00	50.4
46256.00	46.3
46257.00	42.3
46258.00	38.3
46259.00	34.2
46260.00	30.2
46261.00	26.2
46262.00	22.2
46263.00	18.1
46264.00	14.1
46265.00	10.1
46266.00	6.0
46267.00	2.0
46268.00	0.0
46358.00	0.0
46359.00	4.7
46360.00	9.4
46361.00	14.0
46362.00	18.7
46363.00	23.4
46364.00	28.1
46365.00	32.8
46366.00	37.4
46367.00	41.8
46368.00	45.8
46369.00	49.4
46370.00	52.7
46371.00	55.8
46372.00	58.6
46373.00	61.4
46374.00	63.9
46375.00	66.4
46376.00	68.8
46377.00	71.0
46378.00	73.2
46379.00	75.3
46380.00	77.3
46381.00	79.3
46382.00	81.2
46383.00	83.0
46384.00	84.8
46385.00	86.5
46386.00	88.2
46387.00	89.9
46388.00	91.5
46389.00	93.1
46390.00	94.6
46391.00	96.1
46392.00	97.6
46393.00	99.0
46394.00	100.4
46395.00	101.8
46396.00	103.2
46397.00	104.5
46398.00	105.8
46399.00	107.1
46400.00	108.3
46401.00	109.6
46402.00	110.8
46403.00	112.0
46404.00	113.1
46405.00	114.3
46406.00	115.4
46407.00	116.5
46408.00	117.6
46409.00	118.7
46410.00	119.7
46411.00	120.0
46412.00	120.0
46413.00	120.0
46414.00	120.0
46415.00	120.0
46416.00	120.0
46417.00	120.0
46418.00	120.0
46419.00	120.0
46420.00	120.0
46421.00	120.0
46422.00	120.0
46423.00	120.0
46424.00	120.0
46425.00	120.0
46426.00	120.0
46427.00	120.0
46428.00	120.0
46429.00	120.0
46430.00	120.0
46431.00	120.0
46432.00	120.0
46433.00	120.0
46434.00	120.0
46435.00	120.0
46436.00	120.0
46437.00	120.0
46438.00	120.0
46439.00	120.0
46440.00	120.0
46441.00	120.0
46442.00	120.0
46443.00	120.0
46444.00	120.0
46445.00	120.0
46446.00	120.0
46447.00	120.0
46448.00	120.0
46449.00	120.0
46450.00	120.0
46451.00	120.0
46452.00	120.0
46453.00	120.0
46454.00	120.0
46455.00	120.0
46456.00	120.0
46457.00	120.0
46458.00	120.0
46459.00	120.0
46460.00	120.0
46461.00	120.0
46462.00	120.0
46463.00	120.0
46464.00	120.0
46465.00	120.0
46466.00	120.0
46467.00	120.0
46468.00	120.0
46469.00	120.0
46470.00	120.0
46471.00	120.0
46472.00	120.0
46473.00	120.0
46474.00	120.0
46475.00	120.0
46476.00	120.0
46477.00	120.0
46478.00	120.0
46479.00	120.0
46480.00	120.0
46481.00	120.0
46482.00	120.0
46483.00	120.0
46484.00	120.0
46485.00	120.0
46486.00	120.0
46487.00	120.0
46488.00	120.0
46489.00	120.0
46490.00	120.0
46491.00	120.0
46492.00	120.0
46493.00	120.0
46494.00	120.0
46495.00	120.0
46496.00	120.0
46497.00	120.0
46498.00	120.0
46499.00	118.8
46500.00	114.8
46501.00	110.8
46502.00	106.8
46503.00	102.7
46504.00	98.7
46505.00	94.7
46506.00	90.6
46507.00	86.6
46508.00	82.6
46509.00	78.6
46510.00	74.5
46511.00	70.5
46512.00	66.5
46513.00	62.4
46514.00	58.4
46515.00	54.4
46516.00	50.4
46517.00	46.3
46518.00	42.3
46519.00	38.3
46520.00	34.2
46521.00	30.2
46522.00	26.2
46523.00	22.2
46524.00	18.1
46525.00	14.1
46526.00	10.1
46527.00	6.0
46528.00	2.0
46529.00	0.0
46619.00	0.0
46620.00	4.7
46621.00	9.4
46622.00	14.0
46623.00	18.7
46624.00	23.4
46625.00	28.1
46626.00	32.8
46627.00	37.4
46628.00	41.8
46629.00	45.8
46630.00	49.4
46631.00	52.7
46632.00	55.8
46633.00	58.6
46634.00	61.4
46635.00	63.9
46636.00	66.4
46637.00	68.8
46638.00	71.0
46639.00	73.2
46640.00	75.3
46641.00	77.3
46642.00	79.3
46643.00	81.2
46644.00	83.0
46645.00	84.8
46646.00	86.5
46647.00	88.2
46648.00	89.9
46649.00	91.5
46650.00	93.1
46651.00	94.6
46652.00	96.1
46653.00	97.6
46654.00	99.0
46655.00	100.4
46656.00	101.8
46657.00	103.2
46658.00	104.5
46659.00	105.8
46660.00	107.1
46661.00	108.3
46662.00	109.6
46663.00	110.8
46664.00	112.0
46665.00	113.1
46666.00	114.3
46667.00	115.4
46668.00	116.5
46669.00	117.6
46670.00	118.7
46671.00	119.7
46672.00	120.0
46673.00	120.0
46674.00	120.0
46675.00	120.0
46676.00	120.0
46677.00	120.0
46678.00	120.0
46679.00	120.0
46680.00	120.0
46681.00	120.0
46682.00	120.0
46683.00	120.0
46684.00	120.0
46685.00	120.0
46686.00	120.0
46687.00	120.0
46688.00	120.0
46689.00	120.0
46690.00	120.0
46691.00	120.0
46692.00	120.0
46693.00	120.0
46694.00	120.0
46695.00	120.0
46696.00	120.0
46697.00	120.0
46698.00	120.0
46699.00	120.0
46700.00	120.0
46701.00	120.0
46702.00	120.0
46703.00	120.0
46704.00	120.0
46705.00	120.0
46706.00	120.0
46707.00	120.0
46708.00	120.0
46709.00	120.0
46710.00	120.0
46711.00	120.0
46712.00	120.0
46713.00	120.0
46714.00	120.0
46715.00	120.0
46716.00	120.0
46717.00	120.0
46718.00	120.0
46719.00	120.0
46720.00	120.0
46721.00	120.0
46722.00	120.0
46723.00	120.0
46724.00	120.0
46725.00	120.0
46726.00	120.0
46727.00	120.0
46728.00	120.0
46729.00	120.0
46730.00	120.0
46731.00	120.0
46732.00	120.0
46733.00	120.0
46734.00	120.0
46735.00	120.0
46736.00	120.0
46737.00	120.0
46738.00	120.0
46739.00	120.0
46740.00	120.0
46741.00	120.0
46742.00	120.0
46743.00	120.0
46744.00	120.0
46745.00	120.0
46746.00	120.0
46747.00	120.0
46748.00	120.0
46749.00	120.0
46750.00	120.0
46751.00	120.0
46752.00	120.0
46753.00	120.0
46754.00	120.0
46755.00	120.0
46756.00	120.0
46757.00	120.0
46758.00	120.0
46759.00	120.0
46760.00	118.8
46761.00	114.8
46762.00	110.8
46763.00	106.8
46764.00	102.7
46765.00	98.7
46766.00	94.7
46767.00	90.6
46768.00	86.6
46769.00	82.6
46770.00	78.6
46771.00	74.5
46772.00	70.5
46773.00	66.5
46774.00	62.4
46775.00	58.4
46776.00	54.4
46777.00	50.4
46778.00	46.3
46779.00	42.3
46780.00	38.3
46781.00	34.2
46782.00	30.2
46783.00	26.2
46784.00	22.2
46785.00	18.1
46786.00	14.1
46787.00	10.1
46788.00	6.0
46789.00	2.0
46790.00	0.0
46821.00	0.0
46821.00	0.0
