# Supplementary material for: OpenTrack simulation model files and output dataset for a copenhagen suburban railway
Source: Data Brief. 2019 Apr 28;25:103952. doi: 10.1016/j.dib.2019.103952 (PMC6562172; doi:10.1016/j.dib.2019.103952)
Supplement: Supplementary file 2 — Multimedia component 2 [file mmc2.zip › Data files submitted/Test Generic for TRC/output/OT_116.as]

//
// File: C:\OpenTrack\Test Generic for TRC\output/OT_116.as
//
// Produced by OpenTrack: Fri Dec 14 17:13:00 2018
// Acceleration/Distance of Course: 116
// Desc.: Stopping Follow
// Train: Regio:A SA ( 83 m; 123 t ) (83 m / 123 t)
// Train Speedtype: Reihe R
// Itineraries: 1: Home STA1 to end
// Scenario:  Adh. Outside: good / Adh. Tunnel: good / Delay: 5 / Global Perf.: 100.0 % / Course on Time Perf.: 100.0 % / Course Delay Perf.: 100.0 % / Step: 1.0 s / Time: 12:00:00 - 13:30:00
//
// Type    : OT_Plot
// Desc.   : OT_as
// x-Legend: [km]
// y-Legend: [m/s^2]
//
0.0000	0.000
0.0000	0.000
0.0007	1.300
0.0026	1.300
0.0058	1.300
0.0104	1.300
0.0162	1.300
0.0234	1.300
0.0318	1.300
0.0416	1.300
0.0526	1.225
0.0648	1.100
0.0780	0.999
0.0922	0.913
0.1073	0.850
0.1231	0.802
0.1398	0.755
0.1572	0.715
0.1753	0.691
0.1941	0.651
0.2135	0.634
0.2335	0.602
0.2542	0.577
0.2754	0.561
0.2971	0.544
0.3194	0.527
0.3422	0.511
0.3655	0.494
0.3893	0.485
0.4136	0.476
0.4383	0.460
0.4635	0.451
0.4892	0.442
0.5152	0.425
0.5417	0.416
0.5686	0.407
0.5960	0.398
0.6237	0.390
0.6518	0.381
0.6802	0.380
0.7091	0.371
0.7383	0.362
0.7679	0.353
0.7978	0.344
0.8280	0.343
0.8586	0.334
0.8896	0.333
0.9208	0.324
0.9524	0.316
0.9843	0.315
1.0165	0.306
1.0490	0.305
1.0819	0.296
1.1150	0.295
1.1483	0.000
1.1816	0.000
1.2150	0.000
1.2483	0.000
1.2816	0.000
1.3150	0.000
1.3483	0.000
1.3816	0.000
1.4150	0.000
1.4483	0.000
1.4816	0.000
1.5150	0.000
1.5483	0.000
1.5816	0.000
1.6150	0.000
1.6483	0.000
1.6816	0.000
1.7150	0.000
1.7483	0.000
1.7816	0.000
1.8150	0.000
1.8483	0.000
1.8816	0.000
1.9150	0.000
1.9483	0.000
1.9816	0.000
2.0150	0.000
2.0483	0.000
2.0816	0.000
2.1150	0.000
2.1483	0.000
2.1816	0.000
2.2150	0.000
2.2483	0.000
2.2816	0.000
2.3150	0.000
2.3483	0.000
2.3816	0.000
2.4150	0.000
2.4483	0.000
2.4816	0.000
2.5150	0.000
2.5483	0.000
2.5816	0.000
2.6150	0.000
2.6483	0.000
2.6816	0.000
2.7150	0.000
2.7483	0.000
2.7816	0.000
2.8150	0.000
2.8483	0.000
2.8816	0.000
2.9150	0.000
2.9483	0.000
2.9816	0.000
3.0150	0.000
3.0483	0.000
3.0816	0.000
3.1150	0.000
3.1483	0.000
3.1816	0.000
3.2150	0.000
3.2483	0.000
3.2816	0.000
3.3150	0.000
3.3483	0.000
3.3816	0.000
3.4150	0.000
3.4483	0.000
3.4816	0.000
3.5150	0.000
3.5483	0.000
3.5816	0.000
3.6150	0.000
3.6483	0.000
3.6816	0.000
3.7150	0.000
3.7483	0.000
3.7816	0.000
3.8150	0.000
3.8483	0.000
3.8816	0.000
3.9150	0.000
3.9483	0.000
3.9816	0.000
4.0150	0.000
4.0483	0.000
4.0816	0.000
4.1150	0.000
4.1483	0.000
4.1816	0.000
4.2150	0.000
4.2483	0.000
4.2816	0.000
4.3150	0.000
4.3483	0.000
4.3816	0.000
4.4150	0.000
4.4483	0.000
4.4816	0.000
4.5150	0.000
4.5294	0.000
4.5630	-1.119
4.5954	-1.119
4.6267	-1.119
4.6570	-1.119
4.6860	-1.119
4.7140	-1.119
4.7409	-1.119
4.7666	-1.119
4.7912	-1.119
4.8147	-1.119
4.8371	-1.119
4.8584	-1.119
4.8785	-1.119
4.8975	-1.119
4.9154	-1.119
4.9322	-1.119
4.9479	-1.119
4.9624	-1.119
4.9759	-1.119
4.9882	-1.119
4.9994	-1.119
5.0094	-1.119
5.0184	-1.119
5.0262	-1.119
5.0329	-1.119
5.0385	-1.119
5.0430	-1.119
5.0464	-1.119
5.0486	-1.119
5.0497	-1.119
5.0500	0.000
5.0500	0.000
5.0506	1.300
5.0526	1.300
5.0558	1.300
5.0604	1.300
5.0662	1.300
5.0734	1.300
5.0818	1.300
5.0916	1.300
5.1026	1.225
5.1148	1.100
5.1280	0.999
5.1422	0.913
5.1573	0.850
5.1731	0.802
5.1898	0.755
5.2072	0.715
5.2253	0.691
5.2441	0.651
5.2635	0.634
5.2835	0.602
5.3042	0.577
5.3254	0.561
5.3471	0.544
5.3694	0.527
5.3922	0.511
5.4155	0.494
5.4393	0.485
5.4636	0.476
5.4883	0.460
5.5135	0.451
5.5392	0.442
5.5652	0.425
5.5917	0.416
5.6186	0.407
5.6460	0.398
5.6737	0.390
5.7018	0.381
5.7302	0.380
5.7591	0.371
5.7883	0.362
5.8179	0.353
5.8478	0.344
5.8780	0.343
5.9086	0.334
5.9396	0.333
5.9708	0.324
6.0024	0.316
6.0343	0.315
6.0665	0.306
6.0990	0.305
6.1319	0.296
6.1650	0.295
6.1983	0.000
6.2316	0.000
6.2650	0.000
6.2983	0.000
6.3316	0.000
6.3650	0.000
6.3983	0.000
6.4316	0.000
6.4650	0.000
6.4983	0.000
6.5316	0.000
6.5650	0.000
6.5983	0.000
6.6316	0.000
6.6650	0.000
6.6983	0.000
6.7316	0.000
6.7650	0.000
6.7983	0.000
6.8316	0.000
6.8650	0.000
6.8983	0.000
6.9316	0.000
6.9650	0.000
6.9983	0.000
7.0316	0.000
7.0650	0.000
7.0983	0.000
7.1316	0.000
7.1650	0.000
7.1983	0.000
7.2316	0.000
7.2650	0.000
7.2983	0.000
7.3316	0.000
7.3650	0.000
7.3983	0.000
7.4316	0.000
7.4650	0.000
7.4983	0.000
7.5316	0.000
7.5650	0.000
7.5983	0.000
7.6316	0.000
7.6650	0.000
7.6983	0.000
7.7316	0.000
7.7650	0.000
7.7983	0.000
7.8316	0.000
7.8650	0.000
7.8983	0.000
7.9317	0.000
7.9650	0.000
7.9983	0.000
8.0317	0.000
8.0650	0.000
8.0983	0.000
8.1317	0.000
8.1650	0.000
8.1983	0.000
8.2317	0.000
8.2650	0.000
8.2983	0.000
8.3317	0.000
8.3650	0.000
8.3983	0.000
8.4316	0.000
8.4650	0.000
8.4983	0.000
8.5316	0.000
8.5650	0.000
8.5983	0.000
8.6316	0.000
8.6650	0.000
8.6983	0.000
8.7316	0.000
8.7650	0.000
8.7983	0.000
8.8316	0.000
8.8650	0.000
8.8983	0.000
8.9316	0.000
8.9650	0.000
8.9983	0.000
9.0316	0.000
9.0650	0.000
9.0794	0.000
9.1130	-1.119
9.1454	-1.119
9.1767	-1.119
9.2070	-1.119
9.2360	-1.119
9.2640	-1.119
9.2909	-1.119
9.3166	-1.119
9.3412	-1.119
9.3647	-1.119
9.3871	-1.119
9.4084	-1.119
9.4285	-1.119
9.4475	-1.119
9.4654	-1.119
9.4822	-1.119
9.4979	-1.119
9.5124	-1.119
9.5259	-1.119
9.5382	-1.119
9.5494	-1.119
9.5594	-1.119
9.5684	-1.119
9.5762	-1.119
9.5829	-1.119
9.5885	-1.119
9.5930	-1.119
9.5964	-1.119
9.5986	-1.119
9.5997	-1.119
9.6000	0.000
9.6000	0.000
9.6007	1.300
9.6026	1.300
9.6059	1.300
9.6104	1.300
9.6163	1.300
9.6234	1.300
9.6319	1.300
9.6416	1.300
9.6526	1.225
9.6648	1.100
9.6780	0.999
9.6922	0.913
9.7073	0.850
9.7231	0.802
9.7398	0.755
9.7572	0.715
9.7753	0.691
9.7941	0.651
9.8135	0.634
9.8336	0.602
9.8542	0.577
9.8754	0.561
9.8971	0.544
9.9194	0.527
9.9422	0.511
9.9655	0.494
9.9893	0.485
10.0136	0.476
10.0383	0.460
10.0635	0.451
10.0892	0.442
10.1152	0.425
10.1417	0.416
10.1686	0.407
10.1960	0.398
10.2237	0.390
10.2518	0.381
10.2802	0.380
10.3091	0.371
10.3383	0.362
10.3679	0.353
10.3978	0.344
10.4280	0.343
10.4586	0.334
10.4896	0.333
10.5208	0.324
10.5524	0.316
10.5843	0.315
10.6165	0.306
10.6490	0.305
10.6819	0.296
10.7150	0.295
10.7483	0.000
10.7816	0.000
10.8150	0.000
10.8483	0.000
10.8816	0.000
10.9150	0.000
10.9483	0.000
10.9816	0.000
11.0150	0.000
11.0483	0.000
11.0816	0.000
11.1150	0.000
11.1483	0.000
11.1816	0.000
11.2150	0.000
11.2483	0.000
11.2816	0.000
11.3150	0.000
11.3483	0.000
11.3816	0.000
11.4150	0.000
11.4483	0.000
11.4816	0.000
11.5150	0.000
11.5483	0.000
11.5816	0.000
11.6150	0.000
11.6483	0.000
11.6816	0.000
11.7150	0.000
11.7483	0.000
11.7816	0.000
11.8150	0.000
11.8483	0.000
11.8816	0.000
11.9150	0.000
11.9483	0.000
11.9816	0.000
12.0150	0.000
12.0483	0.000
12.0816	0.000
12.1150	0.000
12.1483	0.000
12.1816	0.000
12.2150	0.000
12.2483	0.000
12.2816	0.000
12.3150	0.000
12.3483	0.000
12.3816	0.000
12.4150	0.000
12.4483	0.000
12.4816	0.000
12.5150	0.000
12.5483	0.000
12.5816	0.000
12.6150	0.000
12.6483	0.000
12.6816	0.000
12.7150	0.000
12.7483	0.000
12.7816	0.000
12.8150	0.000
12.8483	0.000
12.8816	0.000
12.9150	0.000
12.9483	0.000
12.9816	0.000
13.0150	0.000
13.0483	0.000
13.0816	0.000
13.1150	0.000
13.1483	0.000
13.1816	0.000
13.2150	0.000
13.2483	0.000
13.2816	0.000
13.3149	0.000
13.3483	0.000
13.3816	0.000
13.4149	0.000
13.4483	0.000
13.4816	0.000
13.5149	0.000
13.5483	0.000
13.5816	0.000
13.6149	0.000
13.6294	0.000
13.6629	-1.119
13.6954	-1.119
13.7267	-1.119
13.7569	-1.119
13.7860	-1.119
13.8140	-1.119
13.8409	-1.119
13.8666	-1.119
13.8912	-1.119
13.9147	-1.119
13.9371	-1.119
13.9583	-1.119
13.9785	-1.119
13.9975	-1.119
14.0154	-1.119
14.0322	-1.119
14.0479	-1.119
14.0624	-1.119
14.0758	-1.119
14.0881	-1.119
14.0993	-1.119
14.1094	-1.119
14.1184	-1.119
14.1262	-1.119
14.1329	-1.119
14.1385	-1.119
14.1430	-1.119
14.1463	-1.119
14.1486	-1.119
14.1497	-1.119
14.1500	0.000
14.1500	0.000
14.1506	1.300
14.1526	1.300
14.1558	1.300
14.1604	1.300
14.1662	1.300
14.1734	1.300
14.1818	1.300
14.1916	1.300
14.2026	1.225
14.2148	1.100
14.2280	0.999
14.2422	0.913
14.2572	0.850
14.2731	0.802
14.2898	0.755
14.3072	0.715
14.3253	0.691
14.3441	0.651
14.3635	0.634
14.3835	0.602
14.4041	0.577
14.4253	0.561
14.4471	0.544
14.4694	0.527
14.4922	0.511
14.5155	0.494
14.5393	0.485
14.5635	0.476
14.5883	0.460
14.6135	0.451
14.6391	0.442
14.6652	0.425
14.6917	0.416
14.7186	0.407
14.7459	0.398
14.7736	0.390
14.8017	0.381
14.8302	0.380
14.8590	0.371
14.8883	0.362
14.9178	0.353
14.9477	0.344
14.9780	0.343
15.0086	0.334
15.0395	0.333
15.0708	0.324
15.1024	0.316
15.1343	0.315
15.1665	0.306
15.1990	0.305
15.2318	0.296
15.2649	0.295
15.2983	0.000
15.3316	0.000
15.3649	0.000
15.3983	0.000
15.4316	0.000
15.4649	0.000
15.4983	0.000
15.5316	0.000
15.5649	0.000
15.5983	0.000
15.6316	0.000
15.6649	0.000
15.6983	0.000
15.7316	0.000
15.7649	0.000
15.7983	0.000
15.8316	0.000
15.8649	0.000
15.8983	0.000
15.9316	0.000
15.9649	0.000
15.9983	0.000
16.0316	0.000
16.0649	0.000
16.0983	0.000
16.1316	0.000
16.1649	0.000
16.1983	0.000
16.2316	0.000
16.2649	0.000
16.2983	0.000
16.3316	0.000
16.3649	0.000
16.3983	0.000
16.4316	0.000
16.4649	0.000
16.4983	0.000
16.5316	0.000
16.5649	0.000
16.5983	0.000
16.6316	0.000
16.6649	0.000
16.6983	0.000
16.7316	0.000
16.7649	0.000
16.7983	0.000
16.8316	0.000
16.8649	0.000
16.8983	0.000
16.9316	0.000
16.9649	0.000
16.9983	0.000
17.0316	0.000
17.0649	0.000
17.0983	0.000
17.1316	0.000
17.1650	0.000
17.1983	0.000
17.2316	0.000
17.2650	0.000
17.2983	0.000
17.3316	0.000
17.3650	0.000
17.3983	0.000
17.4316	0.000
17.4650	0.000
17.4983	0.000
17.5316	0.000
17.5650	0.000
17.5983	0.000
17.6316	0.000
17.6650	0.000
17.6983	0.000
17.7316	0.000
17.7650	0.000
17.7983	0.000
17.8316	0.000
17.8650	0.000
17.8983	0.000
17.9316	0.000
17.9650	0.000
17.9983	0.000
18.0316	0.000
18.0650	0.000
18.0983	0.000
18.1316	0.000
18.1650	0.000
18.1794	0.000
18.2130	-1.119
18.2454	-1.119
18.2767	-1.119
18.3069	-1.119
18.3360	-1.119
18.3640	-1.119
18.3909	-1.119
18.4166	-1.119
18.4412	-1.119
18.4647	-1.119
18.4871	-1.119
18.5084	-1.119
18.5285	-1.119
18.5475	-1.119
18.5654	-1.119
18.5822	-1.119
18.5979	-1.119
18.6124	-1.119
18.6259	-1.119
18.6382	-1.119
18.6494	-1.119
18.6594	-1.119
18.6684	-1.119
18.6762	-1.119
18.6829	-1.119
18.6885	-1.119
18.6930	-1.119
18.6964	-1.119
18.6986	-1.119
18.6997	-1.119
18.7000	0.000
18.7000	0.000
18.7006	1.300
18.7026	1.300
18.7058	1.300
18.7104	1.300
18.7162	1.300
18.7234	1.300
18.7318	1.300
18.7416	1.300
18.7526	1.225
18.7648	1.100
18.7780	0.999
18.7922	0.913
18.8073	0.850
18.8231	0.802
18.8398	0.755
18.8572	0.715
18.8753	0.691
18.8941	0.651
18.9135	0.634
18.9335	0.602
18.9542	0.577
18.9754	0.561
18.9971	0.544
19.0194	0.527
19.0422	0.511
19.0655	0.494
19.0893	0.485
19.1136	0.476
19.1383	0.460
19.1635	0.451
19.1892	0.442
19.2152	0.425
19.2417	0.416
19.2686	0.407
19.2960	0.398
19.3237	0.390
19.3518	0.381
19.3802	0.380
19.4091	0.371
19.4383	0.362
19.4679	0.353
19.4978	0.344
19.5280	0.343
19.5586	0.334
19.5896	0.333
19.6208	0.324
19.6524	0.316
19.6843	0.315
19.7165	0.306
19.7491	0.305
19.7819	0.296
19.8150	0.295
19.8483	0.000
19.8816	0.000
19.9150	0.000
19.9483	0.000
19.9817	0.000
20.0150	0.000
20.0483	0.000
20.0817	0.000
20.1150	0.000
20.1483	0.000
20.1817	0.000
20.2150	0.000
20.2483	0.000
20.2817	0.000
20.3150	0.000
20.3483	0.000
20.3817	0.000
20.4150	0.000
20.4483	0.000
20.4817	0.000
20.5150	0.000
20.5483	0.000
20.5817	0.000
20.6150	0.000
20.6483	0.000
20.6817	0.000
20.7150	0.000
20.7483	0.000
20.7817	0.000
20.8150	0.000
20.8483	0.000
20.8817	0.000
20.9150	0.000
20.9483	0.000
20.9817	0.000
21.0150	0.000
21.0483	0.000
21.0817	0.000
21.1150	0.000
21.1483	0.000
21.1817	0.000
21.2150	0.000
21.2483	0.000
21.2817	0.000
21.3150	0.000
21.3483	0.000
21.3817	0.000
21.4150	0.000
21.4483	0.000
21.4817	0.000
21.5150	0.000
21.5483	0.000
21.5817	0.000
21.6150	0.000
21.6483	0.000
21.6817	0.000
21.7150	0.000
21.7484	0.000
21.7817	0.000
21.8150	0.000
21.8484	0.000
21.8817	0.000
21.9150	0.000
21.9484	0.000
21.9817	0.000
22.0150	0.000
22.0484	0.000
22.0817	0.000
22.1150	0.000
22.1484	0.000
22.1817	0.000
22.2150	0.000
22.2484	0.000
22.2817	0.000
22.3150	0.000
22.3484	0.000
22.3817	0.000
22.4150	0.000
22.4484	0.000
22.4817	0.000
22.5150	0.000
22.5484	0.000
22.5817	0.000
22.6150	0.000
22.6484	0.000
22.6817	0.000
22.7150	0.000
22.7294	0.000
22.7630	-1.119
22.7955	-1.119
22.8268	-1.119
22.8570	-1.119
22.8861	-1.119
22.9141	-1.119
22.9409	-1.119
22.9667	-1.119
22.9913	-1.119
23.0148	-1.119
23.0372	-1.119
23.0584	-1.119
23.0786	-1.119
23.0976	-1.119
23.1155	-1.119
23.1323	-1.119
23.1480	-1.119
23.1625	-1.119
23.1759	-1.119
23.1882	-1.119
23.1994	-1.119
23.2095	-1.119
23.2184	-1.119
23.2263	-1.119
23.2330	-1.119
23.2386	-1.119
23.2431	-1.119
23.2464	-1.119
23.2487	-1.119
23.2498	-1.119
23.2501	0.000
23.2501	0.000
23.2507	1.300
23.2527	1.300
23.2559	1.300
23.2605	1.300
23.2663	1.300
23.2735	1.300
23.2819	1.300
23.2917	1.300
23.3027	1.225
23.3148	1.100
23.3281	0.999
23.3423	0.913
23.3573	0.850
23.3732	0.802
23.3899	0.755
23.4073	0.715
23.4254	0.691
23.4442	0.651
23.4636	0.634
23.4836	0.602
23.5042	0.577
23.5254	0.561
23.5472	0.544
23.5695	0.527
23.5923	0.511
23.6156	0.494
23.6394	0.485
23.6636	0.476
23.6884	0.460
23.7136	0.451
23.7392	0.442
23.7653	0.425
23.7918	0.416
23.8187	0.407
23.8460	0.398
23.8737	0.390
23.9018	0.381
23.9303	0.380
23.9591	0.371
23.9884	0.362
24.0179	0.353
24.0478	0.344
24.0781	0.343
24.1087	0.334
24.1396	0.333
24.1709	0.324
24.2025	0.316
24.2344	0.315
24.2666	0.306
24.2991	0.305
24.3319	0.296
24.3650	0.295
24.3984	0.000
24.4317	0.000
24.4650	0.000
24.4984	0.000
24.5317	0.000
24.5651	0.000
24.5984	0.000
24.6317	0.000
24.6651	0.000
24.6984	0.000
24.7317	0.000
24.7651	0.000
24.7984	0.000
24.8317	0.000
24.8651	0.000
24.8984	0.000
24.9317	0.000
24.9651	0.000
24.9984	0.000
25.0317	0.000
25.0651	0.000
25.0984	0.000
25.1317	0.000
25.1651	0.000
25.1984	0.000
25.2317	0.000
25.2651	0.000
25.2984	0.000
25.3317	0.000
25.3651	0.000
25.3984	0.000
25.4317	0.000
25.4651	0.000
25.4984	0.000
25.5317	0.000
25.5651	0.000
25.5984	0.000
25.6317	0.000
25.6651	0.000
25.6984	0.000
25.7317	0.000
25.7651	0.000
25.7984	0.000
25.8317	0.000
25.8651	0.000
25.8984	0.000
25.9317	0.000
25.9651	0.000
25.9984	0.000
26.0317	0.000
26.0651	0.000
26.0984	0.000
26.1317	0.000
26.1651	0.000
26.1984	0.000
26.2318	0.000
26.2651	0.000
26.2984	0.000
26.3318	0.000
26.3651	0.000
26.3984	0.000
26.4318	0.000
26.4651	0.000
26.4984	0.000
26.5318	0.000
26.5651	0.000
26.5984	0.000
26.6318	0.000
26.6651	0.000
26.6984	0.000
26.7318	0.000
26.7651	0.000
26.7984	0.000
26.8318	0.000
26.8651	0.000
26.8984	0.000
26.9318	0.000
26.9651	0.000
26.9984	0.000
27.0318	0.000
27.0651	0.000
27.0984	0.000
27.1318	0.000
27.1651	0.000
27.1984	0.000
27.2318	0.000
27.2651	0.000
27.2795	0.000
27.3131	-1.119
27.3455	-1.119
27.3769	-1.119
27.4071	-1.119
27.4362	-1.119
27.4641	-1.119
27.4910	-1.119
27.5167	-1.119
27.5414	-1.119
27.5649	-1.119
27.5872	-1.119
27.6085	-1.119
27.6286	-1.119
27.6477	-1.119
27.6656	-1.119
27.6824	-1.119
27.6980	-1.119
27.7126	-1.119
27.7260	-1.119
27.7383	-1.119
27.7495	-1.119
27.7596	-1.119
27.7685	-1.119
27.7763	-1.119
27.7831	-1.119
27.7887	-1.119
27.7931	-1.119
27.7965	-1.119
27.7987	-1.119
27.7999	-1.119
27.8001	0.000
27.8001	0.000
27.8008	1.300
27.8027	1.300
27.8060	1.300
27.8105	1.300
27.8164	1.300
27.8235	1.300
27.8320	1.300
27.8417	1.300
27.8527	1.225
27.8649	1.100
27.8781	0.999
27.8923	0.913
27.9074	0.850
27.9233	0.802
27.9399	0.755
27.9573	0.715
27.9754	0.691
27.9942	0.651
28.0136	0.634
28.0337	0.602
28.0543	0.577
28.0755	0.561
28.0972	0.544
28.1195	0.527
28.1423	0.511
28.1656	0.494
28.1894	0.485
28.2137	0.476
28.2384	0.460
28.2636	0.451
28.2893	0.442
28.3154	0.425
28.3419	0.416
28.3688	0.407
28.3961	0.398
28.4238	0.390
28.4519	0.381
28.4804	0.380
28.5092	0.371
28.5384	0.362
28.5680	0.353
28.5979	0.344
28.6282	0.343
28.6588	0.334
28.6897	0.333
28.7210	0.324
28.7526	0.316
28.7845	0.315
28.8167	0.306
28.8492	0.305
28.8820	0.296
28.9151	0.295
28.9484	0.000
28.9818	0.000
29.0151	0.000
29.0484	0.000
29.0818	0.000
29.1151	0.000
29.1485	0.000
29.1818	0.000
29.2151	0.000
29.2485	0.000
29.2818	0.000
29.3151	0.000
29.3485	0.000
29.3818	0.000
29.4151	0.000
29.4485	0.000
29.4818	0.000
29.5151	0.000
29.5485	0.000
29.5818	0.000
29.6151	0.000
29.6485	0.000
29.6818	0.000
29.7151	0.000
29.7485	0.000
29.7818	0.000
29.8151	0.000
29.8485	0.000
29.8818	0.000
29.9151	0.000
29.9485	0.000
29.9818	0.000
30.0151	0.000
30.0485	0.000
30.0818	0.000
30.1151	0.000
30.1485	0.000
30.1818	0.000
30.2151	0.000
30.2485	0.000
30.2818	0.000
30.3151	0.000
30.3485	0.000
30.3818	0.000
30.4151	0.000
30.4485	0.000
30.4818	0.000
30.5151	0.000
30.5485	0.000
30.5818	0.000
30.6151	0.000
30.6485	0.000
30.6818	0.000
30.7151	0.000
30.7485	0.000
30.7818	0.000
30.8152	0.000
30.8485	0.000
30.8818	0.000
30.9152	0.000
30.9485	0.000
30.9818	0.000
31.0152	0.000
31.0485	0.000
31.0818	0.000
31.1152	0.000
31.1485	0.000
31.1818	0.000
31.2152	0.000
31.2485	0.000
31.2818	0.000
31.3152	0.000
31.3485	0.000
31.3818	0.000
31.4152	0.000
31.4485	0.000
31.4818	0.000
31.5152	0.000
31.5485	0.000
31.5818	0.000
31.6152	0.000
31.6485	0.000
31.6818	0.000
31.7152	0.000
31.7485	0.000
31.7818	0.000
31.8152	0.000
31.8296	0.000
31.8632	-1.119
31.8956	-1.119
31.9269	-1.119
31.9571	-1.119
31.9862	-1.119
32.0142	-1.119
32.0411	-1.119
32.0668	-1.119
32.0914	-1.119
32.1149	-1.119
32.1373	-1.119
32.1586	-1.119
32.1787	-1.119
32.1977	-1.119
32.2156	-1.119
32.2324	-1.119
32.2481	-1.119
32.2626	-1.119
32.2761	-1.119
32.2884	-1.119
32.2996	-1.119
32.3096	-1.119
32.3186	-1.119
32.3264	-1.119
32.3331	-1.119
32.3387	-1.119
32.3432	-1.119
32.3466	-1.119
32.3488	-1.119
32.3499	-1.119
32.3502	0.000
32.3502	0.000
32.3508	1.300
32.3528	1.300
32.3560	1.300
32.3606	1.300
32.3664	1.300
32.3736	1.300
32.3820	1.300
32.3918	1.300
32.4028	1.225
32.4150	1.100
32.4282	0.999
32.4424	0.913
32.4575	0.850
32.4733	0.802
32.4900	0.755
32.5074	0.715
32.5255	0.691
32.5443	0.651
32.5637	0.634
32.5837	0.602
32.6044	0.577
32.6256	0.561
32.6473	0.544
32.6696	0.527
32.6924	0.511
32.7157	0.494
32.7395	0.485
32.7638	0.476
32.7885	0.460
32.8137	0.451
32.8394	0.442
32.8654	0.425
32.8919	0.416
32.9188	0.407
32.9462	0.398
32.9739	0.390
33.0020	0.381
33.0304	0.380
33.0593	0.371
33.0885	0.362
33.1181	0.353
33.1480	0.344
33.1782	0.343
33.2088	0.334
33.2398	0.333
33.2710	0.324
33.3026	0.316
33.3345	0.315
33.3667	0.306
33.3993	0.305
33.4321	0.296
33.4652	0.295
33.4985	0.000
33.5318	0.000
33.5652	0.000
33.5985	0.000
33.6318	0.000
33.6652	0.000
33.6985	0.000
33.7318	0.000
33.7652	0.000
33.7985	0.000
33.8318	0.000
33.8652	0.000
33.8985	0.000
33.9318	0.000
33.9652	0.000
33.9985	0.000
34.0318	0.000
34.0652	0.000
34.0985	0.000
34.1318	0.000
34.1651	0.000
34.1985	0.000
34.2318	0.000
34.2651	0.000
34.2985	0.000
34.3318	0.000
34.3651	0.000
34.3985	0.000
34.4318	0.000
34.4651	0.000
34.4985	0.000
34.5318	0.000
34.5651	0.000
34.5985	0.000
34.6318	0.000
34.6651	0.000
34.6985	0.000
34.7318	0.000
34.7651	0.000
34.7985	0.000
34.8318	0.000
34.8651	0.000
34.8985	0.000
34.9318	0.000
34.9651	0.000
34.9984	0.000
35.0318	0.000
35.0651	0.000
35.0984	0.000
35.1318	0.000
35.1651	0.000
35.1984	0.000
35.2318	0.000
35.2651	0.000
35.2984	0.000
35.3318	0.000
35.3651	0.000
35.3984	0.000
35.4318	0.000
35.4651	0.000
35.4984	0.000
35.5318	0.000
35.5651	0.000
35.5984	0.000
35.6318	0.000
35.6651	0.000
35.6984	0.000
35.7318	0.000
35.7651	0.000
35.7984	0.000
35.8317	0.000
35.8651	0.000
35.8984	0.000
35.9317	0.000
35.9651	0.000
35.9984	0.000
36.0317	0.000
36.0651	0.000
36.0984	0.000
36.1317	0.000
36.1651	0.000
36.1984	0.000
36.2317	0.000
36.2651	0.000
36.2984	0.000
36.3317	0.000
36.3651	0.000
36.3795	0.000
36.4130	-1.119
36.4455	-1.119
36.4768	-1.119
36.5070	-1.119
36.5361	-1.119
36.5641	-1.119
36.5910	-1.119
36.6167	-1.119
36.6413	-1.119
36.6648	-1.119
36.6872	-1.119
36.7085	-1.119
36.7286	-1.119
36.7476	-1.119
36.7655	-1.119
36.7823	-1.119
36.7980	-1.119
36.8125	-1.119
36.8260	-1.119
36.8383	-1.119
36.8495	-1.119
36.8595	-1.119
36.8685	-1.119
36.8763	-1.119
36.8830	-1.119
36.8886	-1.119
36.8931	-1.119
36.8965	-1.119
36.8987	-1.119
36.8998	-1.119
36.9001	0.000
36.9001	0.000
36.9007	1.300
36.9027	1.300
36.9059	1.300
36.9105	1.300
36.9163	1.300
36.9235	1.300
36.9319	1.300
36.9417	1.300
36.9527	1.225
36.9649	1.100
36.9781	0.999
36.9923	0.913
37.0073	0.850
37.0232	0.802
37.0399	0.755
37.0573	0.715
37.0754	0.691
37.0942	0.651
37.1136	0.634
37.1336	0.602
37.1543	0.577
37.1755	0.561
37.1972	0.544
37.2195	0.527
37.2423	0.511
37.2656	0.494
37.2894	0.485
37.3137	0.476
37.3384	0.460
37.3636	0.451
37.3892	0.442
37.4153	0.425
37.4418	0.416
37.4687	0.407
37.4960	0.398
37.5237	0.390
37.5518	0.381
37.5803	0.380
37.6092	0.371
37.6384	0.362
37.6679	0.353
37.6979	0.344
37.7281	0.343
37.7587	0.334
37.7897	0.333
37.8209	0.324
37.8525	0.316
37.8844	0.315
37.9166	0.306
37.9491	0.305
37.9819	0.296
38.0151	0.295
38.0484	0.000
38.0817	0.000
38.1151	0.000
38.1484	0.000
38.1817	0.000
38.2150	0.000
38.2484	0.000
38.2817	0.000
38.3150	0.000
38.3484	0.000
38.3817	0.000
38.4150	0.000
38.4484	0.000
38.4817	0.000
38.5150	0.000
38.5484	0.000
38.5817	0.000
38.6150	0.000
38.6484	0.000
38.6817	0.000
38.7150	0.000
38.7484	0.000
38.7817	0.000
38.8150	0.000
38.8484	0.000
38.8817	0.000
38.9150	0.000
38.9484	0.000
38.9817	0.000
39.0150	0.000
39.0483	0.000
39.0817	0.000
39.1150	0.000
39.1483	0.000
39.1817	0.000
39.2150	0.000
39.2483	0.000
39.2817	0.000
39.3150	0.000
39.3483	0.000
39.3817	0.000
39.4150	0.000
39.4483	0.000
39.4817	0.000
39.5150	0.000
39.5483	0.000
39.5817	0.000
39.6150	0.000
39.6483	0.000
39.6817	0.000
39.7150	0.000
39.7483	0.000
39.7817	0.000
39.8150	0.000
39.8483	0.000
39.8816	0.000
39.9150	0.000
39.9483	0.000
39.9816	0.000
40.0150	0.000
40.0483	0.000
40.0816	0.000
40.1150	0.000
40.1483	0.000
40.1816	0.000
40.2150	0.000
40.2483	0.000
40.2816	0.000
40.3150	0.000
40.3483	0.000
40.3816	0.000
40.4150	0.000
40.4483	0.000
40.4816	0.000
40.5150	0.000
40.5483	0.000
40.5816	0.000
40.6150	0.000
40.6483	0.000
40.6816	0.000
40.7150	0.000
40.7483	0.000
40.7816	0.000
40.8149	0.000
40.8483	0.000
40.8816	0.000
40.9149	0.000
40.9294	0.000
40.9629	-1.119
40.9954	-1.119
41.0267	-1.119
41.0569	-1.119
41.0860	-1.119
41.1140	-1.119
41.1408	-1.119
41.1666	-1.119
41.1912	-1.119
41.2147	-1.119
41.2371	-1.119
41.2583	-1.119
41.2785	-1.119
41.2975	-1.119
41.3154	-1.119
41.3322	-1.119
41.3479	-1.119
41.3624	-1.119
41.3758	-1.119
41.3881	-1.119
41.3993	-1.119
41.4094	-1.119
41.4184	-1.119
41.4262	-1.119
41.4329	-1.119
41.4385	-1.119
41.4430	-1.119
41.4463	-1.119
41.4486	-1.119
41.4497	-1.119
41.4500	0.000
41.4500	0.000
41.4500	0.000
