# Supplementary material for: OpenTrack simulation model files and output dataset for a copenhagen suburban railway
Source: Data Brief. 2019 Apr 28;25:103952. doi: 10.1016/j.dib.2019.103952 (PMC6562172; doi:10.1016/j.dib.2019.103952)
Supplement: Supplementary file 2 — Multimedia component 2 [file mmc2.zip › Data files submitted/Test Generic for TRC/output/OT_116.at]

//
// File: C:\OpenTrack\Test Generic for TRC\output/OT_116.at
//
// Produced by OpenTrack: Fri Dec 14 17:13:00 2018
// Acceleration/Time of Course: 116
// Desc.: Stopping Follow
// Train: Regio:A SA ( 83 m; 123 t ) (83 m / 123 t)
// Train Speedtype: Reihe R
// Itineraries: 1: Home STA1 to end
// Scenario:  Adh. Outside: good / Adh. Tunnel: good / Delay: 5 / Global Perf.: 100.0 % / Course on Time Perf.: 100.0 % / Course Delay Perf.: 100.0 % / Step: 1.0 s / Time: 12:00:00 - 13:30:00
//
// Type    : OT_TimeXPlot
// Desc.   : OT_at
// x-Legend: [s]
// y-Legend: [m/s^2]
//
44643.00	0.000
44673.00	0.000
44674.00	1.300
44675.00	1.300
44676.00	1.300
44677.00	1.300
44678.00	1.300
44679.00	1.300
44680.00	1.300
44681.00	1.300
44682.00	1.225
44683.00	1.100
44684.00	0.999
44685.00	0.913
44686.00	0.850
44687.00	0.802
44688.00	0.755
44689.00	0.715
44690.00	0.691
44691.00	0.651
44692.00	0.634
44693.00	0.602
44694.00	0.577
44695.00	0.561
44696.00	0.544
44697.00	0.527
44698.00	0.511
44699.00	0.494
44700.00	0.485
44701.00	0.476
44702.00	0.460
44703.00	0.451
44704.00	0.442
44705.00	0.425
44706.00	0.416
44707.00	0.407
44708.00	0.398
44709.00	0.390
44710.00	0.381
44711.00	0.380
44712.00	0.371
44713.00	0.362
44714.00	0.353
44715.00	0.344
44716.00	0.343
44717.00	0.334
44718.00	0.333
44719.00	0.324
44720.00	0.316
44721.00	0.315
44722.00	0.306
44723.00	0.305
44724.00	0.296
44725.00	0.295
44726.00	0.000
44727.00	0.000
44728.00	0.000
44729.00	0.000
44730.00	0.000
44731.00	0.000
44732.00	0.000
44733.00	0.000
44734.00	0.000
44735.00	0.000
44736.00	0.000
44737.00	0.000
44738.00	0.000
44739.00	0.000
44740.00	0.000
44741.00	0.000
44742.00	0.000
44743.00	0.000
44744.00	0.000
44745.00	0.000
44746.00	0.000
44747.00	0.000
44748.00	0.000
44749.00	0.000
44750.00	0.000
44751.00	0.000
44752.00	0.000
44753.00	0.000
44754.00	0.000
44755.00	0.000
44756.00	0.000
44757.00	0.000
44758.00	0.000
44759.00	0.000
44760.00	0.000
44761.00	0.000
44762.00	0.000
44763.00	0.000
44764.00	0.000
44765.00	0.000
44766.00	0.000
44767.00	0.000
44768.00	0.000
44769.00	0.000
44770.00	0.000
44771.00	0.000
44772.00	0.000
44773.00	0.000
44774.00	0.000
44775.00	0.000
44776.00	0.000
44777.00	0.000
44778.00	0.000
44779.00	0.000
44780.00	0.000
44781.00	0.000
44782.00	0.000
44783.00	0.000
44784.00	0.000
44785.00	0.000
44786.00	0.000
44787.00	0.000
44788.00	0.000
44789.00	0.000
44790.00	0.000
44791.00	0.000
44792.00	0.000
44793.00	0.000
44794.00	0.000
44795.00	0.000
44796.00	0.000
44797.00	0.000
44798.00	0.000
44799.00	0.000
44800.00	0.000
44801.00	0.000
44802.00	0.000
44803.00	0.000
44804.00	0.000
44805.00	0.000
44806.00	0.000
44807.00	0.000
44808.00	0.000
44809.00	0.000
44810.00	0.000
44811.00	0.000
44812.00	0.000
44813.00	0.000
44814.00	0.000
44815.00	0.000
44816.00	0.000
44817.00	0.000
44818.00	0.000
44819.00	0.000
44820.00	0.000
44821.00	0.000
44822.00	0.000
44823.00	0.000
44824.00	0.000
44825.00	0.000
44826.00	0.000
44827.00	0.000
44828.00	0.000
44829.00	-1.119
44830.00	-1.119
44831.00	-1.119
44832.00	-1.119
44833.00	-1.119
44834.00	-1.119
44835.00	-1.119
44836.00	-1.119
44837.00	-1.119
44838.00	-1.119
44839.00	-1.119
44840.00	-1.119
44841.00	-1.119
44842.00	-1.119
44843.00	-1.119
44844.00	-1.119
44845.00	-1.119
44846.00	-1.119
44847.00	-1.119
44848.00	-1.119
44849.00	-1.119
44850.00	-1.119
44851.00	-1.119
44852.00	-1.119
44853.00	-1.119
44854.00	-1.119
44855.00	-1.119
44856.00	-1.119
44857.00	-1.119
44858.00	-1.119
44859.00	0.000
44949.00	0.000
44950.00	1.300
44951.00	1.300
44952.00	1.300
44953.00	1.300
44954.00	1.300
44955.00	1.300
44956.00	1.300
44957.00	1.300
44958.00	1.225
44959.00	1.100
44960.00	0.999
44961.00	0.913
44962.00	0.850
44963.00	0.802
44964.00	0.755
44965.00	0.715
44966.00	0.691
44967.00	0.651
44968.00	0.634
44969.00	0.602
44970.00	0.577
44971.00	0.561
44972.00	0.544
44973.00	0.527
44974.00	0.511
44975.00	0.494
44976.00	0.485
44977.00	0.476
44978.00	0.460
44979.00	0.451
44980.00	0.442
44981.00	0.425
44982.00	0.416
44983.00	0.407
44984.00	0.398
44985.00	0.390
44986.00	0.381
44987.00	0.380
44988.00	0.371
44989.00	0.362
44990.00	0.353
44991.00	0.344
44992.00	0.343
44993.00	0.334
44994.00	0.333
44995.00	0.324
44996.00	0.316
44997.00	0.315
44998.00	0.306
44999.00	0.305
45000.00	0.296
45001.00	0.295
45002.00	0.000
45003.00	0.000
45004.00	0.000
45005.00	0.000
45006.00	0.000
45007.00	0.000
45008.00	0.000
45009.00	0.000
45010.00	0.000
45011.00	0.000
45012.00	0.000
45013.00	0.000
45014.00	0.000
45015.00	0.000
45016.00	0.000
45017.00	0.000
45018.00	0.000
45019.00	0.000
45020.00	0.000
45021.00	0.000
45022.00	0.000
45023.00	0.000
45024.00	0.000
45025.00	0.000
45026.00	0.000
45027.00	0.000
45028.00	0.000
45029.00	0.000
45030.00	0.000
45031.00	0.000
45032.00	0.000
45033.00	0.000
45034.00	0.000
45035.00	0.000
45036.00	0.000
45037.00	0.000
45038.00	0.000
45039.00	0.000
45040.00	0.000
45041.00	0.000
45042.00	0.000
45043.00	0.000
45044.00	0.000
45045.00	0.000
45046.00	0.000
45047.00	0.000
45048.00	0.000
45049.00	0.000
45050.00	0.000
45051.00	0.000
45052.00	0.000
45053.00	0.000
45054.00	0.000
45055.00	0.000
45056.00	0.000
45057.00	0.000
45058.00	0.000
45059.00	0.000
45060.00	0.000
45061.00	0.000
45062.00	0.000
45063.00	0.000
45064.00	0.000
45065.00	0.000
45066.00	0.000
45067.00	0.000
45068.00	0.000
45069.00	0.000
45070.00	0.000
45071.00	0.000
45072.00	0.000
45073.00	0.000
45074.00	0.000
45075.00	0.000
45076.00	0.000
45077.00	0.000
45078.00	0.000
45079.00	0.000
45080.00	0.000
45081.00	0.000
45082.00	0.000
45083.00	0.000
45084.00	0.000
45085.00	0.000
45086.00	0.000
45087.00	0.000
45088.00	0.000
45089.00	0.000
45090.00	-1.119
45091.00	-1.119
45092.00	-1.119
45093.00	-1.119
45094.00	-1.119
45095.00	-1.119
45096.00	-1.119
45097.00	-1.119
45098.00	-1.119
45099.00	-1.119
45100.00	-1.119
45101.00	-1.119
45102.00	-1.119
45103.00	-1.119
45104.00	-1.119
45105.00	-1.119
45106.00	-1.119
45107.00	-1.119
45108.00	-1.119
45109.00	-1.119
45110.00	-1.119
45111.00	-1.119
45112.00	-1.119
45113.00	-1.119
45114.00	-1.119
45115.00	-1.119
45116.00	-1.119
45117.00	-1.119
45118.00	-1.119
45119.00	-1.119
45120.00	0.000
45210.00	0.000
45211.00	1.300
45212.00	1.300
45213.00	1.300
45214.00	1.300
45215.00	1.300
45216.00	1.300
45217.00	1.300
45218.00	1.300
45219.00	1.225
45220.00	1.100
45221.00	0.999
45222.00	0.913
45223.00	0.850
45224.00	0.802
45225.00	0.755
45226.00	0.715
45227.00	0.691
45228.00	0.651
45229.00	0.634
45230.00	0.602
45231.00	0.577
45232.00	0.561
45233.00	0.544
45234.00	0.527
45235.00	0.511
45236.00	0.494
45237.00	0.485
45238.00	0.476
45239.00	0.460
45240.00	0.451
45241.00	0.442
45242.00	0.425
45243.00	0.416
45244.00	0.407
45245.00	0.398
45246.00	0.390
45247.00	0.381
45248.00	0.380
45249.00	0.371
45250.00	0.362
45251.00	0.353
45252.00	0.344
45253.00	0.343
45254.00	0.334
45255.00	0.333
45256.00	0.324
45257.00	0.316
45258.00	0.315
45259.00	0.306
45260.00	0.305
45261.00	0.296
45262.00	0.295
45263.00	0.000
45264.00	0.000
45265.00	0.000
45266.00	0.000
45267.00	0.000
45268.00	0.000
45269.00	0.000
45270.00	0.000
45271.00	0.000
45272.00	0.000
45273.00	0.000
45274.00	0.000
45275.00	0.000
45276.00	0.000
45277.00	0.000
45278.00	0.000
45279.00	0.000
45280.00	0.000
45281.00	0.000
45282.00	0.000
45283.00	0.000
45284.00	0.000
45285.00	0.000
45286.00	0.000
45287.00	0.000
45288.00	0.000
45289.00	0.000
45290.00	0.000
45291.00	0.000
45292.00	0.000
45293.00	0.000
45294.00	0.000
45295.00	0.000
45296.00	0.000
45297.00	0.000
45298.00	0.000
45299.00	0.000
45300.00	0.000
45301.00	0.000
45302.00	0.000
45303.00	0.000
45304.00	0.000
45305.00	0.000
45306.00	0.000
45307.00	0.000
45308.00	0.000
45309.00	0.000
45310.00	0.000
45311.00	0.000
45312.00	0.000
45313.00	0.000
45314.00	0.000
45315.00	0.000
45316.00	0.000
45317.00	0.000
45318.00	0.000
45319.00	0.000
45320.00	0.000
45321.00	0.000
45322.00	0.000
45323.00	0.000
45324.00	0.000
45325.00	0.000
45326.00	0.000
45327.00	0.000
45328.00	0.000
45329.00	0.000
45330.00	0.000
45331.00	0.000
45332.00	0.000
45333.00	0.000
45334.00	0.000
45335.00	0.000
45336.00	0.000
45337.00	0.000
45338.00	0.000
45339.00	0.000
45340.00	0.000
45341.00	0.000
45342.00	0.000
45343.00	0.000
45344.00	0.000
45345.00	0.000
45346.00	0.000
45347.00	0.000
45348.00	0.000
45349.00	0.000
45350.00	0.000
45351.00	-1.119
45352.00	-1.119
45353.00	-1.119
45354.00	-1.119
45355.00	-1.119
45356.00	-1.119
45357.00	-1.119
45358.00	-1.119
45359.00	-1.119
45360.00	-1.119
45361.00	-1.119
45362.00	-1.119
45363.00	-1.119
45364.00	-1.119
45365.00	-1.119
45366.00	-1.119
45367.00	-1.119
45368.00	-1.119
45369.00	-1.119
45370.00	-1.119
45371.00	-1.119
45372.00	-1.119
45373.00	-1.119
45374.00	-1.119
45375.00	-1.119
45376.00	-1.119
45377.00	-1.119
45378.00	-1.119
45379.00	-1.119
45380.00	-1.119
45381.00	0.000
45471.00	0.000
45472.00	1.300
45473.00	1.300
45474.00	1.300
45475.00	1.300
45476.00	1.300
45477.00	1.300
45478.00	1.300
45479.00	1.300
45480.00	1.225
45481.00	1.100
45482.00	0.999
45483.00	0.913
45484.00	0.850
45485.00	0.802
45486.00	0.755
45487.00	0.715
45488.00	0.691
45489.00	0.651
45490.00	0.634
45491.00	0.602
45492.00	0.577
45493.00	0.561
45494.00	0.544
45495.00	0.527
45496.00	0.511
45497.00	0.494
45498.00	0.485
45499.00	0.476
45500.00	0.460
45501.00	0.451
45502.00	0.442
45503.00	0.425
45504.00	0.416
45505.00	0.407
45506.00	0.398
45507.00	0.390
45508.00	0.381
45509.00	0.380
45510.00	0.371
45511.00	0.362
45512.00	0.353
45513.00	0.344
45514.00	0.343
45515.00	0.334
45516.00	0.333
45517.00	0.324
45518.00	0.316
45519.00	0.315
45520.00	0.306
45521.00	0.305
45522.00	0.296
45523.00	0.295
45524.00	0.000
45525.00	0.000
45526.00	0.000
45527.00	0.000
45528.00	0.000
45529.00	0.000
45530.00	0.000
45531.00	0.000
45532.00	0.000
45533.00	0.000
45534.00	0.000
45535.00	0.000
45536.00	0.000
45537.00	0.000
45538.00	0.000
45539.00	0.000
45540.00	0.000
45541.00	0.000
45542.00	0.000
45543.00	0.000
45544.00	0.000
45545.00	0.000
45546.00	0.000
45547.00	0.000
45548.00	0.000
45549.00	0.000
45550.00	0.000
45551.00	0.000
45552.00	0.000
45553.00	0.000
45554.00	0.000
45555.00	0.000
45556.00	0.000
45557.00	0.000
45558.00	0.000
45559.00	0.000
45560.00	0.000
45561.00	0.000
45562.00	0.000
45563.00	0.000
45564.00	0.000
45565.00	0.000
45566.00	0.000
45567.00	0.000
45568.00	0.000
45569.00	0.000
45570.00	0.000
45571.00	0.000
45572.00	0.000
45573.00	0.000
45574.00	0.000
45575.00	0.000
45576.00	0.000
45577.00	0.000
45578.00	0.000
45579.00	0.000
45580.00	0.000
45581.00	0.000
45582.00	0.000
45583.00	0.000
45584.00	0.000
45585.00	0.000
45586.00	0.000
45587.00	0.000
45588.00	0.000
45589.00	0.000
45590.00	0.000
45591.00	0.000
45592.00	0.000
45593.00	0.000
45594.00	0.000
45595.00	0.000
45596.00	0.000
45597.00	0.000
45598.00	0.000
45599.00	0.000
45600.00	0.000
45601.00	0.000
45602.00	0.000
45603.00	0.000
45604.00	0.000
45605.00	0.000
45606.00	0.000
45607.00	0.000
45608.00	0.000
45609.00	0.000
45610.00	0.000
45611.00	0.000
45612.00	-1.119
45613.00	-1.119
45614.00	-1.119
45615.00	-1.119
45616.00	-1.119
45617.00	-1.119
45618.00	-1.119
45619.00	-1.119
45620.00	-1.119
45621.00	-1.119
45622.00	-1.119
45623.00	-1.119
45624.00	-1.119
45625.00	-1.119
45626.00	-1.119
45627.00	-1.119
45628.00	-1.119
45629.00	-1.119
45630.00	-1.119
45631.00	-1.119
45632.00	-1.119
45633.00	-1.119
45634.00	-1.119
45635.00	-1.119
45636.00	-1.119
45637.00	-1.119
45638.00	-1.119
45639.00	-1.119
45640.00	-1.119
45641.00	-1.119
45642.00	0.000
45732.00	0.000
45733.00	1.300
45734.00	1.300
45735.00	1.300
45736.00	1.300
45737.00	1.300
45738.00	1.300
45739.00	1.300
45740.00	1.300
45741.00	1.225
45742.00	1.100
45743.00	0.999
45744.00	0.913
45745.00	0.850
45746.00	0.802
45747.00	0.755
45748.00	0.715
45749.00	0.691
45750.00	0.651
45751.00	0.634
45752.00	0.602
45753.00	0.577
45754.00	0.561
45755.00	0.544
45756.00	0.527
45757.00	0.511
45758.00	0.494
45759.00	0.485
45760.00	0.476
45761.00	0.460
45762.00	0.451
45763.00	0.442
45764.00	0.425
45765.00	0.416
45766.00	0.407
45767.00	0.398
45768.00	0.390
45769.00	0.381
45770.00	0.380
45771.00	0.371
45772.00	0.362
45773.00	0.353
45774.00	0.344
45775.00	0.343
45776.00	0.334
45777.00	0.333
45778.00	0.324
45779.00	0.316
45780.00	0.315
45781.00	0.306
45782.00	0.305
45783.00	0.296
45784.00	0.295
45785.00	0.000
45786.00	0.000
45787.00	0.000
45788.00	0.000
45789.00	0.000
45790.00	0.000
45791.00	0.000
45792.00	0.000
45793.00	0.000
45794.00	0.000
45795.00	0.000
45796.00	0.000
45797.00	0.000
45798.00	0.000
45799.00	0.000
45800.00	0.000
45801.00	0.000
45802.00	0.000
45803.00	0.000
45804.00	0.000
45805.00	0.000
45806.00	0.000
45807.00	0.000
45808.00	0.000
45809.00	0.000
45810.00	0.000
45811.00	0.000
45812.00	0.000
45813.00	0.000
45814.00	0.000
45815.00	0.000
45816.00	0.000
45817.00	0.000
45818.00	0.000
45819.00	0.000
45820.00	0.000
45821.00	0.000
45822.00	0.000
45823.00	0.000
45824.00	0.000
45825.00	0.000
45826.00	0.000
45827.00	0.000
45828.00	0.000
45829.00	0.000
45830.00	0.000
45831.00	0.000
45832.00	0.000
45833.00	0.000
45834.00	0.000
45835.00	0.000
45836.00	0.000
45837.00	0.000
45838.00	0.000
45839.00	0.000
45840.00	0.000
45841.00	0.000
45842.00	0.000
45843.00	0.000
45844.00	0.000
45845.00	0.000
45846.00	0.000
45847.00	0.000
45848.00	0.000
45849.00	0.000
45850.00	0.000
45851.00	0.000
45852.00	0.000
45853.00	0.000
45854.00	0.000
45855.00	0.000
45856.00	0.000
45857.00	0.000
45858.00	0.000
45859.00	0.000
45860.00	0.000
45861.00	0.000
45862.00	0.000
45863.00	0.000
45864.00	0.000
45865.00	0.000
45866.00	0.000
45867.00	0.000
45868.00	0.000
45869.00	0.000
45870.00	0.000
45871.00	0.000
45872.00	0.000
45873.00	-1.119
45874.00	-1.119
45875.00	-1.119
45876.00	-1.119
45877.00	-1.119
45878.00	-1.119
45879.00	-1.119
45880.00	-1.119
45881.00	-1.119
45882.00	-1.119
45883.00	-1.119
45884.00	-1.119
45885.00	-1.119
45886.00	-1.119
45887.00	-1.119
45888.00	-1.119
45889.00	-1.119
45890.00	-1.119
45891.00	-1.119
45892.00	-1.119
45893.00	-1.119
45894.00	-1.119
45895.00	-1.119
45896.00	-1.119
45897.00	-1.119
45898.00	-1.119
45899.00	-1.119
45900.00	-1.119
45901.00	-1.119
45902.00	-1.119
45903.00	0.000
45993.00	0.000
45994.00	1.300
45995.00	1.300
45996.00	1.300
45997.00	1.300
45998.00	1.300
45999.00	1.300
46000.00	1.300
46001.00	1.300
46002.00	1.225
46003.00	1.100
46004.00	0.999
46005.00	0.913
46006.00	0.850
46007.00	0.802
46008.00	0.755
46009.00	0.715
46010.00	0.691
46011.00	0.651
46012.00	0.634
46013.00	0.602
46014.00	0.577
46015.00	0.561
46016.00	0.544
46017.00	0.527
46018.00	0.511
46019.00	0.494
46020.00	0.485
46021.00	0.476
46022.00	0.460
46023.00	0.451
46024.00	0.442
46025.00	0.425
46026.00	0.416
46027.00	0.407
46028.00	0.398
46029.00	0.390
46030.00	0.381
46031.00	0.380
46032.00	0.371
46033.00	0.362
46034.00	0.353
46035.00	0.344
46036.00	0.343
46037.00	0.334
46038.00	0.333
46039.00	0.324
46040.00	0.316
46041.00	0.315
46042.00	0.306
46043.00	0.305
46044.00	0.296
46045.00	0.295
46046.00	0.000
46047.00	0.000
46048.00	0.000
46049.00	0.000
46050.00	0.000
46051.00	0.000
46052.00	0.000
46053.00	0.000
46054.00	0.000
46055.00	0.000
46056.00	0.000
46057.00	0.000
46058.00	0.000
46059.00	0.000
46060.00	0.000
46061.00	0.000
46062.00	0.000
46063.00	0.000
46064.00	0.000
46065.00	0.000
46066.00	0.000
46067.00	0.000
46068.00	0.000
46069.00	0.000
46070.00	0.000
46071.00	0.000
46072.00	0.000
46073.00	0.000
46074.00	0.000
46075.00	0.000
46076.00	0.000
46077.00	0.000
46078.00	0.000
46079.00	0.000
46080.00	0.000
46081.00	0.000
46082.00	0.000
46083.00	0.000
46084.00	0.000
46085.00	0.000
46086.00	0.000
46087.00	0.000
46088.00	0.000
46089.00	0.000
46090.00	0.000
46091.00	0.000
46092.00	0.000
46093.00	0.000
46094.00	0.000
46095.00	0.000
46096.00	0.000
46097.00	0.000
46098.00	0.000
46099.00	0.000
46100.00	0.000
46101.00	0.000
46102.00	0.000
46103.00	0.000
46104.00	0.000
46105.00	0.000
46106.00	0.000
46107.00	0.000
46108.00	0.000
46109.00	0.000
46110.00	0.000
46111.00	0.000
46112.00	0.000
46113.00	0.000
46114.00	0.000
46115.00	0.000
46116.00	0.000
46117.00	0.000
46118.00	0.000
46119.00	0.000
46120.00	0.000
46121.00	0.000
46122.00	0.000
46123.00	0.000
46124.00	0.000
46125.00	0.000
46126.00	0.000
46127.00	0.000
46128.00	0.000
46129.00	0.000
46130.00	0.000
46131.00	0.000
46132.00	0.000
46133.00	0.000
46134.00	-1.119
46135.00	-1.119
46136.00	-1.119
46137.00	-1.119
46138.00	-1.119
46139.00	-1.119
46140.00	-1.119
46141.00	-1.119
46142.00	-1.119
46143.00	-1.119
46144.00	-1.119
46145.00	-1.119
46146.00	-1.119
46147.00	-1.119
46148.00	-1.119
46149.00	-1.119
46150.00	-1.119
46151.00	-1.119
46152.00	-1.119
46153.00	-1.119
46154.00	-1.119
46155.00	-1.119
46156.00	-1.119
46157.00	-1.119
46158.00	-1.119
46159.00	-1.119
46160.00	-1.119
46161.00	-1.119
46162.00	-1.119
46163.00	-1.119
46164.00	0.000
46254.00	0.000
46255.00	1.300
46256.00	1.300
46257.00	1.300
46258.00	1.300
46259.00	1.300
46260.00	1.300
46261.00	1.300
46262.00	1.300
46263.00	1.225
46264.00	1.100
46265.00	0.999
46266.00	0.913
46267.00	0.850
46268.00	0.802
46269.00	0.755
46270.00	0.715
46271.00	0.691
46272.00	0.651
46273.00	0.634
46274.00	0.602
46275.00	0.577
46276.00	0.561
46277.00	0.544
46278.00	0.527
46279.00	0.511
46280.00	0.494
46281.00	0.485
46282.00	0.476
46283.00	0.460
46284.00	0.451
46285.00	0.442
46286.00	0.425
46287.00	0.416
46288.00	0.407
46289.00	0.398
46290.00	0.390
46291.00	0.381
46292.00	0.380
46293.00	0.371
46294.00	0.362
46295.00	0.353
46296.00	0.344
46297.00	0.343
46298.00	0.334
46299.00	0.333
46300.00	0.324
46301.00	0.316
46302.00	0.315
46303.00	0.306
46304.00	0.305
46305.00	0.296
46306.00	0.295
46307.00	0.000
46308.00	0.000
46309.00	0.000
46310.00	0.000
46311.00	0.000
46312.00	0.000
46313.00	0.000
46314.00	0.000
46315.00	0.000
46316.00	0.000
46317.00	0.000
46318.00	0.000
46319.00	0.000
46320.00	0.000
46321.00	0.000
46322.00	0.000
46323.00	0.000
46324.00	0.000
46325.00	0.000
46326.00	0.000
46327.00	0.000
46328.00	0.000
46329.00	0.000
46330.00	0.000
46331.00	0.000
46332.00	0.000
46333.00	0.000
46334.00	0.000
46335.00	0.000
46336.00	0.000
46337.00	0.000
46338.00	0.000
46339.00	0.000
46340.00	0.000
46341.00	0.000
46342.00	0.000
46343.00	0.000
46344.00	0.000
46345.00	0.000
46346.00	0.000
46347.00	0.000
46348.00	0.000
46349.00	0.000
46350.00	0.000
46351.00	0.000
46352.00	0.000
46353.00	0.000
46354.00	0.000
46355.00	0.000
46356.00	0.000
46357.00	0.000
46358.00	0.000
46359.00	0.000
46360.00	0.000
46361.00	0.000
46362.00	0.000
46363.00	0.000
46364.00	0.000
46365.00	0.000
46366.00	0.000
46367.00	0.000
46368.00	0.000
46369.00	0.000
46370.00	0.000
46371.00	0.000
46372.00	0.000
46373.00	0.000
46374.00	0.000
46375.00	0.000
46376.00	0.000
46377.00	0.000
46378.00	0.000
46379.00	0.000
46380.00	0.000
46381.00	0.000
46382.00	0.000
46383.00	0.000
46384.00	0.000
46385.00	0.000
46386.00	0.000
46387.00	0.000
46388.00	0.000
46389.00	0.000
46390.00	0.000
46391.00	0.000
46392.00	0.000
46393.00	0.000
46394.00	0.000
46395.00	-1.119
46396.00	-1.119
46397.00	-1.119
46398.00	-1.119
46399.00	-1.119
46400.00	-1.119
46401.00	-1.119
46402.00	-1.119
46403.00	-1.119
46404.00	-1.119
46405.00	-1.119
46406.00	-1.119
46407.00	-1.119
46408.00	-1.119
46409.00	-1.119
46410.00	-1.119
46411.00	-1.119
46412.00	-1.119
46413.00	-1.119
46414.00	-1.119
46415.00	-1.119
46416.00	-1.119
46417.00	-1.119
46418.00	-1.119
46419.00	-1.119
46420.00	-1.119
46421.00	-1.119
46422.00	-1.119
46423.00	-1.119
46424.00	-1.119
46425.00	0.000
46515.00	0.000
46516.00	1.300
46517.00	1.300
46518.00	1.300
46519.00	1.300
46520.00	1.300
46521.00	1.300
46522.00	1.300
46523.00	1.300
46524.00	1.225
46525.00	1.100
46526.00	0.999
46527.00	0.913
46528.00	0.850
46529.00	0.802
46530.00	0.755
46531.00	0.715
46532.00	0.691
46533.00	0.651
46534.00	0.634
46535.00	0.602
46536.00	0.577
46537.00	0.561
46538.00	0.544
46539.00	0.527
46540.00	0.511
46541.00	0.494
46542.00	0.485
46543.00	0.476
46544.00	0.460
46545.00	0.451
46546.00	0.442
46547.00	0.425
46548.00	0.416
46549.00	0.407
46550.00	0.398
46551.00	0.390
46552.00	0.381
46553.00	0.380
46554.00	0.371
46555.00	0.362
46556.00	0.353
46557.00	0.344
46558.00	0.343
46559.00	0.334
46560.00	0.333
46561.00	0.324
46562.00	0.316
46563.00	0.315
46564.00	0.306
46565.00	0.305
46566.00	0.296
46567.00	0.295
46568.00	0.000
46569.00	0.000
46570.00	0.000
46571.00	0.000
46572.00	0.000
46573.00	0.000
46574.00	0.000
46575.00	0.000
46576.00	0.000
46577.00	0.000
46578.00	0.000
46579.00	0.000
46580.00	0.000
46581.00	0.000
46582.00	0.000
46583.00	0.000
46584.00	0.000
46585.00	0.000
46586.00	0.000
46587.00	0.000
46588.00	0.000
46589.00	0.000
46590.00	0.000
46591.00	0.000
46592.00	0.000
46593.00	0.000
46594.00	0.000
46595.00	0.000
46596.00	0.000
46597.00	0.000
46598.00	0.000
46599.00	0.000
46600.00	0.000
46601.00	0.000
46602.00	0.000
46603.00	0.000
46604.00	0.000
46605.00	0.000
46606.00	0.000
46607.00	0.000
46608.00	0.000
46609.00	0.000
46610.00	0.000
46611.00	0.000
46612.00	0.000
46613.00	0.000
46614.00	0.000
46615.00	0.000
46616.00	0.000
46617.00	0.000
46618.00	0.000
46619.00	0.000
46620.00	0.000
46621.00	0.000
46622.00	0.000
46623.00	0.000
46624.00	0.000
46625.00	0.000
46626.00	0.000
46627.00	0.000
46628.00	0.000
46629.00	0.000
46630.00	0.000
46631.00	0.000
46632.00	0.000
46633.00	0.000
46634.00	0.000
46635.00	0.000
46636.00	0.000
46637.00	0.000
46638.00	0.000
46639.00	0.000
46640.00	0.000
46641.00	0.000
46642.00	0.000
46643.00	0.000
46644.00	0.000
46645.00	0.000
46646.00	0.000
46647.00	0.000
46648.00	0.000
46649.00	0.000
46650.00	0.000
46651.00	0.000
46652.00	0.000
46653.00	0.000
46654.00	0.000
46655.00	0.000
46656.00	-1.119
46657.00	-1.119
46658.00	-1.119
46659.00	-1.119
46660.00	-1.119
46661.00	-1.119
46662.00	-1.119
46663.00	-1.119
46664.00	-1.119
46665.00	-1.119
46666.00	-1.119
46667.00	-1.119
46668.00	-1.119
46669.00	-1.119
46670.00	-1.119
46671.00	-1.119
46672.00	-1.119
46673.00	-1.119
46674.00	-1.119
46675.00	-1.119
46676.00	-1.119
46677.00	-1.119
46678.00	-1.119
46679.00	-1.119
46680.00	-1.119
46681.00	-1.119
46682.00	-1.119
46683.00	-1.119
46684.00	-1.119
46685.00	-1.119
46686.00	0.000
46776.00	0.000
46777.00	1.300
46778.00	1.300
46779.00	1.300
46780.00	1.300
46781.00	1.300
46782.00	1.300
46783.00	1.300
46784.00	1.300
46785.00	1.225
46786.00	1.100
46787.00	0.999
46788.00	0.913
46789.00	0.850
46790.00	0.802
46791.00	0.755
46792.00	0.715
46793.00	0.691
46794.00	0.651
46795.00	0.634
46796.00	0.602
46797.00	0.577
46798.00	0.561
46799.00	0.544
46800.00	0.527
46801.00	0.511
46802.00	0.494
46803.00	0.485
46804.00	0.476
46805.00	0.460
46806.00	0.451
46807.00	0.442
46808.00	0.425
46809.00	0.416
46810.00	0.407
46811.00	0.398
46812.00	0.390
46813.00	0.381
46814.00	0.380
46815.00	0.371
46816.00	0.362
46817.00	0.353
46818.00	0.344
46819.00	0.343
46820.00	0.334
46821.00	0.333
46822.00	0.324
46823.00	0.316
46824.00	0.315
46825.00	0.306
46826.00	0.305
46827.00	0.296
46828.00	0.295
46829.00	0.000
46830.00	0.000
46831.00	0.000
46832.00	0.000
46833.00	0.000
46834.00	0.000
46835.00	0.000
46836.00	0.000
46837.00	0.000
46838.00	0.000
46839.00	0.000
46840.00	0.000
46841.00	0.000
46842.00	0.000
46843.00	0.000
46844.00	0.000
46845.00	0.000
46846.00	0.000
46847.00	0.000
46848.00	0.000
46849.00	0.000
46850.00	0.000
46851.00	0.000
46852.00	0.000
46853.00	0.000
46854.00	0.000
46855.00	0.000
46856.00	0.000
46857.00	0.000
46858.00	0.000
46859.00	0.000
46860.00	0.000
46861.00	0.000
46862.00	0.000
46863.00	0.000
46864.00	0.000
46865.00	0.000
46866.00	0.000
46867.00	0.000
46868.00	0.000
46869.00	0.000
46870.00	0.000
46871.00	0.000
46872.00	0.000
46873.00	0.000
46874.00	0.000
46875.00	0.000
46876.00	0.000
46877.00	0.000
46878.00	0.000
46879.00	0.000
46880.00	0.000
46881.00	0.000
46882.00	0.000
46883.00	0.000
46884.00	0.000
46885.00	0.000
46886.00	0.000
46887.00	0.000
46888.00	0.000
46889.00	0.000
46890.00	0.000
46891.00	0.000
46892.00	0.000
46893.00	0.000
46894.00	0.000
46895.00	0.000
46896.00	0.000
46897.00	0.000
46898.00	0.000
46899.00	0.000
46900.00	0.000
46901.00	0.000
46902.00	0.000
46903.00	0.000
46904.00	0.000
46905.00	0.000
46906.00	0.000
46907.00	0.000
46908.00	0.000
46909.00	0.000
46910.00	0.000
46911.00	0.000
46912.00	0.000
46913.00	0.000
46914.00	0.000
46915.00	0.000
46916.00	0.000
46917.00	-1.119
46918.00	-1.119
46919.00	-1.119
46920.00	-1.119
46921.00	-1.119
46922.00	-1.119
46923.00	-1.119
46924.00	-1.119
46925.00	-1.119
46926.00	-1.119
46927.00	-1.119
46928.00	-1.119
46929.00	-1.119
46930.00	-1.119
46931.00	-1.119
46932.00	-1.119
46933.00	-1.119
46934.00	-1.119
46935.00	-1.119
46936.00	-1.119
46937.00	-1.119
46938.00	-1.119
46939.00	-1.119
46940.00	-1.119
46941.00	-1.119
46942.00	-1.119
46943.00	-1.119
46944.00	-1.119
46945.00	-1.119
46946.00	-1.119
46947.00	0.000
46978.00	0.000
46978.00	0.000
