# Supplementary material for: OpenTrack simulation model files and output dataset for a copenhagen suburban railway
Source: Data Brief. 2019 Apr 28;25:103952. doi: 10.1016/j.dib.2019.103952 (PMC6562172; doi:10.1016/j.dib.2019.103952)
Supplement: Supplementary file 2 — Multimedia component 2 [file mmc2.zip › Data files submitted/Test Generic for TRC/output/OT_116.st1]

//
// File: C:\OpenTrack\Test Generic for TRC\output/OT_116.st1
//
// Produced by OpenTrack: Fri Dec 14 17:13:00 2018
// Distance/Time of Course: 116
// Desc.: Stopping Follow
// Train: Regio:A SA ( 83 m; 123 t ) (83 m / 123 t)
// Train Speedtype: Reihe R
// Itineraries: 1: Home STA1 to end
// Scenario:  Adh. Outside: good / Adh. Tunnel: good / Delay: 5 / Global Perf.: 100.0 % / Course on Time Perf.: 100.0 % / Course Delay Perf.: 100.0 % / Step: 1.0 s / Time: 12:00:00 - 13:30:00
//
// Type    : OT_TimeXPlot
// Desc.   : OT_st1
// x-Legend: [s]
// y-Legend: [km]
//
44643.00	0.0000
44673.00	0.0000
44674.00	0.0007
44675.00	0.0026
44676.00	0.0058
44677.00	0.0104
44678.00	0.0162
44679.00	0.0234
44680.00	0.0318
44681.00	0.0416
44682.00	0.0526
44683.00	0.0648
44684.00	0.0780
44685.00	0.0922
44686.00	0.1073
44687.00	0.1231
44688.00	0.1398
44689.00	0.1572
44690.00	0.1753
44691.00	0.1941
44692.00	0.2135
44693.00	0.2335
44694.00	0.2542
44695.00	0.2754
44696.00	0.2971
44697.00	0.3194
44698.00	0.3422
44699.00	0.3655
44700.00	0.3893
44701.00	0.4136
44702.00	0.4383
44703.00	0.4635
44704.00	0.4892
44705.00	0.5152
44706.00	0.5417
44707.00	0.5686
44708.00	0.5960
44709.00	0.6237
44710.00	0.6518
44711.00	0.6802
44712.00	0.7091
44713.00	0.7383
44714.00	0.7679
44715.00	0.7978
44716.00	0.8280
44717.00	0.8586
44718.00	0.8896
44719.00	0.9208
44720.00	0.9524
44721.00	0.9843
44722.00	1.0165
44723.00	1.0490
44724.00	1.0819
44725.00	1.1150
44726.00	1.1483
44727.00	1.1816
44728.00	1.2150
44729.00	1.2483
44730.00	1.2816
44731.00	1.3150
44732.00	1.3483
44733.00	1.3816
44734.00	1.4150
44735.00	1.4483
44736.00	1.4816
44737.00	1.5150
44738.00	1.5483
44739.00	1.5816
44740.00	1.6150
44741.00	1.6483
44742.00	1.6816
44743.00	1.7150
44744.00	1.7483
44745.00	1.7816
44746.00	1.8150
44747.00	1.8483
44748.00	1.8816
44749.00	1.9150
44750.00	1.9483
44751.00	1.9816
44752.00	2.0150
44753.00	2.0483
44754.00	2.0816
44755.00	2.1150
44756.00	2.1483
44757.00	2.1816
44758.00	2.2150
44759.00	2.2483
44760.00	2.2816
44761.00	2.3150
44762.00	2.3483
44763.00	2.3816
44764.00	2.4150
44765.00	2.4483
44766.00	2.4816
44767.00	2.5150
44768.00	2.5483
44769.00	2.5816
44770.00	2.6150
44771.00	2.6483
44772.00	2.6816
44773.00	2.7150
44774.00	2.7483
44775.00	2.7816
44776.00	2.8150
44777.00	2.8483
44778.00	2.8816
44779.00	2.9150
44780.00	2.9483
44781.00	2.9816
44782.00	3.0150
44783.00	3.0483
44784.00	3.0816
44785.00	3.1150
44786.00	3.1483
44787.00	3.1816
44788.00	3.2150
44789.00	3.2483
44790.00	3.2816
44791.00	3.3150
44792.00	3.3483
44793.00	3.3816
44794.00	3.4150
44795.00	3.4483
44796.00	3.4816
44797.00	3.5150
44798.00	3.5483
44799.00	3.5816
44800.00	3.6150
44801.00	3.6483
44802.00	3.6816
44803.00	3.7150
44804.00	3.7483
44805.00	3.7816
44806.00	3.8150
44807.00	3.8483
44808.00	3.8816
44809.00	3.9150
44810.00	3.9483
44811.00	3.9816
44812.00	4.0150
44813.00	4.0483
44814.00	4.0816
44815.00	4.1150
44816.00	4.1483
44817.00	4.1816
44818.00	4.2150
44819.00	4.2483
44820.00	4.2816
44821.00	4.3150
44822.00	4.3483
44823.00	4.3816
44824.00	4.4150
44825.00	4.4483
44826.00	4.4816
44827.00	4.5150
44828.00	4.5294
44829.00	4.5630
44830.00	4.5954
44831.00	4.6267
44832.00	4.6570
44833.00	4.6860
44834.00	4.7140
44835.00	4.7409
44836.00	4.7666
44837.00	4.7912
44838.00	4.8147
44839.00	4.8371
44840.00	4.8584
44841.00	4.8785
44842.00	4.8975
44843.00	4.9154
44844.00	4.9322
44845.00	4.9479
44846.00	4.9624
44847.00	4.9759
44848.00	4.9882
44849.00	4.9994
44850.00	5.0094
44851.00	5.0184
44852.00	5.0262
44853.00	5.0329
44854.00	5.0385
44855.00	5.0430
44856.00	5.0464
44857.00	5.0486
44858.00	5.0497
44859.00	5.0500
44949.00	5.0500
44950.00	5.0506
44951.00	5.0526
44952.00	5.0558
44953.00	5.0604
44954.00	5.0662
44955.00	5.0734
44956.00	5.0818
44957.00	5.0916
44958.00	5.1026
44959.00	5.1148
44960.00	5.1280
44961.00	5.1422
44962.00	5.1573
44963.00	5.1731
44964.00	5.1898
44965.00	5.2072
44966.00	5.2253
44967.00	5.2441
44968.00	5.2635
44969.00	5.2835
44970.00	5.3042
44971.00	5.3254
44972.00	5.3471
44973.00	5.3694
44974.00	5.3922
44975.00	5.4155
44976.00	5.4393
44977.00	5.4636
44978.00	5.4883
44979.00	5.5135
44980.00	5.5392
44981.00	5.5652
44982.00	5.5917
44983.00	5.6186
44984.00	5.6460
44985.00	5.6737
44986.00	5.7018
44987.00	5.7302
44988.00	5.7591
44989.00	5.7883
44990.00	5.8179
44991.00	5.8478
44992.00	5.8780
44993.00	5.9086
44994.00	5.9396
44995.00	5.9708
44996.00	6.0024
44997.00	6.0343
44998.00	6.0665
44999.00	6.0990
45000.00	6.1319
45001.00	6.1650
45002.00	6.1983
45003.00	6.2316
45004.00	6.2650
45005.00	6.2983
45006.00	6.3316
45007.00	6.3650
45008.00	6.3983
45009.00	6.4316
45010.00	6.4650
45011.00	6.4983
45012.00	6.5316
45013.00	6.5650
45014.00	6.5983
45015.00	6.6316
45016.00	6.6650
45017.00	6.6983
45018.00	6.7316
45019.00	6.7650
45020.00	6.7983
45021.00	6.8316
45022.00	6.8650
45023.00	6.8983
45024.00	6.9316
45025.00	6.9650
45026.00	6.9983
45027.00	7.0316
45028.00	7.0650
45029.00	7.0983
45030.00	7.1316
45031.00	7.1650
45032.00	7.1983
45033.00	7.2316
45034.00	7.2650
45035.00	7.2983
45036.00	7.3316
45037.00	7.3650
45038.00	7.3983
45039.00	7.4316
45040.00	7.4650
45041.00	7.4983
45042.00	7.5316
45043.00	7.5650
45044.00	7.5983
45045.00	7.6316
45046.00	7.6650
45047.00	7.6983
45048.00	7.7316
45049.00	7.7650
45050.00	7.7983
45051.00	7.8316
45052.00	7.8650
45053.00	7.8983
45054.00	7.9317
45055.00	7.9650
45056.00	7.9983
45057.00	8.0317
45058.00	8.0650
45059.00	8.0983
45060.00	8.1317
45061.00	8.1650
45062.00	8.1983
45063.00	8.2317
45064.00	8.2650
45065.00	8.2983
45066.00	8.3317
45067.00	8.3650
45068.00	8.3983
45069.00	8.4316
45070.00	8.4650
45071.00	8.4983
45072.00	8.5316
45073.00	8.5650
45074.00	8.5983
45075.00	8.6316
45076.00	8.6650
45077.00	8.6983
45078.00	8.7316
45079.00	8.7650
45080.00	8.7983
45081.00	8.8316
45082.00	8.8650
45083.00	8.8983
45084.00	8.9316
45085.00	8.9650
45086.00	8.9983
45087.00	9.0316
45088.00	9.0650
45089.00	9.0794
45090.00	9.1130
45091.00	9.1454
45092.00	9.1767
45093.00	9.2070
45094.00	9.2360
45095.00	9.2640
45096.00	9.2909
45097.00	9.3166
45098.00	9.3412
45099.00	9.3647
45100.00	9.3871
45101.00	9.4084
45102.00	9.4285
45103.00	9.4475
45104.00	9.4654
45105.00	9.4822
45106.00	9.4979
45107.00	9.5124
45108.00	9.5259
45109.00	9.5382
45110.00	9.5494
45111.00	9.5594
45112.00	9.5684
45113.00	9.5762
45114.00	9.5829
45115.00	9.5885
45116.00	9.5930
45117.00	9.5964
45118.00	9.5986
45119.00	9.5997
45120.00	9.6000
45210.00	9.6000
45211.00	9.6007
45212.00	9.6026
45213.00	9.6059
45214.00	9.6104
45215.00	9.6163
45216.00	9.6234
45217.00	9.6319
45218.00	9.6416
45219.00	9.6526
45220.00	9.6648
45221.00	9.6780
45222.00	9.6922
45223.00	9.7073
45224.00	9.7231
45225.00	9.7398
45226.00	9.7572
45227.00	9.7753
45228.00	9.7941
45229.00	9.8135
45230.00	9.8336
45231.00	9.8542
45232.00	9.8754
45233.00	9.8971
45234.00	9.9194
45235.00	9.9422
45236.00	9.9655
45237.00	9.9893
45238.00	10.0136
45239.00	10.0383
45240.00	10.0635
45241.00	10.0892
45242.00	10.1152
45243.00	10.1417
45244.00	10.1686
45245.00	10.1960
45246.00	10.2237
45247.00	10.2518
45248.00	10.2802
45249.00	10.3091
45250.00	10.3383
45251.00	10.3679
45252.00	10.3978
45253.00	10.4280
45254.00	10.4586
45255.00	10.4896
45256.00	10.5208
45257.00	10.5524
45258.00	10.5843
45259.00	10.6165
45260.00	10.6490
45261.00	10.6819
45262.00	10.7150
45263.00	10.7483
45264.00	10.7816
45265.00	10.8150
45266.00	10.8483
45267.00	10.8816
45268.00	10.9150
45269.00	10.9483
45270.00	10.9816
45271.00	11.0150
45272.00	11.0483
45273.00	11.0816
45274.00	11.1150
45275.00	11.1483
45276.00	11.1816
45277.00	11.2150
45278.00	11.2483
45279.00	11.2816
45280.00	11.3150
45281.00	11.3483
45282.00	11.3816
45283.00	11.4150
45284.00	11.4483
45285.00	11.4816
45286.00	11.5150
45287.00	11.5483
45288.00	11.5816
45289.00	11.6150
45290.00	11.6483
45291.00	11.6816
45292.00	11.7150
45293.00	11.7483
45294.00	11.7816
45295.00	11.8150
45296.00	11.8483
45297.00	11.8816
45298.00	11.9150
45299.00	11.9483
45300.00	11.9816
45301.00	12.0150
45302.00	12.0483
45303.00	12.0816
45304.00	12.1150
45305.00	12.1483
45306.00	12.1816
45307.00	12.2150
45308.00	12.2483
45309.00	12.2816
45310.00	12.3150
45311.00	12.3483
45312.00	12.3816
45313.00	12.4150
45314.00	12.4483
45315.00	12.4816
45316.00	12.5150
45317.00	12.5483
45318.00	12.5816
45319.00	12.6150
45320.00	12.6483
45321.00	12.6816
45322.00	12.7150
45323.00	12.7483
45324.00	12.7816
45325.00	12.8150
45326.00	12.8483
45327.00	12.8816
45328.00	12.9150
45329.00	12.9483
45330.00	12.9816
45331.00	13.0150
45332.00	13.0483
45333.00	13.0816
45334.00	13.1150
45335.00	13.1483
45336.00	13.1816
45337.00	13.2150
45338.00	13.2483
45339.00	13.2816
45340.00	13.3149
45341.00	13.3483
45342.00	13.3816
45343.00	13.4149
45344.00	13.4483
45345.00	13.4816
45346.00	13.5149
45347.00	13.5483
45348.00	13.5816
45349.00	13.6149
45350.00	13.6294
45351.00	13.6629
45352.00	13.6954
45353.00	13.7267
45354.00	13.7569
45355.00	13.7860
45356.00	13.8140
45357.00	13.8409
45358.00	13.8666
45359.00	13.8912
45360.00	13.9147
45361.00	13.9371
45362.00	13.9583
45363.00	13.9785
45364.00	13.9975
45365.00	14.0154
45366.00	14.0322
45367.00	14.0479
45368.00	14.0624
45369.00	14.0758
45370.00	14.0881
45371.00	14.0993
45372.00	14.1094
45373.00	14.1184
45374.00	14.1262
45375.00	14.1329
45376.00	14.1385
45377.00	14.1430
45378.00	14.1463
45379.00	14.1486
45380.00	14.1497
45381.00	14.1500
45471.00	14.1500
45472.00	14.1506
45473.00	14.1526
45474.00	14.1558
45475.00	14.1604
45476.00	14.1662
45477.00	14.1734
45478.00	14.1818
45479.00	14.1916
45480.00	14.2026
45481.00	14.2148
45482.00	14.2280
45483.00	14.2422
45484.00	14.2572
45485.00	14.2731
45486.00	14.2898
45487.00	14.3072
45488.00	14.3253
45489.00	14.3441
45490.00	14.3635
45491.00	14.3835
45492.00	14.4041
45493.00	14.4253
45494.00	14.4471
45495.00	14.4694
45496.00	14.4922
45497.00	14.5155
45498.00	14.5393
45499.00	14.5635
45500.00	14.5883
45501.00	14.6135
45502.00	14.6391
45503.00	14.6652
45504.00	14.6917
45505.00	14.7186
45506.00	14.7459
45507.00	14.7736
45508.00	14.8017
45509.00	14.8302
45510.00	14.8590
45511.00	14.8883
45512.00	14.9178
45513.00	14.9477
45514.00	14.9780
45515.00	15.0086
45516.00	15.0395
45517.00	15.0708
45518.00	15.1024
45519.00	15.1343
45520.00	15.1665
45521.00	15.1990
45522.00	15.2318
45523.00	15.2649
45524.00	15.2983
45525.00	15.3316
45526.00	15.3649
45527.00	15.3983
45528.00	15.4316
45529.00	15.4649
45530.00	15.4983
45531.00	15.5316
45532.00	15.5649
45533.00	15.5983
45534.00	15.6316
45535.00	15.6649
45536.00	15.6983
45537.00	15.7316
45538.00	15.7649
45539.00	15.7983
45540.00	15.8316
45541.00	15.8649
45542.00	15.8983
45543.00	15.9316
45544.00	15.9649
45545.00	15.9983
45546.00	16.0316
45547.00	16.0649
45548.00	16.0983
45549.00	16.1316
45550.00	16.1649
45551.00	16.1983
45552.00	16.2316
45553.00	16.2649
45554.00	16.2983
45555.00	16.3316
45556.00	16.3649
45557.00	16.3983
45558.00	16.4316
45559.00	16.4649
45560.00	16.4983
45561.00	16.5316
45562.00	16.5649
45563.00	16.5983
45564.00	16.6316
45565.00	16.6649
45566.00	16.6983
45567.00	16.7316
45568.00	16.7649
45569.00	16.7983
45570.00	16.8316
45571.00	16.8649
45572.00	16.8983
45573.00	16.9316
45574.00	16.9649
45575.00	16.9983
45576.00	17.0316
45577.00	17.0649
45578.00	17.0983
45579.00	17.1316
45580.00	17.1650
45581.00	17.1983
45582.00	17.2316
45583.00	17.2650
45584.00	17.2983
45585.00	17.3316
45586.00	17.3650
45587.00	17.3983
45588.00	17.4316
45589.00	17.4650
45590.00	17.4983
45591.00	17.5316
45592.00	17.5650
45593.00	17.5983
45594.00	17.6316
45595.00	17.6650
45596.00	17.6983
45597.00	17.7316
45598.00	17.7650
45599.00	17.7983
45600.00	17.8316
45601.00	17.8650
45602.00	17.8983
45603.00	17.9316
45604.00	17.9650
45605.00	17.9983
45606.00	18.0316
45607.00	18.0650
45608.00	18.0983
45609.00	18.1316
45610.00	18.1650
45611.00	18.1794
45612.00	18.2130
45613.00	18.2454
45614.00	18.2767
45615.00	18.3069
45616.00	18.3360
45617.00	18.3640
45618.00	18.3909
45619.00	18.4166
45620.00	18.4412
45621.00	18.4647
45622.00	18.4871
45623.00	18.5084
45624.00	18.5285
45625.00	18.5475
45626.00	18.5654
45627.00	18.5822
45628.00	18.5979
45629.00	18.6124
45630.00	18.6259
45631.00	18.6382
45632.00	18.6494
45633.00	18.6594
45634.00	18.6684
45635.00	18.6762
45636.00	18.6829
45637.00	18.6885
45638.00	18.6930
45639.00	18.6964
45640.00	18.6986
45641.00	18.6997
45642.00	18.7000
45732.00	18.7000
45733.00	18.7006
45734.00	18.7026
45735.00	18.7058
45736.00	18.7104
45737.00	18.7162
45738.00	18.7234
45739.00	18.7318
45740.00	18.7416
45741.00	18.7526
45742.00	18.7648
45743.00	18.7780
45744.00	18.7922
45745.00	18.8073
45746.00	18.8231
45747.00	18.8398
45748.00	18.8572
45749.00	18.8753
45750.00	18.8941
45751.00	18.9135
45752.00	18.9335
45753.00	18.9542
45754.00	18.9754
45755.00	18.9971
45756.00	19.0194
45757.00	19.0422
45758.00	19.0655
45759.00	19.0893
45760.00	19.1136
45761.00	19.1383
45762.00	19.1635
45763.00	19.1892
45764.00	19.2152
45765.00	19.2417
45766.00	19.2686
45767.00	19.2960
45768.00	19.3237
45769.00	19.3518
45770.00	19.3802
45771.00	19.4091
45772.00	19.4383
45773.00	19.4679
45774.00	19.4978
45775.00	19.5280
45776.00	19.5586
45777.00	19.5896
45778.00	19.6208
45779.00	19.6524
45780.00	19.6843
45781.00	19.7165
45782.00	19.7491
45783.00	19.7819
45784.00	19.8150
45785.00	19.8483
45786.00	19.8816
45787.00	19.9150
45788.00	19.9483
45789.00	19.9817
45790.00	20.0150
45791.00	20.0483
45792.00	20.0817
45793.00	20.1150
45794.00	20.1483
45795.00	20.1817
45796.00	20.2150
45797.00	20.2483
45798.00	20.2817
45799.00	20.3150
45800.00	20.3483
45801.00	20.3817
45802.00	20.4150
45803.00	20.4483
45804.00	20.4817
45805.00	20.5150
45806.00	20.5483
45807.00	20.5817
45808.00	20.6150
45809.00	20.6483
45810.00	20.6817
45811.00	20.7150
45812.00	20.7483
45813.00	20.7817
45814.00	20.8150
45815.00	20.8483
45816.00	20.8817
45817.00	20.9150
45818.00	20.9483
45819.00	20.9817
45820.00	21.0150
45821.00	21.0483
45822.00	21.0817
45823.00	21.1150
45824.00	21.1483
45825.00	21.1817
45826.00	21.2150
45827.00	21.2483
45828.00	21.2817
45829.00	21.3150
45830.00	21.3483
45831.00	21.3817
45832.00	21.4150
45833.00	21.4483
45834.00	21.4817
45835.00	21.5150
45836.00	21.5483
45837.00	21.5817
45838.00	21.6150
45839.00	21.6483
45840.00	21.6817
45841.00	21.7150
45842.00	21.7484
45843.00	21.7817
45844.00	21.8150
45845.00	21.8484
45846.00	21.8817
45847.00	21.9150
45848.00	21.9484
45849.00	21.9817
45850.00	22.0150
45851.00	22.0484
45852.00	22.0817
45853.00	22.1150
45854.00	22.1484
45855.00	22.1817
45856.00	22.2150
45857.00	22.2484
45858.00	22.2817
45859.00	22.3150
45860.00	22.3484
45861.00	22.3817
45862.00	22.4150
45863.00	22.4484
45864.00	22.4817
45865.00	22.5150
45866.00	22.5484
45867.00	22.5817
45868.00	22.6150
45869.00	22.6484
45870.00	22.6817
45871.00	22.7150
45872.00	22.7294
45873.00	22.7630
45874.00	22.7955
45875.00	22.8268
45876.00	22.8570
45877.00	22.8861
45878.00	22.9141
45879.00	22.9409
45880.00	22.9667
45881.00	22.9913
45882.00	23.0148
45883.00	23.0372
45884.00	23.0584
45885.00	23.0786
45886.00	23.0976
45887.00	23.1155
45888.00	23.1323
45889.00	23.1480
45890.00	23.1625
45891.00	23.1759
45892.00	23.1882
45893.00	23.1994
45894.00	23.2095
45895.00	23.2184
45896.00	23.2263
45897.00	23.2330
45898.00	23.2386
45899.00	23.2431
45900.00	23.2464
45901.00	23.2487
45902.00	23.2498
45903.00	23.2501
45993.00	23.2501
45994.00	23.2507
45995.00	23.2527
45996.00	23.2559
45997.00	23.2605
45998.00	23.2663
45999.00	23.2735
46000.00	23.2819
46001.00	23.2917
46002.00	23.3027
46003.00	23.3148
46004.00	23.3281
46005.00	23.3423
46006.00	23.3573
46007.00	23.3732
46008.00	23.3899
46009.00	23.4073
46010.00	23.4254
46011.00	23.4442
46012.00	23.4636
46013.00	23.4836
46014.00	23.5042
46015.00	23.5254
46016.00	23.5472
46017.00	23.5695
46018.00	23.5923
46019.00	23.6156
46020.00	23.6394
46021.00	23.6636
46022.00	23.6884
46023.00	23.7136
46024.00	23.7392
46025.00	23.7653
46026.00	23.7918
46027.00	23.8187
46028.00	23.8460
46029.00	23.8737
46030.00	23.9018
46031.00	23.9303
46032.00	23.9591
46033.00	23.9884
46034.00	24.0179
46035.00	24.0478
46036.00	24.0781
46037.00	24.1087
46038.00	24.1396
46039.00	24.1709
46040.00	24.2025
46041.00	24.2344
46042.00	24.2666
46043.00	24.2991
46044.00	24.3319
46045.00	24.3650
46046.00	24.3984
46047.00	24.4317
46048.00	24.4650
46049.00	24.4984
46050.00	24.5317
46051.00	24.5651
46052.00	24.5984
46053.00	24.6317
46054.00	24.6651
46055.00	24.6984
46056.00	24.7317
46057.00	24.7651
46058.00	24.7984
46059.00	24.8317
46060.00	24.8651
46061.00	24.8984
46062.00	24.9317
46063.00	24.9651
46064.00	24.9984
46065.00	25.0317
46066.00	25.0651
46067.00	25.0984
46068.00	25.1317
46069.00	25.1651
46070.00	25.1984
46071.00	25.2317
46072.00	25.2651
46073.00	25.2984
46074.00	25.3317
46075.00	25.3651
46076.00	25.3984
46077.00	25.4317
46078.00	25.4651
46079.00	25.4984
46080.00	25.5317
46081.00	25.5651
46082.00	25.5984
46083.00	25.6317
46084.00	25.6651
46085.00	25.6984
46086.00	25.7317
46087.00	25.7651
46088.00	25.7984
46089.00	25.8317
46090.00	25.8651
46091.00	25.8984
46092.00	25.9317
46093.00	25.9651
46094.00	25.9984
46095.00	26.0317
46096.00	26.0651
46097.00	26.0984
46098.00	26.1317
46099.00	26.1651
46100.00	26.1984
46101.00	26.2318
46102.00	26.2651
46103.00	26.2984
46104.00	26.3318
46105.00	26.3651
46106.00	26.3984
46107.00	26.4318
46108.00	26.4651
46109.00	26.4984
46110.00	26.5318
46111.00	26.5651
46112.00	26.5984
46113.00	26.6318
46114.00	26.6651
46115.00	26.6984
46116.00	26.7318
46117.00	26.7651
46118.00	26.7984
46119.00	26.8318
46120.00	26.8651
46121.00	26.8984
46122.00	26.9318
46123.00	26.9651
46124.00	26.9984
46125.00	27.0318
46126.00	27.0651
46127.00	27.0984
46128.00	27.1318
46129.00	27.1651
46130.00	27.1984
46131.00	27.2318
46132.00	27.2651
46133.00	27.2795
46134.00	27.3131
46135.00	27.3455
46136.00	27.3769
46137.00	27.4071
46138.00	27.4362
46139.00	27.4641
46140.00	27.4910
46141.00	27.5167
46142.00	27.5414
46143.00	27.5649
46144.00	27.5872
46145.00	27.6085
46146.00	27.6286
46147.00	27.6477
46148.00	27.6656
46149.00	27.6824
46150.00	27.6980
46151.00	27.7126
46152.00	27.7260
46153.00	27.7383
46154.00	27.7495
46155.00	27.7596
46156.00	27.7685
46157.00	27.7763
46158.00	27.7831
46159.00	27.7887
46160.00	27.7931
46161.00	27.7965
46162.00	27.7987
46163.00	27.7999
46164.00	27.8001
46254.00	27.8001
46255.00	27.8008
46256.00	27.8027
46257.00	27.8060
46258.00	27.8105
46259.00	27.8164
46260.00	27.8235
46261.00	27.8320
46262.00	27.8417
46263.00	27.8527
46264.00	27.8649
46265.00	27.8781
46266.00	27.8923
46267.00	27.9074
46268.00	27.9233
46269.00	27.9399
46270.00	27.9573
46271.00	27.9754
46272.00	27.9942
46273.00	28.0136
46274.00	28.0337
46275.00	28.0543
46276.00	28.0755
46277.00	28.0972
46278.00	28.1195
46279.00	28.1423
46280.00	28.1656
46281.00	28.1894
46282.00	28.2137
46283.00	28.2384
46284.00	28.2636
46285.00	28.2893
46286.00	28.3154
46287.00	28.3419
46288.00	28.3688
46289.00	28.3961
46290.00	28.4238
46291.00	28.4519
46292.00	28.4804
46293.00	28.5092
46294.00	28.5384
46295.00	28.5680
46296.00	28.5979
46297.00	28.6282
46298.00	28.6588
46299.00	28.6897
46300.00	28.7210
46301.00	28.7526
46302.00	28.7845
46303.00	28.8167
46304.00	28.8492
46305.00	28.8820
46306.00	28.9151
46307.00	28.9484
46308.00	28.9818
46309.00	29.0151
46310.00	29.0484
46311.00	29.0818
46312.00	29.1151
46313.00	29.1485
46314.00	29.1818
46315.00	29.2151
46316.00	29.2485
46317.00	29.2818
46318.00	29.3151
46319.00	29.3485
46320.00	29.3818
46321.00	29.4151
46322.00	29.4485
46323.00	29.4818
46324.00	29.5151
46325.00	29.5485
46326.00	29.5818
46327.00	29.6151
46328.00	29.6485
46329.00	29.6818
46330.00	29.7151
46331.00	29.7485
46332.00	29.7818
46333.00	29.8151
46334.00	29.8485
46335.00	29.8818
46336.00	29.9151
46337.00	29.9485
46338.00	29.9818
46339.00	30.0151
46340.00	30.0485
46341.00	30.0818
46342.00	30.1151
46343.00	30.1485
46344.00	30.1818
46345.00	30.2151
46346.00	30.2485
46347.00	30.2818
46348.00	30.3151
46349.00	30.3485
46350.00	30.3818
46351.00	30.4151
46352.00	30.4485
46353.00	30.4818
46354.00	30.5151
46355.00	30.5485
46356.00	30.5818
46357.00	30.6151
46358.00	30.6485
46359.00	30.6818
46360.00	30.7151
46361.00	30.7485
46362.00	30.7818
46363.00	30.8152
46364.00	30.8485
46365.00	30.8818
46366.00	30.9152
46367.00	30.9485
46368.00	30.9818
46369.00	31.0152
46370.00	31.0485
46371.00	31.0818
46372.00	31.1152
46373.00	31.1485
46374.00	31.1818
46375.00	31.2152
46376.00	31.2485
46377.00	31.2818
46378.00	31.3152
46379.00	31.3485
46380.00	31.3818
46381.00	31.4152
46382.00	31.4485
46383.00	31.4818
46384.00	31.5152
46385.00	31.5485
46386.00	31.5818
46387.00	31.6152
46388.00	31.6485
46389.00	31.6818
46390.00	31.7152
46391.00	31.7485
46392.00	31.7818
46393.00	31.8152
46394.00	31.8296
46395.00	31.8632
46396.00	31.8956
46397.00	31.9269
46398.00	31.9571
46399.00	31.9862
46400.00	32.0142
46401.00	32.0411
46402.00	32.0668
46403.00	32.0914
46404.00	32.1149
46405.00	32.1373
46406.00	32.1586
46407.00	32.1787
46408.00	32.1977
46409.00	32.2156
46410.00	32.2324
46411.00	32.2481
46412.00	32.2626
46413.00	32.2761
46414.00	32.2884
46415.00	32.2996
46416.00	32.3096
46417.00	32.3186
46418.00	32.3264
46419.00	32.3331
46420.00	32.3387
46421.00	32.3432
46422.00	32.3466
46423.00	32.3488
46424.00	32.3499
46425.00	32.3502
46515.00	32.3502
46516.00	32.3508
46517.00	32.3528
46518.00	32.3560
46519.00	32.3606
46520.00	32.3664
46521.00	32.3736
46522.00	32.3820
46523.00	32.3918
46524.00	32.4028
46525.00	32.4150
46526.00	32.4282
46527.00	32.4424
46528.00	32.4575
46529.00	32.4733
46530.00	32.4900
46531.00	32.5074
46532.00	32.5255
46533.00	32.5443
46534.00	32.5637
46535.00	32.5837
46536.00	32.6044
46537.00	32.6256
46538.00	32.6473
46539.00	32.6696
46540.00	32.6924
46541.00	32.7157
46542.00	32.7395
46543.00	32.7638
46544.00	32.7885
46545.00	32.8137
46546.00	32.8394
46547.00	32.8654
46548.00	32.8919
46549.00	32.9188
46550.00	32.9462
46551.00	32.9739
46552.00	33.0020
46553.00	33.0304
46554.00	33.0593
46555.00	33.0885
46556.00	33.1181
46557.00	33.1480
46558.00	33.1782
46559.00	33.2088
46560.00	33.2398
46561.00	33.2710
46562.00	33.3026
46563.00	33.3345
46564.00	33.3667
46565.00	33.3993
46566.00	33.4321
46567.00	33.4652
46568.00	33.4985
46569.00	33.5318
46570.00	33.5652
46571.00	33.5985
46572.00	33.6318
46573.00	33.6652
46574.00	33.6985
46575.00	33.7318
46576.00	33.7652
46577.00	33.7985
46578.00	33.8318
46579.00	33.8652
46580.00	33.8985
46581.00	33.9318
46582.00	33.9652
46583.00	33.9985
46584.00	34.0318
46585.00	34.0652
46586.00	34.0985
46587.00	34.1318
46588.00	34.1651
46589.00	34.1985
46590.00	34.2318
46591.00	34.2651
46592.00	34.2985
46593.00	34.3318
46594.00	34.3651
46595.00	34.3985
46596.00	34.4318
46597.00	34.4651
46598.00	34.4985
46599.00	34.5318
46600.00	34.5651
46601.00	34.5985
46602.00	34.6318
46603.00	34.6651
46604.00	34.6985
46605.00	34.7318
46606.00	34.7651
46607.00	34.7985
46608.00	34.8318
46609.00	34.8651
46610.00	34.8985
46611.00	34.9318
46612.00	34.9651
46613.00	34.9984
46614.00	35.0318
46615.00	35.0651
46616.00	35.0984
46617.00	35.1318
46618.00	35.1651
46619.00	35.1984
46620.00	35.2318
46621.00	35.2651
46622.00	35.2984
46623.00	35.3318
46624.00	35.3651
46625.00	35.3984
46626.00	35.4318
46627.00	35.4651
46628.00	35.4984
46629.00	35.5318
46630.00	35.5651
46631.00	35.5984
46632.00	35.6318
46633.00	35.6651
46634.00	35.6984
46635.00	35.7318
46636.00	35.7651
46637.00	35.7984
46638.00	35.8317
46639.00	35.8651
46640.00	35.8984
46641.00	35.9317
46642.00	35.9651
46643.00	35.9984
46644.00	36.0317
46645.00	36.0651
46646.00	36.0984
46647.00	36.1317
46648.00	36.1651
46649.00	36.1984
46650.00	36.2317
46651.00	36.2651
46652.00	36.2984
46653.00	36.3317
46654.00	36.3651
46655.00	36.3795
46656.00	36.4130
46657.00	36.4455
46658.00	36.4768
46659.00	36.5070
46660.00	36.5361
46661.00	36.5641
46662.00	36.5910
46663.00	36.6167
46664.00	36.6413
46665.00	36.6648
46666.00	36.6872
46667.00	36.7085
46668.00	36.7286
46669.00	36.7476
46670.00	36.7655
46671.00	36.7823
46672.00	36.7980
46673.00	36.8125
46674.00	36.8260
46675.00	36.8383
46676.00	36.8495
46677.00	36.8595
46678.00	36.8685
46679.00	36.8763
46680.00	36.8830
46681.00	36.8886
46682.00	36.8931
46683.00	36.8965
46684.00	36.8987
46685.00	36.8998
46686.00	36.9001
46776.00	36.9001
46777.00	36.9007
46778.00	36.9027
46779.00	36.9059
46780.00	36.9105
46781.00	36.9163
46782.00	36.9235
46783.00	36.9319
46784.00	36.9417
46785.00	36.9527
46786.00	36.9649
46787.00	36.9781
46788.00	36.9923
46789.00	37.0073
46790.00	37.0232
46791.00	37.0399
46792.00	37.0573
46793.00	37.0754
46794.00	37.0942
46795.00	37.1136
46796.00	37.1336
46797.00	37.1543
46798.00	37.1755
46799.00	37.1972
46800.00	37.2195
46801.00	37.2423
46802.00	37.2656
46803.00	37.2894
46804.00	37.3137
46805.00	37.3384
46806.00	37.3636
46807.00	37.3892
46808.00	37.4153
46809.00	37.4418
46810.00	37.4687
46811.00	37.4960
46812.00	37.5237
46813.00	37.5518
46814.00	37.5803
46815.00	37.6092
46816.00	37.6384
46817.00	37.6679
46818.00	37.6979
46819.00	37.7281
46820.00	37.7587
46821.00	37.7897
46822.00	37.8209
46823.00	37.8525
46824.00	37.8844
46825.00	37.9166
46826.00	37.9491
46827.00	37.9819
46828.00	38.0151
46829.00	38.0484
46830.00	38.0817
46831.00	38.1151
46832.00	38.1484
46833.00	38.1817
46834.00	38.2150
46835.00	38.2484
46836.00	38.2817
46837.00	38.3150
46838.00	38.3484
46839.00	38.3817
46840.00	38.4150
46841.00	38.4484
46842.00	38.4817
46843.00	38.5150
46844.00	38.5484
46845.00	38.5817
46846.00	38.6150
46847.00	38.6484
46848.00	38.6817
46849.00	38.7150
46850.00	38.7484
46851.00	38.7817
46852.00	38.8150
46853.00	38.8484
46854.00	38.8817
46855.00	38.9150
46856.00	38.9484
46857.00	38.9817
46858.00	39.0150
46859.00	39.0483
46860.00	39.0817
46861.00	39.1150
46862.00	39.1483
46863.00	39.1817
46864.00	39.2150
46865.00	39.2483
46866.00	39.2817
46867.00	39.3150
46868.00	39.3483
46869.00	39.3817
46870.00	39.4150
46871.00	39.4483
46872.00	39.4817
46873.00	39.5150
46874.00	39.5483
46875.00	39.5817
46876.00	39.6150
46877.00	39.6483
46878.00	39.6817
46879.00	39.7150
46880.00	39.7483
46881.00	39.7817
46882.00	39.8150
46883.00	39.8483
46884.00	39.8816
46885.00	39.9150
46886.00	39.9483
46887.00	39.9816
46888.00	40.0150
46889.00	40.0483
46890.00	40.0816
46891.00	40.1150
46892.00	40.1483
46893.00	40.1816
46894.00	40.2150
46895.00	40.2483
46896.00	40.2816
46897.00	40.3150
46898.00	40.3483
46899.00	40.3816
46900.00	40.4150
46901.00	40.4483
46902.00	40.4816
46903.00	40.5150
46904.00	40.5483
46905.00	40.5816
46906.00	40.6150
46907.00	40.6483
46908.00	40.6816
46909.00	40.7150
46910.00	40.7483
46911.00	40.7816
46912.00	40.8149
46913.00	40.8483
46914.00	40.8816
46915.00	40.9149
46916.00	40.9294
46917.00	40.9629
46918.00	40.9954
46919.00	41.0267
46920.00	41.0569
46921.00	41.0860
46922.00	41.1140
46923.00	41.1408
46924.00	41.1666
46925.00	41.1912
46926.00	41.2147
46927.00	41.2371
46928.00	41.2583
46929.00	41.2785
46930.00	41.2975
46931.00	41.3154
46932.00	41.3322
46933.00	41.3479
46934.00	41.3624
46935.00	41.3758
46936.00	41.3881
46937.00	41.3993
46938.00	41.4094
46939.00	41.4184
46940.00	41.4262
46941.00	41.4329
46942.00	41.4385
46943.00	41.4430
46944.00	41.4463
46945.00	41.4486
46946.00	41.4497
46947.00	41.4500
46978.00	41.4500
46978.00	41.4500
