# Supplementary material for: OpenTrack simulation model files and output dataset for a copenhagen suburban railway
Source: Data Brief. 2019 Apr 28;25:103952. doi: 10.1016/j.dib.2019.103952 (PMC6562172; doi:10.1016/j.dib.2019.103952)
Supplement: Supplementary file 2 — Multimedia component 2 [file mmc2.zip › Data files submitted/Test Generic for TRC/output/OT_116.step1]

//
// File: C:\OpenTrack\Test Generic for TRC\output/OT_116.step1
//
// Produced by OpenTrack: Fri Dec 14 17:13:00 2018
// Route Reservation of Course: 116
// Desc.: Stopping Follow
// Train: Regio:A SA ( 83 m; 123 t ) (83 m / 123 t)
// Train Speedtype: Reihe R
// Itineraries: 1: Home STA1 to end
// Scenario:  Adh. Outside: good / Adh. Tunnel: good / Delay: 5 / Global Perf.: 100.0 % / Course on Time Perf.: 100.0 % / Course Delay Perf.: 100.0 % / Step: 1.0 s / Time: 12:00:00 - 13:30:00

// Type    : OT_TimeXPlot
// Desc.   : OT_step1
// x-Legend: [s]
// y-Legend: [km]
//
44673.00	0.0000
44673.00	0.5500
44673.00	0.5500
44673.00	1.5500
44674.00	1.5500
44674.00	2.5500
44675.00	2.5500
44675.00	3.5500
44719.00	3.5500
44719.00	4.5500
44812.00	4.5500
44812.00	5.1000
44850.00	5.1000
44850.00	6.1000
44949.00	6.1000
44949.00	7.1000
44950.00	7.1000
44950.00	8.1000
44978.00	8.1000
44978.00	9.1000
45073.00	9.1000
45073.00	9.6500
45111.00	9.6500
45111.00	10.6500
45210.00	10.6500
45210.00	11.6500
45211.00	11.6500
45211.00	12.6500
45239.00	12.6500
45239.00	13.6500
45334.00	13.6500
45334.00	14.2000
45372.00	14.2000
45372.00	15.2000
45471.00	15.2000
45471.00	16.2000
45472.00	16.2000
45472.00	17.2000
45500.00	17.2000
45500.00	18.2000
45595.00	18.2000
45595.00	18.7500
45633.00	18.7500
45633.00	19.7500
45732.00	19.7500
45732.00	20.7500
45733.00	20.7500
45733.00	21.7500
45761.00	21.7500
45761.00	22.7500
45856.00	22.7500
45856.00	23.3000
45894.00	23.3000
45894.00	24.3000
45993.00	24.3000
45993.00	25.3000
45994.00	25.3000
45994.00	26.3000
46022.00	26.3000
46022.00	27.3000
46117.00	27.3000
46117.00	27.8500
46155.00	27.8500
46155.00	28.8500
46254.00	28.8500
46254.00	29.8500
46255.00	29.8500
46255.00	30.8500
46283.00	30.8500
46283.00	31.8500
46378.00	31.8500
46378.00	32.4000
46416.00	32.4000
46416.00	33.4000
46515.00	33.4000
46515.00	34.4000
46516.00	34.4000
46516.00	35.4000
46544.00	35.4000
46544.00	36.4000
46639.00	36.4000
46639.00	36.9500
46677.00	36.9500
46677.00	37.9500
46776.00	37.9500
46776.00	38.9500
46777.00	38.9500
46777.00	39.9500
46805.00	39.9500
46805.00	40.9500
46838.00	40.9500
46838.00	41.5000
46978.00	41.5000
