# Supplementary material for: OpenTrack simulation model files and output dataset for a copenhagen suburban railway
Source: Data Brief. 2019 Apr 28;25:103952. doi: 10.1016/j.dib.2019.103952 (PMC6562172; doi:10.1016/j.dib.2019.103952)
Supplement: Supplementary file 2 — Multimedia component 2 [file mmc2.zip › Data files submitted/Test Generic for TRC/output/OT_116.step2]

//
// File: C:\OpenTrack\Test Generic for TRC\output/OT_116.step2
//
// Produced by OpenTrack: Fri Dec 14 17:13:00 2018
// Route Release of Course: 116
// Desc.: Stopping Follow
// Train: Regio:A SA ( 83 m; 123 t ) (83 m / 123 t)
// Train Speedtype: Reihe R
// Itineraries: 1: Home STA1 to end
// Scenario:  Adh. Outside: good / Adh. Tunnel: good / Delay: 5 / Global Perf.: 100.0 % / Course on Time Perf.: 100.0 % / Course Delay Perf.: 100.0 % / Step: 1.0 s / Time: 12:00:00 - 13:30:00

// Type    : OT_TimeXPlot
// Desc.   : OT_step2
// x-Legend: [s]
// y-Legend: [km]
//
44715.00	0.0000
44715.00	0.5500
44746.00	0.5500
44746.00	1.5500
44776.00	1.5500
44776.00	2.5500
44806.00	2.5500
44806.00	3.5500
44837.00	3.5500
44837.00	4.5500
44969.00	4.5500
44969.00	5.1000
45007.00	5.1000
45007.00	6.1000
45037.00	6.1000
45037.00	7.1000
45067.00	7.1000
45067.00	8.1000
45098.00	8.1000
45098.00	9.1000
45230.00	9.1000
45230.00	9.6500
45268.00	9.6500
45268.00	10.6500
45298.00	10.6500
45298.00	11.6500
45328.00	11.6500
45328.00	12.6500
45359.00	12.6500
45359.00	13.6500
45491.00	13.6500
45491.00	14.2000
45529.00	14.2000
45529.00	15.2000
45559.00	15.2000
45559.00	16.2000
45589.00	16.2000
45589.00	17.2000
45620.00	17.2000
45620.00	18.2000
45752.00	18.2000
45752.00	18.7500
45790.00	18.7500
45790.00	19.7500
45820.00	19.7500
45820.00	20.7500
45850.00	20.7500
45850.00	21.7500
45881.00	21.7500
45881.00	22.7500
46013.00	22.7500
46013.00	23.3000
46051.00	23.3000
46051.00	24.3000
46081.00	24.3000
46081.00	25.3000
46111.00	25.3000
46111.00	26.3000
46142.00	26.3000
46142.00	27.3000
46274.00	27.3000
46274.00	27.8500
46312.00	27.8500
46312.00	28.8500
46342.00	28.8500
46342.00	29.8500
46372.00	29.8500
46372.00	30.8500
46403.00	30.8500
46403.00	31.8500
46535.00	31.8500
46535.00	32.4000
46573.00	32.4000
46573.00	33.4000
46603.00	33.4000
46603.00	34.4000
46633.00	34.4000
46633.00	35.4000
46664.00	35.4000
46664.00	36.4000
46796.00	36.4000
46796.00	36.9500
46834.00	36.9500
46834.00	37.9500
46864.00	37.9500
46864.00	38.9500
46894.00	38.9500
46894.00	39.9500
46925.00	39.9500
46925.00	40.9500
46978.00	40.9500
