# Supplementary material for: OpenTrack simulation model files and output dataset for a copenhagen suburban railway
Source: Data Brief. 2019 Apr 28;25:103952. doi: 10.1016/j.dib.2019.103952 (PMC6562172; doi:10.1016/j.dib.2019.103952)
Supplement: Supplementary file 2 — Multimedia component 2 [file mmc2.zip › Data files submitted/Test Generic for TRC/output/OT_116.ts1]

//
// File: C:\OpenTrack\Test Generic for TRC\output/OT_116.ts1
//
// Produced by OpenTrack: Fri Dec 14 17:13:00 2018
// Time/Distance of Course: 116
// Desc.: Stopping Follow
// Train: Regio:A SA ( 83 m; 123 t ) (83 m / 123 t)
// Train Speedtype: Reihe R
// Itineraries: 1: Home STA1 to end
// Scenario:  Adh. Outside: good / Adh. Tunnel: good / Delay: 5 / Global Perf.: 100.0 % / Course on Time Perf.: 100.0 % / Course Delay Perf.: 100.0 % / Step: 1.0 s / Time: 12:00:00 - 13:30:00
//
// Type    : OT_TimeYPlot
// Desc.   : OT_ts1
// x-Legend: [km]
// y-Legend: [s]
//
0.0000	44643.00
0.0000	44673.00
0.0007	44674.00
0.0026	44675.00
0.0058	44676.00
0.0104	44677.00
0.0162	44678.00
0.0234	44679.00
0.0318	44680.00
0.0416	44681.00
0.0526	44682.00
0.0648	44683.00
0.0780	44684.00
0.0922	44685.00
0.1073	44686.00
0.1231	44687.00
0.1398	44688.00
0.1572	44689.00
0.1753	44690.00
0.1941	44691.00
0.2135	44692.00
0.2335	44693.00
0.2542	44694.00
0.2754	44695.00
0.2971	44696.00
0.3194	44697.00
0.3422	44698.00
0.3655	44699.00
0.3893	44700.00
0.4136	44701.00
0.4383	44702.00
0.4635	44703.00
0.4892	44704.00
0.5152	44705.00
0.5417	44706.00
0.5686	44707.00
0.5960	44708.00
0.6237	44709.00
0.6518	44710.00
0.6802	44711.00
0.7091	44712.00
0.7383	44713.00
0.7679	44714.00
0.7978	44715.00
0.8280	44716.00
0.8586	44717.00
0.8896	44718.00
0.9208	44719.00
0.9524	44720.00
0.9843	44721.00
1.0165	44722.00
1.0490	44723.00
1.0819	44724.00
1.1150	44725.00
1.1483	44726.00
1.1816	44727.00
1.2150	44728.00
1.2483	44729.00
1.2816	44730.00
1.3150	44731.00
1.3483	44732.00
1.3816	44733.00
1.4150	44734.00
1.4483	44735.00
1.4816	44736.00
1.5150	44737.00
1.5483	44738.00
1.5816	44739.00
1.6150	44740.00
1.6483	44741.00
1.6816	44742.00
1.7150	44743.00
1.7483	44744.00
1.7816	44745.00
1.8150	44746.00
1.8483	44747.00
1.8816	44748.00
1.9150	44749.00
1.9483	44750.00
1.9816	44751.00
2.0150	44752.00
2.0483	44753.00
2.0816	44754.00
2.1150	44755.00
2.1483	44756.00
2.1816	44757.00
2.2150	44758.00
2.2483	44759.00
2.2816	44760.00
2.3150	44761.00
2.3483	44762.00
2.3816	44763.00
2.4150	44764.00
2.4483	44765.00
2.4816	44766.00
2.5150	44767.00
2.5483	44768.00
2.5816	44769.00
2.6150	44770.00
2.6483	44771.00
2.6816	44772.00
2.7150	44773.00
2.7483	44774.00
2.7816	44775.00
2.8150	44776.00
2.8483	44777.00
2.8816	44778.00
2.9150	44779.00
2.9483	44780.00
2.9816	44781.00
3.0150	44782.00
3.0483	44783.00
3.0816	44784.00
3.1150	44785.00
3.1483	44786.00
3.1816	44787.00
3.2150	44788.00
3.2483	44789.00
3.2816	44790.00
3.3150	44791.00
3.3483	44792.00
3.3816	44793.00
3.4150	44794.00
3.4483	44795.00
3.4816	44796.00
3.5150	44797.00
3.5483	44798.00
3.5816	44799.00
3.6150	44800.00
3.6483	44801.00
3.6816	44802.00
3.7150	44803.00
3.7483	44804.00
3.7816	44805.00
3.8150	44806.00
3.8483	44807.00
3.8816	44808.00
3.9150	44809.00
3.9483	44810.00
3.9816	44811.00
4.0150	44812.00
4.0483	44813.00
4.0816	44814.00
4.1150	44815.00
4.1483	44816.00
4.1816	44817.00
4.2150	44818.00
4.2483	44819.00
4.2816	44820.00
4.3150	44821.00
4.3483	44822.00
4.3816	44823.00
4.4150	44824.00
4.4483	44825.00
4.4816	44826.00
4.5150	44827.00
4.5294	44828.00
4.5630	44829.00
4.5954	44830.00
4.6267	44831.00
4.6570	44832.00
4.6860	44833.00
4.7140	44834.00
4.7409	44835.00
4.7666	44836.00
4.7912	44837.00
4.8147	44838.00
4.8371	44839.00
4.8584	44840.00
4.8785	44841.00
4.8975	44842.00
4.9154	44843.00
4.9322	44844.00
4.9479	44845.00
4.9624	44846.00
4.9759	44847.00
4.9882	44848.00
4.9994	44849.00
5.0094	44850.00
5.0184	44851.00
5.0262	44852.00
5.0329	44853.00
5.0385	44854.00
5.0430	44855.00
5.0464	44856.00
5.0486	44857.00
5.0497	44858.00
5.0500	44859.00
5.0500	44949.00
5.0506	44950.00
5.0526	44951.00
5.0558	44952.00
5.0604	44953.00
5.0662	44954.00
5.0734	44955.00
5.0818	44956.00
5.0916	44957.00
5.1026	44958.00
5.1148	44959.00
5.1280	44960.00
5.1422	44961.00
5.1573	44962.00
5.1731	44963.00
5.1898	44964.00
5.2072	44965.00
5.2253	44966.00
5.2441	44967.00
5.2635	44968.00
5.2835	44969.00
5.3042	44970.00
5.3254	44971.00
5.3471	44972.00
5.3694	44973.00
5.3922	44974.00
5.4155	44975.00
5.4393	44976.00
5.4636	44977.00
5.4883	44978.00
5.5135	44979.00
5.5392	44980.00
5.5652	44981.00
5.5917	44982.00
5.6186	44983.00
5.6460	44984.00
5.6737	44985.00
5.7018	44986.00
5.7302	44987.00
5.7591	44988.00
5.7883	44989.00
5.8179	44990.00
5.8478	44991.00
5.8780	44992.00
5.9086	44993.00
5.9396	44994.00
5.9708	44995.00
6.0024	44996.00
6.0343	44997.00
6.0665	44998.00
6.0990	44999.00
6.1319	45000.00
6.1650	45001.00
6.1983	45002.00
6.2316	45003.00
6.2650	45004.00
6.2983	45005.00
6.3316	45006.00
6.3650	45007.00
6.3983	45008.00
6.4316	45009.00
6.4650	45010.00
6.4983	45011.00
6.5316	45012.00
6.5650	45013.00
6.5983	45014.00
6.6316	45015.00
6.6650	45016.00
6.6983	45017.00
6.7316	45018.00
6.7650	45019.00
6.7983	45020.00
6.8316	45021.00
6.8650	45022.00
6.8983	45023.00
6.9316	45024.00
6.9650	45025.00
6.9983	45026.00
7.0316	45027.00
7.0650	45028.00
7.0983	45029.00
7.1316	45030.00
7.1650	45031.00
7.1983	45032.00
7.2316	45033.00
7.2650	45034.00
7.2983	45035.00
7.3316	45036.00
7.3650	45037.00
7.3983	45038.00
7.4316	45039.00
7.4650	45040.00
7.4983	45041.00
7.5316	45042.00
7.5650	45043.00
7.5983	45044.00
7.6316	45045.00
7.6650	45046.00
7.6983	45047.00
7.7316	45048.00
7.7650	45049.00
7.7983	45050.00
7.8316	45051.00
7.8650	45052.00
7.8983	45053.00
7.9317	45054.00
7.9650	45055.00
7.9983	45056.00
8.0317	45057.00
8.0650	45058.00
8.0983	45059.00
8.1317	45060.00
8.1650	45061.00
8.1983	45062.00
8.2317	45063.00
8.2650	45064.00
8.2983	45065.00
8.3317	45066.00
8.3650	45067.00
8.3983	45068.00
8.4316	45069.00
8.4650	45070.00
8.4983	45071.00
8.5316	45072.00
8.5650	45073.00
8.5983	45074.00
8.6316	45075.00
8.6650	45076.00
8.6983	45077.00
8.7316	45078.00
8.7650	45079.00
8.7983	45080.00
8.8316	45081.00
8.8650	45082.00
8.8983	45083.00
8.9316	45084.00
8.9650	45085.00
8.9983	45086.00
9.0316	45087.00
9.0650	45088.00
9.0794	45089.00
9.1130	45090.00
9.1454	45091.00
9.1767	45092.00
9.2070	45093.00
9.2360	45094.00
9.2640	45095.00
9.2909	45096.00
9.3166	45097.00
9.3412	45098.00
9.3647	45099.00
9.3871	45100.00
9.4084	45101.00
9.4285	45102.00
9.4475	45103.00
9.4654	45104.00
9.4822	45105.00
9.4979	45106.00
9.5124	45107.00
9.5259	45108.00
9.5382	45109.00
9.5494	45110.00
9.5594	45111.00
9.5684	45112.00
9.5762	45113.00
9.5829	45114.00
9.5885	45115.00
9.5930	45116.00
9.5964	45117.00
9.5986	45118.00
9.5997	45119.00
9.6000	45120.00
9.6000	45210.00
9.6007	45211.00
9.6026	45212.00
9.6059	45213.00
9.6104	45214.00
9.6163	45215.00
9.6234	45216.00
9.6319	45217.00
9.6416	45218.00
9.6526	45219.00
9.6648	45220.00
9.6780	45221.00
9.6922	45222.00
9.7073	45223.00
9.7231	45224.00
9.7398	45225.00
9.7572	45226.00
9.7753	45227.00
9.7941	45228.00
9.8135	45229.00
9.8336	45230.00
9.8542	45231.00
9.8754	45232.00
9.8971	45233.00
9.9194	45234.00
9.9422	45235.00
9.9655	45236.00
9.9893	45237.00
10.0136	45238.00
10.0383	45239.00
10.0635	45240.00
10.0892	45241.00
10.1152	45242.00
10.1417	45243.00
10.1686	45244.00
10.1960	45245.00
10.2237	45246.00
10.2518	45247.00
10.2802	45248.00
10.3091	45249.00
10.3383	45250.00
10.3679	45251.00
10.3978	45252.00
10.4280	45253.00
10.4586	45254.00
10.4896	45255.00
10.5208	45256.00
10.5524	45257.00
10.5843	45258.00
10.6165	45259.00
10.6490	45260.00
10.6819	45261.00
10.7150	45262.00
10.7483	45263.00
10.7816	45264.00
10.8150	45265.00
10.8483	45266.00
10.8816	45267.00
10.9150	45268.00
10.9483	45269.00
10.9816	45270.00
11.0150	45271.00
11.0483	45272.00
11.0816	45273.00
11.1150	45274.00
11.1483	45275.00
11.1816	45276.00
11.2150	45277.00
11.2483	45278.00
11.2816	45279.00
11.3150	45280.00
11.3483	45281.00
11.3816	45282.00
11.4150	45283.00
11.4483	45284.00
11.4816	45285.00
11.5150	45286.00
11.5483	45287.00
11.5816	45288.00
11.6150	45289.00
11.6483	45290.00
11.6816	45291.00
11.7150	45292.00
11.7483	45293.00
11.7816	45294.00
11.8150	45295.00
11.8483	45296.00
11.8816	45297.00
11.9150	45298.00
11.9483	45299.00
11.9816	45300.00
12.0150	45301.00
12.0483	45302.00
12.0816	45303.00
12.1150	45304.00
12.1483	45305.00
12.1816	45306.00
12.2150	45307.00
12.2483	45308.00
12.2816	45309.00
12.3150	45310.00
12.3483	45311.00
12.3816	45312.00
12.4150	45313.00
12.4483	45314.00
12.4816	45315.00
12.5150	45316.00
12.5483	45317.00
12.5816	45318.00
12.6150	45319.00
12.6483	45320.00
12.6816	45321.00
12.7150	45322.00
12.7483	45323.00
12.7816	45324.00
12.8150	45325.00
12.8483	45326.00
12.8816	45327.00
12.9150	45328.00
12.9483	45329.00
12.9816	45330.00
13.0150	45331.00
13.0483	45332.00
13.0816	45333.00
13.1150	45334.00
13.1483	45335.00
13.1816	45336.00
13.2150	45337.00
13.2483	45338.00
13.2816	45339.00
13.3149	45340.00
13.3483	45341.00
13.3816	45342.00
13.4149	45343.00
13.4483	45344.00
13.4816	45345.00
13.5149	45346.00
13.5483	45347.00
13.5816	45348.00
13.6149	45349.00
13.6294	45350.00
13.6629	45351.00
13.6954	45352.00
13.7267	45353.00
13.7569	45354.00
13.7860	45355.00
13.8140	45356.00
13.8409	45357.00
13.8666	45358.00
13.8912	45359.00
13.9147	45360.00
13.9371	45361.00
13.9583	45362.00
13.9785	45363.00
13.9975	45364.00
14.0154	45365.00
14.0322	45366.00
14.0479	45367.00
14.0624	45368.00
14.0758	45369.00
14.0881	45370.00
14.0993	45371.00
14.1094	45372.00
14.1184	45373.00
14.1262	45374.00
14.1329	45375.00
14.1385	45376.00
14.1430	45377.00
14.1463	45378.00
14.1486	45379.00
14.1497	45380.00
14.1500	45381.00
14.1500	45471.00
14.1506	45472.00
14.1526	45473.00
14.1558	45474.00
14.1604	45475.00
14.1662	45476.00
14.1734	45477.00
14.1818	45478.00
14.1916	45479.00
14.2026	45480.00
14.2148	45481.00
14.2280	45482.00
14.2422	45483.00
14.2572	45484.00
14.2731	45485.00
14.2898	45486.00
14.3072	45487.00
14.3253	45488.00
14.3441	45489.00
14.3635	45490.00
14.3835	45491.00
14.4041	45492.00
14.4253	45493.00
14.4471	45494.00
14.4694	45495.00
14.4922	45496.00
14.5155	45497.00
14.5393	45498.00
14.5635	45499.00
14.5883	45500.00
14.6135	45501.00
14.6391	45502.00
14.6652	45503.00
14.6917	45504.00
14.7186	45505.00
14.7459	45506.00
14.7736	45507.00
14.8017	45508.00
14.8302	45509.00
14.8590	45510.00
14.8883	45511.00
14.9178	45512.00
14.9477	45513.00
14.9780	45514.00
15.0086	45515.00
15.0395	45516.00
15.0708	45517.00
15.1024	45518.00
15.1343	45519.00
15.1665	45520.00
15.1990	45521.00
15.2318	45522.00
15.2649	45523.00
15.2983	45524.00
15.3316	45525.00
15.3649	45526.00
15.3983	45527.00
15.4316	45528.00
15.4649	45529.00
15.4983	45530.00
15.5316	45531.00
15.5649	45532.00
15.5983	45533.00
15.6316	45534.00
15.6649	45535.00
15.6983	45536.00
15.7316	45537.00
15.7649	45538.00
15.7983	45539.00
15.8316	45540.00
15.8649	45541.00
15.8983	45542.00
15.9316	45543.00
15.9649	45544.00
15.9983	45545.00
16.0316	45546.00
16.0649	45547.00
16.0983	45548.00
16.1316	45549.00
16.1649	45550.00
16.1983	45551.00
16.2316	45552.00
16.2649	45553.00
16.2983	45554.00
16.3316	45555.00
16.3649	45556.00
16.3983	45557.00
16.4316	45558.00
16.4649	45559.00
16.4983	45560.00
16.5316	45561.00
16.5649	45562.00
16.5983	45563.00
16.6316	45564.00
16.6649	45565.00
16.6983	45566.00
16.7316	45567.00
16.7649	45568.00
16.7983	45569.00
16.8316	45570.00
16.8649	45571.00
16.8983	45572.00
16.9316	45573.00
16.9649	45574.00
16.9983	45575.00
17.0316	45576.00
17.0649	45577.00
17.0983	45578.00
17.1316	45579.00
17.1650	45580.00
17.1983	45581.00
17.2316	45582.00
17.2650	45583.00
17.2983	45584.00
17.3316	45585.00
17.3650	45586.00
17.3983	45587.00
17.4316	45588.00
17.4650	45589.00
17.4983	45590.00
17.5316	45591.00
17.5650	45592.00
17.5983	45593.00
17.6316	45594.00
17.6650	45595.00
17.6983	45596.00
17.7316	45597.00
17.7650	45598.00
17.7983	45599.00
17.8316	45600.00
17.8650	45601.00
17.8983	45602.00
17.9316	45603.00
17.9650	45604.00
17.9983	45605.00
18.0316	45606.00
18.0650	45607.00
18.0983	45608.00
18.1316	45609.00
18.1650	45610.00
18.1794	45611.00
18.2130	45612.00
18.2454	45613.00
18.2767	45614.00
18.3069	45615.00
18.3360	45616.00
18.3640	45617.00
18.3909	45618.00
18.4166	45619.00
18.4412	45620.00
18.4647	45621.00
18.4871	45622.00
18.5084	45623.00
18.5285	45624.00
18.5475	45625.00
18.5654	45626.00
18.5822	45627.00
18.5979	45628.00
18.6124	45629.00
18.6259	45630.00
18.6382	45631.00
18.6494	45632.00
18.6594	45633.00
18.6684	45634.00
18.6762	45635.00
18.6829	45636.00
18.6885	45637.00
18.6930	45638.00
18.6964	45639.00
18.6986	45640.00
18.6997	45641.00
18.7000	45642.00
18.7000	45732.00
18.7006	45733.00
18.7026	45734.00
18.7058	45735.00
18.7104	45736.00
18.7162	45737.00
18.7234	45738.00
18.7318	45739.00
18.7416	45740.00
18.7526	45741.00
18.7648	45742.00
18.7780	45743.00
18.7922	45744.00
18.8073	45745.00
18.8231	45746.00
18.8398	45747.00
18.8572	45748.00
18.8753	45749.00
18.8941	45750.00
18.9135	45751.00
18.9335	45752.00
18.9542	45753.00
18.9754	45754.00
18.9971	45755.00
19.0194	45756.00
19.0422	45757.00
19.0655	45758.00
19.0893	45759.00
19.1136	45760.00
19.1383	45761.00
19.1635	45762.00
19.1892	45763.00
19.2152	45764.00
19.2417	45765.00
19.2686	45766.00
19.2960	45767.00
19.3237	45768.00
19.3518	45769.00
19.3802	45770.00
19.4091	45771.00
19.4383	45772.00
19.4679	45773.00
19.4978	45774.00
19.5280	45775.00
19.5586	45776.00
19.5896	45777.00
19.6208	45778.00
19.6524	45779.00
19.6843	45780.00
19.7165	45781.00
19.7491	45782.00
19.7819	45783.00
19.8150	45784.00
19.8483	45785.00
19.8816	45786.00
19.9150	45787.00
19.9483	45788.00
19.9817	45789.00
20.0150	45790.00
20.0483	45791.00
20.0817	45792.00
20.1150	45793.00
20.1483	45794.00
20.1817	45795.00
20.2150	45796.00
20.2483	45797.00
20.2817	45798.00
20.3150	45799.00
20.3483	45800.00
20.3817	45801.00
20.4150	45802.00
20.4483	45803.00
20.4817	45804.00
20.5150	45805.00
20.5483	45806.00
20.5817	45807.00
20.6150	45808.00
20.6483	45809.00
20.6817	45810.00
20.7150	45811.00
20.7483	45812.00
20.7817	45813.00
20.8150	45814.00
20.8483	45815.00
20.8817	45816.00
20.9150	45817.00
20.9483	45818.00
20.9817	45819.00
21.0150	45820.00
21.0483	45821.00
21.0817	45822.00
21.1150	45823.00
21.1483	45824.00
21.1817	45825.00
21.2150	45826.00
21.2483	45827.00
21.2817	45828.00
21.3150	45829.00
21.3483	45830.00
21.3817	45831.00
21.4150	45832.00
21.4483	45833.00
21.4817	45834.00
21.5150	45835.00
21.5483	45836.00
21.5817	45837.00
21.6150	45838.00
21.6483	45839.00
21.6817	45840.00
21.7150	45841.00
21.7484	45842.00
21.7817	45843.00
21.8150	45844.00
21.8484	45845.00
21.8817	45846.00
21.9150	45847.00
21.9484	45848.00
21.9817	45849.00
22.0150	45850.00
22.0484	45851.00
22.0817	45852.00
22.1150	45853.00
22.1484	45854.00
22.1817	45855.00
22.2150	45856.00
22.2484	45857.00
22.2817	45858.00
22.3150	45859.00
22.3484	45860.00
22.3817	45861.00
22.4150	45862.00
22.4484	45863.00
22.4817	45864.00
22.5150	45865.00
22.5484	45866.00
22.5817	45867.00
22.6150	45868.00
22.6484	45869.00
22.6817	45870.00
22.7150	45871.00
22.7294	45872.00
22.7630	45873.00
22.7955	45874.00
22.8268	45875.00
22.8570	45876.00
22.8861	45877.00
22.9141	45878.00
22.9409	45879.00
22.9667	45880.00
22.9913	45881.00
23.0148	45882.00
23.0372	45883.00
23.0584	45884.00
23.0786	45885.00
23.0976	45886.00
23.1155	45887.00
23.1323	45888.00
23.1480	45889.00
23.1625	45890.00
23.1759	45891.00
23.1882	45892.00
23.1994	45893.00
23.2095	45894.00
23.2184	45895.00
23.2263	45896.00
23.2330	45897.00
23.2386	45898.00
23.2431	45899.00
23.2464	45900.00
23.2487	45901.00
23.2498	45902.00
23.2501	45903.00
23.2501	45993.00
23.2507	45994.00
23.2527	45995.00
23.2559	45996.00
23.2605	45997.00
23.2663	45998.00
23.2735	45999.00
23.2819	46000.00
23.2917	46001.00
23.3027	46002.00
23.3148	46003.00
23.3281	46004.00
23.3423	46005.00
23.3573	46006.00
23.3732	46007.00
23.3899	46008.00
23.4073	46009.00
23.4254	46010.00
23.4442	46011.00
23.4636	46012.00
23.4836	46013.00
23.5042	46014.00
23.5254	46015.00
23.5472	46016.00
23.5695	46017.00
23.5923	46018.00
23.6156	46019.00
23.6394	46020.00
23.6636	46021.00
23.6884	46022.00
23.7136	46023.00
23.7392	46024.00
23.7653	46025.00
23.7918	46026.00
23.8187	46027.00
23.8460	46028.00
23.8737	46029.00
23.9018	46030.00
23.9303	46031.00
23.9591	46032.00
23.9884	46033.00
24.0179	46034.00
24.0478	46035.00
24.0781	46036.00
24.1087	46037.00
24.1396	46038.00
24.1709	46039.00
24.2025	46040.00
24.2344	46041.00
24.2666	46042.00
24.2991	46043.00
24.3319	46044.00
24.3650	46045.00
24.3984	46046.00
24.4317	46047.00
24.4650	46048.00
24.4984	46049.00
24.5317	46050.00
24.5651	46051.00
24.5984	46052.00
24.6317	46053.00
24.6651	46054.00
24.6984	46055.00
24.7317	46056.00
24.7651	46057.00
24.7984	46058.00
24.8317	46059.00
24.8651	46060.00
24.8984	46061.00
24.9317	46062.00
24.9651	46063.00
24.9984	46064.00
25.0317	46065.00
25.0651	46066.00
25.0984	46067.00
25.1317	46068.00
25.1651	46069.00
25.1984	46070.00
25.2317	46071.00
25.2651	46072.00
25.2984	46073.00
25.3317	46074.00
25.3651	46075.00
25.3984	46076.00
25.4317	46077.00
25.4651	46078.00
25.4984	46079.00
25.5317	46080.00
25.5651	46081.00
25.5984	46082.00
25.6317	46083.00
25.6651	46084.00
25.6984	46085.00
25.7317	46086.00
25.7651	46087.00
25.7984	46088.00
25.8317	46089.00
25.8651	46090.00
25.8984	46091.00
25.9317	46092.00
25.9651	46093.00
25.9984	46094.00
26.0317	46095.00
26.0651	46096.00
26.0984	46097.00
26.1317	46098.00
26.1651	46099.00
26.1984	46100.00
26.2318	46101.00
26.2651	46102.00
26.2984	46103.00
26.3318	46104.00
26.3651	46105.00
26.3984	46106.00
26.4318	46107.00
26.4651	46108.00
26.4984	46109.00
26.5318	46110.00
26.5651	46111.00
26.5984	46112.00
26.6318	46113.00
26.6651	46114.00
26.6984	46115.00
26.7318	46116.00
26.7651	46117.00
26.7984	46118.00
26.8318	46119.00
26.8651	46120.00
26.8984	46121.00
26.9318	46122.00
26.9651	46123.00
26.9984	46124.00
27.0318	46125.00
27.0651	46126.00
27.0984	46127.00
27.1318	46128.00
27.1651	46129.00
27.1984	46130.00
27.2318	46131.00
27.2651	46132.00
27.2795	46133.00
27.3131	46134.00
27.3455	46135.00
27.3769	46136.00
27.4071	46137.00
27.4362	46138.00
27.4641	46139.00
27.4910	46140.00
27.5167	46141.00
27.5414	46142.00
27.5649	46143.00
27.5872	46144.00
27.6085	46145.00
27.6286	46146.00
27.6477	46147.00
27.6656	46148.00
27.6824	46149.00
27.6980	46150.00
27.7126	46151.00
27.7260	46152.00
27.7383	46153.00
27.7495	46154.00
27.7596	46155.00
27.7685	46156.00
27.7763	46157.00
27.7831	46158.00
27.7887	46159.00
27.7931	46160.00
27.7965	46161.00
27.7987	46162.00
27.7999	46163.00
27.8001	46164.00
27.8001	46254.00
27.8008	46255.00
27.8027	46256.00
27.8060	46257.00
27.8105	46258.00
27.8164	46259.00
27.8235	46260.00
27.8320	46261.00
27.8417	46262.00
27.8527	46263.00
27.8649	46264.00
27.8781	46265.00
27.8923	46266.00
27.9074	46267.00
27.9233	46268.00
27.9399	46269.00
27.9573	46270.00
27.9754	46271.00
27.9942	46272.00
28.0136	46273.00
28.0337	46274.00
28.0543	46275.00
28.0755	46276.00
28.0972	46277.00
28.1195	46278.00
28.1423	46279.00
28.1656	46280.00
28.1894	46281.00
28.2137	46282.00
28.2384	46283.00
28.2636	46284.00
28.2893	46285.00
28.3154	46286.00
28.3419	46287.00
28.3688	46288.00
28.3961	46289.00
28.4238	46290.00
28.4519	46291.00
28.4804	46292.00
28.5092	46293.00
28.5384	46294.00
28.5680	46295.00
28.5979	46296.00
28.6282	46297.00
28.6588	46298.00
28.6897	46299.00
28.7210	46300.00
28.7526	46301.00
28.7845	46302.00
28.8167	46303.00
28.8492	46304.00
28.8820	46305.00
28.9151	46306.00
28.9484	46307.00
28.9818	46308.00
29.0151	46309.00
29.0484	46310.00
29.0818	46311.00
29.1151	46312.00
29.1485	46313.00
29.1818	46314.00
29.2151	46315.00
29.2485	46316.00
29.2818	46317.00
29.3151	46318.00
29.3485	46319.00
29.3818	46320.00
29.4151	46321.00
29.4485	46322.00
29.4818	46323.00
29.5151	46324.00
29.5485	46325.00
29.5818	46326.00
29.6151	46327.00
29.6485	46328.00
29.6818	46329.00
29.7151	46330.00
29.7485	46331.00
29.7818	46332.00
29.8151	46333.00
29.8485	46334.00
29.8818	46335.00
29.9151	46336.00
29.9485	46337.00
29.9818	46338.00
30.0151	46339.00
30.0485	46340.00
30.0818	46341.00
30.1151	46342.00
30.1485	46343.00
30.1818	46344.00
30.2151	46345.00
30.2485	46346.00
30.2818	46347.00
30.3151	46348.00
30.3485	46349.00
30.3818	46350.00
30.4151	46351.00
30.4485	46352.00
30.4818	46353.00
30.5151	46354.00
30.5485	46355.00
30.5818	46356.00
30.6151	46357.00
30.6485	46358.00
30.6818	46359.00
30.7151	46360.00
30.7485	46361.00
30.7818	46362.00
30.8152	46363.00
30.8485	46364.00
30.8818	46365.00
30.9152	46366.00
30.9485	46367.00
30.9818	46368.00
31.0152	46369.00
31.0485	46370.00
31.0818	46371.00
31.1152	46372.00
31.1485	46373.00
31.1818	46374.00
31.2152	46375.00
31.2485	46376.00
31.2818	46377.00
31.3152	46378.00
31.3485	46379.00
31.3818	46380.00
31.4152	46381.00
31.4485	46382.00
31.4818	46383.00
31.5152	46384.00
31.5485	46385.00
31.5818	46386.00
31.6152	46387.00
31.6485	46388.00
31.6818	46389.00
31.7152	46390.00
31.7485	46391.00
31.7818	46392.00
31.8152	46393.00
31.8296	46394.00
31.8632	46395.00
31.8956	46396.00
31.9269	46397.00
31.9571	46398.00
31.9862	46399.00
32.0142	46400.00
32.0411	46401.00
32.0668	46402.00
32.0914	46403.00
32.1149	46404.00
32.1373	46405.00
32.1586	46406.00
32.1787	46407.00
32.1977	46408.00
32.2156	46409.00
32.2324	46410.00
32.2481	46411.00
32.2626	46412.00
32.2761	46413.00
32.2884	46414.00
32.2996	46415.00
32.3096	46416.00
32.3186	46417.00
32.3264	46418.00
32.3331	46419.00
32.3387	46420.00
32.3432	46421.00
32.3466	46422.00
32.3488	46423.00
32.3499	46424.00
32.3502	46425.00
32.3502	46515.00
32.3508	46516.00
32.3528	46517.00
32.3560	46518.00
32.3606	46519.00
32.3664	46520.00
32.3736	46521.00
32.3820	46522.00
32.3918	46523.00
32.4028	46524.00
32.4150	46525.00
32.4282	46526.00
32.4424	46527.00
32.4575	46528.00
32.4733	46529.00
32.4900	46530.00
32.5074	46531.00
32.5255	46532.00
32.5443	46533.00
32.5637	46534.00
32.5837	46535.00
32.6044	46536.00
32.6256	46537.00
32.6473	46538.00
32.6696	46539.00
32.6924	46540.00
32.7157	46541.00
32.7395	46542.00
32.7638	46543.00
32.7885	46544.00
32.8137	46545.00
32.8394	46546.00
32.8654	46547.00
32.8919	46548.00
32.9188	46549.00
32.9462	46550.00
32.9739	46551.00
33.0020	46552.00
33.0304	46553.00
33.0593	46554.00
33.0885	46555.00
33.1181	46556.00
33.1480	46557.00
33.1782	46558.00
33.2088	46559.00
33.2398	46560.00
33.2710	46561.00
33.3026	46562.00
33.3345	46563.00
33.3667	46564.00
33.3993	46565.00
33.4321	46566.00
33.4652	46567.00
33.4985	46568.00
33.5318	46569.00
33.5652	46570.00
33.5985	46571.00
33.6318	46572.00
33.6652	46573.00
33.6985	46574.00
33.7318	46575.00
33.7652	46576.00
33.7985	46577.00
33.8318	46578.00
33.8652	46579.00
33.8985	46580.00
33.9318	46581.00
33.9652	46582.00
33.9985	46583.00
34.0318	46584.00
34.0652	46585.00
34.0985	46586.00
34.1318	46587.00
34.1651	46588.00
34.1985	46589.00
34.2318	46590.00
34.2651	46591.00
34.2985	46592.00
34.3318	46593.00
34.3651	46594.00
34.3985	46595.00
34.4318	46596.00
34.4651	46597.00
34.4985	46598.00
34.5318	46599.00
34.5651	46600.00
34.5985	46601.00
34.6318	46602.00
34.6651	46603.00
34.6985	46604.00
34.7318	46605.00
34.7651	46606.00
34.7985	46607.00
34.8318	46608.00
34.8651	46609.00
34.8985	46610.00
34.9318	46611.00
34.9651	46612.00
34.9984	46613.00
35.0318	46614.00
35.0651	46615.00
35.0984	46616.00
35.1318	46617.00
35.1651	46618.00
35.1984	46619.00
35.2318	46620.00
35.2651	46621.00
35.2984	46622.00
35.3318	46623.00
35.3651	46624.00
35.3984	46625.00
35.4318	46626.00
35.4651	46627.00
35.4984	46628.00
35.5318	46629.00
35.5651	46630.00
35.5984	46631.00
35.6318	46632.00
35.6651	46633.00
35.6984	46634.00
35.7318	46635.00
35.7651	46636.00
35.7984	46637.00
35.8317	46638.00
35.8651	46639.00
35.8984	46640.00
35.9317	46641.00
35.9651	46642.00
35.9984	46643.00
36.0317	46644.00
36.0651	46645.00
36.0984	46646.00
36.1317	46647.00
36.1651	46648.00
36.1984	46649.00
36.2317	46650.00
36.2651	46651.00
36.2984	46652.00
36.3317	46653.00
36.3651	46654.00
36.3795	46655.00
36.4130	46656.00
36.4455	46657.00
36.4768	46658.00
36.5070	46659.00
36.5361	46660.00
36.5641	46661.00
36.5910	46662.00
36.6167	46663.00
36.6413	46664.00
36.6648	46665.00
36.6872	46666.00
36.7085	46667.00
36.7286	46668.00
36.7476	46669.00
36.7655	46670.00
36.7823	46671.00
36.7980	46672.00
36.8125	46673.00
36.8260	46674.00
36.8383	46675.00
36.8495	46676.00
36.8595	46677.00
36.8685	46678.00
36.8763	46679.00
36.8830	46680.00
36.8886	46681.00
36.8931	46682.00
36.8965	46683.00
36.8987	46684.00
36.8998	46685.00
36.9001	46686.00
36.9001	46776.00
36.9007	46777.00
36.9027	46778.00
36.9059	46779.00
36.9105	46780.00
36.9163	46781.00
36.9235	46782.00
36.9319	46783.00
36.9417	46784.00
36.9527	46785.00
36.9649	46786.00
36.9781	46787.00
36.9923	46788.00
37.0073	46789.00
37.0232	46790.00
37.0399	46791.00
37.0573	46792.00
37.0754	46793.00
37.0942	46794.00
37.1136	46795.00
37.1336	46796.00
37.1543	46797.00
37.1755	46798.00
37.1972	46799.00
37.2195	46800.00
37.2423	46801.00
37.2656	46802.00
37.2894	46803.00
37.3137	46804.00
37.3384	46805.00
37.3636	46806.00
37.3892	46807.00
37.4153	46808.00
37.4418	46809.00
37.4687	46810.00
37.4960	46811.00
37.5237	46812.00
37.5518	46813.00
37.5803	46814.00
37.6092	46815.00
37.6384	46816.00
37.6679	46817.00
37.6979	46818.00
37.7281	46819.00
37.7587	46820.00
37.7897	46821.00
37.8209	46822.00
37.8525	46823.00
37.8844	46824.00
37.9166	46825.00
37.9491	46826.00
37.9819	46827.00
38.0151	46828.00
38.0484	46829.00
38.0817	46830.00
38.1151	46831.00
38.1484	46832.00
38.1817	46833.00
38.2150	46834.00
38.2484	46835.00
38.2817	46836.00
38.3150	46837.00
38.3484	46838.00
38.3817	46839.00
38.4150	46840.00
38.4484	46841.00
38.4817	46842.00
38.5150	46843.00
38.5484	46844.00
38.5817	46845.00
38.6150	46846.00
38.6484	46847.00
38.6817	46848.00
38.7150	46849.00
38.7484	46850.00
38.7817	46851.00
38.8150	46852.00
38.8484	46853.00
38.8817	46854.00
38.9150	46855.00
38.9484	46856.00
38.9817	46857.00
39.0150	46858.00
39.0483	46859.00
39.0817	46860.00
39.1150	46861.00
39.1483	46862.00
39.1817	46863.00
39.2150	46864.00
39.2483	46865.00
39.2817	46866.00
39.3150	46867.00
39.3483	46868.00
39.3817	46869.00
39.4150	46870.00
39.4483	46871.00
39.4817	46872.00
39.5150	46873.00
39.5483	46874.00
39.5817	46875.00
39.6150	46876.00
39.6483	46877.00
39.6817	46878.00
39.7150	46879.00
39.7483	46880.00
39.7817	46881.00
39.8150	46882.00
39.8483	46883.00
39.8816	46884.00
39.9150	46885.00
39.9483	46886.00
39.9816	46887.00
40.0150	46888.00
40.0483	46889.00
40.0816	46890.00
40.1150	46891.00
40.1483	46892.00
40.1816	46893.00
40.2150	46894.00
40.2483	46895.00
40.2816	46896.00
40.3150	46897.00
40.3483	46898.00
40.3816	46899.00
40.4150	46900.00
40.4483	46901.00
40.4816	46902.00
40.5150	46903.00
40.5483	46904.00
40.5816	46905.00
40.6150	46906.00
40.6483	46907.00
40.6816	46908.00
40.7150	46909.00
40.7483	46910.00
40.7816	46911.00
40.8149	46912.00
40.8483	46913.00
40.8816	46914.00
40.9149	46915.00
40.9294	46916.00
40.9629	46917.00
40.9954	46918.00
41.0267	46919.00
41.0569	46920.00
41.0860	46921.00
41.1140	46922.00
41.1408	46923.00
41.1666	46924.00
41.1912	46925.00
41.2147	46926.00
41.2371	46927.00
41.2583	46928.00
41.2785	46929.00
41.2975	46930.00
41.3154	46931.00
41.3322	46932.00
41.3479	46933.00
41.3624	46934.00
41.3758	46935.00
41.3881	46936.00
41.3993	46937.00
41.4094	46938.00
41.4184	46939.00
41.4262	46940.00
41.4329	46941.00
41.4385	46942.00
41.4430	46943.00
41.4463	46944.00
41.4486	46945.00
41.4497	46946.00
41.4500	46947.00
41.4500	46978.00
41.4500	46978.00
