# Supplementary material for: OpenTrack simulation model files and output dataset for a copenhagen suburban railway
Source: Data Brief. 2019 Apr 28;25:103952. doi: 10.1016/j.dib.2019.103952 (PMC6562172; doi:10.1016/j.dib.2019.103952)
Supplement: Supplementary file 2 — Multimedia component 2 [file mmc2.zip › Data files submitted/Test Generic for TRC/output/OT_116.tt]

//
// File: C:\OpenTrack\Test Generic for TRC\output/OT_116.tt
//
// Produced by OpenTrack: Fri Dec 14 17:13:00 2018
// Timetable of Course: 116
// Desc.: Stopping Follow
// Train: Regio:A SA ( 83 m; 123 t ) (83 m / 123 t)
// Train Speedtype: Reihe R
// Itineraries: 1: Home STA1 to end
// Scenario:  Adh. Outside: good / Adh. Tunnel: good / Delay: 5 / Global Perf.: 100.0 % / Course on Time Perf.: 100.0 % / Course Delay Perf.: 100.0 % / Step: 1.0 s / Time: 12:00:00 - 13:30:00
//
// Type    : OT_Text
// Desc.   : OT_tt
// x-Legend: none
// y-Legend: none
//

Actual Timetable 

One   	Dep. 	12:24:33	44673	00:00:00	    0
One   	Pass 	12:25:05	44705	00:00:32	   32
Two   	Arr. 	12:27:39	44859	00:02:34	  154
Two   	Dep. 	12:29:09	44949	00:01:30	   90
Two   	Pass 	12:29:10	44950	00:00:01	    1
Three 	Arr. 	12:32:00	45120	00:02:50	  170
Three 	Dep. 	12:33:30	45210	00:01:30	   90
Three 	Pass 	12:33:31	45211	00:00:01	    1
Four  	Arr. 	12:36:21	45381	00:02:50	  170
Four  	Dep. 	12:37:51	45471	00:01:30	   90
Four  	Pass 	12:37:52	45472	00:00:01	    1
Five  	Arr. 	12:40:42	45642	00:02:50	  170
Five  	Dep. 	12:42:12	45732	00:01:30	   90
Five  	Pass 	12:42:13	45733	00:00:01	    1
Six   	Arr. 	12:45:03	45903	00:02:50	  170
Six   	Dep. 	12:46:33	45993	00:01:30	   90
Six   	Pass 	12:46:34	45994	00:00:01	    1
Seven 	Arr. 	12:49:24	46164	00:02:50	  170
Seven 	Dep. 	12:50:54	46254	00:01:30	   90
Seven 	Pass 	12:50:55	46255	00:00:01	    1
Eight 	Arr. 	12:53:45	46425	00:02:50	  170
Eight 	Dep. 	12:55:15	46515	00:01:30	   90
Eight 	Pass 	12:55:16	46516	00:00:01	    1
Nine  	Arr. 	12:58:06	46686	00:02:50	  170
Nine  	Dep. 	12:59:36	46776	00:01:30	   90
Nine  	Pass 	12:59:37	46777	00:00:01	    1
Ten   	Arr. 	13:02:27	46947	00:02:50	  170

Actual Timetable vs. Planned Timetable

Station	   	Planned 	     	Actual  	     	Difference	 	Stat. Pos [km]	        	Train. Pos [km]	        	Avg. Speed [km/h]

One   	Dep. 	12:24:33	44673	12:24:33	44673	+00:00:00	    0	   0.000	       	   0.000	       	     	     
One   	Pass 	HH:MM:SS	   -1	12:25:05	44705	+00:00:00	    0	   0.000	   0.000	   0.515	   0.515	 58.0	 58.0
Two   	Arr. 	HH:MM:SS	   -1	12:27:39	44859	+00:00:00	    0	   5.050	   5.050	   5.050	   4.535	 97.7	106.0
Two   	Dep. 	12:29:09	44949	12:29:09	44949	+00:00:00	    0	   5.050	   0.000	   5.050	   0.000	 65.9	  0.0
Two   	Pass 	HH:MM:SS	   -1	12:29:10	44950	+00:00:00	    0	   5.050	   0.000	   5.051	   0.001	 65.6	  2.3
Three 	Arr. 	HH:MM:SS	   -1	12:32:00	45120	+00:00:00	    0	   9.600	   4.550	   9.600	   4.549	 77.3	 96.3
Three 	Dep. 	12:33:30	45210	12:33:30	45210	+00:00:00	    0	   9.600	   0.000	   9.600	   0.000	 64.4	  0.0
Three 	Pass 	HH:MM:SS	   -1	12:33:31	45211	+00:00:00	    0	   9.600	   0.000	   9.601	   0.001	 64.2	  2.3
Four  	Arr. 	HH:MM:SS	   -1	12:36:21	45381	+00:00:00	    0	  14.150	   4.550	  14.150	   4.549	 71.9	 96.3
Four  	Dep. 	12:37:51	45471	12:37:51	45471	+00:00:00	    0	  14.150	   0.000	  14.150	   0.000	 63.8	  0.0
Four  	Pass 	HH:MM:SS	   -1	12:37:52	45472	+00:00:00	    0	  14.150	   0.000	  14.151	   0.001	 63.8	  2.3
Five  	Arr. 	HH:MM:SS	   -1	12:40:42	45642	+00:00:00	    0	  18.700	   4.550	  18.700	   4.549	 69.5	 96.3
Five  	Dep. 	12:42:12	45732	12:42:12	45732	+00:00:00	    0	  18.700	   0.000	  18.700	   0.000	 63.6	  0.0
Five  	Pass 	HH:MM:SS	   -1	12:42:13	45733	+00:00:00	    0	  18.700	   0.000	  18.701	   0.001	 63.5	  2.3
Six   	Arr. 	HH:MM:SS	   -1	12:45:03	45903	+00:00:00	    0	  23.250	   4.550	  23.250	   4.549	 68.0	 96.3
Six   	Dep. 	12:46:33	45993	12:46:33	45993	+00:00:00	    0	  23.250	   0.000	  23.250	   0.000	 63.4	  0.0
Six   	Pass 	HH:MM:SS	   -1	12:46:34	45994	+00:00:00	    0	  23.250	   0.000	  23.251	   0.001	 63.4	  2.3
Seven 	Arr. 	HH:MM:SS	   -1	12:49:24	46164	+00:00:00	    0	  27.800	   4.550	  27.800	   4.549	 67.1	 96.3
Seven 	Dep. 	12:50:54	46254	12:50:54	46254	+00:00:00	    0	  27.800	   0.000	  27.800	   0.000	 63.3	  0.0
Seven 	Pass 	HH:MM:SS	   -1	12:50:55	46255	+00:00:00	    0	  27.800	   0.000	  27.801	   0.001	 63.3	  2.3
Eight 	Arr. 	HH:MM:SS	   -1	12:53:45	46425	+00:00:00	    0	  32.350	   4.550	  32.350	   4.549	 66.5	 96.3
Eight 	Dep. 	12:55:15	46515	12:55:15	46515	+00:00:00	    0	  32.350	   0.000	  32.350	   0.000	 63.2	  0.0
Eight 	Pass 	HH:MM:SS	   -1	12:55:16	46516	+00:00:00	    0	  32.350	   0.000	  32.351	   0.001	 63.2	  2.3
Nine  	Arr. 	HH:MM:SS	   -1	12:58:06	46686	+00:00:00	    0	  36.900	   4.550	  36.900	   4.549	 66.0	 96.3
Nine  	Dep. 	12:59:36	46776	12:59:36	46776	+00:00:00	    0	  36.900	   0.000	  36.900	   0.000	 63.2	  0.0
Nine  	Pass 	HH:MM:SS	   -1	12:59:37	46777	+00:00:00	    0	  36.900	   0.000	  36.901	   0.001	 63.1	  2.3
Ten   	Arr. 	13:03:27	47007	13:02:27	46947	-00:01:00	  -60	  41.450	   4.550	  41.450	   4.549	 65.6	 96.3
