# Supplementary material for: OpenTrack simulation model files and output dataset for a copenhagen suburban railway
Source: Data Brief. 2019 Apr 28;25:103952. doi: 10.1016/j.dib.2019.103952 (PMC6562172; doi:10.1016/j.dib.2019.103952)
Supplement: Supplementary file 2 — Multimedia component 2 [file mmc2.zip › Data files submitted/Test Generic for TRC/output/OT_116.vt]

//
// File: C:\OpenTrack\Test Generic for TRC\output/OT_116.vt
//
// Produced by OpenTrack: Fri Dec 14 17:13:00 2018
// Speed/Time of Course : 116
// Desc.: Stopping Follow
// Train: Regio:A SA ( 83 m; 123 t ) (83 m / 123 t)
// Train Speedtype: Reihe R
// Itineraries: 1: Home STA1 to end
// Scenario:  Adh. Outside: good / Adh. Tunnel: good / Delay: 5 / Global Perf.: 100.0 % / Course on Time Perf.: 100.0 % / Course Delay Perf.: 100.0 % / Step: 1.0 s / Time: 12:00:00 - 13:30:00
//
// Type    : OT_TimeXPlot
// Desc.   : OT_vt
// x-Legend: [s]
// y-Legend: [km/h]
//
44643.00	0.0
44673.00	0.0
44674.00	4.7
44675.00	9.4
44676.00	14.0
44677.00	18.7
44678.00	23.4
44679.00	28.1
44680.00	32.8
44681.00	37.4
44682.00	41.8
44683.00	45.8
44684.00	49.4
44685.00	52.7
44686.00	55.8
44687.00	58.6
44688.00	61.4
44689.00	63.9
44690.00	66.4
44691.00	68.8
44692.00	71.0
44693.00	73.2
44694.00	75.3
44695.00	77.3
44696.00	79.3
44697.00	81.2
44698.00	83.0
44699.00	84.8
44700.00	86.5
44701.00	88.2
44702.00	89.9
44703.00	91.5
44704.00	93.1
44705.00	94.6
44706.00	96.1
44707.00	97.6
44708.00	99.0
44709.00	100.4
44710.00	101.8
44711.00	103.2
44712.00	104.5
44713.00	105.8
44714.00	107.1
44715.00	108.3
44716.00	109.6
44717.00	110.8
44718.00	112.0
44719.00	113.1
44720.00	114.3
44721.00	115.4
44722.00	116.5
44723.00	117.6
44724.00	118.7
44725.00	119.7
44726.00	120.0
44727.00	120.0
44728.00	120.0
44729.00	120.0
44730.00	120.0
44731.00	120.0
44732.00	120.0
44733.00	120.0
44734.00	120.0
44735.00	120.0
44736.00	120.0
44737.00	120.0
44738.00	120.0
44739.00	120.0
44740.00	120.0
44741.00	120.0
44742.00	120.0
44743.00	120.0
44744.00	120.0
44745.00	120.0
44746.00	120.0
44747.00	120.0
44748.00	120.0
44749.00	120.0
44750.00	120.0
44751.00	120.0
44752.00	120.0
44753.00	120.0
44754.00	120.0
44755.00	120.0
44756.00	120.0
44757.00	120.0
44758.00	120.0
44759.00	120.0
44760.00	120.0
44761.00	120.0
44762.00	120.0
44763.00	120.0
44764.00	120.0
44765.00	120.0
44766.00	120.0
44767.00	120.0
44768.00	120.0
44769.00	120.0
44770.00	120.0
44771.00	120.0
44772.00	120.0
44773.00	120.0
44774.00	120.0
44775.00	120.0
44776.00	120.0
44777.00	120.0
44778.00	120.0
44779.00	120.0
44780.00	120.0
44781.00	120.0
44782.00	120.0
44783.00	120.0
44784.00	120.0
44785.00	120.0
44786.00	120.0
44787.00	120.0
44788.00	120.0
44789.00	120.0
44790.00	120.0
44791.00	120.0
44792.00	120.0
44793.00	120.0
44794.00	120.0
44795.00	120.0
44796.00	120.0
44797.00	120.0
44798.00	120.0
44799.00	120.0
44800.00	120.0
44801.00	120.0
44802.00	120.0
44803.00	120.0
44804.00	120.0
44805.00	120.0
44806.00	120.0
44807.00	120.0
44808.00	120.0
44809.00	120.0
44810.00	120.0
44811.00	120.0
44812.00	120.0
44813.00	120.0
44814.00	120.0
44815.00	120.0
44816.00	120.0
44817.00	120.0
44818.00	120.0
44819.00	120.0
44820.00	120.0
44821.00	120.0
44822.00	120.0
44823.00	120.0
44824.00	120.0
44825.00	120.0
44826.00	120.0
44827.00	120.0
44828.00	120.0
44829.00	118.8
44830.00	114.8
44831.00	110.8
44832.00	106.8
44833.00	102.7
44834.00	98.7
44835.00	94.7
44836.00	90.6
44837.00	86.6
44838.00	82.6
44839.00	78.6
44840.00	74.5
44841.00	70.5
44842.00	66.5
44843.00	62.4
44844.00	58.4
44845.00	54.4
44846.00	50.4
44847.00	46.3
44848.00	42.3
44849.00	38.3
44850.00	34.2
44851.00	30.2
44852.00	26.2
44853.00	22.2
44854.00	18.1
44855.00	14.1
44856.00	10.1
44857.00	6.0
44858.00	2.0
44859.00	0.0
44949.00	0.0
44950.00	4.7
44951.00	9.4
44952.00	14.0
44953.00	18.7
44954.00	23.4
44955.00	28.1
44956.00	32.8
44957.00	37.4
44958.00	41.8
44959.00	45.8
44960.00	49.4
44961.00	52.7
44962.00	55.8
44963.00	58.6
44964.00	61.4
44965.00	63.9
44966.00	66.4
44967.00	68.8
44968.00	71.0
44969.00	73.2
44970.00	75.3
44971.00	77.3
44972.00	79.3
44973.00	81.2
44974.00	83.0
44975.00	84.8
44976.00	86.5
44977.00	88.2
44978.00	89.9
44979.00	91.5
44980.00	93.1
44981.00	94.6
44982.00	96.1
44983.00	97.6
44984.00	99.0
44985.00	100.4
44986.00	101.8
44987.00	103.2
44988.00	104.5
44989.00	105.8
44990.00	107.1
44991.00	108.3
44992.00	109.6
44993.00	110.8
44994.00	112.0
44995.00	113.1
44996.00	114.3
44997.00	115.4
44998.00	116.5
44999.00	117.6
45000.00	118.7
45001.00	119.7
45002.00	120.0
45003.00	120.0
45004.00	120.0
45005.00	120.0
45006.00	120.0
45007.00	120.0
45008.00	120.0
45009.00	120.0
45010.00	120.0
45011.00	120.0
45012.00	120.0
45013.00	120.0
45014.00	120.0
45015.00	120.0
45016.00	120.0
45017.00	120.0
45018.00	120.0
45019.00	120.0
45020.00	120.0
45021.00	120.0
45022.00	120.0
45023.00	120.0
45024.00	120.0
45025.00	120.0
45026.00	120.0
45027.00	120.0
45028.00	120.0
45029.00	120.0
45030.00	120.0
45031.00	120.0
45032.00	120.0
45033.00	120.0
45034.00	120.0
45035.00	120.0
45036.00	120.0
45037.00	120.0
45038.00	120.0
45039.00	120.0
45040.00	120.0
45041.00	120.0
45042.00	120.0
45043.00	120.0
45044.00	120.0
45045.00	120.0
45046.00	120.0
45047.00	120.0
45048.00	120.0
45049.00	120.0
45050.00	120.0
45051.00	120.0
45052.00	120.0
45053.00	120.0
45054.00	120.0
45055.00	120.0
45056.00	120.0
45057.00	120.0
45058.00	120.0
45059.00	120.0
45060.00	120.0
45061.00	120.0
45062.00	120.0
45063.00	120.0
45064.00	120.0
45065.00	120.0
45066.00	120.0
45067.00	120.0
45068.00	120.0
45069.00	120.0
45070.00	120.0
45071.00	120.0
45072.00	120.0
45073.00	120.0
45074.00	120.0
45075.00	120.0
45076.00	120.0
45077.00	120.0
45078.00	120.0
45079.00	120.0
45080.00	120.0
45081.00	120.0
45082.00	120.0
45083.00	120.0
45084.00	120.0
45085.00	120.0
45086.00	120.0
45087.00	120.0
45088.00	120.0
45089.00	120.0
45090.00	118.8
45091.00	114.8
45092.00	110.8
45093.00	106.8
45094.00	102.7
45095.00	98.7
45096.00	94.7
45097.00	90.6
45098.00	86.6
45099.00	82.6
45100.00	78.6
45101.00	74.5
45102.00	70.5
45103.00	66.5
45104.00	62.4
45105.00	58.4
45106.00	54.4
45107.00	50.4
45108.00	46.3
45109.00	42.3
45110.00	38.3
45111.00	34.2
45112.00	30.2
45113.00	26.2
45114.00	22.2
45115.00	18.1
45116.00	14.1
45117.00	10.1
45118.00	6.0
45119.00	2.0
45120.00	0.0
45210.00	0.0
45211.00	4.7
45212.00	9.4
45213.00	14.0
45214.00	18.7
45215.00	23.4
45216.00	28.1
45217.00	32.8
45218.00	37.4
45219.00	41.8
45220.00	45.8
45221.00	49.4
45222.00	52.7
45223.00	55.8
45224.00	58.6
45225.00	61.4
45226.00	63.9
45227.00	66.4
45228.00	68.8
45229.00	71.0
45230.00	73.2
45231.00	75.3
45232.00	77.3
45233.00	79.3
45234.00	81.2
45235.00	83.0
45236.00	84.8
45237.00	86.5
45238.00	88.2
45239.00	89.9
45240.00	91.5
45241.00	93.1
45242.00	94.6
45243.00	96.1
45244.00	97.6
45245.00	99.0
45246.00	100.4
45247.00	101.8
45248.00	103.2
45249.00	104.5
45250.00	105.8
45251.00	107.1
45252.00	108.3
45253.00	109.6
45254.00	110.8
45255.00	112.0
45256.00	113.1
45257.00	114.3
45258.00	115.4
45259.00	116.5
45260.00	117.6
45261.00	118.7
45262.00	119.7
45263.00	120.0
45264.00	120.0
45265.00	120.0
45266.00	120.0
45267.00	120.0
45268.00	120.0
45269.00	120.0
45270.00	120.0
45271.00	120.0
45272.00	120.0
45273.00	120.0
45274.00	120.0
45275.00	120.0
45276.00	120.0
45277.00	120.0
45278.00	120.0
45279.00	120.0
45280.00	120.0
45281.00	120.0
45282.00	120.0
45283.00	120.0
45284.00	120.0
45285.00	120.0
45286.00	120.0
45287.00	120.0
45288.00	120.0
45289.00	120.0
45290.00	120.0
45291.00	120.0
45292.00	120.0
45293.00	120.0
45294.00	120.0
45295.00	120.0
45296.00	120.0
45297.00	120.0
45298.00	120.0
45299.00	120.0
45300.00	120.0
45301.00	120.0
45302.00	120.0
45303.00	120.0
45304.00	120.0
45305.00	120.0
45306.00	120.0
45307.00	120.0
45308.00	120.0
45309.00	120.0
45310.00	120.0
45311.00	120.0
45312.00	120.0
45313.00	120.0
45314.00	120.0
45315.00	120.0
45316.00	120.0
45317.00	120.0
45318.00	120.0
45319.00	120.0
45320.00	120.0
45321.00	120.0
45322.00	120.0
45323.00	120.0
45324.00	120.0
45325.00	120.0
45326.00	120.0
45327.00	120.0
45328.00	120.0
45329.00	120.0
45330.00	120.0
45331.00	120.0
45332.00	120.0
45333.00	120.0
45334.00	120.0
45335.00	120.0
45336.00	120.0
45337.00	120.0
45338.00	120.0
45339.00	120.0
45340.00	120.0
45341.00	120.0
45342.00	120.0
45343.00	120.0
45344.00	120.0
45345.00	120.0
45346.00	120.0
45347.00	120.0
45348.00	120.0
45349.00	120.0
45350.00	120.0
45351.00	118.8
45352.00	114.8
45353.00	110.8
45354.00	106.8
45355.00	102.7
45356.00	98.7
45357.00	94.7
45358.00	90.6
45359.00	86.6
45360.00	82.6
45361.00	78.6
45362.00	74.5
45363.00	70.5
45364.00	66.5
45365.00	62.4
45366.00	58.4
45367.00	54.4
45368.00	50.4
45369.00	46.3
45370.00	42.3
45371.00	38.3
45372.00	34.2
45373.00	30.2
45374.00	26.2
45375.00	22.2
45376.00	18.1
45377.00	14.1
45378.00	10.1
45379.00	6.0
45380.00	2.0
45381.00	0.0
45471.00	0.0
45472.00	4.7
45473.00	9.4
45474.00	14.0
45475.00	18.7
45476.00	23.4
45477.00	28.1
45478.00	32.8
45479.00	37.4
45480.00	41.8
45481.00	45.8
45482.00	49.4
45483.00	52.7
45484.00	55.8
45485.00	58.6
45486.00	61.4
45487.00	63.9
45488.00	66.4
45489.00	68.8
45490.00	71.0
45491.00	73.2
45492.00	75.3
45493.00	77.3
45494.00	79.3
45495.00	81.2
45496.00	83.0
45497.00	84.8
45498.00	86.5
45499.00	88.2
45500.00	89.9
45501.00	91.5
45502.00	93.1
45503.00	94.6
45504.00	96.1
45505.00	97.6
45506.00	99.0
45507.00	100.4
45508.00	101.8
45509.00	103.2
45510.00	104.5
45511.00	105.8
45512.00	107.1
45513.00	108.3
45514.00	109.6
45515.00	110.8
45516.00	112.0
45517.00	113.1
45518.00	114.3
45519.00	115.4
45520.00	116.5
45521.00	117.6
45522.00	118.7
45523.00	119.7
45524.00	120.0
45525.00	120.0
45526.00	120.0
45527.00	120.0
45528.00	120.0
45529.00	120.0
45530.00	120.0
45531.00	120.0
45532.00	120.0
45533.00	120.0
45534.00	120.0
45535.00	120.0
45536.00	120.0
45537.00	120.0
45538.00	120.0
45539.00	120.0
45540.00	120.0
45541.00	120.0
45542.00	120.0
45543.00	120.0
45544.00	120.0
45545.00	120.0
45546.00	120.0
45547.00	120.0
45548.00	120.0
45549.00	120.0
45550.00	120.0
45551.00	120.0
45552.00	120.0
45553.00	120.0
45554.00	120.0
45555.00	120.0
45556.00	120.0
45557.00	120.0
45558.00	120.0
45559.00	120.0
45560.00	120.0
45561.00	120.0
45562.00	120.0
45563.00	120.0
45564.00	120.0
45565.00	120.0
45566.00	120.0
45567.00	120.0
45568.00	120.0
45569.00	120.0
45570.00	120.0
45571.00	120.0
45572.00	120.0
45573.00	120.0
45574.00	120.0
45575.00	120.0
45576.00	120.0
45577.00	120.0
45578.00	120.0
45579.00	120.0
45580.00	120.0
45581.00	120.0
45582.00	120.0
45583.00	120.0
45584.00	120.0
45585.00	120.0
45586.00	120.0
45587.00	120.0
45588.00	120.0
45589.00	120.0
45590.00	120.0
45591.00	120.0
45592.00	120.0
45593.00	120.0
45594.00	120.0
45595.00	120.0
45596.00	120.0
45597.00	120.0
45598.00	120.0
45599.00	120.0
45600.00	120.0
45601.00	120.0
45602.00	120.0
45603.00	120.0
45604.00	120.0
45605.00	120.0
45606.00	120.0
45607.00	120.0
45608.00	120.0
45609.00	120.0
45610.00	120.0
45611.00	120.0
45612.00	118.8
45613.00	114.8
45614.00	110.8
45615.00	106.8
45616.00	102.7
45617.00	98.7
45618.00	94.7
45619.00	90.6
45620.00	86.6
45621.00	82.6
45622.00	78.6
45623.00	74.5
45624.00	70.5
45625.00	66.5
45626.00	62.4
45627.00	58.4
45628.00	54.4
45629.00	50.4
45630.00	46.3
45631.00	42.3
45632.00	38.3
45633.00	34.2
45634.00	30.2
45635.00	26.2
45636.00	22.2
45637.00	18.1
45638.00	14.1
45639.00	10.1
45640.00	6.0
45641.00	2.0
45642.00	0.0
45732.00	0.0
45733.00	4.7
45734.00	9.4
45735.00	14.0
45736.00	18.7
45737.00	23.4
45738.00	28.1
45739.00	32.8
45740.00	37.4
45741.00	41.8
45742.00	45.8
45743.00	49.4
45744.00	52.7
45745.00	55.8
45746.00	58.6
45747.00	61.4
45748.00	63.9
45749.00	66.4
45750.00	68.8
45751.00	71.0
45752.00	73.2
45753.00	75.3
45754.00	77.3
45755.00	79.3
45756.00	81.2
45757.00	83.0
45758.00	84.8
45759.00	86.5
45760.00	88.2
45761.00	89.9
45762.00	91.5
45763.00	93.1
45764.00	94.6
45765.00	96.1
45766.00	97.6
45767.00	99.0
45768.00	100.4
45769.00	101.8
45770.00	103.2
45771.00	104.5
45772.00	105.8
45773.00	107.1
45774.00	108.3
45775.00	109.6
45776.00	110.8
45777.00	112.0
45778.00	113.1
45779.00	114.3
45780.00	115.4
45781.00	116.5
45782.00	117.6
45783.00	118.7
45784.00	119.7
45785.00	120.0
45786.00	120.0
45787.00	120.0
45788.00	120.0
45789.00	120.0
45790.00	120.0
45791.00	120.0
45792.00	120.0
45793.00	120.0
45794.00	120.0
45795.00	120.0
45796.00	120.0
45797.00	120.0
45798.00	120.0
45799.00	120.0
45800.00	120.0
45801.00	120.0
45802.00	120.0
45803.00	120.0
45804.00	120.0
45805.00	120.0
45806.00	120.0
45807.00	120.0
45808.00	120.0
45809.00	120.0
45810.00	120.0
45811.00	120.0
45812.00	120.0
45813.00	120.0
45814.00	120.0
45815.00	120.0
45816.00	120.0
45817.00	120.0
45818.00	120.0
45819.00	120.0
45820.00	120.0
45821.00	120.0
45822.00	120.0
45823.00	120.0
45824.00	120.0
45825.00	120.0
45826.00	120.0
45827.00	120.0
45828.00	120.0
45829.00	120.0
45830.00	120.0
45831.00	120.0
45832.00	120.0
45833.00	120.0
45834.00	120.0
45835.00	120.0
45836.00	120.0
45837.00	120.0
45838.00	120.0
45839.00	120.0
45840.00	120.0
45841.00	120.0
45842.00	120.0
45843.00	120.0
45844.00	120.0
45845.00	120.0
45846.00	120.0
45847.00	120.0
45848.00	120.0
45849.00	120.0
45850.00	120.0
45851.00	120.0
45852.00	120.0
45853.00	120.0
45854.00	120.0
45855.00	120.0
45856.00	120.0
45857.00	120.0
45858.00	120.0
45859.00	120.0
45860.00	120.0
45861.00	120.0
45862.00	120.0
45863.00	120.0
45864.00	120.0
45865.00	120.0
45866.00	120.0
45867.00	120.0
45868.00	120.0
45869.00	120.0
45870.00	120.0
45871.00	120.0
45872.00	120.0
45873.00	118.8
45874.00	114.8
45875.00	110.8
45876.00	106.8
45877.00	102.7
45878.00	98.7
45879.00	94.7
45880.00	90.6
45881.00	86.6
45882.00	82.6
45883.00	78.6
45884.00	74.5
45885.00	70.5
45886.00	66.5
45887.00	62.4
45888.00	58.4
45889.00	54.4
45890.00	50.4
45891.00	46.3
45892.00	42.3
45893.00	38.3
45894.00	34.2
45895.00	30.2
45896.00	26.2
45897.00	22.2
45898.00	18.1
45899.00	14.1
45900.00	10.1
45901.00	6.0
45902.00	2.0
45903.00	0.0
45993.00	0.0
45994.00	4.7
45995.00	9.4
45996.00	14.0
45997.00	18.7
45998.00	23.4
45999.00	28.1
46000.00	32.8
46001.00	37.4
46002.00	41.8
46003.00	45.8
46004.00	49.4
46005.00	52.7
46006.00	55.8
46007.00	58.6
46008.00	61.4
46009.00	63.9
46010.00	66.4
46011.00	68.8
46012.00	71.0
46013.00	73.2
46014.00	75.3
46015.00	77.3
46016.00	79.3
46017.00	81.2
46018.00	83.0
46019.00	84.8
46020.00	86.5
46021.00	88.2
46022.00	89.9
46023.00	91.5
46024.00	93.1
46025.00	94.6
46026.00	96.1
46027.00	97.6
46028.00	99.0
46029.00	100.4
46030.00	101.8
46031.00	103.2
46032.00	104.5
46033.00	105.8
46034.00	107.1
46035.00	108.3
46036.00	109.6
46037.00	110.8
46038.00	112.0
46039.00	113.1
46040.00	114.3
46041.00	115.4
46042.00	116.5
46043.00	117.6
46044.00	118.7
46045.00	119.7
46046.00	120.0
46047.00	120.0
46048.00	120.0
46049.00	120.0
46050.00	120.0
46051.00	120.0
46052.00	120.0
46053.00	120.0
46054.00	120.0
46055.00	120.0
46056.00	120.0
46057.00	120.0
46058.00	120.0
46059.00	120.0
46060.00	120.0
46061.00	120.0
46062.00	120.0
46063.00	120.0
46064.00	120.0
46065.00	120.0
46066.00	120.0
46067.00	120.0
46068.00	120.0
46069.00	120.0
46070.00	120.0
46071.00	120.0
46072.00	120.0
46073.00	120.0
46074.00	120.0
46075.00	120.0
46076.00	120.0
46077.00	120.0
46078.00	120.0
46079.00	120.0
46080.00	120.0
46081.00	120.0
46082.00	120.0
46083.00	120.0
46084.00	120.0
46085.00	120.0
46086.00	120.0
46087.00	120.0
46088.00	120.0
46089.00	120.0
46090.00	120.0
46091.00	120.0
46092.00	120.0
46093.00	120.0
46094.00	120.0
46095.00	120.0
46096.00	120.0
46097.00	120.0
46098.00	120.0
46099.00	120.0
46100.00	120.0
46101.00	120.0
46102.00	120.0
46103.00	120.0
46104.00	120.0
46105.00	120.0
46106.00	120.0
46107.00	120.0
46108.00	120.0
46109.00	120.0
46110.00	120.0
46111.00	120.0
46112.00	120.0
46113.00	120.0
46114.00	120.0
46115.00	120.0
46116.00	120.0
46117.00	120.0
46118.00	120.0
46119.00	120.0
46120.00	120.0
46121.00	120.0
46122.00	120.0
46123.00	120.0
46124.00	120.0
46125.00	120.0
46126.00	120.0
46127.00	120.0
46128.00	120.0
46129.00	120.0
46130.00	120.0
46131.00	120.0
46132.00	120.0
46133.00	120.0
46134.00	118.8
46135.00	114.8
46136.00	110.8
46137.00	106.8
46138.00	102.7
46139.00	98.7
46140.00	94.7
46141.00	90.6
46142.00	86.6
46143.00	82.6
46144.00	78.6
46145.00	74.5
46146.00	70.5
46147.00	66.5
46148.00	62.4
46149.00	58.4
46150.00	54.4
46151.00	50.4
46152.00	46.3
46153.00	42.3
46154.00	38.3
46155.00	34.2
46156.00	30.2
46157.00	26.2
46158.00	22.2
46159.00	18.1
46160.00	14.1
46161.00	10.1
46162.00	6.0
46163.00	2.0
46164.00	0.0
46254.00	0.0
46255.00	4.7
46256.00	9.4
46257.00	14.0
46258.00	18.7
46259.00	23.4
46260.00	28.1
46261.00	32.8
46262.00	37.4
46263.00	41.8
46264.00	45.8
46265.00	49.4
46266.00	52.7
46267.00	55.8
46268.00	58.6
46269.00	61.4
46270.00	63.9
46271.00	66.4
46272.00	68.8
46273.00	71.0
46274.00	73.2
46275.00	75.3
46276.00	77.3
46277.00	79.3
46278.00	81.2
46279.00	83.0
46280.00	84.8
46281.00	86.5
46282.00	88.2
46283.00	89.9
46284.00	91.5
46285.00	93.1
46286.00	94.6
46287.00	96.1
46288.00	97.6
46289.00	99.0
46290.00	100.4
46291.00	101.8
46292.00	103.2
46293.00	104.5
46294.00	105.8
46295.00	107.1
46296.00	108.3
46297.00	109.6
46298.00	110.8
46299.00	112.0
46300.00	113.1
46301.00	114.3
46302.00	115.4
46303.00	116.5
46304.00	117.6
46305.00	118.7
46306.00	119.7
46307.00	120.0
46308.00	120.0
46309.00	120.0
46310.00	120.0
46311.00	120.0
46312.00	120.0
46313.00	120.0
46314.00	120.0
46315.00	120.0
46316.00	120.0
46317.00	120.0
46318.00	120.0
46319.00	120.0
46320.00	120.0
46321.00	120.0
46322.00	120.0
46323.00	120.0
46324.00	120.0
46325.00	120.0
46326.00	120.0
46327.00	120.0
46328.00	120.0
46329.00	120.0
46330.00	120.0
46331.00	120.0
46332.00	120.0
46333.00	120.0
46334.00	120.0
46335.00	120.0
46336.00	120.0
46337.00	120.0
46338.00	120.0
46339.00	120.0
46340.00	120.0
46341.00	120.0
46342.00	120.0
46343.00	120.0
46344.00	120.0
46345.00	120.0
46346.00	120.0
46347.00	120.0
46348.00	120.0
46349.00	120.0
46350.00	120.0
46351.00	120.0
46352.00	120.0
46353.00	120.0
46354.00	120.0
46355.00	120.0
46356.00	120.0
46357.00	120.0
46358.00	120.0
46359.00	120.0
46360.00	120.0
46361.00	120.0
46362.00	120.0
46363.00	120.0
46364.00	120.0
46365.00	120.0
46366.00	120.0
46367.00	120.0
46368.00	120.0
46369.00	120.0
46370.00	120.0
46371.00	120.0
46372.00	120.0
46373.00	120.0
46374.00	120.0
46375.00	120.0
46376.00	120.0
46377.00	120.0
46378.00	120.0
46379.00	120.0
46380.00	120.0
46381.00	120.0
46382.00	120.0
46383.00	120.0
46384.00	120.0
46385.00	120.0
46386.00	120.0
46387.00	120.0
46388.00	120.0
46389.00	120.0
46390.00	120.0
46391.00	120.0
46392.00	120.0
46393.00	120.0
46394.00	120.0
46395.00	118.8
46396.00	114.8
46397.00	110.8
46398.00	106.8
46399.00	102.7
46400.00	98.7
46401.00	94.7
46402.00	90.6
46403.00	86.6
46404.00	82.6
46405.00	78.6
46406.00	74.5
46407.00	70.5
46408.00	66.5
46409.00	62.4
46410.00	58.4
46411.00	54.4
46412.00	50.4
46413.00	46.3
46414.00	42.3
46415.00	38.3
46416.00	34.2
46417.00	30.2
46418.00	26.2
46419.00	22.2
46420.00	18.1
46421.00	14.1
46422.00	10.1
46423.00	6.0
46424.00	2.0
46425.00	0.0
46515.00	0.0
46516.00	4.7
46517.00	9.4
46518.00	14.0
46519.00	18.7
46520.00	23.4
46521.00	28.1
46522.00	32.8
46523.00	37.4
46524.00	41.8
46525.00	45.8
46526.00	49.4
46527.00	52.7
46528.00	55.8
46529.00	58.6
46530.00	61.4
46531.00	63.9
46532.00	66.4
46533.00	68.8
46534.00	71.0
46535.00	73.2
46536.00	75.3
46537.00	77.3
46538.00	79.3
46539.00	81.2
46540.00	83.0
46541.00	84.8
46542.00	86.5
46543.00	88.2
46544.00	89.9
46545.00	91.5
46546.00	93.1
46547.00	94.6
46548.00	96.1
46549.00	97.6
46550.00	99.0
46551.00	100.4
46552.00	101.8
46553.00	103.2
46554.00	104.5
46555.00	105.8
46556.00	107.1
46557.00	108.3
46558.00	109.6
46559.00	110.8
46560.00	112.0
46561.00	113.1
46562.00	114.3
46563.00	115.4
46564.00	116.5
46565.00	117.6
46566.00	118.7
46567.00	119.7
46568.00	120.0
46569.00	120.0
46570.00	120.0
46571.00	120.0
46572.00	120.0
46573.00	120.0
46574.00	120.0
46575.00	120.0
46576.00	120.0
46577.00	120.0
46578.00	120.0
46579.00	120.0
46580.00	120.0
46581.00	120.0
46582.00	120.0
46583.00	120.0
46584.00	120.0
46585.00	120.0
46586.00	120.0
46587.00	120.0
46588.00	120.0
46589.00	120.0
46590.00	120.0
46591.00	120.0
46592.00	120.0
46593.00	120.0
46594.00	120.0
46595.00	120.0
46596.00	120.0
46597.00	120.0
46598.00	120.0
46599.00	120.0
46600.00	120.0
46601.00	120.0
46602.00	120.0
46603.00	120.0
46604.00	120.0
46605.00	120.0
46606.00	120.0
46607.00	120.0
46608.00	120.0
46609.00	120.0
46610.00	120.0
46611.00	120.0
46612.00	120.0
46613.00	120.0
46614.00	120.0
46615.00	120.0
46616.00	120.0
46617.00	120.0
46618.00	120.0
46619.00	120.0
46620.00	120.0
46621.00	120.0
46622.00	120.0
46623.00	120.0
46624.00	120.0
46625.00	120.0
46626.00	120.0
46627.00	120.0
46628.00	120.0
46629.00	120.0
46630.00	120.0
46631.00	120.0
46632.00	120.0
46633.00	120.0
46634.00	120.0
46635.00	120.0
46636.00	120.0
46637.00	120.0
46638.00	120.0
46639.00	120.0
46640.00	120.0
46641.00	120.0
46642.00	120.0
46643.00	120.0
46644.00	120.0
46645.00	120.0
46646.00	120.0
46647.00	120.0
46648.00	120.0
46649.00	120.0
46650.00	120.0
46651.00	120.0
46652.00	120.0
46653.00	120.0
46654.00	120.0
46655.00	120.0
46656.00	118.8
46657.00	114.8
46658.00	110.8
46659.00	106.8
46660.00	102.7
46661.00	98.7
46662.00	94.7
46663.00	90.6
46664.00	86.6
46665.00	82.6
46666.00	78.6
46667.00	74.5
46668.00	70.5
46669.00	66.5
46670.00	62.4
46671.00	58.4
46672.00	54.4
46673.00	50.4
46674.00	46.3
46675.00	42.3
46676.00	38.3
46677.00	34.2
46678.00	30.2
46679.00	26.2
46680.00	22.2
46681.00	18.1
46682.00	14.1
46683.00	10.1
46684.00	6.0
46685.00	2.0
46686.00	0.0
46776.00	0.0
46777.00	4.7
46778.00	9.4
46779.00	14.0
46780.00	18.7
46781.00	23.4
46782.00	28.1
46783.00	32.8
46784.00	37.4
46785.00	41.8
46786.00	45.8
46787.00	49.4
46788.00	52.7
46789.00	55.8
46790.00	58.6
46791.00	61.4
46792.00	63.9
46793.00	66.4
46794.00	68.8
46795.00	71.0
46796.00	73.2
46797.00	75.3
46798.00	77.3
46799.00	79.3
46800.00	81.2
46801.00	83.0
46802.00	84.8
46803.00	86.5
46804.00	88.2
46805.00	89.9
46806.00	91.5
46807.00	93.1
46808.00	94.6
46809.00	96.1
46810.00	97.6
46811.00	99.0
46812.00	100.4
46813.00	101.8
46814.00	103.2
46815.00	104.5
46816.00	105.8
46817.00	107.1
46818.00	108.3
46819.00	109.6
46820.00	110.8
46821.00	112.0
46822.00	113.1
46823.00	114.3
46824.00	115.4
46825.00	116.5
46826.00	117.6
46827.00	118.7
46828.00	119.7
46829.00	120.0
46830.00	120.0
46831.00	120.0
46832.00	120.0
46833.00	120.0
46834.00	120.0
46835.00	120.0
46836.00	120.0
46837.00	120.0
46838.00	120.0
46839.00	120.0
46840.00	120.0
46841.00	120.0
46842.00	120.0
46843.00	120.0
46844.00	120.0
46845.00	120.0
46846.00	120.0
46847.00	120.0
46848.00	120.0
46849.00	120.0
46850.00	120.0
46851.00	120.0
46852.00	120.0
46853.00	120.0
46854.00	120.0
46855.00	120.0
46856.00	120.0
46857.00	120.0
46858.00	120.0
46859.00	120.0
46860.00	120.0
46861.00	120.0
46862.00	120.0
46863.00	120.0
46864.00	120.0
46865.00	120.0
46866.00	120.0
46867.00	120.0
46868.00	120.0
46869.00	120.0
46870.00	120.0
46871.00	120.0
46872.00	120.0
46873.00	120.0
46874.00	120.0
46875.00	120.0
46876.00	120.0
46877.00	120.0
46878.00	120.0
46879.00	120.0
46880.00	120.0
46881.00	120.0
46882.00	120.0
46883.00	120.0
46884.00	120.0
46885.00	120.0
46886.00	120.0
46887.00	120.0
46888.00	120.0
46889.00	120.0
46890.00	120.0
46891.00	120.0
46892.00	120.0
46893.00	120.0
46894.00	120.0
46895.00	120.0
46896.00	120.0
46897.00	120.0
46898.00	120.0
46899.00	120.0
46900.00	120.0
46901.00	120.0
46902.00	120.0
46903.00	120.0
46904.00	120.0
46905.00	120.0
46906.00	120.0
46907.00	120.0
46908.00	120.0
46909.00	120.0
46910.00	120.0
46911.00	120.0
46912.00	120.0
46913.00	120.0
46914.00	120.0
46915.00	120.0
46916.00	120.0
46917.00	118.8
46918.00	114.8
46919.00	110.8
46920.00	106.8
46921.00	102.7
46922.00	98.7
46923.00	94.7
46924.00	90.6
46925.00	86.6
46926.00	82.6
46927.00	78.6
46928.00	74.5
46929.00	70.5
46930.00	66.5
46931.00	62.4
46932.00	58.4
46933.00	54.4
46934.00	50.4
46935.00	46.3
46936.00	42.3
46937.00	38.3
46938.00	34.2
46939.00	30.2
46940.00	26.2
46941.00	22.2
46942.00	18.1
46943.00	14.1
46944.00	10.1
46945.00	6.0
46946.00	2.0
46947.00	0.0
46978.00	0.0
46978.00	0.0
