# Supplementary material for: OpenTrack simulation model files and output dataset for a copenhagen suburban railway
Source: Data Brief. 2019 Apr 28;25:103952. doi: 10.1016/j.dib.2019.103952 (PMC6562172; doi:10.1016/j.dib.2019.103952)
Supplement: Supplementary file 2 — Multimedia component 2 [file mmc2.zip › Data files submitted/Test Generic for TRC/output/OT_118.at]

//
// File: C:\OpenTrack\Test Generic for TRC\output/OT_118.at
//
// Produced by OpenTrack: Fri Dec 14 17:13:01 2018
// Acceleration/Time of Course: 118
// Desc.: Stopping Follow
// Train: Regio:A SA ( 83 m; 123 t ) (83 m / 123 t)
// Train Speedtype: Reihe R
// Itineraries: 1: Home STA1 to end
// Scenario:  Adh. Outside: good / Adh. Tunnel: good / Delay: 5 / Global Perf.: 100.0 % / Course on Time Perf.: 100.0 % / Course Delay Perf.: 100.0 % / Step: 1.0 s / Time: 12:00:00 - 13:30:00
//
// Type    : OT_TimeXPlot
// Desc.   : OT_at
// x-Legend: [s]
// y-Legend: [m/s^2]
//
44800.00	0.000
44830.00	0.000
44831.00	1.300
44832.00	1.300
44833.00	1.300
44834.00	1.300
44835.00	1.300
44836.00	1.300
44837.00	1.300
44838.00	1.300
44839.00	1.225
44840.00	1.100
44841.00	0.999
44842.00	0.913
44843.00	0.850
44844.00	0.802
44845.00	0.755
44846.00	0.715
44847.00	0.691
44848.00	0.651
44849.00	0.634
44850.00	0.602
44851.00	0.577
44852.00	0.561
44853.00	0.544
44854.00	0.527
44855.00	0.511
44856.00	0.494
44857.00	0.485
44858.00	0.476
44859.00	0.460
44860.00	0.451
44861.00	0.442
44862.00	0.425
44863.00	0.416
44864.00	0.407
44865.00	0.398
44866.00	0.390
44867.00	0.381
44868.00	0.380
44869.00	0.371
44870.00	0.362
44871.00	0.353
44872.00	0.344
44873.00	0.343
44874.00	0.334
44875.00	0.333
44876.00	0.324
44877.00	0.316
44878.00	0.315
44879.00	0.306
44880.00	0.305
44881.00	0.296
44882.00	0.295
44883.00	0.000
44884.00	0.000
44885.00	0.000
44886.00	0.000
44887.00	0.000
44888.00	0.000
44889.00	0.000
44890.00	0.000
44891.00	0.000
44892.00	0.000
44893.00	0.000
44894.00	0.000
44895.00	0.000
44896.00	0.000
44897.00	0.000
44898.00	0.000
44899.00	0.000
44900.00	0.000
44901.00	0.000
44902.00	0.000
44903.00	0.000
44904.00	0.000
44905.00	0.000
44906.00	0.000
44907.00	0.000
44908.00	0.000
44909.00	0.000
44910.00	0.000
44911.00	0.000
44912.00	0.000
44913.00	0.000
44914.00	0.000
44915.00	0.000
44916.00	0.000
44917.00	0.000
44918.00	0.000
44919.00	0.000
44920.00	0.000
44921.00	0.000
44922.00	0.000
44923.00	0.000
44924.00	0.000
44925.00	0.000
44926.00	0.000
44927.00	0.000
44928.00	0.000
44929.00	0.000
44930.00	0.000
44931.00	0.000
44932.00	0.000
44933.00	0.000
44934.00	0.000
44935.00	0.000
44936.00	0.000
44937.00	0.000
44938.00	0.000
44939.00	0.000
44940.00	0.000
44941.00	0.000
44942.00	0.000
44943.00	0.000
44944.00	0.000
44945.00	0.000
44946.00	0.000
44947.00	0.000
44948.00	0.000
44949.00	0.000
44950.00	0.000
44951.00	0.000
44952.00	0.000
44953.00	0.000
44954.00	0.000
44955.00	0.000
44956.00	0.000
44957.00	0.000
44958.00	0.000
44959.00	0.000
44960.00	0.000
44961.00	0.000
44962.00	0.000
44963.00	0.000
44964.00	0.000
44965.00	0.000
44966.00	0.000
44967.00	0.000
44968.00	0.000
44969.00	0.000
44970.00	0.000
44971.00	0.000
44972.00	0.000
44973.00	0.000
44974.00	0.000
44975.00	0.000
44976.00	0.000
44977.00	0.000
44978.00	0.000
44979.00	0.000
44980.00	0.000
44981.00	0.000
44982.00	0.000
44983.00	0.000
44984.00	0.000
44985.00	0.000
44986.00	-1.119
44987.00	-1.119
44988.00	-1.119
44989.00	-1.119
44990.00	-1.119
44991.00	-1.119
44992.00	-1.119
44993.00	-1.119
44994.00	-1.119
44995.00	-1.119
44996.00	-1.119
44997.00	-1.119
44998.00	-1.119
44999.00	-1.119
45000.00	-1.119
45001.00	-1.119
45002.00	-1.119
45003.00	-1.119
45004.00	-1.119
45005.00	-1.119
45006.00	-1.119
45007.00	-1.119
45008.00	-1.119
45009.00	-1.119
45010.00	-1.119
45011.00	-1.119
45012.00	-1.119
45013.00	-1.119
45014.00	-1.119
45015.00	-1.119
45016.00	0.000
45106.00	0.000
45107.00	1.300
45108.00	1.300
45109.00	1.300
45110.00	1.300
45111.00	1.300
45112.00	1.300
45113.00	1.300
45114.00	1.300
45115.00	1.225
45116.00	1.100
45117.00	0.999
45118.00	0.913
45119.00	0.850
45120.00	0.802
45121.00	0.755
45122.00	0.715
45123.00	0.691
45124.00	0.651
45125.00	0.634
45126.00	0.602
45127.00	0.577
45128.00	0.561
45129.00	0.544
45130.00	0.527
45131.00	0.511
45132.00	0.494
45133.00	0.485
45134.00	0.476
45135.00	0.460
45136.00	0.451
45137.00	0.442
45138.00	0.425
45139.00	0.416
45140.00	0.407
45141.00	0.398
45142.00	0.390
45143.00	0.381
45144.00	0.380
45145.00	0.371
45146.00	0.362
45147.00	0.353
45148.00	0.344
45149.00	0.343
45150.00	0.334
45151.00	0.333
45152.00	0.324
45153.00	0.316
45154.00	0.315
45155.00	0.306
45156.00	0.305
45157.00	0.296
45158.00	0.295
45159.00	0.000
45160.00	0.000
45161.00	0.000
45162.00	0.000
45163.00	0.000
45164.00	0.000
45165.00	0.000
45166.00	0.000
45167.00	0.000
45168.00	0.000
45169.00	0.000
45170.00	0.000
45171.00	0.000
45172.00	0.000
45173.00	0.000
45174.00	0.000
45175.00	0.000
45176.00	0.000
45177.00	0.000
45178.00	0.000
45179.00	0.000
45180.00	0.000
45181.00	0.000
45182.00	0.000
45183.00	0.000
45184.00	0.000
45185.00	0.000
45186.00	0.000
45187.00	0.000
45188.00	0.000
45189.00	0.000
45190.00	0.000
45191.00	0.000
45192.00	0.000
45193.00	0.000
45194.00	0.000
45195.00	0.000
45196.00	0.000
45197.00	0.000
45198.00	0.000
45199.00	0.000
45200.00	0.000
45201.00	0.000
45202.00	0.000
45203.00	0.000
45204.00	0.000
45205.00	0.000
45206.00	0.000
45207.00	0.000
45208.00	0.000
45209.00	0.000
45210.00	0.000
45211.00	0.000
45212.00	0.000
45213.00	0.000
45214.00	0.000
45215.00	0.000
45216.00	0.000
45217.00	0.000
45218.00	0.000
45219.00	0.000
45220.00	0.000
45221.00	0.000
45222.00	0.000
45223.00	0.000
45224.00	0.000
45225.00	0.000
45226.00	0.000
45227.00	0.000
45228.00	0.000
45229.00	0.000
45230.00	0.000
45231.00	0.000
45232.00	0.000
45233.00	0.000
45234.00	0.000
45235.00	0.000
45236.00	0.000
45237.00	0.000
45238.00	0.000
45239.00	0.000
45240.00	0.000
45241.00	0.000
45242.00	0.000
45243.00	0.000
45244.00	0.000
45245.00	0.000
45246.00	0.000
45247.00	-1.119
45248.00	-1.119
45249.00	-1.119
45250.00	-1.119
45251.00	-1.119
45252.00	-1.119
45253.00	-1.119
45254.00	-1.119
45255.00	-1.119
45256.00	-1.119
45257.00	-1.119
45258.00	-1.119
45259.00	-1.119
45260.00	-1.119
45261.00	-1.119
45262.00	-1.119
45263.00	-1.119
45264.00	-1.119
45265.00	-1.119
45266.00	-1.119
45267.00	-1.119
45268.00	-1.119
45269.00	-1.119
45270.00	-1.119
45271.00	-1.119
45272.00	-1.119
45273.00	-1.119
45274.00	-1.119
45275.00	-1.119
45276.00	-1.119
45277.00	0.000
45367.00	0.000
45368.00	1.300
45369.00	1.300
45370.00	1.300
45371.00	1.300
45372.00	1.300
45373.00	1.300
45374.00	1.300
45375.00	1.300
45376.00	1.225
45377.00	1.100
45378.00	0.999
45379.00	0.913
45380.00	0.850
45381.00	0.802
45382.00	0.755
45383.00	0.715
45384.00	0.691
45385.00	0.651
45386.00	0.634
45387.00	0.602
45388.00	0.577
45389.00	0.561
45390.00	0.544
45391.00	0.527
45392.00	0.511
45393.00	0.494
45394.00	0.485
45395.00	0.476
45396.00	0.460
45397.00	0.451
45398.00	0.442
45399.00	0.425
45400.00	0.416
45401.00	0.407
45402.00	0.398
45403.00	0.390
45404.00	0.381
45405.00	0.380
45406.00	0.371
45407.00	0.362
45408.00	0.353
45409.00	0.344
45410.00	0.343
45411.00	0.334
45412.00	0.333
45413.00	0.324
45414.00	0.316
45415.00	0.315
45416.00	0.306
45417.00	0.305
45418.00	0.296
45419.00	0.295
45420.00	0.000
45421.00	0.000
45422.00	0.000
45423.00	0.000
45424.00	0.000
45425.00	0.000
45426.00	0.000
45427.00	0.000
45428.00	0.000
45429.00	0.000
45430.00	0.000
45431.00	0.000
45432.00	0.000
45433.00	0.000
45434.00	0.000
45435.00	0.000
45436.00	0.000
45437.00	0.000
45438.00	0.000
45439.00	0.000
45440.00	0.000
45441.00	0.000
45442.00	0.000
45443.00	0.000
45444.00	0.000
45445.00	0.000
45446.00	0.000
45447.00	0.000
45448.00	0.000
45449.00	0.000
45450.00	0.000
45451.00	0.000
45452.00	0.000
45453.00	0.000
45454.00	0.000
45455.00	0.000
45456.00	0.000
45457.00	0.000
45458.00	0.000
45459.00	0.000
45460.00	0.000
45461.00	0.000
45462.00	0.000
45463.00	0.000
45464.00	0.000
45465.00	0.000
45466.00	0.000
45467.00	0.000
45468.00	0.000
45469.00	0.000
45470.00	0.000
45471.00	0.000
45472.00	0.000
45473.00	0.000
45474.00	0.000
45475.00	0.000
45476.00	0.000
45477.00	0.000
45478.00	0.000
45479.00	0.000
45480.00	0.000
45481.00	0.000
45482.00	0.000
45483.00	0.000
45484.00	0.000
45485.00	0.000
45486.00	0.000
45487.00	0.000
45488.00	0.000
45489.00	0.000
45490.00	0.000
45491.00	0.000
45492.00	0.000
45493.00	0.000
45494.00	0.000
45495.00	0.000
45496.00	0.000
45497.00	0.000
45498.00	0.000
45499.00	0.000
45500.00	0.000
45501.00	0.000
45502.00	0.000
45503.00	0.000
45504.00	0.000
45505.00	0.000
45506.00	0.000
45507.00	0.000
45508.00	-1.119
45509.00	-1.119
45510.00	-1.119
45511.00	-1.119
45512.00	-1.119
45513.00	-1.119
45514.00	-1.119
45515.00	-1.119
45516.00	-1.119
45517.00	-1.119
45518.00	-1.119
45519.00	-1.119
45520.00	-1.119
45521.00	-1.119
45522.00	-1.119
45523.00	-1.119
45524.00	-1.119
45525.00	-1.119
45526.00	-1.119
45527.00	-1.119
45528.00	-1.119
45529.00	-1.119
45530.00	-1.119
45531.00	-1.119
45532.00	-1.119
45533.00	-1.119
45534.00	-1.119
45535.00	-1.119
45536.00	-1.119
45537.00	-1.119
45538.00	0.000
45628.00	0.000
45629.00	1.300
45630.00	1.300
45631.00	1.300
45632.00	1.300
45633.00	1.300
45634.00	1.300
45635.00	1.300
45636.00	1.300
45637.00	1.225
45638.00	1.100
45639.00	0.999
45640.00	0.913
45641.00	0.850
45642.00	0.802
45643.00	0.755
45644.00	0.715
45645.00	0.691
45646.00	0.651
45647.00	0.634
45648.00	0.602
45649.00	0.577
45650.00	0.561
45651.00	0.544
45652.00	0.527
45653.00	0.511
45654.00	0.494
45655.00	0.485
45656.00	0.476
45657.00	0.460
45658.00	0.451
45659.00	0.442
45660.00	0.425
45661.00	0.416
45662.00	0.407
45663.00	0.398
45664.00	0.390
45665.00	0.381
45666.00	0.380
45667.00	0.371
45668.00	0.362
45669.00	0.353
45670.00	0.344
45671.00	0.343
45672.00	0.334
45673.00	0.333
45674.00	0.324
45675.00	0.316
45676.00	0.315
45677.00	0.306
45678.00	0.305
45679.00	0.296
45680.00	0.295
45681.00	0.000
45682.00	0.000
45683.00	0.000
45684.00	0.000
45685.00	0.000
45686.00	0.000
45687.00	0.000
45688.00	0.000
45689.00	0.000
45690.00	0.000
45691.00	0.000
45692.00	0.000
45693.00	0.000
45694.00	0.000
45695.00	0.000
45696.00	0.000
45697.00	0.000
45698.00	0.000
45699.00	0.000
45700.00	0.000
45701.00	0.000
45702.00	0.000
45703.00	0.000
45704.00	0.000
45705.00	0.000
45706.00	0.000
45707.00	0.000
45708.00	0.000
45709.00	0.000
45710.00	0.000
45711.00	0.000
45712.00	0.000
45713.00	0.000
45714.00	0.000
45715.00	0.000
45716.00	0.000
45717.00	0.000
45718.00	0.000
45719.00	0.000
45720.00	0.000
45721.00	0.000
45722.00	0.000
45723.00	0.000
45724.00	0.000
45725.00	0.000
45726.00	0.000
45727.00	0.000
45728.00	0.000
45729.00	0.000
45730.00	0.000
45731.00	0.000
45732.00	0.000
45733.00	0.000
45734.00	0.000
45735.00	0.000
45736.00	0.000
45737.00	0.000
45738.00	0.000
45739.00	0.000
45740.00	0.000
45741.00	0.000
45742.00	0.000
45743.00	0.000
45744.00	0.000
45745.00	0.000
45746.00	0.000
45747.00	0.000
45748.00	0.000
45749.00	0.000
45750.00	0.000
45751.00	0.000
45752.00	0.000
45753.00	0.000
45754.00	0.000
45755.00	0.000
45756.00	0.000
45757.00	0.000
45758.00	0.000
45759.00	0.000
45760.00	0.000
45761.00	0.000
45762.00	0.000
45763.00	0.000
45764.00	0.000
45765.00	0.000
45766.00	0.000
45767.00	0.000
45768.00	0.000
45769.00	-1.119
45770.00	-1.119
45771.00	-1.119
45772.00	-1.119
45773.00	-1.119
45774.00	-1.119
45775.00	-1.119
45776.00	-1.119
45777.00	-1.119
45778.00	-1.119
45779.00	-1.119
45780.00	-1.119
45781.00	-1.119
45782.00	-1.119
45783.00	-1.119
45784.00	-1.119
45785.00	-1.119
45786.00	-1.119
45787.00	-1.119
45788.00	-1.119
45789.00	-1.119
45790.00	-1.119
45791.00	-1.119
45792.00	-1.119
45793.00	-1.119
45794.00	-1.119
45795.00	-1.119
45796.00	-1.119
45797.00	-1.119
45798.00	-1.119
45799.00	0.000
45889.00	0.000
45890.00	1.300
45891.00	1.300
45892.00	1.300
45893.00	1.300
45894.00	1.300
45895.00	1.300
45896.00	1.300
45897.00	1.300
45898.00	1.225
45899.00	1.100
45900.00	0.999
45901.00	0.913
45902.00	0.850
45903.00	0.802
45904.00	0.755
45905.00	0.715
45906.00	0.691
45907.00	0.651
45908.00	0.634
45909.00	0.602
45910.00	0.577
45911.00	0.561
45912.00	0.544
45913.00	0.527
45914.00	0.511
45915.00	0.494
45916.00	0.485
45917.00	0.476
45918.00	0.460
45919.00	0.451
45920.00	0.442
45921.00	0.425
45922.00	0.416
45923.00	0.407
45924.00	0.398
45925.00	0.390
45926.00	0.381
45927.00	0.380
45928.00	0.371
45929.00	0.362
45930.00	0.353
45931.00	0.344
45932.00	0.343
45933.00	0.334
45934.00	0.333
45935.00	0.324
45936.00	0.316
45937.00	0.315
45938.00	0.306
45939.00	0.305
45940.00	0.296
45941.00	0.295
45942.00	0.000
45943.00	0.000
45944.00	0.000
45945.00	0.000
45946.00	0.000
45947.00	0.000
45948.00	0.000
45949.00	0.000
45950.00	0.000
45951.00	0.000
45952.00	0.000
45953.00	0.000
45954.00	0.000
45955.00	0.000
45956.00	0.000
45957.00	0.000
45958.00	0.000
45959.00	0.000
45960.00	0.000
45961.00	0.000
45962.00	0.000
45963.00	0.000
45964.00	0.000
45965.00	0.000
45966.00	0.000
45967.00	0.000
45968.00	0.000
45969.00	0.000
45970.00	0.000
45971.00	0.000
45972.00	0.000
45973.00	0.000
45974.00	0.000
45975.00	0.000
45976.00	0.000
45977.00	0.000
45978.00	0.000
45979.00	0.000
45980.00	0.000
45981.00	0.000
45982.00	0.000
45983.00	0.000
45984.00	0.000
45985.00	0.000
45986.00	0.000
45987.00	0.000
45988.00	0.000
45989.00	0.000
45990.00	0.000
45991.00	0.000
45992.00	0.000
45993.00	0.000
45994.00	0.000
45995.00	0.000
45996.00	0.000
45997.00	0.000
45998.00	0.000
45999.00	0.000
46000.00	0.000
46001.00	0.000
46002.00	0.000
46003.00	0.000
46004.00	0.000
46005.00	0.000
46006.00	0.000
46007.00	0.000
46008.00	0.000
46009.00	0.000
46010.00	0.000
46011.00	0.000
46012.00	0.000
46013.00	0.000
46014.00	0.000
46015.00	0.000
46016.00	0.000
46017.00	0.000
46018.00	0.000
46019.00	0.000
46020.00	0.000
46021.00	0.000
46022.00	0.000
46023.00	0.000
46024.00	0.000
46025.00	0.000
46026.00	0.000
46027.00	0.000
46028.00	0.000
46029.00	0.000
46030.00	-1.119
46031.00	-1.119
46032.00	-1.119
46033.00	-1.119
46034.00	-1.119
46035.00	-1.119
46036.00	-1.119
46037.00	-1.119
46038.00	-1.119
46039.00	-1.119
46040.00	-1.119
46041.00	-1.119
46042.00	-1.119
46043.00	-1.119
46044.00	-1.119
46045.00	-1.119
46046.00	-1.119
46047.00	-1.119
46048.00	-1.119
46049.00	-1.119
46050.00	-1.119
46051.00	-1.119
46052.00	-1.119
46053.00	-1.119
46054.00	-1.119
46055.00	-1.119
46056.00	-1.119
46057.00	-1.119
46058.00	-1.119
46059.00	-1.119
46060.00	0.000
46150.00	0.000
46151.00	1.300
46152.00	1.300
46153.00	1.300
46154.00	1.300
46155.00	1.300
46156.00	1.300
46157.00	1.300
46158.00	1.300
46159.00	1.225
46160.00	1.100
46161.00	0.999
46162.00	0.913
46163.00	0.850
46164.00	0.802
46165.00	0.755
46166.00	0.715
46167.00	0.691
46168.00	0.651
46169.00	0.634
46170.00	0.602
46171.00	0.577
46172.00	0.561
46173.00	0.544
46174.00	0.527
46175.00	0.511
46176.00	0.494
46177.00	0.485
46178.00	0.476
46179.00	0.460
46180.00	0.451
46181.00	0.442
46182.00	0.425
46183.00	0.416
46184.00	0.407
46185.00	0.398
46186.00	0.390
46187.00	0.381
46188.00	0.380
46189.00	0.371
46190.00	0.362
46191.00	0.353
46192.00	0.344
46193.00	0.343
46194.00	0.334
46195.00	0.333
46196.00	0.324
46197.00	0.316
46198.00	0.315
46199.00	0.306
46200.00	0.305
46201.00	0.296
46202.00	0.295
46203.00	0.000
46204.00	0.000
46205.00	0.000
46206.00	0.000
46207.00	0.000
46208.00	0.000
46209.00	0.000
46210.00	0.000
46211.00	0.000
46212.00	0.000
46213.00	0.000
46214.00	0.000
46215.00	0.000
46216.00	0.000
46217.00	0.000
46218.00	0.000
46219.00	0.000
46220.00	0.000
46221.00	0.000
46222.00	0.000
46223.00	0.000
46224.00	0.000
46225.00	0.000
46226.00	0.000
46227.00	0.000
46228.00	0.000
46229.00	0.000
46230.00	0.000
46231.00	0.000
46232.00	0.000
46233.00	0.000
46234.00	0.000
46235.00	0.000
46236.00	0.000
46237.00	0.000
46238.00	0.000
46239.00	0.000
46240.00	0.000
46241.00	0.000
46242.00	0.000
46243.00	0.000
46244.00	0.000
46245.00	0.000
46246.00	0.000
46247.00	0.000
46248.00	0.000
46249.00	0.000
46250.00	0.000
46251.00	0.000
46252.00	0.000
46253.00	0.000
46254.00	0.000
46255.00	0.000
46256.00	0.000
46257.00	0.000
46258.00	0.000
46259.00	0.000
46260.00	0.000
46261.00	0.000
46262.00	0.000
46263.00	0.000
46264.00	0.000
46265.00	0.000
46266.00	0.000
46267.00	0.000
46268.00	0.000
46269.00	0.000
46270.00	0.000
46271.00	0.000
46272.00	0.000
46273.00	0.000
46274.00	0.000
46275.00	0.000
46276.00	0.000
46277.00	0.000
46278.00	0.000
46279.00	0.000
46280.00	0.000
46281.00	0.000
46282.00	0.000
46283.00	0.000
46284.00	0.000
46285.00	0.000
46286.00	0.000
46287.00	0.000
46288.00	0.000
46289.00	0.000
46290.00	0.000
46291.00	-1.119
46292.00	-1.119
46293.00	-1.119
46294.00	-1.119
46295.00	-1.119
46296.00	-1.119
46297.00	-1.119
46298.00	-1.119
46299.00	-1.119
46300.00	-1.119
46301.00	-1.119
46302.00	-1.119
46303.00	-1.119
46304.00	-1.119
46305.00	-1.119
46306.00	-1.119
46307.00	-1.119
46308.00	-1.119
46309.00	-1.119
46310.00	-1.119
46311.00	-1.119
46312.00	-1.119
46313.00	-1.119
46314.00	-1.119
46315.00	-1.119
46316.00	-1.119
46317.00	-1.119
46318.00	-1.119
46319.00	-1.119
46320.00	-1.119
46321.00	0.000
46411.00	0.000
46412.00	1.300
46413.00	1.300
46414.00	1.300
46415.00	1.300
46416.00	1.300
46417.00	1.300
46418.00	1.300
46419.00	1.300
46420.00	1.225
46421.00	1.100
46422.00	0.999
46423.00	0.913
46424.00	0.850
46425.00	0.802
46426.00	0.755
46427.00	0.715
46428.00	0.691
46429.00	0.651
46430.00	0.634
46431.00	0.602
46432.00	0.577
46433.00	0.561
46434.00	0.544
46435.00	0.527
46436.00	0.511
46437.00	0.494
46438.00	0.485
46439.00	0.476
46440.00	0.460
46441.00	0.451
46442.00	0.442
46443.00	0.425
46444.00	0.416
46445.00	0.407
46446.00	0.398
46447.00	0.390
46448.00	0.381
46449.00	0.380
46450.00	0.371
46451.00	0.362
46452.00	0.353
46453.00	0.344
46454.00	0.343
46455.00	0.334
46456.00	0.333
46457.00	0.324
46458.00	0.316
46459.00	0.315
46460.00	0.306
46461.00	0.305
46462.00	0.296
46463.00	0.295
46464.00	0.000
46465.00	0.000
46466.00	0.000
46467.00	0.000
46468.00	0.000
46469.00	0.000
46470.00	0.000
46471.00	0.000
46472.00	0.000
46473.00	0.000
46474.00	0.000
46475.00	0.000
46476.00	0.000
46477.00	0.000
46478.00	0.000
46479.00	0.000
46480.00	0.000
46481.00	0.000
46482.00	0.000
46483.00	0.000
46484.00	0.000
46485.00	0.000
46486.00	0.000
46487.00	0.000
46488.00	0.000
46489.00	0.000
46490.00	0.000
46491.00	0.000
46492.00	0.000
46493.00	0.000
46494.00	0.000
46495.00	0.000
46496.00	0.000
46497.00	0.000
46498.00	0.000
46499.00	0.000
46500.00	0.000
46501.00	0.000
46502.00	0.000
46503.00	0.000
46504.00	0.000
46505.00	0.000
46506.00	0.000
46507.00	0.000
46508.00	0.000
46509.00	0.000
46510.00	0.000
46511.00	0.000
46512.00	0.000
46513.00	0.000
46514.00	0.000
46515.00	0.000
46516.00	0.000
46517.00	0.000
46518.00	0.000
46519.00	0.000
46520.00	0.000
46521.00	0.000
46522.00	0.000
46523.00	0.000
46524.00	0.000
46525.00	0.000
46526.00	0.000
46527.00	0.000
46528.00	0.000
46529.00	0.000
46530.00	0.000
46531.00	0.000
46532.00	0.000
46533.00	0.000
46534.00	0.000
46535.00	0.000
46536.00	0.000
46537.00	0.000
46538.00	0.000
46539.00	0.000
46540.00	0.000
46541.00	0.000
46542.00	0.000
46543.00	0.000
46544.00	0.000
46545.00	0.000
46546.00	0.000
46547.00	0.000
46548.00	0.000
46549.00	0.000
46550.00	0.000
46551.00	0.000
46552.00	-1.119
46553.00	-1.119
46554.00	-1.119
46555.00	-1.119
46556.00	-1.119
46557.00	-1.119
46558.00	-1.119
46559.00	-1.119
46560.00	-1.119
46561.00	-1.119
46562.00	-1.119
46563.00	-1.119
46564.00	-1.119
46565.00	-1.119
46566.00	-1.119
46567.00	-1.119
46568.00	-1.119
46569.00	-1.119
46570.00	-1.119
46571.00	-1.119
46572.00	-1.119
46573.00	-1.119
46574.00	-1.119
46575.00	-1.119
46576.00	-1.119
46577.00	-1.119
46578.00	-1.119
46579.00	-1.119
46580.00	-1.119
46581.00	-1.119
46582.00	0.000
46672.00	0.000
46673.00	1.300
46674.00	1.300
46675.00	1.300
46676.00	1.300
46677.00	1.300
46678.00	1.300
46679.00	1.300
46680.00	1.300
46681.00	1.225
46682.00	1.100
46683.00	0.999
46684.00	0.913
46685.00	0.850
46686.00	0.802
46687.00	0.755
46688.00	0.715
46689.00	0.691
46690.00	0.651
46691.00	0.634
46692.00	0.602
46693.00	0.577
46694.00	0.561
46695.00	0.544
46696.00	0.527
46697.00	0.511
46698.00	0.494
46699.00	0.485
46700.00	0.476
46701.00	0.460
46702.00	0.451
46703.00	0.442
46704.00	0.425
46705.00	0.416
46706.00	0.407
46707.00	0.398
46708.00	0.390
46709.00	0.381
46710.00	0.380
46711.00	0.371
46712.00	0.362
46713.00	0.353
46714.00	0.344
46715.00	0.343
46716.00	0.334
46717.00	0.333
46718.00	0.324
46719.00	0.316
46720.00	0.315
46721.00	0.306
46722.00	0.305
46723.00	0.296
46724.00	0.295
46725.00	0.000
46726.00	0.000
46727.00	0.000
46728.00	0.000
46729.00	0.000
46730.00	0.000
46731.00	0.000
46732.00	0.000
46733.00	0.000
46734.00	0.000
46735.00	0.000
46736.00	0.000
46737.00	0.000
46738.00	0.000
46739.00	0.000
46740.00	0.000
46741.00	0.000
46742.00	0.000
46743.00	0.000
46744.00	0.000
46745.00	0.000
46746.00	0.000
46747.00	0.000
46748.00	0.000
46749.00	0.000
46750.00	0.000
46751.00	0.000
46752.00	0.000
46753.00	0.000
46754.00	0.000
46755.00	0.000
46756.00	0.000
46757.00	0.000
46758.00	0.000
46759.00	0.000
46760.00	0.000
46761.00	0.000
46762.00	0.000
46763.00	0.000
46764.00	0.000
46765.00	0.000
46766.00	0.000
46767.00	0.000
46768.00	0.000
46769.00	0.000
46770.00	0.000
46771.00	0.000
46772.00	0.000
46773.00	0.000
46774.00	0.000
46775.00	0.000
46776.00	0.000
46777.00	0.000
46778.00	0.000
46779.00	0.000
46780.00	0.000
46781.00	0.000
46782.00	0.000
46783.00	0.000
46784.00	0.000
46785.00	0.000
46786.00	0.000
46787.00	0.000
46788.00	0.000
46789.00	0.000
46790.00	0.000
46791.00	0.000
46792.00	0.000
46793.00	0.000
46794.00	0.000
46795.00	0.000
46796.00	0.000
46797.00	0.000
46798.00	0.000
46799.00	0.000
46800.00	0.000
46801.00	0.000
46802.00	0.000
46803.00	0.000
46804.00	0.000
46805.00	0.000
46806.00	0.000
46807.00	0.000
46808.00	0.000
46809.00	0.000
46810.00	0.000
46811.00	0.000
46812.00	0.000
46813.00	-1.119
46814.00	-1.119
46815.00	-1.119
46816.00	-1.119
46817.00	-1.119
46818.00	-1.119
46819.00	-1.119
46820.00	-1.119
46821.00	-1.119
46822.00	-1.119
46823.00	-1.119
46824.00	-1.119
46825.00	-1.119
46826.00	-1.119
46827.00	-1.119
46828.00	-1.119
46829.00	-1.119
46830.00	-1.119
46831.00	-1.119
46832.00	-1.119
46833.00	-1.119
46834.00	-1.119
46835.00	-1.119
46836.00	-1.119
46837.00	-1.119
46838.00	-1.119
46839.00	-1.119
46840.00	-1.119
46841.00	-1.119
46842.00	-1.119
46843.00	0.000
46933.00	0.000
46934.00	1.300
46935.00	1.300
46936.00	1.300
46937.00	1.300
46938.00	1.300
46939.00	1.300
46940.00	1.300
46941.00	1.300
46942.00	1.225
46943.00	1.100
46944.00	0.999
46945.00	0.913
46946.00	0.850
46947.00	0.802
46948.00	0.755
46949.00	0.715
46950.00	0.691
46951.00	0.651
46952.00	0.634
46953.00	0.602
46954.00	0.577
46955.00	0.561
46956.00	0.544
46957.00	0.527
46958.00	0.511
46959.00	0.494
46960.00	0.485
46961.00	0.476
46962.00	0.460
46963.00	0.451
46964.00	0.442
46965.00	0.425
46966.00	0.416
46967.00	0.407
46968.00	0.398
46969.00	0.390
46970.00	0.381
46971.00	0.380
46972.00	0.371
46973.00	0.362
46974.00	0.353
46975.00	0.344
46976.00	0.343
46977.00	0.334
46978.00	0.333
46979.00	0.324
46980.00	0.316
46981.00	0.315
46982.00	0.306
46983.00	0.305
46984.00	0.296
46985.00	0.295
46986.00	0.000
46987.00	0.000
46988.00	0.000
46989.00	0.000
46990.00	0.000
46991.00	0.000
46992.00	0.000
46993.00	0.000
46994.00	0.000
46995.00	0.000
46996.00	0.000
46997.00	0.000
46998.00	0.000
46999.00	0.000
47000.00	0.000
47001.00	0.000
47002.00	0.000
47003.00	0.000
47004.00	0.000
47005.00	0.000
47006.00	0.000
47007.00	0.000
47008.00	0.000
47009.00	0.000
47010.00	0.000
47011.00	0.000
47012.00	0.000
47013.00	0.000
47014.00	0.000
47015.00	0.000
47016.00	0.000
47017.00	0.000
47018.00	0.000
47019.00	0.000
47020.00	0.000
47021.00	0.000
47022.00	0.000
47023.00	0.000
47024.00	0.000
47025.00	0.000
47026.00	0.000
47027.00	0.000
47028.00	0.000
47029.00	0.000
47030.00	0.000
47031.00	0.000
47032.00	0.000
47033.00	0.000
47034.00	0.000
47035.00	0.000
47036.00	0.000
47037.00	0.000
47038.00	0.000
47039.00	0.000
47040.00	0.000
47041.00	0.000
47042.00	0.000
47043.00	0.000
47044.00	0.000
47045.00	0.000
47046.00	0.000
47047.00	0.000
47048.00	0.000
47049.00	0.000
47050.00	0.000
47051.00	0.000
47052.00	0.000
47053.00	0.000
47054.00	0.000
47055.00	0.000
47056.00	0.000
47057.00	0.000
47058.00	0.000
47059.00	0.000
47060.00	0.000
47061.00	0.000
47062.00	0.000
47063.00	0.000
47064.00	0.000
47065.00	0.000
47066.00	0.000
47067.00	0.000
47068.00	0.000
47069.00	0.000
47070.00	0.000
47071.00	0.000
47072.00	0.000
47073.00	0.000
47074.00	-1.119
47075.00	-1.119
47076.00	-1.119
47077.00	-1.119
47078.00	-1.119
47079.00	-1.119
47080.00	-1.119
47081.00	-1.119
47082.00	-1.119
47083.00	-1.119
47084.00	-1.119
47085.00	-1.119
47086.00	-1.119
47087.00	-1.119
47088.00	-1.119
47089.00	-1.119
47090.00	-1.119
47091.00	-1.119
47092.00	-1.119
47093.00	-1.119
47094.00	-1.119
47095.00	-1.119
47096.00	-1.119
47097.00	-1.119
47098.00	-1.119
47099.00	-1.119
47100.00	-1.119
47101.00	-1.119
47102.00	-1.119
47103.00	-1.119
47104.00	0.000
47135.00	0.000
47135.00	0.000
