# Supplementary material for: OpenTrack simulation model files and output dataset for a copenhagen suburban railway
Source: Data Brief. 2019 Apr 28;25:103952. doi: 10.1016/j.dib.2019.103952 (PMC6562172; doi:10.1016/j.dib.2019.103952)
Supplement: Supplementary file 2 — Multimedia component 2 [file mmc2.zip › Data files submitted/Test Generic for TRC/output/OT_118.st1]

//
// File: C:\OpenTrack\Test Generic for TRC\output/OT_118.st1
//
// Produced by OpenTrack: Fri Dec 14 17:13:01 2018
// Distance/Time of Course: 118
// Desc.: Stopping Follow
// Train: Regio:A SA ( 83 m; 123 t ) (83 m / 123 t)
// Train Speedtype: Reihe R
// Itineraries: 1: Home STA1 to end
// Scenario:  Adh. Outside: good / Adh. Tunnel: good / Delay: 5 / Global Perf.: 100.0 % / Course on Time Perf.: 100.0 % / Course Delay Perf.: 100.0 % / Step: 1.0 s / Time: 12:00:00 - 13:30:00
//
// Type    : OT_TimeXPlot
// Desc.   : OT_st1
// x-Legend: [s]
// y-Legend: [km]
//
44800.00	0.0000
44830.00	0.0000
44831.00	0.0007
44832.00	0.0026
44833.00	0.0058
44834.00	0.0104
44835.00	0.0162
44836.00	0.0234
44837.00	0.0318
44838.00	0.0416
44839.00	0.0526
44840.00	0.0648
44841.00	0.0780
44842.00	0.0922
44843.00	0.1073
44844.00	0.1231
44845.00	0.1398
44846.00	0.1572
44847.00	0.1753
44848.00	0.1941
44849.00	0.2135
44850.00	0.2335
44851.00	0.2542
44852.00	0.2754
44853.00	0.2971
44854.00	0.3194
44855.00	0.3422
44856.00	0.3655
44857.00	0.3893
44858.00	0.4136
44859.00	0.4383
44860.00	0.4635
44861.00	0.4892
44862.00	0.5152
44863.00	0.5417
44864.00	0.5686
44865.00	0.5960
44866.00	0.6237
44867.00	0.6518
44868.00	0.6802
44869.00	0.7091
44870.00	0.7383
44871.00	0.7679
44872.00	0.7978
44873.00	0.8280
44874.00	0.8586
44875.00	0.8896
44876.00	0.9208
44877.00	0.9524
44878.00	0.9843
44879.00	1.0165
44880.00	1.0490
44881.00	1.0819
44882.00	1.1150
44883.00	1.1483
44884.00	1.1816
44885.00	1.2150
44886.00	1.2483
44887.00	1.2816
44888.00	1.3150
44889.00	1.3483
44890.00	1.3816
44891.00	1.4150
44892.00	1.4483
44893.00	1.4816
44894.00	1.5150
44895.00	1.5483
44896.00	1.5816
44897.00	1.6150
44898.00	1.6483
44899.00	1.6816
44900.00	1.7150
44901.00	1.7483
44902.00	1.7816
44903.00	1.8150
44904.00	1.8483
44905.00	1.8816
44906.00	1.9150
44907.00	1.9483
44908.00	1.9816
44909.00	2.0150
44910.00	2.0483
44911.00	2.0816
44912.00	2.1150
44913.00	2.1483
44914.00	2.1816
44915.00	2.2150
44916.00	2.2483
44917.00	2.2816
44918.00	2.3150
44919.00	2.3483
44920.00	2.3816
44921.00	2.4150
44922.00	2.4483
44923.00	2.4816
44924.00	2.5150
44925.00	2.5483
44926.00	2.5816
44927.00	2.6150
44928.00	2.6483
44929.00	2.6816
44930.00	2.7150
44931.00	2.7483
44932.00	2.7816
44933.00	2.8150
44934.00	2.8483
44935.00	2.8816
44936.00	2.9150
44937.00	2.9483
44938.00	2.9816
44939.00	3.0150
44940.00	3.0483
44941.00	3.0816
44942.00	3.1150
44943.00	3.1483
44944.00	3.1816
44945.00	3.2150
44946.00	3.2483
44947.00	3.2816
44948.00	3.3150
44949.00	3.3483
44950.00	3.3816
44951.00	3.4150
44952.00	3.4483
44953.00	3.4816
44954.00	3.5150
44955.00	3.5483
44956.00	3.5816
44957.00	3.6150
44958.00	3.6483
44959.00	3.6816
44960.00	3.7150
44961.00	3.7483
44962.00	3.7816
44963.00	3.8150
44964.00	3.8483
44965.00	3.8816
44966.00	3.9150
44967.00	3.9483
44968.00	3.9816
44969.00	4.0150
44970.00	4.0483
44971.00	4.0816
44972.00	4.1150
44973.00	4.1483
44974.00	4.1816
44975.00	4.2150
44976.00	4.2483
44977.00	4.2816
44978.00	4.3150
44979.00	4.3483
44980.00	4.3816
44981.00	4.4150
44982.00	4.4483
44983.00	4.4816
44984.00	4.5150
44985.00	4.5294
44986.00	4.5630
44987.00	4.5954
44988.00	4.6267
44989.00	4.6570
44990.00	4.6860
44991.00	4.7140
44992.00	4.7409
44993.00	4.7666
44994.00	4.7912
44995.00	4.8147
44996.00	4.8371
44997.00	4.8584
44998.00	4.8785
44999.00	4.8975
45000.00	4.9154
45001.00	4.9322
45002.00	4.9479
45003.00	4.9624
45004.00	4.9759
45005.00	4.9882
45006.00	4.9994
45007.00	5.0094
45008.00	5.0184
45009.00	5.0262
45010.00	5.0329
45011.00	5.0385
45012.00	5.0430
45013.00	5.0464
45014.00	5.0486
45015.00	5.0497
45016.00	5.0500
45106.00	5.0500
45107.00	5.0506
45108.00	5.0526
45109.00	5.0558
45110.00	5.0604
45111.00	5.0662
45112.00	5.0734
45113.00	5.0818
45114.00	5.0916
45115.00	5.1026
45116.00	5.1148
45117.00	5.1280
45118.00	5.1422
45119.00	5.1573
45120.00	5.1731
45121.00	5.1898
45122.00	5.2072
45123.00	5.2253
45124.00	5.2441
45125.00	5.2635
45126.00	5.2835
45127.00	5.3042
45128.00	5.3254
45129.00	5.3471
45130.00	5.3694
45131.00	5.3922
45132.00	5.4155
45133.00	5.4393
45134.00	5.4636
45135.00	5.4883
45136.00	5.5135
45137.00	5.5392
45138.00	5.5652
45139.00	5.5917
45140.00	5.6186
45141.00	5.6460
45142.00	5.6737
45143.00	5.7018
45144.00	5.7302
45145.00	5.7591
45146.00	5.7883
45147.00	5.8179
45148.00	5.8478
45149.00	5.8780
45150.00	5.9086
45151.00	5.9396
45152.00	5.9708
45153.00	6.0024
45154.00	6.0343
45155.00	6.0665
45156.00	6.0990
45157.00	6.1319
45158.00	6.1650
45159.00	6.1983
45160.00	6.2316
45161.00	6.2650
45162.00	6.2983
45163.00	6.3316
45164.00	6.3650
45165.00	6.3983
45166.00	6.4316
45167.00	6.4650
45168.00	6.4983
45169.00	6.5316
45170.00	6.5650
45171.00	6.5983
45172.00	6.6316
45173.00	6.6650
45174.00	6.6983
45175.00	6.7316
45176.00	6.7650
45177.00	6.7983
45178.00	6.8316
45179.00	6.8650
45180.00	6.8983
45181.00	6.9316
45182.00	6.9650
45183.00	6.9983
45184.00	7.0316
45185.00	7.0650
45186.00	7.0983
45187.00	7.1316
45188.00	7.1650
45189.00	7.1983
45190.00	7.2316
45191.00	7.2650
45192.00	7.2983
45193.00	7.3316
45194.00	7.3650
45195.00	7.3983
45196.00	7.4316
45197.00	7.4650
45198.00	7.4983
45199.00	7.5316
45200.00	7.5650
45201.00	7.5983
45202.00	7.6316
45203.00	7.6650
45204.00	7.6983
45205.00	7.7316
45206.00	7.7650
45207.00	7.7983
45208.00	7.8316
45209.00	7.8650
45210.00	7.8983
45211.00	7.9317
45212.00	7.9650
45213.00	7.9983
45214.00	8.0317
45215.00	8.0650
45216.00	8.0983
45217.00	8.1317
45218.00	8.1650
45219.00	8.1983
45220.00	8.2317
45221.00	8.2650
45222.00	8.2983
45223.00	8.3317
45224.00	8.3650
45225.00	8.3983
45226.00	8.4316
45227.00	8.4650
45228.00	8.4983
45229.00	8.5316
45230.00	8.5650
45231.00	8.5983
45232.00	8.6316
45233.00	8.6650
45234.00	8.6983
45235.00	8.7316
45236.00	8.7650
45237.00	8.7983
45238.00	8.8316
45239.00	8.8650
45240.00	8.8983
45241.00	8.9316
45242.00	8.9650
45243.00	8.9983
45244.00	9.0316
45245.00	9.0650
45246.00	9.0794
45247.00	9.1130
45248.00	9.1454
45249.00	9.1767
45250.00	9.2070
45251.00	9.2360
45252.00	9.2640
45253.00	9.2909
45254.00	9.3166
45255.00	9.3412
45256.00	9.3647
45257.00	9.3871
45258.00	9.4084
45259.00	9.4285
45260.00	9.4475
45261.00	9.4654
45262.00	9.4822
45263.00	9.4979
45264.00	9.5124
45265.00	9.5259
45266.00	9.5382
45267.00	9.5494
45268.00	9.5594
45269.00	9.5684
45270.00	9.5762
45271.00	9.5829
45272.00	9.5885
45273.00	9.5930
45274.00	9.5964
45275.00	9.5986
45276.00	9.5997
45277.00	9.6000
45367.00	9.6000
45368.00	9.6007
45369.00	9.6026
45370.00	9.6059
45371.00	9.6104
45372.00	9.6163
45373.00	9.6234
45374.00	9.6319
45375.00	9.6416
45376.00	9.6526
45377.00	9.6648
45378.00	9.6780
45379.00	9.6922
45380.00	9.7073
45381.00	9.7231
45382.00	9.7398
45383.00	9.7572
45384.00	9.7753
45385.00	9.7941
45386.00	9.8135
45387.00	9.8336
45388.00	9.8542
45389.00	9.8754
45390.00	9.8971
45391.00	9.9194
45392.00	9.9422
45393.00	9.9655
45394.00	9.9893
45395.00	10.0136
45396.00	10.0383
45397.00	10.0635
45398.00	10.0892
45399.00	10.1152
45400.00	10.1417
45401.00	10.1686
45402.00	10.1960
45403.00	10.2237
45404.00	10.2518
45405.00	10.2802
45406.00	10.3091
45407.00	10.3383
45408.00	10.3679
45409.00	10.3978
45410.00	10.4280
45411.00	10.4586
45412.00	10.4896
45413.00	10.5208
45414.00	10.5524
45415.00	10.5843
45416.00	10.6165
45417.00	10.6490
45418.00	10.6819
45419.00	10.7150
45420.00	10.7483
45421.00	10.7816
45422.00	10.8150
45423.00	10.8483
45424.00	10.8816
45425.00	10.9150
45426.00	10.9483
45427.00	10.9816
45428.00	11.0150
45429.00	11.0483
45430.00	11.0816
45431.00	11.1150
45432.00	11.1483
45433.00	11.1816
45434.00	11.2150
45435.00	11.2483
45436.00	11.2816
45437.00	11.3150
45438.00	11.3483
45439.00	11.3816
45440.00	11.4150
45441.00	11.4483
45442.00	11.4816
45443.00	11.5150
45444.00	11.5483
45445.00	11.5816
45446.00	11.6150
45447.00	11.6483
45448.00	11.6816
45449.00	11.7150
45450.00	11.7483
45451.00	11.7816
45452.00	11.8150
45453.00	11.8483
45454.00	11.8816
45455.00	11.9150
45456.00	11.9483
45457.00	11.9816
45458.00	12.0150
45459.00	12.0483
45460.00	12.0816
45461.00	12.1150
45462.00	12.1483
45463.00	12.1816
45464.00	12.2150
45465.00	12.2483
45466.00	12.2816
45467.00	12.3150
45468.00	12.3483
45469.00	12.3816
45470.00	12.4150
45471.00	12.4483
45472.00	12.4816
45473.00	12.5150
45474.00	12.5483
45475.00	12.5816
45476.00	12.6150
45477.00	12.6483
45478.00	12.6816
45479.00	12.7150
45480.00	12.7483
45481.00	12.7816
45482.00	12.8150
45483.00	12.8483
45484.00	12.8816
45485.00	12.9150
45486.00	12.9483
45487.00	12.9816
45488.00	13.0150
45489.00	13.0483
45490.00	13.0816
45491.00	13.1150
45492.00	13.1483
45493.00	13.1816
45494.00	13.2150
45495.00	13.2483
45496.00	13.2816
45497.00	13.3149
45498.00	13.3483
45499.00	13.3816
45500.00	13.4149
45501.00	13.4483
45502.00	13.4816
45503.00	13.5149
45504.00	13.5483
45505.00	13.5816
45506.00	13.6149
45507.00	13.6294
45508.00	13.6629
45509.00	13.6954
45510.00	13.7267
45511.00	13.7569
45512.00	13.7860
45513.00	13.8140
45514.00	13.8409
45515.00	13.8666
45516.00	13.8912
45517.00	13.9147
45518.00	13.9371
45519.00	13.9583
45520.00	13.9785
45521.00	13.9975
45522.00	14.0154
45523.00	14.0322
45524.00	14.0479
45525.00	14.0624
45526.00	14.0758
45527.00	14.0881
45528.00	14.0993
45529.00	14.1094
45530.00	14.1184
45531.00	14.1262
45532.00	14.1329
45533.00	14.1385
45534.00	14.1430
45535.00	14.1463
45536.00	14.1486
45537.00	14.1497
45538.00	14.1500
45628.00	14.1500
45629.00	14.1506
45630.00	14.1526
45631.00	14.1558
45632.00	14.1604
45633.00	14.1662
45634.00	14.1734
45635.00	14.1818
45636.00	14.1916
45637.00	14.2026
45638.00	14.2148
45639.00	14.2280
45640.00	14.2422
45641.00	14.2572
45642.00	14.2731
45643.00	14.2898
45644.00	14.3072
45645.00	14.3253
45646.00	14.3441
45647.00	14.3635
45648.00	14.3835
45649.00	14.4041
45650.00	14.4253
45651.00	14.4471
45652.00	14.4694
45653.00	14.4922
45654.00	14.5155
45655.00	14.5393
45656.00	14.5635
45657.00	14.5883
45658.00	14.6135
45659.00	14.6391
45660.00	14.6652
45661.00	14.6917
45662.00	14.7186
45663.00	14.7459
45664.00	14.7736
45665.00	14.8017
45666.00	14.8302
45667.00	14.8590
45668.00	14.8883
45669.00	14.9178
45670.00	14.9477
45671.00	14.9780
45672.00	15.0086
45673.00	15.0395
45674.00	15.0708
45675.00	15.1024
45676.00	15.1343
45677.00	15.1665
45678.00	15.1990
45679.00	15.2318
45680.00	15.2649
45681.00	15.2983
45682.00	15.3316
45683.00	15.3649
45684.00	15.3983
45685.00	15.4316
45686.00	15.4649
45687.00	15.4983
45688.00	15.5316
45689.00	15.5649
45690.00	15.5983
45691.00	15.6316
45692.00	15.6649
45693.00	15.6983
45694.00	15.7316
45695.00	15.7649
45696.00	15.7983
45697.00	15.8316
45698.00	15.8649
45699.00	15.8983
45700.00	15.9316
45701.00	15.9649
45702.00	15.9983
45703.00	16.0316
45704.00	16.0649
45705.00	16.0983
45706.00	16.1316
45707.00	16.1649
45708.00	16.1983
45709.00	16.2316
45710.00	16.2649
45711.00	16.2983
45712.00	16.3316
45713.00	16.3649
45714.00	16.3983
45715.00	16.4316
45716.00	16.4649
45717.00	16.4983
45718.00	16.5316
45719.00	16.5649
45720.00	16.5983
45721.00	16.6316
45722.00	16.6649
45723.00	16.6983
45724.00	16.7316
45725.00	16.7649
45726.00	16.7983
45727.00	16.8316
45728.00	16.8649
45729.00	16.8983
45730.00	16.9316
45731.00	16.9649
45732.00	16.9983
45733.00	17.0316
45734.00	17.0649
45735.00	17.0983
45736.00	17.1316
45737.00	17.1650
45738.00	17.1983
45739.00	17.2316
45740.00	17.2650
45741.00	17.2983
45742.00	17.3316
45743.00	17.3650
45744.00	17.3983
45745.00	17.4316
45746.00	17.4650
45747.00	17.4983
45748.00	17.5316
45749.00	17.5650
45750.00	17.5983
45751.00	17.6316
45752.00	17.6650
45753.00	17.6983
45754.00	17.7316
45755.00	17.7650
45756.00	17.7983
45757.00	17.8316
45758.00	17.8650
45759.00	17.8983
45760.00	17.9316
45761.00	17.9650
45762.00	17.9983
45763.00	18.0316
45764.00	18.0650
45765.00	18.0983
45766.00	18.1316
45767.00	18.1650
45768.00	18.1794
45769.00	18.2130
45770.00	18.2454
45771.00	18.2767
45772.00	18.3069
45773.00	18.3360
45774.00	18.3640
45775.00	18.3909
45776.00	18.4166
45777.00	18.4412
45778.00	18.4647
45779.00	18.4871
45780.00	18.5084
45781.00	18.5285
45782.00	18.5475
45783.00	18.5654
45784.00	18.5822
45785.00	18.5979
45786.00	18.6124
45787.00	18.6259
45788.00	18.6382
45789.00	18.6494
45790.00	18.6594
45791.00	18.6684
45792.00	18.6762
45793.00	18.6829
45794.00	18.6885
45795.00	18.6930
45796.00	18.6964
45797.00	18.6986
45798.00	18.6997
45799.00	18.7000
45889.00	18.7000
45890.00	18.7006
45891.00	18.7026
45892.00	18.7058
45893.00	18.7104
45894.00	18.7162
45895.00	18.7234
45896.00	18.7318
45897.00	18.7416
45898.00	18.7526
45899.00	18.7648
45900.00	18.7780
45901.00	18.7922
45902.00	18.8073
45903.00	18.8231
45904.00	18.8398
45905.00	18.8572
45906.00	18.8753
45907.00	18.8941
45908.00	18.9135
45909.00	18.9335
45910.00	18.9542
45911.00	18.9754
45912.00	18.9971
45913.00	19.0194
45914.00	19.0422
45915.00	19.0655
45916.00	19.0893
45917.00	19.1136
45918.00	19.1383
45919.00	19.1635
45920.00	19.1892
45921.00	19.2152
45922.00	19.2417
45923.00	19.2686
45924.00	19.2960
45925.00	19.3237
45926.00	19.3518
45927.00	19.3802
45928.00	19.4091
45929.00	19.4383
45930.00	19.4679
45931.00	19.4978
45932.00	19.5280
45933.00	19.5586
45934.00	19.5896
45935.00	19.6208
45936.00	19.6524
45937.00	19.6843
45938.00	19.7165
45939.00	19.7491
45940.00	19.7819
45941.00	19.8150
45942.00	19.8483
45943.00	19.8816
45944.00	19.9150
45945.00	19.9483
45946.00	19.9817
45947.00	20.0150
45948.00	20.0483
45949.00	20.0817
45950.00	20.1150
45951.00	20.1483
45952.00	20.1817
45953.00	20.2150
45954.00	20.2483
45955.00	20.2817
45956.00	20.3150
45957.00	20.3483
45958.00	20.3817
45959.00	20.4150
45960.00	20.4483
45961.00	20.4817
45962.00	20.5150
45963.00	20.5483
45964.00	20.5817
45965.00	20.6150
45966.00	20.6483
45967.00	20.6817
45968.00	20.7150
45969.00	20.7483
45970.00	20.7817
45971.00	20.8150
45972.00	20.8483
45973.00	20.8817
45974.00	20.9150
45975.00	20.9483
45976.00	20.9817
45977.00	21.0150
45978.00	21.0483
45979.00	21.0817
45980.00	21.1150
45981.00	21.1483
45982.00	21.1817
45983.00	21.2150
45984.00	21.2483
45985.00	21.2817
45986.00	21.3150
45987.00	21.3483
45988.00	21.3817
45989.00	21.4150
45990.00	21.4483
45991.00	21.4817
45992.00	21.5150
45993.00	21.5483
45994.00	21.5817
45995.00	21.6150
45996.00	21.6483
45997.00	21.6817
45998.00	21.7150
45999.00	21.7484
46000.00	21.7817
46001.00	21.8150
46002.00	21.8484
46003.00	21.8817
46004.00	21.9150
46005.00	21.9484
46006.00	21.9817
46007.00	22.0150
46008.00	22.0484
46009.00	22.0817
46010.00	22.1150
46011.00	22.1484
46012.00	22.1817
46013.00	22.2150
46014.00	22.2484
46015.00	22.2817
46016.00	22.3150
46017.00	22.3484
46018.00	22.3817
46019.00	22.4150
46020.00	22.4484
46021.00	22.4817
46022.00	22.5150
46023.00	22.5484
46024.00	22.5817
46025.00	22.6150
46026.00	22.6484
46027.00	22.6817
46028.00	22.7150
46029.00	22.7294
46030.00	22.7630
46031.00	22.7955
46032.00	22.8268
46033.00	22.8570
46034.00	22.8861
46035.00	22.9141
46036.00	22.9409
46037.00	22.9667
46038.00	22.9913
46039.00	23.0148
46040.00	23.0372
46041.00	23.0584
46042.00	23.0786
46043.00	23.0976
46044.00	23.1155
46045.00	23.1323
46046.00	23.1480
46047.00	23.1625
46048.00	23.1759
46049.00	23.1882
46050.00	23.1994
46051.00	23.2095
46052.00	23.2184
46053.00	23.2263
46054.00	23.2330
46055.00	23.2386
46056.00	23.2431
46057.00	23.2464
46058.00	23.2487
46059.00	23.2498
46060.00	23.2501
46150.00	23.2501
46151.00	23.2507
46152.00	23.2527
46153.00	23.2559
46154.00	23.2605
46155.00	23.2663
46156.00	23.2735
46157.00	23.2819
46158.00	23.2917
46159.00	23.3027
46160.00	23.3148
46161.00	23.3281
46162.00	23.3423
46163.00	23.3573
46164.00	23.3732
46165.00	23.3899
46166.00	23.4073
46167.00	23.4254
46168.00	23.4442
46169.00	23.4636
46170.00	23.4836
46171.00	23.5042
46172.00	23.5254
46173.00	23.5472
46174.00	23.5695
46175.00	23.5923
46176.00	23.6156
46177.00	23.6394
46178.00	23.6636
46179.00	23.6884
46180.00	23.7136
46181.00	23.7392
46182.00	23.7653
46183.00	23.7918
46184.00	23.8187
46185.00	23.8460
46186.00	23.8737
46187.00	23.9018
46188.00	23.9303
46189.00	23.9591
46190.00	23.9884
46191.00	24.0179
46192.00	24.0478
46193.00	24.0781
46194.00	24.1087
46195.00	24.1396
46196.00	24.1709
46197.00	24.2025
46198.00	24.2344
46199.00	24.2666
46200.00	24.2991
46201.00	24.3319
46202.00	24.3650
46203.00	24.3984
46204.00	24.4317
46205.00	24.4650
46206.00	24.4984
46207.00	24.5317
46208.00	24.5651
46209.00	24.5984
46210.00	24.6317
46211.00	24.6651
46212.00	24.6984
46213.00	24.7317
46214.00	24.7651
46215.00	24.7984
46216.00	24.8317
46217.00	24.8651
46218.00	24.8984
46219.00	24.9317
46220.00	24.9651
46221.00	24.9984
46222.00	25.0317
46223.00	25.0651
46224.00	25.0984
46225.00	25.1317
46226.00	25.1651
46227.00	25.1984
46228.00	25.2317
46229.00	25.2651
46230.00	25.2984
46231.00	25.3317
46232.00	25.3651
46233.00	25.3984
46234.00	25.4317
46235.00	25.4651
46236.00	25.4984
46237.00	25.5317
46238.00	25.5651
46239.00	25.5984
46240.00	25.6317
46241.00	25.6651
46242.00	25.6984
46243.00	25.7317
46244.00	25.7651
46245.00	25.7984
46246.00	25.8317
46247.00	25.8651
46248.00	25.8984
46249.00	25.9317
46250.00	25.9651
46251.00	25.9984
46252.00	26.0317
46253.00	26.0651
46254.00	26.0984
46255.00	26.1317
46256.00	26.1651
46257.00	26.1984
46258.00	26.2318
46259.00	26.2651
46260.00	26.2984
46261.00	26.3318
46262.00	26.3651
46263.00	26.3984
46264.00	26.4318
46265.00	26.4651
46266.00	26.4984
46267.00	26.5318
46268.00	26.5651
46269.00	26.5984
46270.00	26.6318
46271.00	26.6651
46272.00	26.6984
46273.00	26.7318
46274.00	26.7651
46275.00	26.7984
46276.00	26.8318
46277.00	26.8651
46278.00	26.8984
46279.00	26.9318
46280.00	26.9651
46281.00	26.9984
46282.00	27.0318
46283.00	27.0651
46284.00	27.0984
46285.00	27.1318
46286.00	27.1651
46287.00	27.1984
46288.00	27.2318
46289.00	27.2651
46290.00	27.2795
46291.00	27.3131
46292.00	27.3455
46293.00	27.3769
46294.00	27.4071
46295.00	27.4362
46296.00	27.4641
46297.00	27.4910
46298.00	27.5167
46299.00	27.5414
46300.00	27.5649
46301.00	27.5872
46302.00	27.6085
46303.00	27.6286
46304.00	27.6477
46305.00	27.6656
46306.00	27.6824
46307.00	27.6980
46308.00	27.7126
46309.00	27.7260
46310.00	27.7383
46311.00	27.7495
46312.00	27.7596
46313.00	27.7685
46314.00	27.7763
46315.00	27.7831
46316.00	27.7887
46317.00	27.7931
46318.00	27.7965
46319.00	27.7987
46320.00	27.7999
46321.00	27.8001
46411.00	27.8001
46412.00	27.8008
46413.00	27.8027
46414.00	27.8060
46415.00	27.8105
46416.00	27.8164
46417.00	27.8235
46418.00	27.8320
46419.00	27.8417
46420.00	27.8527
46421.00	27.8649
46422.00	27.8781
46423.00	27.8923
46424.00	27.9074
46425.00	27.9233
46426.00	27.9399
46427.00	27.9573
46428.00	27.9754
46429.00	27.9942
46430.00	28.0136
46431.00	28.0337
46432.00	28.0543
46433.00	28.0755
46434.00	28.0972
46435.00	28.1195
46436.00	28.1423
46437.00	28.1656
46438.00	28.1894
46439.00	28.2137
46440.00	28.2384
46441.00	28.2636
46442.00	28.2893
46443.00	28.3154
46444.00	28.3419
46445.00	28.3688
46446.00	28.3961
46447.00	28.4238
46448.00	28.4519
46449.00	28.4804
46450.00	28.5092
46451.00	28.5384
46452.00	28.5680
46453.00	28.5979
46454.00	28.6282
46455.00	28.6588
46456.00	28.6897
46457.00	28.7210
46458.00	28.7526
46459.00	28.7845
46460.00	28.8167
46461.00	28.8492
46462.00	28.8820
46463.00	28.9151
46464.00	28.9484
46465.00	28.9818
46466.00	29.0151
46467.00	29.0484
46468.00	29.0818
46469.00	29.1151
46470.00	29.1485
46471.00	29.1818
46472.00	29.2151
46473.00	29.2485
46474.00	29.2818
46475.00	29.3151
46476.00	29.3485
46477.00	29.3818
46478.00	29.4151
46479.00	29.4485
46480.00	29.4818
46481.00	29.5151
46482.00	29.5485
46483.00	29.5818
46484.00	29.6151
46485.00	29.6485
46486.00	29.6818
46487.00	29.7151
46488.00	29.7485
46489.00	29.7818
46490.00	29.8151
46491.00	29.8485
46492.00	29.8818
46493.00	29.9151
46494.00	29.9485
46495.00	29.9818
46496.00	30.0151
46497.00	30.0485
46498.00	30.0818
46499.00	30.1151
46500.00	30.1485
46501.00	30.1818
46502.00	30.2151
46503.00	30.2485
46504.00	30.2818
46505.00	30.3151
46506.00	30.3485
46507.00	30.3818
46508.00	30.4151
46509.00	30.4485
46510.00	30.4818
46511.00	30.5151
46512.00	30.5485
46513.00	30.5818
46514.00	30.6151
46515.00	30.6485
46516.00	30.6818
46517.00	30.7151
46518.00	30.7485
46519.00	30.7818
46520.00	30.8152
46521.00	30.8485
46522.00	30.8818
46523.00	30.9152
46524.00	30.9485
46525.00	30.9818
46526.00	31.0152
46527.00	31.0485
46528.00	31.0818
46529.00	31.1152
46530.00	31.1485
46531.00	31.1818
46532.00	31.2152
46533.00	31.2485
46534.00	31.2818
46535.00	31.3152
46536.00	31.3485
46537.00	31.3818
46538.00	31.4152
46539.00	31.4485
46540.00	31.4818
46541.00	31.5152
46542.00	31.5485
46543.00	31.5818
46544.00	31.6152
46545.00	31.6485
46546.00	31.6818
46547.00	31.7152
46548.00	31.7485
46549.00	31.7818
46550.00	31.8152
46551.00	31.8296
46552.00	31.8632
46553.00	31.8956
46554.00	31.9269
46555.00	31.9571
46556.00	31.9862
46557.00	32.0142
46558.00	32.0411
46559.00	32.0668
46560.00	32.0914
46561.00	32.1149
46562.00	32.1373
46563.00	32.1586
46564.00	32.1787
46565.00	32.1977
46566.00	32.2156
46567.00	32.2324
46568.00	32.2481
46569.00	32.2626
46570.00	32.2761
46571.00	32.2884
46572.00	32.2996
46573.00	32.3096
46574.00	32.3186
46575.00	32.3264
46576.00	32.3331
46577.00	32.3387
46578.00	32.3432
46579.00	32.3466
46580.00	32.3488
46581.00	32.3499
46582.00	32.3502
46672.00	32.3502
46673.00	32.3508
46674.00	32.3528
46675.00	32.3560
46676.00	32.3606
46677.00	32.3664
46678.00	32.3736
46679.00	32.3820
46680.00	32.3918
46681.00	32.4028
46682.00	32.4150
46683.00	32.4282
46684.00	32.4424
46685.00	32.4575
46686.00	32.4733
46687.00	32.4900
46688.00	32.5074
46689.00	32.5255
46690.00	32.5443
46691.00	32.5637
46692.00	32.5837
46693.00	32.6044
46694.00	32.6256
46695.00	32.6473
46696.00	32.6696
46697.00	32.6924
46698.00	32.7157
46699.00	32.7395
46700.00	32.7638
46701.00	32.7885
46702.00	32.8137
46703.00	32.8394
46704.00	32.8654
46705.00	32.8919
46706.00	32.9188
46707.00	32.9462
46708.00	32.9739
46709.00	33.0020
46710.00	33.0304
46711.00	33.0593
46712.00	33.0885
46713.00	33.1181
46714.00	33.1480
46715.00	33.1782
46716.00	33.2088
46717.00	33.2398
46718.00	33.2710
46719.00	33.3026
46720.00	33.3345
46721.00	33.3667
46722.00	33.3993
46723.00	33.4321
46724.00	33.4652
46725.00	33.4985
46726.00	33.5318
46727.00	33.5652
46728.00	33.5985
46729.00	33.6318
46730.00	33.6652
46731.00	33.6985
46732.00	33.7318
46733.00	33.7652
46734.00	33.7985
46735.00	33.8318
46736.00	33.8652
46737.00	33.8985
46738.00	33.9318
46739.00	33.9652
46740.00	33.9985
46741.00	34.0318
46742.00	34.0652
46743.00	34.0985
46744.00	34.1318
46745.00	34.1651
46746.00	34.1985
46747.00	34.2318
46748.00	34.2651
46749.00	34.2985
46750.00	34.3318
46751.00	34.3651
46752.00	34.3985
46753.00	34.4318
46754.00	34.4651
46755.00	34.4985
46756.00	34.5318
46757.00	34.5651
46758.00	34.5985
46759.00	34.6318
46760.00	34.6651
46761.00	34.6985
46762.00	34.7318
46763.00	34.7651
46764.00	34.7985
46765.00	34.8318
46766.00	34.8651
46767.00	34.8985
46768.00	34.9318
46769.00	34.9651
46770.00	34.9984
46771.00	35.0318
46772.00	35.0651
46773.00	35.0984
46774.00	35.1318
46775.00	35.1651
46776.00	35.1984
46777.00	35.2318
46778.00	35.2651
46779.00	35.2984
46780.00	35.3318
46781.00	35.3651
46782.00	35.3984
46783.00	35.4318
46784.00	35.4651
46785.00	35.4984
46786.00	35.5318
46787.00	35.5651
46788.00	35.5984
46789.00	35.6318
46790.00	35.6651
46791.00	35.6984
46792.00	35.7318
46793.00	35.7651
46794.00	35.7984
46795.00	35.8317
46796.00	35.8651
46797.00	35.8984
46798.00	35.9317
46799.00	35.9651
46800.00	35.9984
46801.00	36.0317
46802.00	36.0651
46803.00	36.0984
46804.00	36.1317
46805.00	36.1651
46806.00	36.1984
46807.00	36.2317
46808.00	36.2651
46809.00	36.2984
46810.00	36.3317
46811.00	36.3651
46812.00	36.3795
46813.00	36.4130
46814.00	36.4455
46815.00	36.4768
46816.00	36.5070
46817.00	36.5361
46818.00	36.5641
46819.00	36.5910
46820.00	36.6167
46821.00	36.6413
46822.00	36.6648
46823.00	36.6872
46824.00	36.7085
46825.00	36.7286
46826.00	36.7476
46827.00	36.7655
46828.00	36.7823
46829.00	36.7980
46830.00	36.8125
46831.00	36.8260
46832.00	36.8383
46833.00	36.8495
46834.00	36.8595
46835.00	36.8685
46836.00	36.8763
46837.00	36.8830
46838.00	36.8886
46839.00	36.8931
46840.00	36.8965
46841.00	36.8987
46842.00	36.8998
46843.00	36.9001
46933.00	36.9001
46934.00	36.9007
46935.00	36.9027
46936.00	36.9059
46937.00	36.9105
46938.00	36.9163
46939.00	36.9235
46940.00	36.9319
46941.00	36.9417
46942.00	36.9527
46943.00	36.9649
46944.00	36.9781
46945.00	36.9923
46946.00	37.0073
46947.00	37.0232
46948.00	37.0399
46949.00	37.0573
46950.00	37.0754
46951.00	37.0942
46952.00	37.1136
46953.00	37.1336
46954.00	37.1543
46955.00	37.1755
46956.00	37.1972
46957.00	37.2195
46958.00	37.2423
46959.00	37.2656
46960.00	37.2894
46961.00	37.3137
46962.00	37.3384
46963.00	37.3636
46964.00	37.3892
46965.00	37.4153
46966.00	37.4418
46967.00	37.4687
46968.00	37.4960
46969.00	37.5237
46970.00	37.5518
46971.00	37.5803
46972.00	37.6092
46973.00	37.6384
46974.00	37.6679
46975.00	37.6979
46976.00	37.7281
46977.00	37.7587
46978.00	37.7897
46979.00	37.8209
46980.00	37.8525
46981.00	37.8844
46982.00	37.9166
46983.00	37.9491
46984.00	37.9819
46985.00	38.0151
46986.00	38.0484
46987.00	38.0817
46988.00	38.1151
46989.00	38.1484
46990.00	38.1817
46991.00	38.2150
46992.00	38.2484
46993.00	38.2817
46994.00	38.3150
46995.00	38.3484
46996.00	38.3817
46997.00	38.4150
46998.00	38.4484
46999.00	38.4817
47000.00	38.5150
47001.00	38.5484
47002.00	38.5817
47003.00	38.6150
47004.00	38.6484
47005.00	38.6817
47006.00	38.7150
47007.00	38.7484
47008.00	38.7817
47009.00	38.8150
47010.00	38.8484
47011.00	38.8817
47012.00	38.9150
47013.00	38.9484
47014.00	38.9817
47015.00	39.0150
47016.00	39.0483
47017.00	39.0817
47018.00	39.1150
47019.00	39.1483
47020.00	39.1817
47021.00	39.2150
47022.00	39.2483
47023.00	39.2817
47024.00	39.3150
47025.00	39.3483
47026.00	39.3817
47027.00	39.4150
47028.00	39.4483
47029.00	39.4817
47030.00	39.5150
47031.00	39.5483
47032.00	39.5817
47033.00	39.6150
47034.00	39.6483
47035.00	39.6817
47036.00	39.7150
47037.00	39.7483
47038.00	39.7817
47039.00	39.8150
47040.00	39.8483
47041.00	39.8816
47042.00	39.9150
47043.00	39.9483
47044.00	39.9816
47045.00	40.0150
47046.00	40.0483
47047.00	40.0816
47048.00	40.1150
47049.00	40.1483
47050.00	40.1816
47051.00	40.2150
47052.00	40.2483
47053.00	40.2816
47054.00	40.3150
47055.00	40.3483
47056.00	40.3816
47057.00	40.4150
47058.00	40.4483
47059.00	40.4816
47060.00	40.5150
47061.00	40.5483
47062.00	40.5816
47063.00	40.6150
47064.00	40.6483
47065.00	40.6816
47066.00	40.7150
47067.00	40.7483
47068.00	40.7816
47069.00	40.8149
47070.00	40.8483
47071.00	40.8816
47072.00	40.9149
47073.00	40.9294
47074.00	40.9629
47075.00	40.9954
47076.00	41.0267
47077.00	41.0569
47078.00	41.0860
47079.00	41.1140
47080.00	41.1408
47081.00	41.1666
47082.00	41.1912
47083.00	41.2147
47084.00	41.2371
47085.00	41.2583
47086.00	41.2785
47087.00	41.2975
47088.00	41.3154
47089.00	41.3322
47090.00	41.3479
47091.00	41.3624
47092.00	41.3758
47093.00	41.3881
47094.00	41.3993
47095.00	41.4094
47096.00	41.4184
47097.00	41.4262
47098.00	41.4329
47099.00	41.4385
47100.00	41.4430
47101.00	41.4463
47102.00	41.4486
47103.00	41.4497
47104.00	41.4500
47135.00	41.4500
47135.00	41.4500
