# Supplementary material for: OpenTrack simulation model files and output dataset for a copenhagen suburban railway
Source: Data Brief. 2019 Apr 28;25:103952. doi: 10.1016/j.dib.2019.103952 (PMC6562172; doi:10.1016/j.dib.2019.103952)
Supplement: Supplementary file 2 — Multimedia component 2 [file mmc2.zip › Data files submitted/Test Generic for TRC/output/OT_118.step1]

//
// File: C:\OpenTrack\Test Generic for TRC\output/OT_118.step1
//
// Produced by OpenTrack: Fri Dec 14 17:13:01 2018
// Route Reservation of Course: 118
// Desc.: Stopping Follow
// Train: Regio:A SA ( 83 m; 123 t ) (83 m / 123 t)
// Train Speedtype: Reihe R
// Itineraries: 1: Home STA1 to end
// Scenario:  Adh. Outside: good / Adh. Tunnel: good / Delay: 5 / Global Perf.: 100.0 % / Course on Time Perf.: 100.0 % / Course Delay Perf.: 100.0 % / Step: 1.0 s / Time: 12:00:00 - 13:30:00

// Type    : OT_TimeXPlot
// Desc.   : OT_step1
// x-Legend: [s]
// y-Legend: [km]
//
44830.00	0.0000
44830.00	0.5500
44830.00	0.5500
44830.00	1.5500
44831.00	1.5500
44831.00	2.5500
44832.00	2.5500
44832.00	3.5500
44876.00	3.5500
44876.00	4.5500
44969.00	4.5500
44969.00	5.1000
45007.00	5.1000
45007.00	6.1000
45106.00	6.1000
45106.00	7.1000
45107.00	7.1000
45107.00	8.1000
45135.00	8.1000
45135.00	9.1000
45230.00	9.1000
45230.00	9.6500
45268.00	9.6500
45268.00	10.6500
45367.00	10.6500
45367.00	11.6500
45368.00	11.6500
45368.00	12.6500
45396.00	12.6500
45396.00	13.6500
45491.00	13.6500
45491.00	14.2000
45529.00	14.2000
45529.00	15.2000
45628.00	15.2000
45628.00	16.2000
45629.00	16.2000
45629.00	17.2000
45657.00	17.2000
45657.00	18.2000
45752.00	18.2000
45752.00	18.7500
45790.00	18.7500
45790.00	19.7500
45889.00	19.7500
45889.00	20.7500
45890.00	20.7500
45890.00	21.7500
45918.00	21.7500
45918.00	22.7500
46013.00	22.7500
46013.00	23.3000
46051.00	23.3000
46051.00	24.3000
46150.00	24.3000
46150.00	25.3000
46151.00	25.3000
46151.00	26.3000
46179.00	26.3000
46179.00	27.3000
46274.00	27.3000
46274.00	27.8500
46312.00	27.8500
46312.00	28.8500
46411.00	28.8500
46411.00	29.8500
46412.00	29.8500
46412.00	30.8500
46440.00	30.8500
46440.00	31.8500
46535.00	31.8500
46535.00	32.4000
46573.00	32.4000
46573.00	33.4000
46672.00	33.4000
46672.00	34.4000
46673.00	34.4000
46673.00	35.4000
46701.00	35.4000
46701.00	36.4000
46796.00	36.4000
46796.00	36.9500
46834.00	36.9500
46834.00	37.9500
46933.00	37.9500
46933.00	38.9500
46934.00	38.9500
46934.00	39.9500
46962.00	39.9500
46962.00	40.9500
46995.00	40.9500
46995.00	41.5000
47135.00	41.5000
