# Supplementary material for: OpenTrack simulation model files and output dataset for a copenhagen suburban railway
Source: Data Brief. 2019 Apr 28;25:103952. doi: 10.1016/j.dib.2019.103952 (PMC6562172; doi:10.1016/j.dib.2019.103952)
Supplement: Supplementary file 2 — Multimedia component 2 [file mmc2.zip › Data files submitted/Test Generic for TRC/output/OT_118.step2]

//
// File: C:\OpenTrack\Test Generic for TRC\output/OT_118.step2
//
// Produced by OpenTrack: Fri Dec 14 17:13:01 2018
// Route Release of Course: 118
// Desc.: Stopping Follow
// Train: Regio:A SA ( 83 m; 123 t ) (83 m / 123 t)
// Train Speedtype: Reihe R
// Itineraries: 1: Home STA1 to end
// Scenario:  Adh. Outside: good / Adh. Tunnel: good / Delay: 5 / Global Perf.: 100.0 % / Course on Time Perf.: 100.0 % / Course Delay Perf.: 100.0 % / Step: 1.0 s / Time: 12:00:00 - 13:30:00

// Type    : OT_TimeXPlot
// Desc.   : OT_step2
// x-Legend: [s]
// y-Legend: [km]
//
44872.00	0.0000
44872.00	0.5500
44903.00	0.5500
44903.00	1.5500
44933.00	1.5500
44933.00	2.5500
44963.00	2.5500
44963.00	3.5500
44994.00	3.5500
44994.00	4.5500
45126.00	4.5500
45126.00	5.1000
45164.00	5.1000
45164.00	6.1000
45194.00	6.1000
45194.00	7.1000
45224.00	7.1000
45224.00	8.1000
45255.00	8.1000
45255.00	9.1000
45387.00	9.1000
45387.00	9.6500
45425.00	9.6500
45425.00	10.6500
45455.00	10.6500
45455.00	11.6500
45485.00	11.6500
45485.00	12.6500
45516.00	12.6500
45516.00	13.6500
45648.00	13.6500
45648.00	14.2000
45686.00	14.2000
45686.00	15.2000
45716.00	15.2000
45716.00	16.2000
45746.00	16.2000
45746.00	17.2000
45777.00	17.2000
45777.00	18.2000
45909.00	18.2000
45909.00	18.7500
45947.00	18.7500
45947.00	19.7500
45977.00	19.7500
45977.00	20.7500
46007.00	20.7500
46007.00	21.7500
46038.00	21.7500
46038.00	22.7500
46170.00	22.7500
46170.00	23.3000
46208.00	23.3000
46208.00	24.3000
46238.00	24.3000
46238.00	25.3000
46268.00	25.3000
46268.00	26.3000
46299.00	26.3000
46299.00	27.3000
46431.00	27.3000
46431.00	27.8500
46469.00	27.8500
46469.00	28.8500
46499.00	28.8500
46499.00	29.8500
46529.00	29.8500
46529.00	30.8500
46560.00	30.8500
46560.00	31.8500
46692.00	31.8500
46692.00	32.4000
46730.00	32.4000
46730.00	33.4000
46760.00	33.4000
46760.00	34.4000
46790.00	34.4000
46790.00	35.4000
46821.00	35.4000
46821.00	36.4000
46953.00	36.4000
46953.00	36.9500
46991.00	36.9500
46991.00	37.9500
47021.00	37.9500
47021.00	38.9500
47051.00	38.9500
47051.00	39.9500
47082.00	39.9500
47082.00	40.9500
47135.00	40.9500
