# Supplementary material for: OpenTrack simulation model files and output dataset for a copenhagen suburban railway
Source: Data Brief. 2019 Apr 28;25:103952. doi: 10.1016/j.dib.2019.103952 (PMC6562172; doi:10.1016/j.dib.2019.103952)
Supplement: Supplementary file 2 — Multimedia component 2 [file mmc2.zip › Data files submitted/Test Generic for TRC/output/OT_118.ts1]

//
// File: C:\OpenTrack\Test Generic for TRC\output/OT_118.ts1
//
// Produced by OpenTrack: Fri Dec 14 17:13:01 2018
// Time/Distance of Course: 118
// Desc.: Stopping Follow
// Train: Regio:A SA ( 83 m; 123 t ) (83 m / 123 t)
// Train Speedtype: Reihe R
// Itineraries: 1: Home STA1 to end
// Scenario:  Adh. Outside: good / Adh. Tunnel: good / Delay: 5 / Global Perf.: 100.0 % / Course on Time Perf.: 100.0 % / Course Delay Perf.: 100.0 % / Step: 1.0 s / Time: 12:00:00 - 13:30:00
//
// Type    : OT_TimeYPlot
// Desc.   : OT_ts1
// x-Legend: [km]
// y-Legend: [s]
//
0.0000	44800.00
0.0000	44830.00
0.0007	44831.00
0.0026	44832.00
0.0058	44833.00
0.0104	44834.00
0.0162	44835.00
0.0234	44836.00
0.0318	44837.00
0.0416	44838.00
0.0526	44839.00
0.0648	44840.00
0.0780	44841.00
0.0922	44842.00
0.1073	44843.00
0.1231	44844.00
0.1398	44845.00
0.1572	44846.00
0.1753	44847.00
0.1941	44848.00
0.2135	44849.00
0.2335	44850.00
0.2542	44851.00
0.2754	44852.00
0.2971	44853.00
0.3194	44854.00
0.3422	44855.00
0.3655	44856.00
0.3893	44857.00
0.4136	44858.00
0.4383	44859.00
0.4635	44860.00
0.4892	44861.00
0.5152	44862.00
0.5417	44863.00
0.5686	44864.00
0.5960	44865.00
0.6237	44866.00
0.6518	44867.00
0.6802	44868.00
0.7091	44869.00
0.7383	44870.00
0.7679	44871.00
0.7978	44872.00
0.8280	44873.00
0.8586	44874.00
0.8896	44875.00
0.9208	44876.00
0.9524	44877.00
0.9843	44878.00
1.0165	44879.00
1.0490	44880.00
1.0819	44881.00
1.1150	44882.00
1.1483	44883.00
1.1816	44884.00
1.2150	44885.00
1.2483	44886.00
1.2816	44887.00
1.3150	44888.00
1.3483	44889.00
1.3816	44890.00
1.4150	44891.00
1.4483	44892.00
1.4816	44893.00
1.5150	44894.00
1.5483	44895.00
1.5816	44896.00
1.6150	44897.00
1.6483	44898.00
1.6816	44899.00
1.7150	44900.00
1.7483	44901.00
1.7816	44902.00
1.8150	44903.00
1.8483	44904.00
1.8816	44905.00
1.9150	44906.00
1.9483	44907.00
1.9816	44908.00
2.0150	44909.00
2.0483	44910.00
2.0816	44911.00
2.1150	44912.00
2.1483	44913.00
2.1816	44914.00
2.2150	44915.00
2.2483	44916.00
2.2816	44917.00
2.3150	44918.00
2.3483	44919.00
2.3816	44920.00
2.4150	44921.00
2.4483	44922.00
2.4816	44923.00
2.5150	44924.00
2.5483	44925.00
2.5816	44926.00
2.6150	44927.00
2.6483	44928.00
2.6816	44929.00
2.7150	44930.00
2.7483	44931.00
2.7816	44932.00
2.8150	44933.00
2.8483	44934.00
2.8816	44935.00
2.9150	44936.00
2.9483	44937.00
2.9816	44938.00
3.0150	44939.00
3.0483	44940.00
3.0816	44941.00
3.1150	44942.00
3.1483	44943.00
3.1816	44944.00
3.2150	44945.00
3.2483	44946.00
3.2816	44947.00
3.3150	44948.00
3.3483	44949.00
3.3816	44950.00
3.4150	44951.00
3.4483	44952.00
3.4816	44953.00
3.5150	44954.00
3.5483	44955.00
3.5816	44956.00
3.6150	44957.00
3.6483	44958.00
3.6816	44959.00
3.7150	44960.00
3.7483	44961.00
3.7816	44962.00
3.8150	44963.00
3.8483	44964.00
3.8816	44965.00
3.9150	44966.00
3.9483	44967.00
3.9816	44968.00
4.0150	44969.00
4.0483	44970.00
4.0816	44971.00
4.1150	44972.00
4.1483	44973.00
4.1816	44974.00
4.2150	44975.00
4.2483	44976.00
4.2816	44977.00
4.3150	44978.00
4.3483	44979.00
4.3816	44980.00
4.4150	44981.00
4.4483	44982.00
4.4816	44983.00
4.5150	44984.00
4.5294	44985.00
4.5630	44986.00
4.5954	44987.00
4.6267	44988.00
4.6570	44989.00
4.6860	44990.00
4.7140	44991.00
4.7409	44992.00
4.7666	44993.00
4.7912	44994.00
4.8147	44995.00
4.8371	44996.00
4.8584	44997.00
4.8785	44998.00
4.8975	44999.00
4.9154	45000.00
4.9322	45001.00
4.9479	45002.00
4.9624	45003.00
4.9759	45004.00
4.9882	45005.00
4.9994	45006.00
5.0094	45007.00
5.0184	45008.00
5.0262	45009.00
5.0329	45010.00
5.0385	45011.00
5.0430	45012.00
5.0464	45013.00
5.0486	45014.00
5.0497	45015.00
5.0500	45016.00
5.0500	45106.00
5.0506	45107.00
5.0526	45108.00
5.0558	45109.00
5.0604	45110.00
5.0662	45111.00
5.0734	45112.00
5.0818	45113.00
5.0916	45114.00
5.1026	45115.00
5.1148	45116.00
5.1280	45117.00
5.1422	45118.00
5.1573	45119.00
5.1731	45120.00
5.1898	45121.00
5.2072	45122.00
5.2253	45123.00
5.2441	45124.00
5.2635	45125.00
5.2835	45126.00
5.3042	45127.00
5.3254	45128.00
5.3471	45129.00
5.3694	45130.00
5.3922	45131.00
5.4155	45132.00
5.4393	45133.00
5.4636	45134.00
5.4883	45135.00
5.5135	45136.00
5.5392	45137.00
5.5652	45138.00
5.5917	45139.00
5.6186	45140.00
5.6460	45141.00
5.6737	45142.00
5.7018	45143.00
5.7302	45144.00
5.7591	45145.00
5.7883	45146.00
5.8179	45147.00
5.8478	45148.00
5.8780	45149.00
5.9086	45150.00
5.9396	45151.00
5.9708	45152.00
6.0024	45153.00
6.0343	45154.00
6.0665	45155.00
6.0990	45156.00
6.1319	45157.00
6.1650	45158.00
6.1983	45159.00
6.2316	45160.00
6.2650	45161.00
6.2983	45162.00
6.3316	45163.00
6.3650	45164.00
6.3983	45165.00
6.4316	45166.00
6.4650	45167.00
6.4983	45168.00
6.5316	45169.00
6.5650	45170.00
6.5983	45171.00
6.6316	45172.00
6.6650	45173.00
6.6983	45174.00
6.7316	45175.00
6.7650	45176.00
6.7983	45177.00
6.8316	45178.00
6.8650	45179.00
6.8983	45180.00
6.9316	45181.00
6.9650	45182.00
6.9983	45183.00
7.0316	45184.00
7.0650	45185.00
7.0983	45186.00
7.1316	45187.00
7.1650	45188.00
7.1983	45189.00
7.2316	45190.00
7.2650	45191.00
7.2983	45192.00
7.3316	45193.00
7.3650	45194.00
7.3983	45195.00
7.4316	45196.00
7.4650	45197.00
7.4983	45198.00
7.5316	45199.00
7.5650	45200.00
7.5983	45201.00
7.6316	45202.00
7.6650	45203.00
7.6983	45204.00
7.7316	45205.00
7.7650	45206.00
7.7983	45207.00
7.8316	45208.00
7.8650	45209.00
7.8983	45210.00
7.9317	45211.00
7.9650	45212.00
7.9983	45213.00
8.0317	45214.00
8.0650	45215.00
8.0983	45216.00
8.1317	45217.00
8.1650	45218.00
8.1983	45219.00
8.2317	45220.00
8.2650	45221.00
8.2983	45222.00
8.3317	45223.00
8.3650	45224.00
8.3983	45225.00
8.4316	45226.00
8.4650	45227.00
8.4983	45228.00
8.5316	45229.00
8.5650	45230.00
8.5983	45231.00
8.6316	45232.00
8.6650	45233.00
8.6983	45234.00
8.7316	45235.00
8.7650	45236.00
8.7983	45237.00
8.8316	45238.00
8.8650	45239.00
8.8983	45240.00
8.9316	45241.00
8.9650	45242.00
8.9983	45243.00
9.0316	45244.00
9.0650	45245.00
9.0794	45246.00
9.1130	45247.00
9.1454	45248.00
9.1767	45249.00
9.2070	45250.00
9.2360	45251.00
9.2640	45252.00
9.2909	45253.00
9.3166	45254.00
9.3412	45255.00
9.3647	45256.00
9.3871	45257.00
9.4084	45258.00
9.4285	45259.00
9.4475	45260.00
9.4654	45261.00
9.4822	45262.00
9.4979	45263.00
9.5124	45264.00
9.5259	45265.00
9.5382	45266.00
9.5494	45267.00
9.5594	45268.00
9.5684	45269.00
9.5762	45270.00
9.5829	45271.00
9.5885	45272.00
9.5930	45273.00
9.5964	45274.00
9.5986	45275.00
9.5997	45276.00
9.6000	45277.00
9.6000	45367.00
9.6007	45368.00
9.6026	45369.00
9.6059	45370.00
9.6104	45371.00
9.6163	45372.00
9.6234	45373.00
9.6319	45374.00
9.6416	45375.00
9.6526	45376.00
9.6648	45377.00
9.6780	45378.00
9.6922	45379.00
9.7073	45380.00
9.7231	45381.00
9.7398	45382.00
9.7572	45383.00
9.7753	45384.00
9.7941	45385.00
9.8135	45386.00
9.8336	45387.00
9.8542	45388.00
9.8754	45389.00
9.8971	45390.00
9.9194	45391.00
9.9422	45392.00
9.9655	45393.00
9.9893	45394.00
10.0136	45395.00
10.0383	45396.00
10.0635	45397.00
10.0892	45398.00
10.1152	45399.00
10.1417	45400.00
10.1686	45401.00
10.1960	45402.00
10.2237	45403.00
10.2518	45404.00
10.2802	45405.00
10.3091	45406.00
10.3383	45407.00
10.3679	45408.00
10.3978	45409.00
10.4280	45410.00
10.4586	45411.00
10.4896	45412.00
10.5208	45413.00
10.5524	45414.00
10.5843	45415.00
10.6165	45416.00
10.6490	45417.00
10.6819	45418.00
10.7150	45419.00
10.7483	45420.00
10.7816	45421.00
10.8150	45422.00
10.8483	45423.00
10.8816	45424.00
10.9150	45425.00
10.9483	45426.00
10.9816	45427.00
11.0150	45428.00
11.0483	45429.00
11.0816	45430.00
11.1150	45431.00
11.1483	45432.00
11.1816	45433.00
11.2150	45434.00
11.2483	45435.00
11.2816	45436.00
11.3150	45437.00
11.3483	45438.00
11.3816	45439.00
11.4150	45440.00
11.4483	45441.00
11.4816	45442.00
11.5150	45443.00
11.5483	45444.00
11.5816	45445.00
11.6150	45446.00
11.6483	45447.00
11.6816	45448.00
11.7150	45449.00
11.7483	45450.00
11.7816	45451.00
11.8150	45452.00
11.8483	45453.00
11.8816	45454.00
11.9150	45455.00
11.9483	45456.00
11.9816	45457.00
12.0150	45458.00
12.0483	45459.00
12.0816	45460.00
12.1150	45461.00
12.1483	45462.00
12.1816	45463.00
12.2150	45464.00
12.2483	45465.00
12.2816	45466.00
12.3150	45467.00
12.3483	45468.00
12.3816	45469.00
12.4150	45470.00
12.4483	45471.00
12.4816	45472.00
12.5150	45473.00
12.5483	45474.00
12.5816	45475.00
12.6150	45476.00
12.6483	45477.00
12.6816	45478.00
12.7150	45479.00
12.7483	45480.00
12.7816	45481.00
12.8150	45482.00
12.8483	45483.00
12.8816	45484.00
12.9150	45485.00
12.9483	45486.00
12.9816	45487.00
13.0150	45488.00
13.0483	45489.00
13.0816	45490.00
13.1150	45491.00
13.1483	45492.00
13.1816	45493.00
13.2150	45494.00
13.2483	45495.00
13.2816	45496.00
13.3149	45497.00
13.3483	45498.00
13.3816	45499.00
13.4149	45500.00
13.4483	45501.00
13.4816	45502.00
13.5149	45503.00
13.5483	45504.00
13.5816	45505.00
13.6149	45506.00
13.6294	45507.00
13.6629	45508.00
13.6954	45509.00
13.7267	45510.00
13.7569	45511.00
13.7860	45512.00
13.8140	45513.00
13.8409	45514.00
13.8666	45515.00
13.8912	45516.00
13.9147	45517.00
13.9371	45518.00
13.9583	45519.00
13.9785	45520.00
13.9975	45521.00
14.0154	45522.00
14.0322	45523.00
14.0479	45524.00
14.0624	45525.00
14.0758	45526.00
14.0881	45527.00
14.0993	45528.00
14.1094	45529.00
14.1184	45530.00
14.1262	45531.00
14.1329	45532.00
14.1385	45533.00
14.1430	45534.00
14.1463	45535.00
14.1486	45536.00
14.1497	45537.00
14.1500	45538.00
14.1500	45628.00
14.1506	45629.00
14.1526	45630.00
14.1558	45631.00
14.1604	45632.00
14.1662	45633.00
14.1734	45634.00
14.1818	45635.00
14.1916	45636.00
14.2026	45637.00
14.2148	45638.00
14.2280	45639.00
14.2422	45640.00
14.2572	45641.00
14.2731	45642.00
14.2898	45643.00
14.3072	45644.00
14.3253	45645.00
14.3441	45646.00
14.3635	45647.00
14.3835	45648.00
14.4041	45649.00
14.4253	45650.00
14.4471	45651.00
14.4694	45652.00
14.4922	45653.00
14.5155	45654.00
14.5393	45655.00
14.5635	45656.00
14.5883	45657.00
14.6135	45658.00
14.6391	45659.00
14.6652	45660.00
14.6917	45661.00
14.7186	45662.00
14.7459	45663.00
14.7736	45664.00
14.8017	45665.00
14.8302	45666.00
14.8590	45667.00
14.8883	45668.00
14.9178	45669.00
14.9477	45670.00
14.9780	45671.00
15.0086	45672.00
15.0395	45673.00
15.0708	45674.00
15.1024	45675.00
15.1343	45676.00
15.1665	45677.00
15.1990	45678.00
15.2318	45679.00
15.2649	45680.00
15.2983	45681.00
15.3316	45682.00
15.3649	45683.00
15.3983	45684.00
15.4316	45685.00
15.4649	45686.00
15.4983	45687.00
15.5316	45688.00
15.5649	45689.00
15.5983	45690.00
15.6316	45691.00
15.6649	45692.00
15.6983	45693.00
15.7316	45694.00
15.7649	45695.00
15.7983	45696.00
15.8316	45697.00
15.8649	45698.00
15.8983	45699.00
15.9316	45700.00
15.9649	45701.00
15.9983	45702.00
16.0316	45703.00
16.0649	45704.00
16.0983	45705.00
16.1316	45706.00
16.1649	45707.00
16.1983	45708.00
16.2316	45709.00
16.2649	45710.00
16.2983	45711.00
16.3316	45712.00
16.3649	45713.00
16.3983	45714.00
16.4316	45715.00
16.4649	45716.00
16.4983	45717.00
16.5316	45718.00
16.5649	45719.00
16.5983	45720.00
16.6316	45721.00
16.6649	45722.00
16.6983	45723.00
16.7316	45724.00
16.7649	45725.00
16.7983	45726.00
16.8316	45727.00
16.8649	45728.00
16.8983	45729.00
16.9316	45730.00
16.9649	45731.00
16.9983	45732.00
17.0316	45733.00
17.0649	45734.00
17.0983	45735.00
17.1316	45736.00
17.1650	45737.00
17.1983	45738.00
17.2316	45739.00
17.2650	45740.00
17.2983	45741.00
17.3316	45742.00
17.3650	45743.00
17.3983	45744.00
17.4316	45745.00
17.4650	45746.00
17.4983	45747.00
17.5316	45748.00
17.5650	45749.00
17.5983	45750.00
17.6316	45751.00
17.6650	45752.00
17.6983	45753.00
17.7316	45754.00
17.7650	45755.00
17.7983	45756.00
17.8316	45757.00
17.8650	45758.00
17.8983	45759.00
17.9316	45760.00
17.9650	45761.00
17.9983	45762.00
18.0316	45763.00
18.0650	45764.00
18.0983	45765.00
18.1316	45766.00
18.1650	45767.00
18.1794	45768.00
18.2130	45769.00
18.2454	45770.00
18.2767	45771.00
18.3069	45772.00
18.3360	45773.00
18.3640	45774.00
18.3909	45775.00
18.4166	45776.00
18.4412	45777.00
18.4647	45778.00
18.4871	45779.00
18.5084	45780.00
18.5285	45781.00
18.5475	45782.00
18.5654	45783.00
18.5822	45784.00
18.5979	45785.00
18.6124	45786.00
18.6259	45787.00
18.6382	45788.00
18.6494	45789.00
18.6594	45790.00
18.6684	45791.00
18.6762	45792.00
18.6829	45793.00
18.6885	45794.00
18.6930	45795.00
18.6964	45796.00
18.6986	45797.00
18.6997	45798.00
18.7000	45799.00
18.7000	45889.00
18.7006	45890.00
18.7026	45891.00
18.7058	45892.00
18.7104	45893.00
18.7162	45894.00
18.7234	45895.00
18.7318	45896.00
18.7416	45897.00
18.7526	45898.00
18.7648	45899.00
18.7780	45900.00
18.7922	45901.00
18.8073	45902.00
18.8231	45903.00
18.8398	45904.00
18.8572	45905.00
18.8753	45906.00
18.8941	45907.00
18.9135	45908.00
18.9335	45909.00
18.9542	45910.00
18.9754	45911.00
18.9971	45912.00
19.0194	45913.00
19.0422	45914.00
19.0655	45915.00
19.0893	45916.00
19.1136	45917.00
19.1383	45918.00
19.1635	45919.00
19.1892	45920.00
19.2152	45921.00
19.2417	45922.00
19.2686	45923.00
19.2960	45924.00
19.3237	45925.00
19.3518	45926.00
19.3802	45927.00
19.4091	45928.00
19.4383	45929.00
19.4679	45930.00
19.4978	45931.00
19.5280	45932.00
19.5586	45933.00
19.5896	45934.00
19.6208	45935.00
19.6524	45936.00
19.6843	45937.00
19.7165	45938.00
19.7491	45939.00
19.7819	45940.00
19.8150	45941.00
19.8483	45942.00
19.8816	45943.00
19.9150	45944.00
19.9483	45945.00
19.9817	45946.00
20.0150	45947.00
20.0483	45948.00
20.0817	45949.00
20.1150	45950.00
20.1483	45951.00
20.1817	45952.00
20.2150	45953.00
20.2483	45954.00
20.2817	45955.00
20.3150	45956.00
20.3483	45957.00
20.3817	45958.00
20.4150	45959.00
20.4483	45960.00
20.4817	45961.00
20.5150	45962.00
20.5483	45963.00
20.5817	45964.00
20.6150	45965.00
20.6483	45966.00
20.6817	45967.00
20.7150	45968.00
20.7483	45969.00
20.7817	45970.00
20.8150	45971.00
20.8483	45972.00
20.8817	45973.00
20.9150	45974.00
20.9483	45975.00
20.9817	45976.00
21.0150	45977.00
21.0483	45978.00
21.0817	45979.00
21.1150	45980.00
21.1483	45981.00
21.1817	45982.00
21.2150	45983.00
21.2483	45984.00
21.2817	45985.00
21.3150	45986.00
21.3483	45987.00
21.3817	45988.00
21.4150	45989.00
21.4483	45990.00
21.4817	45991.00
21.5150	45992.00
21.5483	45993.00
21.5817	45994.00
21.6150	45995.00
21.6483	45996.00
21.6817	45997.00
21.7150	45998.00
21.7484	45999.00
21.7817	46000.00
21.8150	46001.00
21.8484	46002.00
21.8817	46003.00
21.9150	46004.00
21.9484	46005.00
21.9817	46006.00
22.0150	46007.00
22.0484	46008.00
22.0817	46009.00
22.1150	46010.00
22.1484	46011.00
22.1817	46012.00
22.2150	46013.00
22.2484	46014.00
22.2817	46015.00
22.3150	46016.00
22.3484	46017.00
22.3817	46018.00
22.4150	46019.00
22.4484	46020.00
22.4817	46021.00
22.5150	46022.00
22.5484	46023.00
22.5817	46024.00
22.6150	46025.00
22.6484	46026.00
22.6817	46027.00
22.7150	46028.00
22.7294	46029.00
22.7630	46030.00
22.7955	46031.00
22.8268	46032.00
22.8570	46033.00
22.8861	46034.00
22.9141	46035.00
22.9409	46036.00
22.9667	46037.00
22.9913	46038.00
23.0148	46039.00
23.0372	46040.00
23.0584	46041.00
23.0786	46042.00
23.0976	46043.00
23.1155	46044.00
23.1323	46045.00
23.1480	46046.00
23.1625	46047.00
23.1759	46048.00
23.1882	46049.00
23.1994	46050.00
23.2095	46051.00
23.2184	46052.00
23.2263	46053.00
23.2330	46054.00
23.2386	46055.00
23.2431	46056.00
23.2464	46057.00
23.2487	46058.00
23.2498	46059.00
23.2501	46060.00
23.2501	46150.00
23.2507	46151.00
23.2527	46152.00
23.2559	46153.00
23.2605	46154.00
23.2663	46155.00
23.2735	46156.00
23.2819	46157.00
23.2917	46158.00
23.3027	46159.00
23.3148	46160.00
23.3281	46161.00
23.3423	46162.00
23.3573	46163.00
23.3732	46164.00
23.3899	46165.00
23.4073	46166.00
23.4254	46167.00
23.4442	46168.00
23.4636	46169.00
23.4836	46170.00
23.5042	46171.00
23.5254	46172.00
23.5472	46173.00
23.5695	46174.00
23.5923	46175.00
23.6156	46176.00
23.6394	46177.00
23.6636	46178.00
23.6884	46179.00
23.7136	46180.00
23.7392	46181.00
23.7653	46182.00
23.7918	46183.00
23.8187	46184.00
23.8460	46185.00
23.8737	46186.00
23.9018	46187.00
23.9303	46188.00
23.9591	46189.00
23.9884	46190.00
24.0179	46191.00
24.0478	46192.00
24.0781	46193.00
24.1087	46194.00
24.1396	46195.00
24.1709	46196.00
24.2025	46197.00
24.2344	46198.00
24.2666	46199.00
24.2991	46200.00
24.3319	46201.00
24.3650	46202.00
24.3984	46203.00
24.4317	46204.00
24.4650	46205.00
24.4984	46206.00
24.5317	46207.00
24.5651	46208.00
24.5984	46209.00
24.6317	46210.00
24.6651	46211.00
24.6984	46212.00
24.7317	46213.00
24.7651	46214.00
24.7984	46215.00
24.8317	46216.00
24.8651	46217.00
24.8984	46218.00
24.9317	46219.00
24.9651	46220.00
24.9984	46221.00
25.0317	46222.00
25.0651	46223.00
25.0984	46224.00
25.1317	46225.00
25.1651	46226.00
25.1984	46227.00
25.2317	46228.00
25.2651	46229.00
25.2984	46230.00
25.3317	46231.00
25.3651	46232.00
25.3984	46233.00
25.4317	46234.00
25.4651	46235.00
25.4984	46236.00
25.5317	46237.00
25.5651	46238.00
25.5984	46239.00
25.6317	46240.00
25.6651	46241.00
25.6984	46242.00
25.7317	46243.00
25.7651	46244.00
25.7984	46245.00
25.8317	46246.00
25.8651	46247.00
25.8984	46248.00
25.9317	46249.00
25.9651	46250.00
25.9984	46251.00
26.0317	46252.00
26.0651	46253.00
26.0984	46254.00
26.1317	46255.00
26.1651	46256.00
26.1984	46257.00
26.2318	46258.00
26.2651	46259.00
26.2984	46260.00
26.3318	46261.00
26.3651	46262.00
26.3984	46263.00
26.4318	46264.00
26.4651	46265.00
26.4984	46266.00
26.5318	46267.00
26.5651	46268.00
26.5984	46269.00
26.6318	46270.00
26.6651	46271.00
26.6984	46272.00
26.7318	46273.00
26.7651	46274.00
26.7984	46275.00
26.8318	46276.00
26.8651	46277.00
26.8984	46278.00
26.9318	46279.00
26.9651	46280.00
26.9984	46281.00
27.0318	46282.00
27.0651	46283.00
27.0984	46284.00
27.1318	46285.00
27.1651	46286.00
27.1984	46287.00
27.2318	46288.00
27.2651	46289.00
27.2795	46290.00
27.3131	46291.00
27.3455	46292.00
27.3769	46293.00
27.4071	46294.00
27.4362	46295.00
27.4641	46296.00
27.4910	46297.00
27.5167	46298.00
27.5414	46299.00
27.5649	46300.00
27.5872	46301.00
27.6085	46302.00
27.6286	46303.00
27.6477	46304.00
27.6656	46305.00
27.6824	46306.00
27.6980	46307.00
27.7126	46308.00
27.7260	46309.00
27.7383	46310.00
27.7495	46311.00
27.7596	46312.00
27.7685	46313.00
27.7763	46314.00
27.7831	46315.00
27.7887	46316.00
27.7931	46317.00
27.7965	46318.00
27.7987	46319.00
27.7999	46320.00
27.8001	46321.00
27.8001	46411.00
27.8008	46412.00
27.8027	46413.00
27.8060	46414.00
27.8105	46415.00
27.8164	46416.00
27.8235	46417.00
27.8320	46418.00
27.8417	46419.00
27.8527	46420.00
27.8649	46421.00
27.8781	46422.00
27.8923	46423.00
27.9074	46424.00
27.9233	46425.00
27.9399	46426.00
27.9573	46427.00
27.9754	46428.00
27.9942	46429.00
28.0136	46430.00
28.0337	46431.00
28.0543	46432.00
28.0755	46433.00
28.0972	46434.00
28.1195	46435.00
28.1423	46436.00
28.1656	46437.00
28.1894	46438.00
28.2137	46439.00
28.2384	46440.00
28.2636	46441.00
28.2893	46442.00
28.3154	46443.00
28.3419	46444.00
28.3688	46445.00
28.3961	46446.00
28.4238	46447.00
28.4519	46448.00
28.4804	46449.00
28.5092	46450.00
28.5384	46451.00
28.5680	46452.00
28.5979	46453.00
28.6282	46454.00
28.6588	46455.00
28.6897	46456.00
28.7210	46457.00
28.7526	46458.00
28.7845	46459.00
28.8167	46460.00
28.8492	46461.00
28.8820	46462.00
28.9151	46463.00
28.9484	46464.00
28.9818	46465.00
29.0151	46466.00
29.0484	46467.00
29.0818	46468.00
29.1151	46469.00
29.1485	46470.00
29.1818	46471.00
29.2151	46472.00
29.2485	46473.00
29.2818	46474.00
29.3151	46475.00
29.3485	46476.00
29.3818	46477.00
29.4151	46478.00
29.4485	46479.00
29.4818	46480.00
29.5151	46481.00
29.5485	46482.00
29.5818	46483.00
29.6151	46484.00
29.6485	46485.00
29.6818	46486.00
29.7151	46487.00
29.7485	46488.00
29.7818	46489.00
29.8151	46490.00
29.8485	46491.00
29.8818	46492.00
29.9151	46493.00
29.9485	46494.00
29.9818	46495.00
30.0151	46496.00
30.0485	46497.00
30.0818	46498.00
30.1151	46499.00
30.1485	46500.00
30.1818	46501.00
30.2151	46502.00
30.2485	46503.00
30.2818	46504.00
30.3151	46505.00
30.3485	46506.00
30.3818	46507.00
30.4151	46508.00
30.4485	46509.00
30.4818	46510.00
30.5151	46511.00
30.5485	46512.00
30.5818	46513.00
30.6151	46514.00
30.6485	46515.00
30.6818	46516.00
30.7151	46517.00
30.7485	46518.00
30.7818	46519.00
30.8152	46520.00
30.8485	46521.00
30.8818	46522.00
30.9152	46523.00
30.9485	46524.00
30.9818	46525.00
31.0152	46526.00
31.0485	46527.00
31.0818	46528.00
31.1152	46529.00
31.1485	46530.00
31.1818	46531.00
31.2152	46532.00
31.2485	46533.00
31.2818	46534.00
31.3152	46535.00
31.3485	46536.00
31.3818	46537.00
31.4152	46538.00
31.4485	46539.00
31.4818	46540.00
31.5152	46541.00
31.5485	46542.00
31.5818	46543.00
31.6152	46544.00
31.6485	46545.00
31.6818	46546.00
31.7152	46547.00
31.7485	46548.00
31.7818	46549.00
31.8152	46550.00
31.8296	46551.00
31.8632	46552.00
31.8956	46553.00
31.9269	46554.00
31.9571	46555.00
31.9862	46556.00
32.0142	46557.00
32.0411	46558.00
32.0668	46559.00
32.0914	46560.00
32.1149	46561.00
32.1373	46562.00
32.1586	46563.00
32.1787	46564.00
32.1977	46565.00
32.2156	46566.00
32.2324	46567.00
32.2481	46568.00
32.2626	46569.00
32.2761	46570.00
32.2884	46571.00
32.2996	46572.00
32.3096	46573.00
32.3186	46574.00
32.3264	46575.00
32.3331	46576.00
32.3387	46577.00
32.3432	46578.00
32.3466	46579.00
32.3488	46580.00
32.3499	46581.00
32.3502	46582.00
32.3502	46672.00
32.3508	46673.00
32.3528	46674.00
32.3560	46675.00
32.3606	46676.00
32.3664	46677.00
32.3736	46678.00
32.3820	46679.00
32.3918	46680.00
32.4028	46681.00
32.4150	46682.00
32.4282	46683.00
32.4424	46684.00
32.4575	46685.00
32.4733	46686.00
32.4900	46687.00
32.5074	46688.00
32.5255	46689.00
32.5443	46690.00
32.5637	46691.00
32.5837	46692.00
32.6044	46693.00
32.6256	46694.00
32.6473	46695.00
32.6696	46696.00
32.6924	46697.00
32.7157	46698.00
32.7395	46699.00
32.7638	46700.00
32.7885	46701.00
32.8137	46702.00
32.8394	46703.00
32.8654	46704.00
32.8919	46705.00
32.9188	46706.00
32.9462	46707.00
32.9739	46708.00
33.0020	46709.00
33.0304	46710.00
33.0593	46711.00
33.0885	46712.00
33.1181	46713.00
33.1480	46714.00
33.1782	46715.00
33.2088	46716.00
33.2398	46717.00
33.2710	46718.00
33.3026	46719.00
33.3345	46720.00
33.3667	46721.00
33.3993	46722.00
33.4321	46723.00
33.4652	46724.00
33.4985	46725.00
33.5318	46726.00
33.5652	46727.00
33.5985	46728.00
33.6318	46729.00
33.6652	46730.00
33.6985	46731.00
33.7318	46732.00
33.7652	46733.00
33.7985	46734.00
33.8318	46735.00
33.8652	46736.00
33.8985	46737.00
33.9318	46738.00
33.9652	46739.00
33.9985	46740.00
34.0318	46741.00
34.0652	46742.00
34.0985	46743.00
34.1318	46744.00
34.1651	46745.00
34.1985	46746.00
34.2318	46747.00
34.2651	46748.00
34.2985	46749.00
34.3318	46750.00
34.3651	46751.00
34.3985	46752.00
34.4318	46753.00
34.4651	46754.00
34.4985	46755.00
34.5318	46756.00
34.5651	46757.00
34.5985	46758.00
34.6318	46759.00
34.6651	46760.00
34.6985	46761.00
34.7318	46762.00
34.7651	46763.00
34.7985	46764.00
34.8318	46765.00
34.8651	46766.00
34.8985	46767.00
34.9318	46768.00
34.9651	46769.00
34.9984	46770.00
35.0318	46771.00
35.0651	46772.00
35.0984	46773.00
35.1318	46774.00
35.1651	46775.00
35.1984	46776.00
35.2318	46777.00
35.2651	46778.00
35.2984	46779.00
35.3318	46780.00
35.3651	46781.00
35.3984	46782.00
35.4318	46783.00
35.4651	46784.00
35.4984	46785.00
35.5318	46786.00
35.5651	46787.00
35.5984	46788.00
35.6318	46789.00
35.6651	46790.00
35.6984	46791.00
35.7318	46792.00
35.7651	46793.00
35.7984	46794.00
35.8317	46795.00
35.8651	46796.00
35.8984	46797.00
35.9317	46798.00
35.9651	46799.00
35.9984	46800.00
36.0317	46801.00
36.0651	46802.00
36.0984	46803.00
36.1317	46804.00
36.1651	46805.00
36.1984	46806.00
36.2317	46807.00
36.2651	46808.00
36.2984	46809.00
36.3317	46810.00
36.3651	46811.00
36.3795	46812.00
36.4130	46813.00
36.4455	46814.00
36.4768	46815.00
36.5070	46816.00
36.5361	46817.00
36.5641	46818.00
36.5910	46819.00
36.6167	46820.00
36.6413	46821.00
36.6648	46822.00
36.6872	46823.00
36.7085	46824.00
36.7286	46825.00
36.7476	46826.00
36.7655	46827.00
36.7823	46828.00
36.7980	46829.00
36.8125	46830.00
36.8260	46831.00
36.8383	46832.00
36.8495	46833.00
36.8595	46834.00
36.8685	46835.00
36.8763	46836.00
36.8830	46837.00
36.8886	46838.00
36.8931	46839.00
36.8965	46840.00
36.8987	46841.00
36.8998	46842.00
36.9001	46843.00
36.9001	46933.00
36.9007	46934.00
36.9027	46935.00
36.9059	46936.00
36.9105	46937.00
36.9163	46938.00
36.9235	46939.00
36.9319	46940.00
36.9417	46941.00
36.9527	46942.00
36.9649	46943.00
36.9781	46944.00
36.9923	46945.00
37.0073	46946.00
37.0232	46947.00
37.0399	46948.00
37.0573	46949.00
37.0754	46950.00
37.0942	46951.00
37.1136	46952.00
37.1336	46953.00
37.1543	46954.00
37.1755	46955.00
37.1972	46956.00
37.2195	46957.00
37.2423	46958.00
37.2656	46959.00
37.2894	46960.00
37.3137	46961.00
37.3384	46962.00
37.3636	46963.00
37.3892	46964.00
37.4153	46965.00
37.4418	46966.00
37.4687	46967.00
37.4960	46968.00
37.5237	46969.00
37.5518	46970.00
37.5803	46971.00
37.6092	46972.00
37.6384	46973.00
37.6679	46974.00
37.6979	46975.00
37.7281	46976.00
37.7587	46977.00
37.7897	46978.00
37.8209	46979.00
37.8525	46980.00
37.8844	46981.00
37.9166	46982.00
37.9491	46983.00
37.9819	46984.00
38.0151	46985.00
38.0484	46986.00
38.0817	46987.00
38.1151	46988.00
38.1484	46989.00
38.1817	46990.00
38.2150	46991.00
38.2484	46992.00
38.2817	46993.00
38.3150	46994.00
38.3484	46995.00
38.3817	46996.00
38.4150	46997.00
38.4484	46998.00
38.4817	46999.00
38.5150	47000.00
38.5484	47001.00
38.5817	47002.00
38.6150	47003.00
38.6484	47004.00
38.6817	47005.00
38.7150	47006.00
38.7484	47007.00
38.7817	47008.00
38.8150	47009.00
38.8484	47010.00
38.8817	47011.00
38.9150	47012.00
38.9484	47013.00
38.9817	47014.00
39.0150	47015.00
39.0483	47016.00
39.0817	47017.00
39.1150	47018.00
39.1483	47019.00
39.1817	47020.00
39.2150	47021.00
39.2483	47022.00
39.2817	47023.00
39.3150	47024.00
39.3483	47025.00
39.3817	47026.00
39.4150	47027.00
39.4483	47028.00
39.4817	47029.00
39.5150	47030.00
39.5483	47031.00
39.5817	47032.00
39.6150	47033.00
39.6483	47034.00
39.6817	47035.00
39.7150	47036.00
39.7483	47037.00
39.7817	47038.00
39.8150	47039.00
39.8483	47040.00
39.8816	47041.00
39.9150	47042.00
39.9483	47043.00
39.9816	47044.00
40.0150	47045.00
40.0483	47046.00
40.0816	47047.00
40.1150	47048.00
40.1483	47049.00
40.1816	47050.00
40.2150	47051.00
40.2483	47052.00
40.2816	47053.00
40.3150	47054.00
40.3483	47055.00
40.3816	47056.00
40.4150	47057.00
40.4483	47058.00
40.4816	47059.00
40.5150	47060.00
40.5483	47061.00
40.5816	47062.00
40.6150	47063.00
40.6483	47064.00
40.6816	47065.00
40.7150	47066.00
40.7483	47067.00
40.7816	47068.00
40.8149	47069.00
40.8483	47070.00
40.8816	47071.00
40.9149	47072.00
40.9294	47073.00
40.9629	47074.00
40.9954	47075.00
41.0267	47076.00
41.0569	47077.00
41.0860	47078.00
41.1140	47079.00
41.1408	47080.00
41.1666	47081.00
41.1912	47082.00
41.2147	47083.00
41.2371	47084.00
41.2583	47085.00
41.2785	47086.00
41.2975	47087.00
41.3154	47088.00
41.3322	47089.00
41.3479	47090.00
41.3624	47091.00
41.3758	47092.00
41.3881	47093.00
41.3993	47094.00
41.4094	47095.00
41.4184	47096.00
41.4262	47097.00
41.4329	47098.00
41.4385	47099.00
41.4430	47100.00
41.4463	47101.00
41.4486	47102.00
41.4497	47103.00
41.4500	47104.00
41.4500	47135.00
41.4500	47135.00
