# Supplementary material for: OpenTrack simulation model files and output dataset for a copenhagen suburban railway
Source: Data Brief. 2019 Apr 28;25:103952. doi: 10.1016/j.dib.2019.103952 (PMC6562172; doi:10.1016/j.dib.2019.103952)
Supplement: Supplementary file 2 — Multimedia component 2 [file mmc2.zip › Data files submitted/Test Generic for TRC/output/OT_118.vt]

//
// File: C:\OpenTrack\Test Generic for TRC\output/OT_118.vt
//
// Produced by OpenTrack: Fri Dec 14 17:13:01 2018
// Speed/Time of Course : 118
// Desc.: Stopping Follow
// Train: Regio:A SA ( 83 m; 123 t ) (83 m / 123 t)
// Train Speedtype: Reihe R
// Itineraries: 1: Home STA1 to end
// Scenario:  Adh. Outside: good / Adh. Tunnel: good / Delay: 5 / Global Perf.: 100.0 % / Course on Time Perf.: 100.0 % / Course Delay Perf.: 100.0 % / Step: 1.0 s / Time: 12:00:00 - 13:30:00
//
// Type    : OT_TimeXPlot
// Desc.   : OT_vt
// x-Legend: [s]
// y-Legend: [km/h]
//
44800.00	0.0
44830.00	0.0
44831.00	4.7
44832.00	9.4
44833.00	14.0
44834.00	18.7
44835.00	23.4
44836.00	28.1
44837.00	32.8
44838.00	37.4
44839.00	41.8
44840.00	45.8
44841.00	49.4
44842.00	52.7
44843.00	55.8
44844.00	58.6
44845.00	61.4
44846.00	63.9
44847.00	66.4
44848.00	68.8
44849.00	71.0
44850.00	73.2
44851.00	75.3
44852.00	77.3
44853.00	79.3
44854.00	81.2
44855.00	83.0
44856.00	84.8
44857.00	86.5
44858.00	88.2
44859.00	89.9
44860.00	91.5
44861.00	93.1
44862.00	94.6
44863.00	96.1
44864.00	97.6
44865.00	99.0
44866.00	100.4
44867.00	101.8
44868.00	103.2
44869.00	104.5
44870.00	105.8
44871.00	107.1
44872.00	108.3
44873.00	109.6
44874.00	110.8
44875.00	112.0
44876.00	113.1
44877.00	114.3
44878.00	115.4
44879.00	116.5
44880.00	117.6
44881.00	118.7
44882.00	119.7
44883.00	120.0
44884.00	120.0
44885.00	120.0
44886.00	120.0
44887.00	120.0
44888.00	120.0
44889.00	120.0
44890.00	120.0
44891.00	120.0
44892.00	120.0
44893.00	120.0
44894.00	120.0
44895.00	120.0
44896.00	120.0
44897.00	120.0
44898.00	120.0
44899.00	120.0
44900.00	120.0
44901.00	120.0
44902.00	120.0
44903.00	120.0
44904.00	120.0
44905.00	120.0
44906.00	120.0
44907.00	120.0
44908.00	120.0
44909.00	120.0
44910.00	120.0
44911.00	120.0
44912.00	120.0
44913.00	120.0
44914.00	120.0
44915.00	120.0
44916.00	120.0
44917.00	120.0
44918.00	120.0
44919.00	120.0
44920.00	120.0
44921.00	120.0
44922.00	120.0
44923.00	120.0
44924.00	120.0
44925.00	120.0
44926.00	120.0
44927.00	120.0
44928.00	120.0
44929.00	120.0
44930.00	120.0
44931.00	120.0
44932.00	120.0
44933.00	120.0
44934.00	120.0
44935.00	120.0
44936.00	120.0
44937.00	120.0
44938.00	120.0
44939.00	120.0
44940.00	120.0
44941.00	120.0
44942.00	120.0
44943.00	120.0
44944.00	120.0
44945.00	120.0
44946.00	120.0
44947.00	120.0
44948.00	120.0
44949.00	120.0
44950.00	120.0
44951.00	120.0
44952.00	120.0
44953.00	120.0
44954.00	120.0
44955.00	120.0
44956.00	120.0
44957.00	120.0
44958.00	120.0
44959.00	120.0
44960.00	120.0
44961.00	120.0
44962.00	120.0
44963.00	120.0
44964.00	120.0
44965.00	120.0
44966.00	120.0
44967.00	120.0
44968.00	120.0
44969.00	120.0
44970.00	120.0
44971.00	120.0
44972.00	120.0
44973.00	120.0
44974.00	120.0
44975.00	120.0
44976.00	120.0
44977.00	120.0
44978.00	120.0
44979.00	120.0
44980.00	120.0
44981.00	120.0
44982.00	120.0
44983.00	120.0
44984.00	120.0
44985.00	120.0
44986.00	118.8
44987.00	114.8
44988.00	110.8
44989.00	106.8
44990.00	102.7
44991.00	98.7
44992.00	94.7
44993.00	90.6
44994.00	86.6
44995.00	82.6
44996.00	78.6
44997.00	74.5
44998.00	70.5
44999.00	66.5
45000.00	62.4
45001.00	58.4
45002.00	54.4
45003.00	50.4
45004.00	46.3
45005.00	42.3
45006.00	38.3
45007.00	34.2
45008.00	30.2
45009.00	26.2
45010.00	22.2
45011.00	18.1
45012.00	14.1
45013.00	10.1
45014.00	6.0
45015.00	2.0
45016.00	0.0
45106.00	0.0
45107.00	4.7
45108.00	9.4
45109.00	14.0
45110.00	18.7
45111.00	23.4
45112.00	28.1
45113.00	32.8
45114.00	37.4
45115.00	41.8
45116.00	45.8
45117.00	49.4
45118.00	52.7
45119.00	55.8
45120.00	58.6
45121.00	61.4
45122.00	63.9
45123.00	66.4
45124.00	68.8
45125.00	71.0
45126.00	73.2
45127.00	75.3
45128.00	77.3
45129.00	79.3
45130.00	81.2
45131.00	83.0
45132.00	84.8
45133.00	86.5
45134.00	88.2
45135.00	89.9
45136.00	91.5
45137.00	93.1
45138.00	94.6
45139.00	96.1
45140.00	97.6
45141.00	99.0
45142.00	100.4
45143.00	101.8
45144.00	103.2
45145.00	104.5
45146.00	105.8
45147.00	107.1
45148.00	108.3
45149.00	109.6
45150.00	110.8
45151.00	112.0
45152.00	113.1
45153.00	114.3
45154.00	115.4
45155.00	116.5
45156.00	117.6
45157.00	118.7
45158.00	119.7
45159.00	120.0
45160.00	120.0
45161.00	120.0
45162.00	120.0
45163.00	120.0
45164.00	120.0
45165.00	120.0
45166.00	120.0
45167.00	120.0
45168.00	120.0
45169.00	120.0
45170.00	120.0
45171.00	120.0
45172.00	120.0
45173.00	120.0
45174.00	120.0
45175.00	120.0
45176.00	120.0
45177.00	120.0
45178.00	120.0
45179.00	120.0
45180.00	120.0
45181.00	120.0
45182.00	120.0
45183.00	120.0
45184.00	120.0
45185.00	120.0
45186.00	120.0
45187.00	120.0
45188.00	120.0
45189.00	120.0
45190.00	120.0
45191.00	120.0
45192.00	120.0
45193.00	120.0
45194.00	120.0
45195.00	120.0
45196.00	120.0
45197.00	120.0
45198.00	120.0
45199.00	120.0
45200.00	120.0
45201.00	120.0
45202.00	120.0
45203.00	120.0
45204.00	120.0
45205.00	120.0
45206.00	120.0
45207.00	120.0
45208.00	120.0
45209.00	120.0
45210.00	120.0
45211.00	120.0
45212.00	120.0
45213.00	120.0
45214.00	120.0
45215.00	120.0
45216.00	120.0
45217.00	120.0
45218.00	120.0
45219.00	120.0
45220.00	120.0
45221.00	120.0
45222.00	120.0
45223.00	120.0
45224.00	120.0
45225.00	120.0
45226.00	120.0
45227.00	120.0
45228.00	120.0
45229.00	120.0
45230.00	120.0
45231.00	120.0
45232.00	120.0
45233.00	120.0
45234.00	120.0
45235.00	120.0
45236.00	120.0
45237.00	120.0
45238.00	120.0
45239.00	120.0
45240.00	120.0
45241.00	120.0
45242.00	120.0
45243.00	120.0
45244.00	120.0
45245.00	120.0
45246.00	120.0
45247.00	118.8
45248.00	114.8
45249.00	110.8
45250.00	106.8
45251.00	102.7
45252.00	98.7
45253.00	94.7
45254.00	90.6
45255.00	86.6
45256.00	82.6
45257.00	78.6
45258.00	74.5
45259.00	70.5
45260.00	66.5
45261.00	62.4
45262.00	58.4
45263.00	54.4
45264.00	50.4
45265.00	46.3
45266.00	42.3
45267.00	38.3
45268.00	34.2
45269.00	30.2
45270.00	26.2
45271.00	22.2
45272.00	18.1
45273.00	14.1
45274.00	10.1
45275.00	6.0
45276.00	2.0
45277.00	0.0
45367.00	0.0
45368.00	4.7
45369.00	9.4
45370.00	14.0
45371.00	18.7
45372.00	23.4
45373.00	28.1
45374.00	32.8
45375.00	37.4
45376.00	41.8
45377.00	45.8
45378.00	49.4
45379.00	52.7
45380.00	55.8
45381.00	58.6
45382.00	61.4
45383.00	63.9
45384.00	66.4
45385.00	68.8
45386.00	71.0
45387.00	73.2
45388.00	75.3
45389.00	77.3
45390.00	79.3
45391.00	81.2
45392.00	83.0
45393.00	84.8
45394.00	86.5
45395.00	88.2
45396.00	89.9
45397.00	91.5
45398.00	93.1
45399.00	94.6
45400.00	96.1
45401.00	97.6
45402.00	99.0
45403.00	100.4
45404.00	101.8
45405.00	103.2
45406.00	104.5
45407.00	105.8
45408.00	107.1
45409.00	108.3
45410.00	109.6
45411.00	110.8
45412.00	112.0
45413.00	113.1
45414.00	114.3
45415.00	115.4
45416.00	116.5
45417.00	117.6
45418.00	118.7
45419.00	119.7
45420.00	120.0
45421.00	120.0
45422.00	120.0
45423.00	120.0
45424.00	120.0
45425.00	120.0
45426.00	120.0
45427.00	120.0
45428.00	120.0
45429.00	120.0
45430.00	120.0
45431.00	120.0
45432.00	120.0
45433.00	120.0
45434.00	120.0
45435.00	120.0
45436.00	120.0
45437.00	120.0
45438.00	120.0
45439.00	120.0
45440.00	120.0
45441.00	120.0
45442.00	120.0
45443.00	120.0
45444.00	120.0
45445.00	120.0
45446.00	120.0
45447.00	120.0
45448.00	120.0
45449.00	120.0
45450.00	120.0
45451.00	120.0
45452.00	120.0
45453.00	120.0
45454.00	120.0
45455.00	120.0
45456.00	120.0
45457.00	120.0
45458.00	120.0
45459.00	120.0
45460.00	120.0
45461.00	120.0
45462.00	120.0
45463.00	120.0
45464.00	120.0
45465.00	120.0
45466.00	120.0
45467.00	120.0
45468.00	120.0
45469.00	120.0
45470.00	120.0
45471.00	120.0
45472.00	120.0
45473.00	120.0
45474.00	120.0
45475.00	120.0
45476.00	120.0
45477.00	120.0
45478.00	120.0
45479.00	120.0
45480.00	120.0
45481.00	120.0
45482.00	120.0
45483.00	120.0
45484.00	120.0
45485.00	120.0
45486.00	120.0
45487.00	120.0
45488.00	120.0
45489.00	120.0
45490.00	120.0
45491.00	120.0
45492.00	120.0
45493.00	120.0
45494.00	120.0
45495.00	120.0
45496.00	120.0
45497.00	120.0
45498.00	120.0
45499.00	120.0
45500.00	120.0
45501.00	120.0
45502.00	120.0
45503.00	120.0
45504.00	120.0
45505.00	120.0
45506.00	120.0
45507.00	120.0
45508.00	118.8
45509.00	114.8
45510.00	110.8
45511.00	106.8
45512.00	102.7
45513.00	98.7
45514.00	94.7
45515.00	90.6
45516.00	86.6
45517.00	82.6
45518.00	78.6
45519.00	74.5
45520.00	70.5
45521.00	66.5
45522.00	62.4
45523.00	58.4
45524.00	54.4
45525.00	50.4
45526.00	46.3
45527.00	42.3
45528.00	38.3
45529.00	34.2
45530.00	30.2
45531.00	26.2
45532.00	22.2
45533.00	18.1
45534.00	14.1
45535.00	10.1
45536.00	6.0
45537.00	2.0
45538.00	0.0
45628.00	0.0
45629.00	4.7
45630.00	9.4
45631.00	14.0
45632.00	18.7
45633.00	23.4
45634.00	28.1
45635.00	32.8
45636.00	37.4
45637.00	41.8
45638.00	45.8
45639.00	49.4
45640.00	52.7
45641.00	55.8
45642.00	58.6
45643.00	61.4
45644.00	63.9
45645.00	66.4
45646.00	68.8
45647.00	71.0
45648.00	73.2
45649.00	75.3
45650.00	77.3
45651.00	79.3
45652.00	81.2
45653.00	83.0
45654.00	84.8
45655.00	86.5
45656.00	88.2
45657.00	89.9
45658.00	91.5
45659.00	93.1
45660.00	94.6
45661.00	96.1
45662.00	97.6
45663.00	99.0
45664.00	100.4
45665.00	101.8
45666.00	103.2
45667.00	104.5
45668.00	105.8
45669.00	107.1
45670.00	108.3
45671.00	109.6
45672.00	110.8
45673.00	112.0
45674.00	113.1
45675.00	114.3
45676.00	115.4
45677.00	116.5
45678.00	117.6
45679.00	118.7
45680.00	119.7
45681.00	120.0
45682.00	120.0
45683.00	120.0
45684.00	120.0
45685.00	120.0
45686.00	120.0
45687.00	120.0
45688.00	120.0
45689.00	120.0
45690.00	120.0
45691.00	120.0
45692.00	120.0
45693.00	120.0
45694.00	120.0
45695.00	120.0
45696.00	120.0
45697.00	120.0
45698.00	120.0
45699.00	120.0
45700.00	120.0
45701.00	120.0
45702.00	120.0
45703.00	120.0
45704.00	120.0
45705.00	120.0
45706.00	120.0
45707.00	120.0
45708.00	120.0
45709.00	120.0
45710.00	120.0
45711.00	120.0
45712.00	120.0
45713.00	120.0
45714.00	120.0
45715.00	120.0
45716.00	120.0
45717.00	120.0
45718.00	120.0
45719.00	120.0
45720.00	120.0
45721.00	120.0
45722.00	120.0
45723.00	120.0
45724.00	120.0
45725.00	120.0
45726.00	120.0
45727.00	120.0
45728.00	120.0
45729.00	120.0
45730.00	120.0
45731.00	120.0
45732.00	120.0
45733.00	120.0
45734.00	120.0
45735.00	120.0
45736.00	120.0
45737.00	120.0
45738.00	120.0
45739.00	120.0
45740.00	120.0
45741.00	120.0
45742.00	120.0
45743.00	120.0
45744.00	120.0
45745.00	120.0
45746.00	120.0
45747.00	120.0
45748.00	120.0
45749.00	120.0
45750.00	120.0
45751.00	120.0
45752.00	120.0
45753.00	120.0
45754.00	120.0
45755.00	120.0
45756.00	120.0
45757.00	120.0
45758.00	120.0
45759.00	120.0
45760.00	120.0
45761.00	120.0
45762.00	120.0
45763.00	120.0
45764.00	120.0
45765.00	120.0
45766.00	120.0
45767.00	120.0
45768.00	120.0
45769.00	118.8
45770.00	114.8
45771.00	110.8
45772.00	106.8
45773.00	102.7
45774.00	98.7
45775.00	94.7
45776.00	90.6
45777.00	86.6
45778.00	82.6
45779.00	78.6
45780.00	74.5
45781.00	70.5
45782.00	66.5
45783.00	62.4
45784.00	58.4
45785.00	54.4
45786.00	50.4
45787.00	46.3
45788.00	42.3
45789.00	38.3
45790.00	34.2
45791.00	30.2
45792.00	26.2
45793.00	22.2
45794.00	18.1
45795.00	14.1
45796.00	10.1
45797.00	6.0
45798.00	2.0
45799.00	0.0
45889.00	0.0
45890.00	4.7
45891.00	9.4
45892.00	14.0
45893.00	18.7
45894.00	23.4
45895.00	28.1
45896.00	32.8
45897.00	37.4
45898.00	41.8
45899.00	45.8
45900.00	49.4
45901.00	52.7
45902.00	55.8
45903.00	58.6
45904.00	61.4
45905.00	63.9
45906.00	66.4
45907.00	68.8
45908.00	71.0
45909.00	73.2
45910.00	75.3
45911.00	77.3
45912.00	79.3
45913.00	81.2
45914.00	83.0
45915.00	84.8
45916.00	86.5
45917.00	88.2
45918.00	89.9
45919.00	91.5
45920.00	93.1
45921.00	94.6
45922.00	96.1
45923.00	97.6
45924.00	99.0
45925.00	100.4
45926.00	101.8
45927.00	103.2
45928.00	104.5
45929.00	105.8
45930.00	107.1
45931.00	108.3
45932.00	109.6
45933.00	110.8
45934.00	112.0
45935.00	113.1
45936.00	114.3
45937.00	115.4
45938.00	116.5
45939.00	117.6
45940.00	118.7
45941.00	119.7
45942.00	120.0
45943.00	120.0
45944.00	120.0
45945.00	120.0
45946.00	120.0
45947.00	120.0
45948.00	120.0
45949.00	120.0
45950.00	120.0
45951.00	120.0
45952.00	120.0
45953.00	120.0
45954.00	120.0
45955.00	120.0
45956.00	120.0
45957.00	120.0
45958.00	120.0
45959.00	120.0
45960.00	120.0
45961.00	120.0
45962.00	120.0
45963.00	120.0
45964.00	120.0
45965.00	120.0
45966.00	120.0
45967.00	120.0
45968.00	120.0
45969.00	120.0
45970.00	120.0
45971.00	120.0
45972.00	120.0
45973.00	120.0
45974.00	120.0
45975.00	120.0
45976.00	120.0
45977.00	120.0
45978.00	120.0
45979.00	120.0
45980.00	120.0
45981.00	120.0
45982.00	120.0
45983.00	120.0
45984.00	120.0
45985.00	120.0
45986.00	120.0
45987.00	120.0
45988.00	120.0
45989.00	120.0
45990.00	120.0
45991.00	120.0
45992.00	120.0
45993.00	120.0
45994.00	120.0
45995.00	120.0
45996.00	120.0
45997.00	120.0
45998.00	120.0
45999.00	120.0
46000.00	120.0
46001.00	120.0
46002.00	120.0
46003.00	120.0
46004.00	120.0
46005.00	120.0
46006.00	120.0
46007.00	120.0
46008.00	120.0
46009.00	120.0
46010.00	120.0
46011.00	120.0
46012.00	120.0
46013.00	120.0
46014.00	120.0
46015.00	120.0
46016.00	120.0
46017.00	120.0
46018.00	120.0
46019.00	120.0
46020.00	120.0
46021.00	120.0
46022.00	120.0
46023.00	120.0
46024.00	120.0
46025.00	120.0
46026.00	120.0
46027.00	120.0
46028.00	120.0
46029.00	120.0
46030.00	118.8
46031.00	114.8
46032.00	110.8
46033.00	106.8
46034.00	102.7
46035.00	98.7
46036.00	94.7
46037.00	90.6
46038.00	86.6
46039.00	82.6
46040.00	78.6
46041.00	74.5
46042.00	70.5
46043.00	66.5
46044.00	62.4
46045.00	58.4
46046.00	54.4
46047.00	50.4
46048.00	46.3
46049.00	42.3
46050.00	38.3
46051.00	34.2
46052.00	30.2
46053.00	26.2
46054.00	22.2
46055.00	18.1
46056.00	14.1
46057.00	10.1
46058.00	6.0
46059.00	2.0
46060.00	0.0
46150.00	0.0
46151.00	4.7
46152.00	9.4
46153.00	14.0
46154.00	18.7
46155.00	23.4
46156.00	28.1
46157.00	32.8
46158.00	37.4
46159.00	41.8
46160.00	45.8
46161.00	49.4
46162.00	52.7
46163.00	55.8
46164.00	58.6
46165.00	61.4
46166.00	63.9
46167.00	66.4
46168.00	68.8
46169.00	71.0
46170.00	73.2
46171.00	75.3
46172.00	77.3
46173.00	79.3
46174.00	81.2
46175.00	83.0
46176.00	84.8
46177.00	86.5
46178.00	88.2
46179.00	89.9
46180.00	91.5
46181.00	93.1
46182.00	94.6
46183.00	96.1
46184.00	97.6
46185.00	99.0
46186.00	100.4
46187.00	101.8
46188.00	103.2
46189.00	104.5
46190.00	105.8
46191.00	107.1
46192.00	108.3
46193.00	109.6
46194.00	110.8
46195.00	112.0
46196.00	113.1
46197.00	114.3
46198.00	115.4
46199.00	116.5
46200.00	117.6
46201.00	118.7
46202.00	119.7
46203.00	120.0
46204.00	120.0
46205.00	120.0
46206.00	120.0
46207.00	120.0
46208.00	120.0
46209.00	120.0
46210.00	120.0
46211.00	120.0
46212.00	120.0
46213.00	120.0
46214.00	120.0
46215.00	120.0
46216.00	120.0
46217.00	120.0
46218.00	120.0
46219.00	120.0
46220.00	120.0
46221.00	120.0
46222.00	120.0
46223.00	120.0
46224.00	120.0
46225.00	120.0
46226.00	120.0
46227.00	120.0
46228.00	120.0
46229.00	120.0
46230.00	120.0
46231.00	120.0
46232.00	120.0
46233.00	120.0
46234.00	120.0
46235.00	120.0
46236.00	120.0
46237.00	120.0
46238.00	120.0
46239.00	120.0
46240.00	120.0
46241.00	120.0
46242.00	120.0
46243.00	120.0
46244.00	120.0
46245.00	120.0
46246.00	120.0
46247.00	120.0
46248.00	120.0
46249.00	120.0
46250.00	120.0
46251.00	120.0
46252.00	120.0
46253.00	120.0
46254.00	120.0
46255.00	120.0
46256.00	120.0
46257.00	120.0
46258.00	120.0
46259.00	120.0
46260.00	120.0
46261.00	120.0
46262.00	120.0
46263.00	120.0
46264.00	120.0
46265.00	120.0
46266.00	120.0
46267.00	120.0
46268.00	120.0
46269.00	120.0
46270.00	120.0
46271.00	120.0
46272.00	120.0
46273.00	120.0
46274.00	120.0
46275.00	120.0
46276.00	120.0
46277.00	120.0
46278.00	120.0
46279.00	120.0
46280.00	120.0
46281.00	120.0
46282.00	120.0
46283.00	120.0
46284.00	120.0
46285.00	120.0
46286.00	120.0
46287.00	120.0
46288.00	120.0
46289.00	120.0
46290.00	120.0
46291.00	118.8
46292.00	114.8
46293.00	110.8
46294.00	106.8
46295.00	102.7
46296.00	98.7
46297.00	94.7
46298.00	90.6
46299.00	86.6
46300.00	82.6
46301.00	78.6
46302.00	74.5
46303.00	70.5
46304.00	66.5
46305.00	62.4
46306.00	58.4
46307.00	54.4
46308.00	50.4
46309.00	46.3
46310.00	42.3
46311.00	38.3
46312.00	34.2
46313.00	30.2
46314.00	26.2
46315.00	22.2
46316.00	18.1
46317.00	14.1
46318.00	10.1
46319.00	6.0
46320.00	2.0
46321.00	0.0
46411.00	0.0
46412.00	4.7
46413.00	9.4
46414.00	14.0
46415.00	18.7
46416.00	23.4
46417.00	28.1
46418.00	32.8
46419.00	37.4
46420.00	41.8
46421.00	45.8
46422.00	49.4
46423.00	52.7
46424.00	55.8
46425.00	58.6
46426.00	61.4
46427.00	63.9
46428.00	66.4
46429.00	68.8
46430.00	71.0
46431.00	73.2
46432.00	75.3
46433.00	77.3
46434.00	79.3
46435.00	81.2
46436.00	83.0
46437.00	84.8
46438.00	86.5
46439.00	88.2
46440.00	89.9
46441.00	91.5
46442.00	93.1
46443.00	94.6
46444.00	96.1
46445.00	97.6
46446.00	99.0
46447.00	100.4
46448.00	101.8
46449.00	103.2
46450.00	104.5
46451.00	105.8
46452.00	107.1
46453.00	108.3
46454.00	109.6
46455.00	110.8
46456.00	112.0
46457.00	113.1
46458.00	114.3
46459.00	115.4
46460.00	116.5
46461.00	117.6
46462.00	118.7
46463.00	119.7
46464.00	120.0
46465.00	120.0
46466.00	120.0
46467.00	120.0
46468.00	120.0
46469.00	120.0
46470.00	120.0
46471.00	120.0
46472.00	120.0
46473.00	120.0
46474.00	120.0
46475.00	120.0
46476.00	120.0
46477.00	120.0
46478.00	120.0
46479.00	120.0
46480.00	120.0
46481.00	120.0
46482.00	120.0
46483.00	120.0
46484.00	120.0
46485.00	120.0
46486.00	120.0
46487.00	120.0
46488.00	120.0
46489.00	120.0
46490.00	120.0
46491.00	120.0
46492.00	120.0
46493.00	120.0
46494.00	120.0
46495.00	120.0
46496.00	120.0
46497.00	120.0
46498.00	120.0
46499.00	120.0
46500.00	120.0
46501.00	120.0
46502.00	120.0
46503.00	120.0
46504.00	120.0
46505.00	120.0
46506.00	120.0
46507.00	120.0
46508.00	120.0
46509.00	120.0
46510.00	120.0
46511.00	120.0
46512.00	120.0
46513.00	120.0
46514.00	120.0
46515.00	120.0
46516.00	120.0
46517.00	120.0
46518.00	120.0
46519.00	120.0
46520.00	120.0
46521.00	120.0
46522.00	120.0
46523.00	120.0
46524.00	120.0
46525.00	120.0
46526.00	120.0
46527.00	120.0
46528.00	120.0
46529.00	120.0
46530.00	120.0
46531.00	120.0
46532.00	120.0
46533.00	120.0
46534.00	120.0
46535.00	120.0
46536.00	120.0
46537.00	120.0
46538.00	120.0
46539.00	120.0
46540.00	120.0
46541.00	120.0
46542.00	120.0
46543.00	120.0
46544.00	120.0
46545.00	120.0
46546.00	120.0
46547.00	120.0
46548.00	120.0
46549.00	120.0
46550.00	120.0
46551.00	120.0
46552.00	118.8
46553.00	114.8
46554.00	110.8
46555.00	106.8
46556.00	102.7
46557.00	98.7
46558.00	94.7
46559.00	90.6
46560.00	86.6
46561.00	82.6
46562.00	78.6
46563.00	74.5
46564.00	70.5
46565.00	66.5
46566.00	62.4
46567.00	58.4
46568.00	54.4
46569.00	50.4
46570.00	46.3
46571.00	42.3
46572.00	38.3
46573.00	34.2
46574.00	30.2
46575.00	26.2
46576.00	22.2
46577.00	18.1
46578.00	14.1
46579.00	10.1
46580.00	6.0
46581.00	2.0
46582.00	0.0
46672.00	0.0
46673.00	4.7
46674.00	9.4
46675.00	14.0
46676.00	18.7
46677.00	23.4
46678.00	28.1
46679.00	32.8
46680.00	37.4
46681.00	41.8
46682.00	45.8
46683.00	49.4
46684.00	52.7
46685.00	55.8
46686.00	58.6
46687.00	61.4
46688.00	63.9
46689.00	66.4
46690.00	68.8
46691.00	71.0
46692.00	73.2
46693.00	75.3
46694.00	77.3
46695.00	79.3
46696.00	81.2
46697.00	83.0
46698.00	84.8
46699.00	86.5
46700.00	88.2
46701.00	89.9
46702.00	91.5
46703.00	93.1
46704.00	94.6
46705.00	96.1
46706.00	97.6
46707.00	99.0
46708.00	100.4
46709.00	101.8
46710.00	103.2
46711.00	104.5
46712.00	105.8
46713.00	107.1
46714.00	108.3
46715.00	109.6
46716.00	110.8
46717.00	112.0
46718.00	113.1
46719.00	114.3
46720.00	115.4
46721.00	116.5
46722.00	117.6
46723.00	118.7
46724.00	119.7
46725.00	120.0
46726.00	120.0
46727.00	120.0
46728.00	120.0
46729.00	120.0
46730.00	120.0
46731.00	120.0
46732.00	120.0
46733.00	120.0
46734.00	120.0
46735.00	120.0
46736.00	120.0
46737.00	120.0
46738.00	120.0
46739.00	120.0
46740.00	120.0
46741.00	120.0
46742.00	120.0
46743.00	120.0
46744.00	120.0
46745.00	120.0
46746.00	120.0
46747.00	120.0
46748.00	120.0
46749.00	120.0
46750.00	120.0
46751.00	120.0
46752.00	120.0
46753.00	120.0
46754.00	120.0
46755.00	120.0
46756.00	120.0
46757.00	120.0
46758.00	120.0
46759.00	120.0
46760.00	120.0
46761.00	120.0
46762.00	120.0
46763.00	120.0
46764.00	120.0
46765.00	120.0
46766.00	120.0
46767.00	120.0
46768.00	120.0
46769.00	120.0
46770.00	120.0
46771.00	120.0
46772.00	120.0
46773.00	120.0
46774.00	120.0
46775.00	120.0
46776.00	120.0
46777.00	120.0
46778.00	120.0
46779.00	120.0
46780.00	120.0
46781.00	120.0
46782.00	120.0
46783.00	120.0
46784.00	120.0
46785.00	120.0
46786.00	120.0
46787.00	120.0
46788.00	120.0
46789.00	120.0
46790.00	120.0
46791.00	120.0
46792.00	120.0
46793.00	120.0
46794.00	120.0
46795.00	120.0
46796.00	120.0
46797.00	120.0
46798.00	120.0
46799.00	120.0
46800.00	120.0
46801.00	120.0
46802.00	120.0
46803.00	120.0
46804.00	120.0
46805.00	120.0
46806.00	120.0
46807.00	120.0
46808.00	120.0
46809.00	120.0
46810.00	120.0
46811.00	120.0
46812.00	120.0
46813.00	118.8
46814.00	114.8
46815.00	110.8
46816.00	106.8
46817.00	102.7
46818.00	98.7
46819.00	94.7
46820.00	90.6
46821.00	86.6
46822.00	82.6
46823.00	78.6
46824.00	74.5
46825.00	70.5
46826.00	66.5
46827.00	62.4
46828.00	58.4
46829.00	54.4
46830.00	50.4
46831.00	46.3
46832.00	42.3
46833.00	38.3
46834.00	34.2
46835.00	30.2
46836.00	26.2
46837.00	22.2
46838.00	18.1
46839.00	14.1
46840.00	10.1
46841.00	6.0
46842.00	2.0
46843.00	0.0
46933.00	0.0
46934.00	4.7
46935.00	9.4
46936.00	14.0
46937.00	18.7
46938.00	23.4
46939.00	28.1
46940.00	32.8
46941.00	37.4
46942.00	41.8
46943.00	45.8
46944.00	49.4
46945.00	52.7
46946.00	55.8
46947.00	58.6
46948.00	61.4
46949.00	63.9
46950.00	66.4
46951.00	68.8
46952.00	71.0
46953.00	73.2
46954.00	75.3
46955.00	77.3
46956.00	79.3
46957.00	81.2
46958.00	83.0
46959.00	84.8
46960.00	86.5
46961.00	88.2
46962.00	89.9
46963.00	91.5
46964.00	93.1
46965.00	94.6
46966.00	96.1
46967.00	97.6
46968.00	99.0
46969.00	100.4
46970.00	101.8
46971.00	103.2
46972.00	104.5
46973.00	105.8
46974.00	107.1
46975.00	108.3
46976.00	109.6
46977.00	110.8
46978.00	112.0
46979.00	113.1
46980.00	114.3
46981.00	115.4
46982.00	116.5
46983.00	117.6
46984.00	118.7
46985.00	119.7
46986.00	120.0
46987.00	120.0
46988.00	120.0
46989.00	120.0
46990.00	120.0
46991.00	120.0
46992.00	120.0
46993.00	120.0
46994.00	120.0
46995.00	120.0
46996.00	120.0
46997.00	120.0
46998.00	120.0
46999.00	120.0
47000.00	120.0
47001.00	120.0
47002.00	120.0
47003.00	120.0
47004.00	120.0
47005.00	120.0
47006.00	120.0
47007.00	120.0
47008.00	120.0
47009.00	120.0
47010.00	120.0
47011.00	120.0
47012.00	120.0
47013.00	120.0
47014.00	120.0
47015.00	120.0
47016.00	120.0
47017.00	120.0
47018.00	120.0
47019.00	120.0
47020.00	120.0
47021.00	120.0
47022.00	120.0
47023.00	120.0
47024.00	120.0
47025.00	120.0
47026.00	120.0
47027.00	120.0
47028.00	120.0
47029.00	120.0
47030.00	120.0
47031.00	120.0
47032.00	120.0
47033.00	120.0
47034.00	120.0
47035.00	120.0
47036.00	120.0
47037.00	120.0
47038.00	120.0
47039.00	120.0
47040.00	120.0
47041.00	120.0
47042.00	120.0
47043.00	120.0
47044.00	120.0
47045.00	120.0
47046.00	120.0
47047.00	120.0
47048.00	120.0
47049.00	120.0
47050.00	120.0
47051.00	120.0
47052.00	120.0
47053.00	120.0
47054.00	120.0
47055.00	120.0
47056.00	120.0
47057.00	120.0
47058.00	120.0
47059.00	120.0
47060.00	120.0
47061.00	120.0
47062.00	120.0
47063.00	120.0
47064.00	120.0
47065.00	120.0
47066.00	120.0
47067.00	120.0
47068.00	120.0
47069.00	120.0
47070.00	120.0
47071.00	120.0
47072.00	120.0
47073.00	120.0
47074.00	118.8
47075.00	114.8
47076.00	110.8
47077.00	106.8
47078.00	102.7
47079.00	98.7
47080.00	94.7
47081.00	90.6
47082.00	86.6
47083.00	82.6
47084.00	78.6
47085.00	74.5
47086.00	70.5
47087.00	66.5
47088.00	62.4
47089.00	58.4
47090.00	54.4
47091.00	50.4
47092.00	46.3
47093.00	42.3
47094.00	38.3
47095.00	34.2
47096.00	30.2
47097.00	26.2
47098.00	22.2
47099.00	18.1
47100.00	14.1
47101.00	10.1
47102.00	6.0
47103.00	2.0
47104.00	0.0
47135.00	0.0
47135.00	0.0
