# Supplementary material for: OpenTrack simulation model files and output dataset for a copenhagen suburban railway
Source: Data Brief. 2019 Apr 28;25:103952. doi: 10.1016/j.dib.2019.103952 (PMC6562172; doi:10.1016/j.dib.2019.103952)
Supplement: Supplementary file 2 — Multimedia component 2 [file mmc2.zip › Data files submitted/Test Generic for TRC/output/OT_120.at]

//
// File: C:\OpenTrack\Test Generic for TRC\output/OT_120.at
//
// Produced by OpenTrack: Fri Dec 14 17:13:02 2018
// Acceleration/Time of Course: 120
// Desc.: Stopping Follow
// Train: Regio:A SA ( 83 m; 123 t ) (83 m / 123 t)
// Train Speedtype: Reihe R
// Itineraries: 1: Home STA1 to end
// Scenario:  Adh. Outside: good / Adh. Tunnel: good / Delay: 5 / Global Perf.: 100.0 % / Course on Time Perf.: 100.0 % / Course Delay Perf.: 100.0 % / Step: 1.0 s / Time: 12:00:00 - 13:30:00
//
// Type    : OT_TimeXPlot
// Desc.   : OT_at
// x-Legend: [s]
// y-Legend: [m/s^2]
//
44957.00	0.000
44987.00	0.000
44988.00	1.300
44989.00	1.300
44990.00	1.300
44991.00	1.300
44992.00	1.300
44993.00	1.300
44994.00	1.300
44995.00	1.300
44996.00	1.225
44997.00	1.100
44998.00	0.999
44999.00	0.913
45000.00	0.850
45001.00	0.802
45002.00	0.755
45003.00	0.715
45004.00	0.691
45005.00	0.651
45006.00	0.634
45007.00	0.602
45008.00	0.577
45009.00	0.561
45010.00	0.544
45011.00	0.527
45012.00	0.511
45013.00	0.494
45014.00	0.485
45015.00	0.476
45016.00	0.460
45017.00	0.451
45018.00	0.442
45019.00	0.425
45020.00	0.416
45021.00	0.407
45022.00	0.398
45023.00	0.390
45024.00	0.381
45025.00	0.380
45026.00	0.371
45027.00	0.362
45028.00	0.353
45029.00	0.344
45030.00	0.343
45031.00	0.334
45032.00	0.333
45033.00	0.324
45034.00	0.316
45035.00	0.315
45036.00	0.306
45037.00	0.305
45038.00	0.296
45039.00	0.295
45040.00	0.000
45041.00	0.000
45042.00	0.000
45043.00	0.000
45044.00	0.000
45045.00	0.000
45046.00	0.000
45047.00	0.000
45048.00	0.000
45049.00	0.000
45050.00	0.000
45051.00	0.000
45052.00	0.000
45053.00	0.000
45054.00	0.000
45055.00	0.000
45056.00	0.000
45057.00	0.000
45058.00	0.000
45059.00	0.000
45060.00	0.000
45061.00	0.000
45062.00	0.000
45063.00	0.000
45064.00	0.000
45065.00	0.000
45066.00	0.000
45067.00	0.000
45068.00	0.000
45069.00	0.000
45070.00	0.000
45071.00	0.000
45072.00	0.000
45073.00	0.000
45074.00	0.000
45075.00	0.000
45076.00	0.000
45077.00	0.000
45078.00	0.000
45079.00	0.000
45080.00	0.000
45081.00	0.000
45082.00	0.000
45083.00	0.000
45084.00	0.000
45085.00	0.000
45086.00	0.000
45087.00	0.000
45088.00	0.000
45089.00	0.000
45090.00	0.000
45091.00	0.000
45092.00	0.000
45093.00	0.000
45094.00	0.000
45095.00	0.000
45096.00	0.000
45097.00	0.000
45098.00	0.000
45099.00	0.000
45100.00	0.000
45101.00	0.000
45102.00	0.000
45103.00	0.000
45104.00	0.000
45105.00	0.000
45106.00	0.000
45107.00	0.000
45108.00	0.000
45109.00	0.000
45110.00	0.000
45111.00	0.000
45112.00	0.000
45113.00	0.000
45114.00	0.000
45115.00	0.000
45116.00	0.000
45117.00	0.000
45118.00	0.000
45119.00	0.000
45120.00	0.000
45121.00	0.000
45122.00	0.000
45123.00	0.000
45124.00	0.000
45125.00	0.000
45126.00	0.000
45127.00	0.000
45128.00	0.000
45129.00	0.000
45130.00	0.000
45131.00	0.000
45132.00	0.000
45133.00	0.000
45134.00	0.000
45135.00	0.000
45136.00	0.000
45137.00	0.000
45138.00	0.000
45139.00	0.000
45140.00	0.000
45141.00	0.000
45142.00	0.000
45143.00	-1.119
45144.00	-1.119
45145.00	-1.119
45146.00	-1.119
45147.00	-1.119
45148.00	-1.119
45149.00	-1.119
45150.00	-1.119
45151.00	-1.119
45152.00	-1.119
45153.00	-1.119
45154.00	-1.119
45155.00	-1.119
45156.00	-1.119
45157.00	-1.119
45158.00	-1.119
45159.00	-1.119
45160.00	-1.119
45161.00	-1.119
45162.00	-1.119
45163.00	-1.119
45164.00	-1.119
45165.00	-1.119
45166.00	-1.119
45167.00	-1.119
45168.00	-1.119
45169.00	-1.119
45170.00	-1.119
45171.00	-1.119
45172.00	-1.119
45173.00	0.000
45263.00	0.000
45264.00	1.300
45265.00	1.300
45266.00	1.300
45267.00	1.300
45268.00	1.300
45269.00	1.300
45270.00	1.300
45271.00	1.300
45272.00	1.225
45273.00	1.100
45274.00	0.999
45275.00	0.913
45276.00	0.850
45277.00	0.802
45278.00	0.755
45279.00	0.715
45280.00	0.691
45281.00	0.651
45282.00	0.634
45283.00	0.602
45284.00	0.577
45285.00	0.561
45286.00	0.544
45287.00	0.527
45288.00	0.511
45289.00	0.494
45290.00	0.485
45291.00	0.476
45292.00	0.460
45293.00	0.451
45294.00	0.442
45295.00	0.425
45296.00	0.416
45297.00	0.407
45298.00	0.398
45299.00	0.390
45300.00	0.381
45301.00	0.380
45302.00	0.371
45303.00	0.362
45304.00	0.353
45305.00	0.344
45306.00	0.343
45307.00	0.334
45308.00	0.333
45309.00	0.324
45310.00	0.316
45311.00	0.315
45312.00	0.306
45313.00	0.305
45314.00	0.296
45315.00	0.295
45316.00	0.000
45317.00	0.000
45318.00	0.000
45319.00	0.000
45320.00	0.000
45321.00	0.000
45322.00	0.000
45323.00	0.000
45324.00	0.000
45325.00	0.000
45326.00	0.000
45327.00	0.000
45328.00	0.000
45329.00	0.000
45330.00	0.000
45331.00	0.000
45332.00	0.000
45333.00	0.000
45334.00	0.000
45335.00	0.000
45336.00	0.000
45337.00	0.000
45338.00	0.000
45339.00	0.000
45340.00	0.000
45341.00	0.000
45342.00	0.000
45343.00	0.000
45344.00	0.000
45345.00	0.000
45346.00	0.000
45347.00	0.000
45348.00	0.000
45349.00	0.000
45350.00	0.000
45351.00	0.000
45352.00	0.000
45353.00	0.000
45354.00	0.000
45355.00	0.000
45356.00	0.000
45357.00	0.000
45358.00	0.000
45359.00	0.000
45360.00	0.000
45361.00	0.000
45362.00	0.000
45363.00	0.000
45364.00	0.000
45365.00	0.000
45366.00	0.000
45367.00	0.000
45368.00	0.000
45369.00	0.000
45370.00	0.000
45371.00	0.000
45372.00	0.000
45373.00	0.000
45374.00	0.000
45375.00	0.000
45376.00	0.000
45377.00	0.000
45378.00	0.000
45379.00	0.000
45380.00	0.000
45381.00	0.000
45382.00	0.000
45383.00	0.000
45384.00	0.000
45385.00	0.000
45386.00	0.000
45387.00	0.000
45388.00	0.000
45389.00	0.000
45390.00	0.000
45391.00	0.000
45392.00	0.000
45393.00	0.000
45394.00	0.000
45395.00	0.000
45396.00	0.000
45397.00	0.000
45398.00	0.000
45399.00	0.000
45400.00	0.000
45401.00	0.000
45402.00	0.000
45403.00	0.000
45404.00	-1.119
45405.00	-1.119
45406.00	-1.119
45407.00	-1.119
45408.00	-1.119
45409.00	-1.119
45410.00	-1.119
45411.00	-1.119
45412.00	-1.119
45413.00	-1.119
45414.00	-1.119
45415.00	-1.119
45416.00	-1.119
45417.00	-1.119
45418.00	-1.119
45419.00	-1.119
45420.00	-1.119
45421.00	-1.119
45422.00	-1.119
45423.00	-1.119
45424.00	-1.119
45425.00	-1.119
45426.00	-1.119
45427.00	-1.119
45428.00	-1.119
45429.00	-1.119
45430.00	-1.119
45431.00	-1.119
45432.00	-1.119
45433.00	-1.119
45434.00	0.000
45524.00	0.000
45525.00	1.300
45526.00	1.300
45527.00	1.300
45528.00	1.300
45529.00	1.300
45530.00	1.300
45531.00	1.300
45532.00	1.300
45533.00	1.225
45534.00	1.100
45535.00	0.999
45536.00	0.913
45537.00	0.850
45538.00	0.802
45539.00	0.755
45540.00	0.715
45541.00	0.691
45542.00	0.651
45543.00	0.634
45544.00	0.602
45545.00	0.577
45546.00	0.561
45547.00	0.544
45548.00	0.527
45549.00	0.511
45550.00	0.494
45551.00	0.485
45552.00	0.476
45553.00	0.460
45554.00	0.451
45555.00	0.442
45556.00	0.425
45557.00	0.416
45558.00	0.407
45559.00	0.398
45560.00	0.390
45561.00	0.381
45562.00	0.380
45563.00	0.371
45564.00	0.362
45565.00	0.353
45566.00	0.344
45567.00	0.343
45568.00	0.334
45569.00	0.333
45570.00	0.324
45571.00	0.316
45572.00	0.315
45573.00	0.306
45574.00	0.305
45575.00	0.296
45576.00	0.295
45577.00	0.000
45578.00	0.000
45579.00	0.000
45580.00	0.000
45581.00	0.000
45582.00	0.000
45583.00	0.000
45584.00	0.000
45585.00	0.000
45586.00	0.000
45587.00	0.000
45588.00	0.000
45589.00	0.000
45590.00	0.000
45591.00	0.000
45592.00	0.000
45593.00	0.000
45594.00	0.000
45595.00	0.000
45596.00	0.000
45597.00	0.000
45598.00	0.000
45599.00	0.000
45600.00	0.000
45601.00	0.000
45602.00	0.000
45603.00	0.000
45604.00	0.000
45605.00	0.000
45606.00	0.000
45607.00	0.000
45608.00	0.000
45609.00	0.000
45610.00	0.000
45611.00	0.000
45612.00	0.000
45613.00	0.000
45614.00	0.000
45615.00	0.000
45616.00	0.000
45617.00	0.000
45618.00	0.000
45619.00	0.000
45620.00	0.000
45621.00	0.000
45622.00	0.000
45623.00	0.000
45624.00	0.000
45625.00	0.000
45626.00	0.000
45627.00	0.000
45628.00	0.000
45629.00	0.000
45630.00	0.000
45631.00	0.000
45632.00	0.000
45633.00	0.000
45634.00	0.000
45635.00	0.000
45636.00	0.000
45637.00	0.000
45638.00	0.000
45639.00	0.000
45640.00	0.000
45641.00	0.000
45642.00	0.000
45643.00	0.000
45644.00	0.000
45645.00	0.000
45646.00	0.000
45647.00	0.000
45648.00	0.000
45649.00	0.000
45650.00	0.000
45651.00	0.000
45652.00	0.000
45653.00	0.000
45654.00	0.000
45655.00	0.000
45656.00	0.000
45657.00	0.000
45658.00	0.000
45659.00	0.000
45660.00	0.000
45661.00	0.000
45662.00	0.000
45663.00	0.000
45664.00	0.000
45665.00	-1.119
45666.00	-1.119
45667.00	-1.119
45668.00	-1.119
45669.00	-1.119
45670.00	-1.119
45671.00	-1.119
45672.00	-1.119
45673.00	-1.119
45674.00	-1.119
45675.00	-1.119
45676.00	-1.119
45677.00	-1.119
45678.00	-1.119
45679.00	-1.119
45680.00	-1.119
45681.00	-1.119
45682.00	-1.119
45683.00	-1.119
45684.00	-1.119
45685.00	-1.119
45686.00	-1.119
45687.00	-1.119
45688.00	-1.119
45689.00	-1.119
45690.00	-1.119
45691.00	-1.119
45692.00	-1.119
45693.00	-1.119
45694.00	-1.119
45695.00	0.000
45785.00	0.000
45786.00	1.300
45787.00	1.300
45788.00	1.300
45789.00	1.300
45790.00	1.300
45791.00	1.300
45792.00	1.300
45793.00	1.300
45794.00	1.225
45795.00	1.100
45796.00	0.999
45797.00	0.913
45798.00	0.850
45799.00	0.802
45800.00	0.755
45801.00	0.715
45802.00	0.691
45803.00	0.651
45804.00	0.634
45805.00	0.602
45806.00	0.577
45807.00	0.561
45808.00	0.544
45809.00	0.527
45810.00	0.511
45811.00	0.494
45812.00	0.485
45813.00	0.476
45814.00	0.460
45815.00	0.451
45816.00	0.442
45817.00	0.425
45818.00	0.416
45819.00	0.407
45820.00	0.398
45821.00	0.390
45822.00	0.381
45823.00	0.380
45824.00	0.371
45825.00	0.362
45826.00	0.353
45827.00	0.344
45828.00	0.343
45829.00	0.334
45830.00	0.333
45831.00	0.324
45832.00	0.316
45833.00	0.315
45834.00	0.306
45835.00	0.305
45836.00	0.296
45837.00	0.295
45838.00	0.000
45839.00	0.000
45840.00	0.000
45841.00	0.000
45842.00	0.000
45843.00	0.000
45844.00	0.000
45845.00	0.000
45846.00	0.000
45847.00	0.000
45848.00	0.000
45849.00	0.000
45850.00	0.000
45851.00	0.000
45852.00	0.000
45853.00	0.000
45854.00	0.000
45855.00	0.000
45856.00	0.000
45857.00	0.000
45858.00	0.000
45859.00	0.000
45860.00	0.000
45861.00	0.000
45862.00	0.000
45863.00	0.000
45864.00	0.000
45865.00	0.000
45866.00	0.000
45867.00	0.000
45868.00	0.000
45869.00	0.000
45870.00	0.000
45871.00	0.000
45872.00	0.000
45873.00	0.000
45874.00	0.000
45875.00	0.000
45876.00	0.000
45877.00	0.000
45878.00	0.000
45879.00	0.000
45880.00	0.000
45881.00	0.000
45882.00	0.000
45883.00	0.000
45884.00	0.000
45885.00	0.000
45886.00	0.000
45887.00	0.000
45888.00	0.000
45889.00	0.000
45890.00	0.000
45891.00	0.000
45892.00	0.000
45893.00	0.000
45894.00	0.000
45895.00	0.000
45896.00	0.000
45897.00	0.000
45898.00	0.000
45899.00	0.000
45900.00	0.000
45901.00	0.000
45902.00	0.000
45903.00	0.000
45904.00	0.000
45905.00	0.000
45906.00	0.000
45907.00	0.000
45908.00	0.000
45909.00	0.000
45910.00	0.000
45911.00	0.000
45912.00	0.000
45913.00	0.000
45914.00	0.000
45915.00	0.000
45916.00	0.000
45917.00	0.000
45918.00	0.000
45919.00	0.000
45920.00	0.000
45921.00	0.000
45922.00	0.000
45923.00	0.000
45924.00	0.000
45925.00	0.000
45926.00	-1.119
45927.00	-1.119
45928.00	-1.119
45929.00	-1.119
45930.00	-1.119
45931.00	-1.119
45932.00	-1.119
45933.00	-1.119
45934.00	-1.119
45935.00	-1.119
45936.00	-1.119
45937.00	-1.119
45938.00	-1.119
45939.00	-1.119
45940.00	-1.119
45941.00	-1.119
45942.00	-1.119
45943.00	-1.119
45944.00	-1.119
45945.00	-1.119
45946.00	-1.119
45947.00	-1.119
45948.00	-1.119
45949.00	-1.119
45950.00	-1.119
45951.00	-1.119
45952.00	-1.119
45953.00	-1.119
45954.00	-1.119
45955.00	-1.119
45956.00	0.000
46046.00	0.000
46047.00	1.300
46048.00	1.300
46049.00	1.300
46050.00	1.300
46051.00	1.300
46052.00	1.300
46053.00	1.300
46054.00	1.300
46055.00	1.225
46056.00	1.100
46057.00	0.999
46058.00	0.913
46059.00	0.850
46060.00	0.802
46061.00	0.755
46062.00	0.715
46063.00	0.691
46064.00	0.651
46065.00	0.634
46066.00	0.602
46067.00	0.577
46068.00	0.561
46069.00	0.544
46070.00	0.527
46071.00	0.511
46072.00	0.494
46073.00	0.485
46074.00	0.476
46075.00	0.460
46076.00	0.451
46077.00	0.442
46078.00	0.425
46079.00	0.416
46080.00	0.407
46081.00	0.398
46082.00	0.390
46083.00	0.381
46084.00	0.380
46085.00	0.371
46086.00	0.362
46087.00	0.353
46088.00	0.344
46089.00	0.343
46090.00	0.334
46091.00	0.333
46092.00	0.324
46093.00	0.316
46094.00	0.315
46095.00	0.306
46096.00	0.305
46097.00	0.296
46098.00	0.295
46099.00	0.000
46100.00	0.000
46101.00	0.000
46102.00	0.000
46103.00	0.000
46104.00	0.000
46105.00	0.000
46106.00	0.000
46107.00	0.000
46108.00	0.000
46109.00	0.000
46110.00	0.000
46111.00	0.000
46112.00	0.000
46113.00	0.000
46114.00	0.000
46115.00	0.000
46116.00	0.000
46117.00	0.000
46118.00	0.000
46119.00	0.000
46120.00	0.000
46121.00	0.000
46122.00	0.000
46123.00	0.000
46124.00	0.000
46125.00	0.000
46126.00	0.000
46127.00	0.000
46128.00	0.000
46129.00	0.000
46130.00	0.000
46131.00	0.000
46132.00	0.000
46133.00	0.000
46134.00	0.000
46135.00	0.000
46136.00	0.000
46137.00	0.000
46138.00	0.000
46139.00	0.000
46140.00	0.000
46141.00	0.000
46142.00	0.000
46143.00	0.000
46144.00	0.000
46145.00	0.000
46146.00	0.000
46147.00	0.000
46148.00	0.000
46149.00	0.000
46150.00	0.000
46151.00	0.000
46152.00	0.000
46153.00	0.000
46154.00	0.000
46155.00	0.000
46156.00	0.000
46157.00	0.000
46158.00	0.000
46159.00	0.000
46160.00	0.000
46161.00	0.000
46162.00	0.000
46163.00	0.000
46164.00	0.000
46165.00	0.000
46166.00	0.000
46167.00	0.000
46168.00	0.000
46169.00	0.000
46170.00	0.000
46171.00	0.000
46172.00	0.000
46173.00	0.000
46174.00	0.000
46175.00	0.000
46176.00	0.000
46177.00	0.000
46178.00	0.000
46179.00	0.000
46180.00	0.000
46181.00	0.000
46182.00	0.000
46183.00	0.000
46184.00	0.000
46185.00	0.000
46186.00	0.000
46187.00	-1.119
46188.00	-1.119
46189.00	-1.119
46190.00	-1.119
46191.00	-1.119
46192.00	-1.119
46193.00	-1.119
46194.00	-1.119
46195.00	-1.119
46196.00	-1.119
46197.00	-1.119
46198.00	-1.119
46199.00	-1.119
46200.00	-1.119
46201.00	-1.119
46202.00	-1.119
46203.00	-1.119
46204.00	-1.119
46205.00	-1.119
46206.00	-1.119
46207.00	-1.119
46208.00	-1.119
46209.00	-1.119
46210.00	-1.119
46211.00	-1.119
46212.00	-1.119
46213.00	-1.119
46214.00	-1.119
46215.00	-1.119
46216.00	-1.119
46217.00	0.000
46307.00	0.000
46308.00	1.300
46309.00	1.300
46310.00	1.300
46311.00	1.300
46312.00	1.300
46313.00	1.300
46314.00	1.300
46315.00	1.300
46316.00	1.225
46317.00	1.100
46318.00	0.999
46319.00	0.913
46320.00	0.850
46321.00	0.802
46322.00	0.755
46323.00	0.715
46324.00	0.691
46325.00	0.651
46326.00	0.634
46327.00	0.602
46328.00	0.577
46329.00	0.561
46330.00	0.544
46331.00	0.527
46332.00	0.511
46333.00	0.494
46334.00	0.485
46335.00	0.476
46336.00	0.460
46337.00	0.451
46338.00	0.442
46339.00	0.425
46340.00	0.416
46341.00	0.407
46342.00	0.398
46343.00	0.390
46344.00	0.381
46345.00	0.380
46346.00	0.371
46347.00	0.362
46348.00	0.353
46349.00	0.344
46350.00	0.343
46351.00	0.334
46352.00	0.333
46353.00	0.324
46354.00	0.316
46355.00	0.315
46356.00	0.306
46357.00	0.305
46358.00	0.296
46359.00	0.295
46360.00	0.000
46361.00	0.000
46362.00	0.000
46363.00	0.000
46364.00	0.000
46365.00	0.000
46366.00	0.000
46367.00	0.000
46368.00	0.000
46369.00	0.000
46370.00	0.000
46371.00	0.000
46372.00	0.000
46373.00	0.000
46374.00	0.000
46375.00	0.000
46376.00	0.000
46377.00	0.000
46378.00	0.000
46379.00	0.000
46380.00	0.000
46381.00	0.000
46382.00	0.000
46383.00	0.000
46384.00	0.000
46385.00	0.000
46386.00	0.000
46387.00	0.000
46388.00	0.000
46389.00	0.000
46390.00	0.000
46391.00	0.000
46392.00	0.000
46393.00	0.000
46394.00	0.000
46395.00	0.000
46396.00	0.000
46397.00	0.000
46398.00	0.000
46399.00	0.000
46400.00	0.000
46401.00	0.000
46402.00	0.000
46403.00	0.000
46404.00	0.000
46405.00	0.000
46406.00	0.000
46407.00	0.000
46408.00	0.000
46409.00	0.000
46410.00	0.000
46411.00	0.000
46412.00	0.000
46413.00	0.000
46414.00	0.000
46415.00	0.000
46416.00	0.000
46417.00	0.000
46418.00	0.000
46419.00	0.000
46420.00	0.000
46421.00	0.000
46422.00	0.000
46423.00	0.000
46424.00	0.000
46425.00	0.000
46426.00	0.000
46427.00	0.000
46428.00	0.000
46429.00	0.000
46430.00	0.000
46431.00	0.000
46432.00	0.000
46433.00	0.000
46434.00	0.000
46435.00	0.000
46436.00	0.000
46437.00	0.000
46438.00	0.000
46439.00	0.000
46440.00	0.000
46441.00	0.000
46442.00	0.000
46443.00	0.000
46444.00	0.000
46445.00	0.000
46446.00	0.000
46447.00	0.000
46448.00	-1.119
46449.00	-1.119
46450.00	-1.119
46451.00	-1.119
46452.00	-1.119
46453.00	-1.119
46454.00	-1.119
46455.00	-1.119
46456.00	-1.119
46457.00	-1.119
46458.00	-1.119
46459.00	-1.119
46460.00	-1.119
46461.00	-1.119
46462.00	-1.119
46463.00	-1.119
46464.00	-1.119
46465.00	-1.119
46466.00	-1.119
46467.00	-1.119
46468.00	-1.119
46469.00	-1.119
46470.00	-1.119
46471.00	-1.119
46472.00	-1.119
46473.00	-1.119
46474.00	-1.119
46475.00	-1.119
46476.00	-1.119
46477.00	-1.119
46478.00	0.000
46568.00	0.000
46569.00	1.300
46570.00	1.300
46571.00	1.300
46572.00	1.300
46573.00	1.300
46574.00	1.300
46575.00	1.300
46576.00	1.300
46577.00	1.225
46578.00	1.100
46579.00	0.999
46580.00	0.913
46581.00	0.850
46582.00	0.802
46583.00	0.755
46584.00	0.715
46585.00	0.691
46586.00	0.651
46587.00	0.634
46588.00	0.602
46589.00	0.577
46590.00	0.561
46591.00	0.544
46592.00	0.527
46593.00	0.511
46594.00	0.494
46595.00	0.485
46596.00	0.476
46597.00	0.460
46598.00	0.451
46599.00	0.442
46600.00	0.425
46601.00	0.416
46602.00	0.407
46603.00	0.398
46604.00	0.390
46605.00	0.381
46606.00	0.380
46607.00	0.371
46608.00	0.362
46609.00	0.353
46610.00	0.344
46611.00	0.343
46612.00	0.334
46613.00	0.333
46614.00	0.324
46615.00	0.316
46616.00	0.315
46617.00	0.306
46618.00	0.305
46619.00	0.296
46620.00	0.295
46621.00	0.000
46622.00	0.000
46623.00	0.000
46624.00	0.000
46625.00	0.000
46626.00	0.000
46627.00	0.000
46628.00	0.000
46629.00	0.000
46630.00	0.000
46631.00	0.000
46632.00	0.000
46633.00	0.000
46634.00	0.000
46635.00	0.000
46636.00	0.000
46637.00	0.000
46638.00	0.000
46639.00	0.000
46640.00	0.000
46641.00	0.000
46642.00	0.000
46643.00	0.000
46644.00	0.000
46645.00	0.000
46646.00	0.000
46647.00	0.000
46648.00	0.000
46649.00	0.000
46650.00	0.000
46651.00	0.000
46652.00	0.000
46653.00	0.000
46654.00	0.000
46655.00	0.000
46656.00	0.000
46657.00	0.000
46658.00	0.000
46659.00	0.000
46660.00	0.000
46661.00	0.000
46662.00	0.000
46663.00	0.000
46664.00	0.000
46665.00	0.000
46666.00	0.000
46667.00	0.000
46668.00	0.000
46669.00	0.000
46670.00	0.000
46671.00	0.000
46672.00	0.000
46673.00	0.000
46674.00	0.000
46675.00	0.000
46676.00	0.000
46677.00	0.000
46678.00	0.000
46679.00	0.000
46680.00	0.000
46681.00	0.000
46682.00	0.000
46683.00	0.000
46684.00	0.000
46685.00	0.000
46686.00	0.000
46687.00	0.000
46688.00	0.000
46689.00	0.000
46690.00	0.000
46691.00	0.000
46692.00	0.000
46693.00	0.000
46694.00	0.000
46695.00	0.000
46696.00	0.000
46697.00	0.000
46698.00	0.000
46699.00	0.000
46700.00	0.000
46701.00	0.000
46702.00	0.000
46703.00	0.000
46704.00	0.000
46705.00	0.000
46706.00	0.000
46707.00	0.000
46708.00	0.000
46709.00	-1.119
46710.00	-1.119
46711.00	-1.119
46712.00	-1.119
46713.00	-1.119
46714.00	-1.119
46715.00	-1.119
46716.00	-1.119
46717.00	-1.119
46718.00	-1.119
46719.00	-1.119
46720.00	-1.119
46721.00	-1.119
46722.00	-1.119
46723.00	-1.119
46724.00	-1.119
46725.00	-1.119
46726.00	-1.119
46727.00	-1.119
46728.00	-1.119
46729.00	-1.119
46730.00	-1.119
46731.00	-1.119
46732.00	-1.119
46733.00	-1.119
46734.00	-1.119
46735.00	-1.119
46736.00	-1.119
46737.00	-1.119
46738.00	-1.119
46739.00	0.000
46829.00	0.000
46830.00	1.300
46831.00	1.300
46832.00	1.300
46833.00	1.300
46834.00	1.300
46835.00	1.300
46836.00	1.300
46837.00	1.300
46838.00	1.225
46839.00	1.100
46840.00	0.999
46841.00	0.913
46842.00	0.850
46843.00	0.802
46844.00	0.755
46845.00	0.715
46846.00	0.691
46847.00	0.651
46848.00	0.634
46849.00	0.602
46850.00	0.577
46851.00	0.561
46852.00	0.544
46853.00	0.527
46854.00	0.511
46855.00	0.494
46856.00	0.485
46857.00	0.476
46858.00	0.460
46859.00	0.451
46860.00	0.442
46861.00	0.425
46862.00	0.416
46863.00	0.407
46864.00	0.398
46865.00	0.390
46866.00	0.381
46867.00	0.380
46868.00	0.371
46869.00	0.362
46870.00	0.353
46871.00	0.344
46872.00	0.343
46873.00	0.334
46874.00	0.333
46875.00	0.324
46876.00	0.316
46877.00	0.315
46878.00	0.306
46879.00	0.305
46880.00	0.296
46881.00	0.295
46882.00	0.000
46883.00	0.000
46884.00	0.000
46885.00	0.000
46886.00	0.000
46887.00	0.000
46888.00	0.000
46889.00	0.000
46890.00	0.000
46891.00	0.000
46892.00	0.000
46893.00	0.000
46894.00	0.000
46895.00	0.000
46896.00	0.000
46897.00	0.000
46898.00	0.000
46899.00	0.000
46900.00	0.000
46901.00	0.000
46902.00	0.000
46903.00	0.000
46904.00	0.000
46905.00	0.000
46906.00	0.000
46907.00	0.000
46908.00	0.000
46909.00	0.000
46910.00	0.000
46911.00	0.000
46912.00	0.000
46913.00	0.000
46914.00	0.000
46915.00	0.000
46916.00	0.000
46917.00	0.000
46918.00	0.000
46919.00	0.000
46920.00	0.000
46921.00	0.000
46922.00	0.000
46923.00	0.000
46924.00	0.000
46925.00	0.000
46926.00	0.000
46927.00	0.000
46928.00	0.000
46929.00	0.000
46930.00	0.000
46931.00	0.000
46932.00	0.000
46933.00	0.000
46934.00	0.000
46935.00	0.000
46936.00	0.000
46937.00	0.000
46938.00	0.000
46939.00	0.000
46940.00	0.000
46941.00	0.000
46942.00	0.000
46943.00	0.000
46944.00	0.000
46945.00	0.000
46946.00	0.000
46947.00	0.000
46948.00	0.000
46949.00	0.000
46950.00	0.000
46951.00	0.000
46952.00	0.000
46953.00	0.000
46954.00	0.000
46955.00	0.000
46956.00	0.000
46957.00	0.000
46958.00	0.000
46959.00	0.000
46960.00	0.000
46961.00	0.000
46962.00	0.000
46963.00	0.000
46964.00	0.000
46965.00	0.000
46966.00	0.000
46967.00	0.000
46968.00	0.000
46969.00	0.000
46970.00	-1.119
46971.00	-1.119
46972.00	-1.119
46973.00	-1.119
46974.00	-1.119
46975.00	-1.119
46976.00	-1.119
46977.00	-1.119
46978.00	-1.119
46979.00	-1.119
46980.00	-1.119
46981.00	-1.119
46982.00	-1.119
46983.00	-1.119
46984.00	-1.119
46985.00	-1.119
46986.00	-1.119
46987.00	-1.119
46988.00	-1.119
46989.00	-1.119
46990.00	-1.119
46991.00	-1.119
46992.00	-1.119
46993.00	-1.119
46994.00	-1.119
46995.00	-1.119
46996.00	-1.119
46997.00	-1.119
46998.00	-1.119
46999.00	-1.119
47000.00	0.000
47090.00	0.000
47091.00	1.300
47092.00	1.300
47093.00	1.300
47094.00	1.300
47095.00	1.300
47096.00	1.300
47097.00	1.300
47098.00	1.300
47099.00	1.225
47100.00	1.100
47101.00	0.999
47102.00	0.913
47103.00	0.850
47104.00	0.802
47105.00	0.755
47106.00	0.715
47107.00	0.691
47108.00	0.651
47109.00	0.634
47110.00	0.602
47111.00	0.577
47112.00	0.561
47113.00	0.544
47114.00	0.527
47115.00	0.511
47116.00	0.494
47117.00	0.485
47118.00	0.476
47119.00	0.460
47120.00	0.451
47121.00	0.442
47122.00	0.425
47123.00	0.416
47124.00	0.407
47125.00	0.398
47126.00	0.390
47127.00	0.381
47128.00	0.380
47129.00	0.371
47130.00	0.362
47131.00	0.353
47132.00	0.344
47133.00	0.343
47134.00	0.334
47135.00	0.333
47136.00	0.324
47137.00	0.316
47138.00	0.315
47139.00	0.306
47140.00	0.305
47141.00	0.296
47142.00	0.295
47143.00	0.000
47144.00	0.000
47145.00	0.000
47146.00	0.000
47147.00	0.000
47148.00	0.000
47149.00	0.000
47150.00	0.000
47151.00	0.000
47152.00	0.000
47153.00	0.000
47154.00	0.000
47155.00	0.000
47156.00	0.000
47157.00	0.000
47158.00	0.000
47159.00	0.000
47160.00	0.000
47161.00	0.000
47162.00	0.000
47163.00	0.000
47164.00	0.000
47165.00	0.000
47166.00	0.000
47167.00	0.000
47168.00	0.000
47169.00	0.000
47170.00	0.000
47171.00	0.000
47172.00	0.000
47173.00	0.000
47174.00	0.000
47175.00	0.000
47176.00	0.000
47177.00	0.000
47178.00	0.000
47179.00	0.000
47180.00	0.000
47181.00	0.000
47182.00	0.000
47183.00	0.000
47184.00	0.000
47185.00	0.000
47186.00	0.000
47187.00	0.000
47188.00	0.000
47189.00	0.000
47190.00	0.000
47191.00	0.000
47192.00	0.000
47193.00	0.000
47194.00	0.000
47195.00	0.000
47196.00	0.000
47197.00	0.000
47198.00	0.000
47199.00	0.000
47200.00	0.000
47201.00	0.000
47202.00	0.000
47203.00	0.000
47204.00	0.000
47205.00	0.000
47206.00	0.000
47207.00	0.000
47208.00	0.000
47209.00	0.000
47210.00	0.000
47211.00	0.000
47212.00	0.000
47213.00	0.000
47214.00	0.000
47215.00	0.000
47216.00	0.000
47217.00	0.000
47218.00	0.000
47219.00	0.000
47220.00	0.000
47221.00	0.000
47222.00	0.000
47223.00	0.000
47224.00	0.000
47225.00	0.000
47226.00	0.000
47227.00	0.000
47228.00	0.000
47229.00	0.000
47230.00	0.000
47231.00	-1.119
47232.00	-1.119
47233.00	-1.119
47234.00	-1.119
47235.00	-1.119
47236.00	-1.119
47237.00	-1.119
47238.00	-1.119
47239.00	-1.119
47240.00	-1.119
47241.00	-1.119
47242.00	-1.119
47243.00	-1.119
47244.00	-1.119
47245.00	-1.119
47246.00	-1.119
47247.00	-1.119
47248.00	-1.119
47249.00	-1.119
47250.00	-1.119
47251.00	-1.119
47252.00	-1.119
47253.00	-1.119
47254.00	-1.119
47255.00	-1.119
47256.00	-1.119
47257.00	-1.119
47258.00	-1.119
47259.00	-1.119
47260.00	-1.119
47261.00	0.000
47292.00	0.000
47292.00	0.000
