# Supplementary material for: OpenTrack simulation model files and output dataset for a copenhagen suburban railway
Source: Data Brief. 2019 Apr 28;25:103952. doi: 10.1016/j.dib.2019.103952 (PMC6562172; doi:10.1016/j.dib.2019.103952)
Supplement: Supplementary file 2 — Multimedia component 2 [file mmc2.zip › Data files submitted/Test Generic for TRC/output/OT_120.st1]

//
// File: C:\OpenTrack\Test Generic for TRC\output/OT_120.st1
//
// Produced by OpenTrack: Fri Dec 14 17:13:01 2018
// Distance/Time of Course: 120
// Desc.: Stopping Follow
// Train: Regio:A SA ( 83 m; 123 t ) (83 m / 123 t)
// Train Speedtype: Reihe R
// Itineraries: 1: Home STA1 to end
// Scenario:  Adh. Outside: good / Adh. Tunnel: good / Delay: 5 / Global Perf.: 100.0 % / Course on Time Perf.: 100.0 % / Course Delay Perf.: 100.0 % / Step: 1.0 s / Time: 12:00:00 - 13:30:00
//
// Type    : OT_TimeXPlot
// Desc.   : OT_st1
// x-Legend: [s]
// y-Legend: [km]
//
44957.00	0.0000
44987.00	0.0000
44988.00	0.0007
44989.00	0.0026
44990.00	0.0058
44991.00	0.0104
44992.00	0.0162
44993.00	0.0234
44994.00	0.0318
44995.00	0.0416
44996.00	0.0526
44997.00	0.0648
44998.00	0.0780
44999.00	0.0922
45000.00	0.1073
45001.00	0.1231
45002.00	0.1398
45003.00	0.1572
45004.00	0.1753
45005.00	0.1941
45006.00	0.2135
45007.00	0.2335
45008.00	0.2542
45009.00	0.2754
45010.00	0.2971
45011.00	0.3194
45012.00	0.3422
45013.00	0.3655
45014.00	0.3893
45015.00	0.4136
45016.00	0.4383
45017.00	0.4635
45018.00	0.4892
45019.00	0.5152
45020.00	0.5417
45021.00	0.5686
45022.00	0.5960
45023.00	0.6237
45024.00	0.6518
45025.00	0.6802
45026.00	0.7091
45027.00	0.7383
45028.00	0.7679
45029.00	0.7978
45030.00	0.8280
45031.00	0.8586
45032.00	0.8896
45033.00	0.9208
45034.00	0.9524
45035.00	0.9843
45036.00	1.0165
45037.00	1.0490
45038.00	1.0819
45039.00	1.1150
45040.00	1.1483
45041.00	1.1816
45042.00	1.2150
45043.00	1.2483
45044.00	1.2816
45045.00	1.3150
45046.00	1.3483
45047.00	1.3816
45048.00	1.4150
45049.00	1.4483
45050.00	1.4816
45051.00	1.5150
45052.00	1.5483
45053.00	1.5816
45054.00	1.6150
45055.00	1.6483
45056.00	1.6816
45057.00	1.7150
45058.00	1.7483
45059.00	1.7816
45060.00	1.8150
45061.00	1.8483
45062.00	1.8816
45063.00	1.9150
45064.00	1.9483
45065.00	1.9816
45066.00	2.0150
45067.00	2.0483
45068.00	2.0816
45069.00	2.1150
45070.00	2.1483
45071.00	2.1816
45072.00	2.2150
45073.00	2.2483
45074.00	2.2816
45075.00	2.3150
45076.00	2.3483
45077.00	2.3816
45078.00	2.4150
45079.00	2.4483
45080.00	2.4816
45081.00	2.5150
45082.00	2.5483
45083.00	2.5816
45084.00	2.6150
45085.00	2.6483
45086.00	2.6816
45087.00	2.7150
45088.00	2.7483
45089.00	2.7816
45090.00	2.8150
45091.00	2.8483
45092.00	2.8816
45093.00	2.9150
45094.00	2.9483
45095.00	2.9816
45096.00	3.0150
45097.00	3.0483
45098.00	3.0816
45099.00	3.1150
45100.00	3.1483
45101.00	3.1816
45102.00	3.2150
45103.00	3.2483
45104.00	3.2816
45105.00	3.3150
45106.00	3.3483
45107.00	3.3816
45108.00	3.4150
45109.00	3.4483
45110.00	3.4816
45111.00	3.5150
45112.00	3.5483
45113.00	3.5816
45114.00	3.6150
45115.00	3.6483
45116.00	3.6816
45117.00	3.7150
45118.00	3.7483
45119.00	3.7816
45120.00	3.8150
45121.00	3.8483
45122.00	3.8816
45123.00	3.9150
45124.00	3.9483
45125.00	3.9816
45126.00	4.0150
45127.00	4.0483
45128.00	4.0816
45129.00	4.1150
45130.00	4.1483
45131.00	4.1816
45132.00	4.2150
45133.00	4.2483
45134.00	4.2816
45135.00	4.3150
45136.00	4.3483
45137.00	4.3816
45138.00	4.4150
45139.00	4.4483
45140.00	4.4816
45141.00	4.5150
45142.00	4.5294
45143.00	4.5630
45144.00	4.5954
45145.00	4.6267
45146.00	4.6570
45147.00	4.6860
45148.00	4.7140
45149.00	4.7409
45150.00	4.7666
45151.00	4.7912
45152.00	4.8147
45153.00	4.8371
45154.00	4.8584
45155.00	4.8785
45156.00	4.8975
45157.00	4.9154
45158.00	4.9322
45159.00	4.9479
45160.00	4.9624
45161.00	4.9759
45162.00	4.9882
45163.00	4.9994
45164.00	5.0094
45165.00	5.0184
45166.00	5.0262
45167.00	5.0329
45168.00	5.0385
45169.00	5.0430
45170.00	5.0464
45171.00	5.0486
45172.00	5.0497
45173.00	5.0500
45263.00	5.0500
45264.00	5.0506
45265.00	5.0526
45266.00	5.0558
45267.00	5.0604
45268.00	5.0662
45269.00	5.0734
45270.00	5.0818
45271.00	5.0916
45272.00	5.1026
45273.00	5.1148
45274.00	5.1280
45275.00	5.1422
45276.00	5.1573
45277.00	5.1731
45278.00	5.1898
45279.00	5.2072
45280.00	5.2253
45281.00	5.2441
45282.00	5.2635
45283.00	5.2835
45284.00	5.3042
45285.00	5.3254
45286.00	5.3471
45287.00	5.3694
45288.00	5.3922
45289.00	5.4155
45290.00	5.4393
45291.00	5.4636
45292.00	5.4883
45293.00	5.5135
45294.00	5.5392
45295.00	5.5652
45296.00	5.5917
45297.00	5.6186
45298.00	5.6460
45299.00	5.6737
45300.00	5.7018
45301.00	5.7302
45302.00	5.7591
45303.00	5.7883
45304.00	5.8179
45305.00	5.8478
45306.00	5.8780
45307.00	5.9086
45308.00	5.9396
45309.00	5.9708
45310.00	6.0024
45311.00	6.0343
45312.00	6.0665
45313.00	6.0990
45314.00	6.1319
45315.00	6.1650
45316.00	6.1983
45317.00	6.2316
45318.00	6.2650
45319.00	6.2983
45320.00	6.3316
45321.00	6.3650
45322.00	6.3983
45323.00	6.4316
45324.00	6.4650
45325.00	6.4983
45326.00	6.5316
45327.00	6.5650
45328.00	6.5983
45329.00	6.6316
45330.00	6.6650
45331.00	6.6983
45332.00	6.7316
45333.00	6.7650
45334.00	6.7983
45335.00	6.8316
45336.00	6.8650
45337.00	6.8983
45338.00	6.9316
45339.00	6.9650
45340.00	6.9983
45341.00	7.0316
45342.00	7.0650
45343.00	7.0983
45344.00	7.1316
45345.00	7.1650
45346.00	7.1983
45347.00	7.2316
45348.00	7.2650
45349.00	7.2983
45350.00	7.3316
45351.00	7.3650
45352.00	7.3983
45353.00	7.4316
45354.00	7.4650
45355.00	7.4983
45356.00	7.5316
45357.00	7.5650
45358.00	7.5983
45359.00	7.6316
45360.00	7.6650
45361.00	7.6983
45362.00	7.7316
45363.00	7.7650
45364.00	7.7983
45365.00	7.8316
45366.00	7.8650
45367.00	7.8983
45368.00	7.9317
45369.00	7.9650
45370.00	7.9983
45371.00	8.0317
45372.00	8.0650
45373.00	8.0983
45374.00	8.1317
45375.00	8.1650
45376.00	8.1983
45377.00	8.2317
45378.00	8.2650
45379.00	8.2983
45380.00	8.3317
45381.00	8.3650
45382.00	8.3983
45383.00	8.4316
45384.00	8.4650
45385.00	8.4983
45386.00	8.5316
45387.00	8.5650
45388.00	8.5983
45389.00	8.6316
45390.00	8.6650
45391.00	8.6983
45392.00	8.7316
45393.00	8.7650
45394.00	8.7983
45395.00	8.8316
45396.00	8.8650
45397.00	8.8983
45398.00	8.9316
45399.00	8.9650
45400.00	8.9983
45401.00	9.0316
45402.00	9.0650
45403.00	9.0794
45404.00	9.1130
45405.00	9.1454
45406.00	9.1767
45407.00	9.2070
45408.00	9.2360
45409.00	9.2640
45410.00	9.2909
45411.00	9.3166
45412.00	9.3412
45413.00	9.3647
45414.00	9.3871
45415.00	9.4084
45416.00	9.4285
45417.00	9.4475
45418.00	9.4654
45419.00	9.4822
45420.00	9.4979
45421.00	9.5124
45422.00	9.5259
45423.00	9.5382
45424.00	9.5494
45425.00	9.5594
45426.00	9.5684
45427.00	9.5762
45428.00	9.5829
45429.00	9.5885
45430.00	9.5930
45431.00	9.5964
45432.00	9.5986
45433.00	9.5997
45434.00	9.6000
45524.00	9.6000
45525.00	9.6007
45526.00	9.6026
45527.00	9.6059
45528.00	9.6104
45529.00	9.6163
45530.00	9.6234
45531.00	9.6319
45532.00	9.6416
45533.00	9.6526
45534.00	9.6648
45535.00	9.6780
45536.00	9.6922
45537.00	9.7073
45538.00	9.7231
45539.00	9.7398
45540.00	9.7572
45541.00	9.7753
45542.00	9.7941
45543.00	9.8135
45544.00	9.8336
45545.00	9.8542
45546.00	9.8754
45547.00	9.8971
45548.00	9.9194
45549.00	9.9422
45550.00	9.9655
45551.00	9.9893
45552.00	10.0136
45553.00	10.0383
45554.00	10.0635
45555.00	10.0892
45556.00	10.1152
45557.00	10.1417
45558.00	10.1686
45559.00	10.1960
45560.00	10.2237
45561.00	10.2518
45562.00	10.2802
45563.00	10.3091
45564.00	10.3383
45565.00	10.3679
45566.00	10.3978
45567.00	10.4280
45568.00	10.4586
45569.00	10.4896
45570.00	10.5208
45571.00	10.5524
45572.00	10.5843
45573.00	10.6165
45574.00	10.6490
45575.00	10.6819
45576.00	10.7150
45577.00	10.7483
45578.00	10.7816
45579.00	10.8150
45580.00	10.8483
45581.00	10.8816
45582.00	10.9150
45583.00	10.9483
45584.00	10.9816
45585.00	11.0150
45586.00	11.0483
45587.00	11.0816
45588.00	11.1150
45589.00	11.1483
45590.00	11.1816
45591.00	11.2150
45592.00	11.2483
45593.00	11.2816
45594.00	11.3150
45595.00	11.3483
45596.00	11.3816
45597.00	11.4150
45598.00	11.4483
45599.00	11.4816
45600.00	11.5150
45601.00	11.5483
45602.00	11.5816
45603.00	11.6150
45604.00	11.6483
45605.00	11.6816
45606.00	11.7150
45607.00	11.7483
45608.00	11.7816
45609.00	11.8150
45610.00	11.8483
45611.00	11.8816
45612.00	11.9150
45613.00	11.9483
45614.00	11.9816
45615.00	12.0150
45616.00	12.0483
45617.00	12.0816
45618.00	12.1150
45619.00	12.1483
45620.00	12.1816
45621.00	12.2150
45622.00	12.2483
45623.00	12.2816
45624.00	12.3150
45625.00	12.3483
45626.00	12.3816
45627.00	12.4150
45628.00	12.4483
45629.00	12.4816
45630.00	12.5150
45631.00	12.5483
45632.00	12.5816
45633.00	12.6150
45634.00	12.6483
45635.00	12.6816
45636.00	12.7150
45637.00	12.7483
45638.00	12.7816
45639.00	12.8150
45640.00	12.8483
45641.00	12.8816
45642.00	12.9150
45643.00	12.9483
45644.00	12.9816
45645.00	13.0150
45646.00	13.0483
45647.00	13.0816
45648.00	13.1150
45649.00	13.1483
45650.00	13.1816
45651.00	13.2150
45652.00	13.2483
45653.00	13.2816
45654.00	13.3149
45655.00	13.3483
45656.00	13.3816
45657.00	13.4149
45658.00	13.4483
45659.00	13.4816
45660.00	13.5149
45661.00	13.5483
45662.00	13.5816
45663.00	13.6149
45664.00	13.6294
45665.00	13.6629
45666.00	13.6954
45667.00	13.7267
45668.00	13.7569
45669.00	13.7860
45670.00	13.8140
45671.00	13.8409
45672.00	13.8666
45673.00	13.8912
45674.00	13.9147
45675.00	13.9371
45676.00	13.9583
45677.00	13.9785
45678.00	13.9975
45679.00	14.0154
45680.00	14.0322
45681.00	14.0479
45682.00	14.0624
45683.00	14.0758
45684.00	14.0881
45685.00	14.0993
45686.00	14.1094
45687.00	14.1184
45688.00	14.1262
45689.00	14.1329
45690.00	14.1385
45691.00	14.1430
45692.00	14.1463
45693.00	14.1486
45694.00	14.1497
45695.00	14.1500
45785.00	14.1500
45786.00	14.1506
45787.00	14.1526
45788.00	14.1558
45789.00	14.1604
45790.00	14.1662
45791.00	14.1734
45792.00	14.1818
45793.00	14.1916
45794.00	14.2026
45795.00	14.2148
45796.00	14.2280
45797.00	14.2422
45798.00	14.2572
45799.00	14.2731
45800.00	14.2898
45801.00	14.3072
45802.00	14.3253
45803.00	14.3441
45804.00	14.3635
45805.00	14.3835
45806.00	14.4041
45807.00	14.4253
45808.00	14.4471
45809.00	14.4694
45810.00	14.4922
45811.00	14.5155
45812.00	14.5393
45813.00	14.5635
45814.00	14.5883
45815.00	14.6135
45816.00	14.6391
45817.00	14.6652
45818.00	14.6917
45819.00	14.7186
45820.00	14.7459
45821.00	14.7736
45822.00	14.8017
45823.00	14.8302
45824.00	14.8590
45825.00	14.8883
45826.00	14.9178
45827.00	14.9477
45828.00	14.9780
45829.00	15.0086
45830.00	15.0395
45831.00	15.0708
45832.00	15.1024
45833.00	15.1343
45834.00	15.1665
45835.00	15.1990
45836.00	15.2318
45837.00	15.2649
45838.00	15.2983
45839.00	15.3316
45840.00	15.3649
45841.00	15.3983
45842.00	15.4316
45843.00	15.4649
45844.00	15.4983
45845.00	15.5316
45846.00	15.5649
45847.00	15.5983
45848.00	15.6316
45849.00	15.6649
45850.00	15.6983
45851.00	15.7316
45852.00	15.7649
45853.00	15.7983
45854.00	15.8316
45855.00	15.8649
45856.00	15.8983
45857.00	15.9316
45858.00	15.9649
45859.00	15.9983
45860.00	16.0316
45861.00	16.0649
45862.00	16.0983
45863.00	16.1316
45864.00	16.1649
45865.00	16.1983
45866.00	16.2316
45867.00	16.2649
45868.00	16.2983
45869.00	16.3316
45870.00	16.3649
45871.00	16.3983
45872.00	16.4316
45873.00	16.4649
45874.00	16.4983
45875.00	16.5316
45876.00	16.5649
45877.00	16.5983
45878.00	16.6316
45879.00	16.6649
45880.00	16.6983
45881.00	16.7316
45882.00	16.7649
45883.00	16.7983
45884.00	16.8316
45885.00	16.8649
45886.00	16.8983
45887.00	16.9316
45888.00	16.9649
45889.00	16.9983
45890.00	17.0316
45891.00	17.0649
45892.00	17.0983
45893.00	17.1316
45894.00	17.1650
45895.00	17.1983
45896.00	17.2316
45897.00	17.2650
45898.00	17.2983
45899.00	17.3316
45900.00	17.3650
45901.00	17.3983
45902.00	17.4316
45903.00	17.4650
45904.00	17.4983
45905.00	17.5316
45906.00	17.5650
45907.00	17.5983
45908.00	17.6316
45909.00	17.6650
45910.00	17.6983
45911.00	17.7316
45912.00	17.7650
45913.00	17.7983
45914.00	17.8316
45915.00	17.8650
45916.00	17.8983
45917.00	17.9316
45918.00	17.9650
45919.00	17.9983
45920.00	18.0316
45921.00	18.0650
45922.00	18.0983
45923.00	18.1316
45924.00	18.1650
45925.00	18.1794
45926.00	18.2130
45927.00	18.2454
45928.00	18.2767
45929.00	18.3069
45930.00	18.3360
45931.00	18.3640
45932.00	18.3909
45933.00	18.4166
45934.00	18.4412
45935.00	18.4647
45936.00	18.4871
45937.00	18.5084
45938.00	18.5285
45939.00	18.5475
45940.00	18.5654
45941.00	18.5822
45942.00	18.5979
45943.00	18.6124
45944.00	18.6259
45945.00	18.6382
45946.00	18.6494
45947.00	18.6594
45948.00	18.6684
45949.00	18.6762
45950.00	18.6829
45951.00	18.6885
45952.00	18.6930
45953.00	18.6964
45954.00	18.6986
45955.00	18.6997
45956.00	18.7000
46046.00	18.7000
46047.00	18.7006
46048.00	18.7026
46049.00	18.7058
46050.00	18.7104
46051.00	18.7162
46052.00	18.7234
46053.00	18.7318
46054.00	18.7416
46055.00	18.7526
46056.00	18.7648
46057.00	18.7780
46058.00	18.7922
46059.00	18.8073
46060.00	18.8231
46061.00	18.8398
46062.00	18.8572
46063.00	18.8753
46064.00	18.8941
46065.00	18.9135
46066.00	18.9335
46067.00	18.9542
46068.00	18.9754
46069.00	18.9971
46070.00	19.0194
46071.00	19.0422
46072.00	19.0655
46073.00	19.0893
46074.00	19.1136
46075.00	19.1383
46076.00	19.1635
46077.00	19.1892
46078.00	19.2152
46079.00	19.2417
46080.00	19.2686
46081.00	19.2960
46082.00	19.3237
46083.00	19.3518
46084.00	19.3802
46085.00	19.4091
46086.00	19.4383
46087.00	19.4679
46088.00	19.4978
46089.00	19.5280
46090.00	19.5586
46091.00	19.5896
46092.00	19.6208
46093.00	19.6524
46094.00	19.6843
46095.00	19.7165
46096.00	19.7491
46097.00	19.7819
46098.00	19.8150
46099.00	19.8483
46100.00	19.8816
46101.00	19.9150
46102.00	19.9483
46103.00	19.9817
46104.00	20.0150
46105.00	20.0483
46106.00	20.0817
46107.00	20.1150
46108.00	20.1483
46109.00	20.1817
46110.00	20.2150
46111.00	20.2483
46112.00	20.2817
46113.00	20.3150
46114.00	20.3483
46115.00	20.3817
46116.00	20.4150
46117.00	20.4483
46118.00	20.4817
46119.00	20.5150
46120.00	20.5483
46121.00	20.5817
46122.00	20.6150
46123.00	20.6483
46124.00	20.6817
46125.00	20.7150
46126.00	20.7483
46127.00	20.7817
46128.00	20.8150
46129.00	20.8483
46130.00	20.8817
46131.00	20.9150
46132.00	20.9483
46133.00	20.9817
46134.00	21.0150
46135.00	21.0483
46136.00	21.0817
46137.00	21.1150
46138.00	21.1483
46139.00	21.1817
46140.00	21.2150
46141.00	21.2483
46142.00	21.2817
46143.00	21.3150
46144.00	21.3483
46145.00	21.3817
46146.00	21.4150
46147.00	21.4483
46148.00	21.4817
46149.00	21.5150
46150.00	21.5483
46151.00	21.5817
46152.00	21.6150
46153.00	21.6483
46154.00	21.6817
46155.00	21.7150
46156.00	21.7484
46157.00	21.7817
46158.00	21.8150
46159.00	21.8484
46160.00	21.8817
46161.00	21.9150
46162.00	21.9484
46163.00	21.9817
46164.00	22.0150
46165.00	22.0484
46166.00	22.0817
46167.00	22.1150
46168.00	22.1484
46169.00	22.1817
46170.00	22.2150
46171.00	22.2484
46172.00	22.2817
46173.00	22.3150
46174.00	22.3484
46175.00	22.3817
46176.00	22.4150
46177.00	22.4484
46178.00	22.4817
46179.00	22.5150
46180.00	22.5484
46181.00	22.5817
46182.00	22.6150
46183.00	22.6484
46184.00	22.6817
46185.00	22.7150
46186.00	22.7294
46187.00	22.7630
46188.00	22.7955
46189.00	22.8268
46190.00	22.8570
46191.00	22.8861
46192.00	22.9141
46193.00	22.9409
46194.00	22.9667
46195.00	22.9913
46196.00	23.0148
46197.00	23.0372
46198.00	23.0584
46199.00	23.0786
46200.00	23.0976
46201.00	23.1155
46202.00	23.1323
46203.00	23.1480
46204.00	23.1625
46205.00	23.1759
46206.00	23.1882
46207.00	23.1994
46208.00	23.2095
46209.00	23.2184
46210.00	23.2263
46211.00	23.2330
46212.00	23.2386
46213.00	23.2431
46214.00	23.2464
46215.00	23.2487
46216.00	23.2498
46217.00	23.2501
46307.00	23.2501
46308.00	23.2507
46309.00	23.2527
46310.00	23.2559
46311.00	23.2605
46312.00	23.2663
46313.00	23.2735
46314.00	23.2819
46315.00	23.2917
46316.00	23.3027
46317.00	23.3148
46318.00	23.3281
46319.00	23.3423
46320.00	23.3573
46321.00	23.3732
46322.00	23.3899
46323.00	23.4073
46324.00	23.4254
46325.00	23.4442
46326.00	23.4636
46327.00	23.4836
46328.00	23.5042
46329.00	23.5254
46330.00	23.5472
46331.00	23.5695
46332.00	23.5923
46333.00	23.6156
46334.00	23.6394
46335.00	23.6636
46336.00	23.6884
46337.00	23.7136
46338.00	23.7392
46339.00	23.7653
46340.00	23.7918
46341.00	23.8187
46342.00	23.8460
46343.00	23.8737
46344.00	23.9018
46345.00	23.9303
46346.00	23.9591
46347.00	23.9884
46348.00	24.0179
46349.00	24.0478
46350.00	24.0781
46351.00	24.1087
46352.00	24.1396
46353.00	24.1709
46354.00	24.2025
46355.00	24.2344
46356.00	24.2666
46357.00	24.2991
46358.00	24.3319
46359.00	24.3650
46360.00	24.3984
46361.00	24.4317
46362.00	24.4650
46363.00	24.4984
46364.00	24.5317
46365.00	24.5651
46366.00	24.5984
46367.00	24.6317
46368.00	24.6651
46369.00	24.6984
46370.00	24.7317
46371.00	24.7651
46372.00	24.7984
46373.00	24.8317
46374.00	24.8651
46375.00	24.8984
46376.00	24.9317
46377.00	24.9651
46378.00	24.9984
46379.00	25.0317
46380.00	25.0651
46381.00	25.0984
46382.00	25.1317
46383.00	25.1651
46384.00	25.1984
46385.00	25.2317
46386.00	25.2651
46387.00	25.2984
46388.00	25.3317
46389.00	25.3651
46390.00	25.3984
46391.00	25.4317
46392.00	25.4651
46393.00	25.4984
46394.00	25.5317
46395.00	25.5651
46396.00	25.5984
46397.00	25.6317
46398.00	25.6651
46399.00	25.6984
46400.00	25.7317
46401.00	25.7651
46402.00	25.7984
46403.00	25.8317
46404.00	25.8651
46405.00	25.8984
46406.00	25.9317
46407.00	25.9651
46408.00	25.9984
46409.00	26.0317
46410.00	26.0651
46411.00	26.0984
46412.00	26.1317
46413.00	26.1651
46414.00	26.1984
46415.00	26.2318
46416.00	26.2651
46417.00	26.2984
46418.00	26.3318
46419.00	26.3651
46420.00	26.3984
46421.00	26.4318
46422.00	26.4651
46423.00	26.4984
46424.00	26.5318
46425.00	26.5651
46426.00	26.5984
46427.00	26.6318
46428.00	26.6651
46429.00	26.6984
46430.00	26.7318
46431.00	26.7651
46432.00	26.7984
46433.00	26.8318
46434.00	26.8651
46435.00	26.8984
46436.00	26.9318
46437.00	26.9651
46438.00	26.9984
46439.00	27.0318
46440.00	27.0651
46441.00	27.0984
46442.00	27.1318
46443.00	27.1651
46444.00	27.1984
46445.00	27.2318
46446.00	27.2651
46447.00	27.2795
46448.00	27.3131
46449.00	27.3455
46450.00	27.3769
46451.00	27.4071
46452.00	27.4362
46453.00	27.4641
46454.00	27.4910
46455.00	27.5167
46456.00	27.5414
46457.00	27.5649
46458.00	27.5872
46459.00	27.6085
46460.00	27.6286
46461.00	27.6477
46462.00	27.6656
46463.00	27.6824
46464.00	27.6980
46465.00	27.7126
46466.00	27.7260
46467.00	27.7383
46468.00	27.7495
46469.00	27.7596
46470.00	27.7685
46471.00	27.7763
46472.00	27.7831
46473.00	27.7887
46474.00	27.7931
46475.00	27.7965
46476.00	27.7987
46477.00	27.7999
46478.00	27.8001
46568.00	27.8001
46569.00	27.8008
46570.00	27.8027
46571.00	27.8060
46572.00	27.8105
46573.00	27.8164
46574.00	27.8235
46575.00	27.8320
46576.00	27.8417
46577.00	27.8527
46578.00	27.8649
46579.00	27.8781
46580.00	27.8923
46581.00	27.9074
46582.00	27.9233
46583.00	27.9399
46584.00	27.9573
46585.00	27.9754
46586.00	27.9942
46587.00	28.0136
46588.00	28.0337
46589.00	28.0543
46590.00	28.0755
46591.00	28.0972
46592.00	28.1195
46593.00	28.1423
46594.00	28.1656
46595.00	28.1894
46596.00	28.2137
46597.00	28.2384
46598.00	28.2636
46599.00	28.2893
46600.00	28.3154
46601.00	28.3419
46602.00	28.3688
46603.00	28.3961
46604.00	28.4238
46605.00	28.4519
46606.00	28.4804
46607.00	28.5092
46608.00	28.5384
46609.00	28.5680
46610.00	28.5979
46611.00	28.6282
46612.00	28.6588
46613.00	28.6897
46614.00	28.7210
46615.00	28.7526
46616.00	28.7845
46617.00	28.8167
46618.00	28.8492
46619.00	28.8820
46620.00	28.9151
46621.00	28.9484
46622.00	28.9818
46623.00	29.0151
46624.00	29.0484
46625.00	29.0818
46626.00	29.1151
46627.00	29.1485
46628.00	29.1818
46629.00	29.2151
46630.00	29.2485
46631.00	29.2818
46632.00	29.3151
46633.00	29.3485
46634.00	29.3818
46635.00	29.4151
46636.00	29.4485
46637.00	29.4818
46638.00	29.5151
46639.00	29.5485
46640.00	29.5818
46641.00	29.6151
46642.00	29.6485
46643.00	29.6818
46644.00	29.7151
46645.00	29.7485
46646.00	29.7818
46647.00	29.8151
46648.00	29.8485
46649.00	29.8818
46650.00	29.9151
46651.00	29.9485
46652.00	29.9818
46653.00	30.0151
46654.00	30.0485
46655.00	30.0818
46656.00	30.1151
46657.00	30.1485
46658.00	30.1818
46659.00	30.2151
46660.00	30.2485
46661.00	30.2818
46662.00	30.3151
46663.00	30.3485
46664.00	30.3818
46665.00	30.4151
46666.00	30.4485
46667.00	30.4818
46668.00	30.5151
46669.00	30.5485
46670.00	30.5818
46671.00	30.6151
46672.00	30.6485
46673.00	30.6818
46674.00	30.7151
46675.00	30.7485
46676.00	30.7818
46677.00	30.8152
46678.00	30.8485
46679.00	30.8818
46680.00	30.9152
46681.00	30.9485
46682.00	30.9818
46683.00	31.0152
46684.00	31.0485
46685.00	31.0818
46686.00	31.1152
46687.00	31.1485
46688.00	31.1818
46689.00	31.2152
46690.00	31.2485
46691.00	31.2818
46692.00	31.3152
46693.00	31.3485
46694.00	31.3818
46695.00	31.4152
46696.00	31.4485
46697.00	31.4818
46698.00	31.5152
46699.00	31.5485
46700.00	31.5818
46701.00	31.6152
46702.00	31.6485
46703.00	31.6818
46704.00	31.7152
46705.00	31.7485
46706.00	31.7818
46707.00	31.8152
46708.00	31.8296
46709.00	31.8632
46710.00	31.8956
46711.00	31.9269
46712.00	31.9571
46713.00	31.9862
46714.00	32.0142
46715.00	32.0411
46716.00	32.0668
46717.00	32.0914
46718.00	32.1149
46719.00	32.1373
46720.00	32.1586
46721.00	32.1787
46722.00	32.1977
46723.00	32.2156
46724.00	32.2324
46725.00	32.2481
46726.00	32.2626
46727.00	32.2761
46728.00	32.2884
46729.00	32.2996
46730.00	32.3096
46731.00	32.3186
46732.00	32.3264
46733.00	32.3331
46734.00	32.3387
46735.00	32.3432
46736.00	32.3466
46737.00	32.3488
46738.00	32.3499
46739.00	32.3502
46829.00	32.3502
46830.00	32.3508
46831.00	32.3528
46832.00	32.3560
46833.00	32.3606
46834.00	32.3664
46835.00	32.3736
46836.00	32.3820
46837.00	32.3918
46838.00	32.4028
46839.00	32.4150
46840.00	32.4282
46841.00	32.4424
46842.00	32.4575
46843.00	32.4733
46844.00	32.4900
46845.00	32.5074
46846.00	32.5255
46847.00	32.5443
46848.00	32.5637
46849.00	32.5837
46850.00	32.6044
46851.00	32.6256
46852.00	32.6473
46853.00	32.6696
46854.00	32.6924
46855.00	32.7157
46856.00	32.7395
46857.00	32.7638
46858.00	32.7885
46859.00	32.8137
46860.00	32.8394
46861.00	32.8654
46862.00	32.8919
46863.00	32.9188
46864.00	32.9462
46865.00	32.9739
46866.00	33.0020
46867.00	33.0304
46868.00	33.0593
46869.00	33.0885
46870.00	33.1181
46871.00	33.1480
46872.00	33.1782
46873.00	33.2088
46874.00	33.2398
46875.00	33.2710
46876.00	33.3026
46877.00	33.3345
46878.00	33.3667
46879.00	33.3993
46880.00	33.4321
46881.00	33.4652
46882.00	33.4985
46883.00	33.5318
46884.00	33.5652
46885.00	33.5985
46886.00	33.6318
46887.00	33.6652
46888.00	33.6985
46889.00	33.7318
46890.00	33.7652
46891.00	33.7985
46892.00	33.8318
46893.00	33.8652
46894.00	33.8985
46895.00	33.9318
46896.00	33.9652
46897.00	33.9985
46898.00	34.0318
46899.00	34.0652
46900.00	34.0985
46901.00	34.1318
46902.00	34.1651
46903.00	34.1985
46904.00	34.2318
46905.00	34.2651
46906.00	34.2985
46907.00	34.3318
46908.00	34.3651
46909.00	34.3985
46910.00	34.4318
46911.00	34.4651
46912.00	34.4985
46913.00	34.5318
46914.00	34.5651
46915.00	34.5985
46916.00	34.6318
46917.00	34.6651
46918.00	34.6985
46919.00	34.7318
46920.00	34.7651
46921.00	34.7985
46922.00	34.8318
46923.00	34.8651
46924.00	34.8985
46925.00	34.9318
46926.00	34.9651
46927.00	34.9984
46928.00	35.0318
46929.00	35.0651
46930.00	35.0984
46931.00	35.1318
46932.00	35.1651
46933.00	35.1984
46934.00	35.2318
46935.00	35.2651
46936.00	35.2984
46937.00	35.3318
46938.00	35.3651
46939.00	35.3984
46940.00	35.4318
46941.00	35.4651
46942.00	35.4984
46943.00	35.5318
46944.00	35.5651
46945.00	35.5984
46946.00	35.6318
46947.00	35.6651
46948.00	35.6984
46949.00	35.7318
46950.00	35.7651
46951.00	35.7984
46952.00	35.8317
46953.00	35.8651
46954.00	35.8984
46955.00	35.9317
46956.00	35.9651
46957.00	35.9984
46958.00	36.0317
46959.00	36.0651
46960.00	36.0984
46961.00	36.1317
46962.00	36.1651
46963.00	36.1984
46964.00	36.2317
46965.00	36.2651
46966.00	36.2984
46967.00	36.3317
46968.00	36.3651
46969.00	36.3795
46970.00	36.4130
46971.00	36.4455
46972.00	36.4768
46973.00	36.5070
46974.00	36.5361
46975.00	36.5641
46976.00	36.5910
46977.00	36.6167
46978.00	36.6413
46979.00	36.6648
46980.00	36.6872
46981.00	36.7085
46982.00	36.7286
46983.00	36.7476
46984.00	36.7655
46985.00	36.7823
46986.00	36.7980
46987.00	36.8125
46988.00	36.8260
46989.00	36.8383
46990.00	36.8495
46991.00	36.8595
46992.00	36.8685
46993.00	36.8763
46994.00	36.8830
46995.00	36.8886
46996.00	36.8931
46997.00	36.8965
46998.00	36.8987
46999.00	36.8998
47000.00	36.9001
47090.00	36.9001
47091.00	36.9007
47092.00	36.9027
47093.00	36.9059
47094.00	36.9105
47095.00	36.9163
47096.00	36.9235
47097.00	36.9319
47098.00	36.9417
47099.00	36.9527
47100.00	36.9649
47101.00	36.9781
47102.00	36.9923
47103.00	37.0073
47104.00	37.0232
47105.00	37.0399
47106.00	37.0573
47107.00	37.0754
47108.00	37.0942
47109.00	37.1136
47110.00	37.1336
47111.00	37.1543
47112.00	37.1755
47113.00	37.1972
47114.00	37.2195
47115.00	37.2423
47116.00	37.2656
47117.00	37.2894
47118.00	37.3137
47119.00	37.3384
47120.00	37.3636
47121.00	37.3892
47122.00	37.4153
47123.00	37.4418
47124.00	37.4687
47125.00	37.4960
47126.00	37.5237
47127.00	37.5518
47128.00	37.5803
47129.00	37.6092
47130.00	37.6384
47131.00	37.6679
47132.00	37.6979
47133.00	37.7281
47134.00	37.7587
47135.00	37.7897
47136.00	37.8209
47137.00	37.8525
47138.00	37.8844
47139.00	37.9166
47140.00	37.9491
47141.00	37.9819
47142.00	38.0151
47143.00	38.0484
47144.00	38.0817
47145.00	38.1151
47146.00	38.1484
47147.00	38.1817
47148.00	38.2150
47149.00	38.2484
47150.00	38.2817
47151.00	38.3150
47152.00	38.3484
47153.00	38.3817
47154.00	38.4150
47155.00	38.4484
47156.00	38.4817
47157.00	38.5150
47158.00	38.5484
47159.00	38.5817
47160.00	38.6150
47161.00	38.6484
47162.00	38.6817
47163.00	38.7150
47164.00	38.7484
47165.00	38.7817
47166.00	38.8150
47167.00	38.8484
47168.00	38.8817
47169.00	38.9150
47170.00	38.9484
47171.00	38.9817
47172.00	39.0150
47173.00	39.0483
47174.00	39.0817
47175.00	39.1150
47176.00	39.1483
47177.00	39.1817
47178.00	39.2150
47179.00	39.2483
47180.00	39.2817
47181.00	39.3150
47182.00	39.3483
47183.00	39.3817
47184.00	39.4150
47185.00	39.4483
47186.00	39.4817
47187.00	39.5150
47188.00	39.5483
47189.00	39.5817
47190.00	39.6150
47191.00	39.6483
47192.00	39.6817
47193.00	39.7150
47194.00	39.7483
47195.00	39.7817
47196.00	39.8150
47197.00	39.8483
47198.00	39.8816
47199.00	39.9150
47200.00	39.9483
47201.00	39.9816
47202.00	40.0150
47203.00	40.0483
47204.00	40.0816
47205.00	40.1150
47206.00	40.1483
47207.00	40.1816
47208.00	40.2150
47209.00	40.2483
47210.00	40.2816
47211.00	40.3150
47212.00	40.3483
47213.00	40.3816
47214.00	40.4150
47215.00	40.4483
47216.00	40.4816
47217.00	40.5150
47218.00	40.5483
47219.00	40.5816
47220.00	40.6150
47221.00	40.6483
47222.00	40.6816
47223.00	40.7150
47224.00	40.7483
47225.00	40.7816
47226.00	40.8149
47227.00	40.8483
47228.00	40.8816
47229.00	40.9149
47230.00	40.9294
47231.00	40.9629
47232.00	40.9954
47233.00	41.0267
47234.00	41.0569
47235.00	41.0860
47236.00	41.1140
47237.00	41.1408
47238.00	41.1666
47239.00	41.1912
47240.00	41.2147
47241.00	41.2371
47242.00	41.2583
47243.00	41.2785
47244.00	41.2975
47245.00	41.3154
47246.00	41.3322
47247.00	41.3479
47248.00	41.3624
47249.00	41.3758
47250.00	41.3881
47251.00	41.3993
47252.00	41.4094
47253.00	41.4184
47254.00	41.4262
47255.00	41.4329
47256.00	41.4385
47257.00	41.4430
47258.00	41.4463
47259.00	41.4486
47260.00	41.4497
47261.00	41.4500
47292.00	41.4500
47292.00	41.4500
