# Supplementary material for: OpenTrack simulation model files and output dataset for a copenhagen suburban railway
Source: Data Brief. 2019 Apr 28;25:103952. doi: 10.1016/j.dib.2019.103952 (PMC6562172; doi:10.1016/j.dib.2019.103952)
Supplement: Supplementary file 2 — Multimedia component 2 [file mmc2.zip › Data files submitted/Test Generic for TRC/output/OT_120.step1]

//
// File: C:\OpenTrack\Test Generic for TRC\output/OT_120.step1
//
// Produced by OpenTrack: Fri Dec 14 17:13:02 2018
// Route Reservation of Course: 120
// Desc.: Stopping Follow
// Train: Regio:A SA ( 83 m; 123 t ) (83 m / 123 t)
// Train Speedtype: Reihe R
// Itineraries: 1: Home STA1 to end
// Scenario:  Adh. Outside: good / Adh. Tunnel: good / Delay: 5 / Global Perf.: 100.0 % / Course on Time Perf.: 100.0 % / Course Delay Perf.: 100.0 % / Step: 1.0 s / Time: 12:00:00 - 13:30:00

// Type    : OT_TimeXPlot
// Desc.   : OT_step1
// x-Legend: [s]
// y-Legend: [km]
//
44987.00	0.0000
44987.00	0.5500
44987.00	0.5500
44987.00	1.5500
44988.00	1.5500
44988.00	2.5500
44989.00	2.5500
44989.00	3.5500
45033.00	3.5500
45033.00	4.5500
45126.00	4.5500
45126.00	5.1000
45164.00	5.1000
45164.00	6.1000
45263.00	6.1000
45263.00	7.1000
45264.00	7.1000
45264.00	8.1000
45292.00	8.1000
45292.00	9.1000
45387.00	9.1000
45387.00	9.6500
45425.00	9.6500
45425.00	10.6500
45524.00	10.6500
45524.00	11.6500
45525.00	11.6500
45525.00	12.6500
45553.00	12.6500
45553.00	13.6500
45648.00	13.6500
45648.00	14.2000
45686.00	14.2000
45686.00	15.2000
45785.00	15.2000
45785.00	16.2000
45786.00	16.2000
45786.00	17.2000
45814.00	17.2000
45814.00	18.2000
45909.00	18.2000
45909.00	18.7500
45947.00	18.7500
45947.00	19.7500
46046.00	19.7500
46046.00	20.7500
46047.00	20.7500
46047.00	21.7500
46075.00	21.7500
46075.00	22.7500
46170.00	22.7500
46170.00	23.3000
46208.00	23.3000
46208.00	24.3000
46307.00	24.3000
46307.00	25.3000
46308.00	25.3000
46308.00	26.3000
46336.00	26.3000
46336.00	27.3000
46431.00	27.3000
46431.00	27.8500
46469.00	27.8500
46469.00	28.8500
46568.00	28.8500
46568.00	29.8500
46569.00	29.8500
46569.00	30.8500
46597.00	30.8500
46597.00	31.8500
46692.00	31.8500
46692.00	32.4000
46730.00	32.4000
46730.00	33.4000
46829.00	33.4000
46829.00	34.4000
46830.00	34.4000
46830.00	35.4000
46858.00	35.4000
46858.00	36.4000
46953.00	36.4000
46953.00	36.9500
46991.00	36.9500
46991.00	37.9500
47090.00	37.9500
47090.00	38.9500
47091.00	38.9500
47091.00	39.9500
47119.00	39.9500
47119.00	40.9500
47152.00	40.9500
47152.00	41.5000
47292.00	41.5000
