# Supplementary material for: OpenTrack simulation model files and output dataset for a copenhagen suburban railway
Source: Data Brief. 2019 Apr 28;25:103952. doi: 10.1016/j.dib.2019.103952 (PMC6562172; doi:10.1016/j.dib.2019.103952)
Supplement: Supplementary file 2 — Multimedia component 2 [file mmc2.zip › Data files submitted/Test Generic for TRC/output/OT_120.step2]

//
// File: C:\OpenTrack\Test Generic for TRC\output/OT_120.step2
//
// Produced by OpenTrack: Fri Dec 14 17:13:02 2018
// Route Release of Course: 120
// Desc.: Stopping Follow
// Train: Regio:A SA ( 83 m; 123 t ) (83 m / 123 t)
// Train Speedtype: Reihe R
// Itineraries: 1: Home STA1 to end
// Scenario:  Adh. Outside: good / Adh. Tunnel: good / Delay: 5 / Global Perf.: 100.0 % / Course on Time Perf.: 100.0 % / Course Delay Perf.: 100.0 % / Step: 1.0 s / Time: 12:00:00 - 13:30:00

// Type    : OT_TimeXPlot
// Desc.   : OT_step2
// x-Legend: [s]
// y-Legend: [km]
//
45029.00	0.0000
45029.00	0.5500
45060.00	0.5500
45060.00	1.5500
45090.00	1.5500
45090.00	2.5500
45120.00	2.5500
45120.00	3.5500
45151.00	3.5500
45151.00	4.5500
45283.00	4.5500
45283.00	5.1000
45321.00	5.1000
45321.00	6.1000
45351.00	6.1000
45351.00	7.1000
45381.00	7.1000
45381.00	8.1000
45412.00	8.1000
45412.00	9.1000
45544.00	9.1000
45544.00	9.6500
45582.00	9.6500
45582.00	10.6500
45612.00	10.6500
45612.00	11.6500
45642.00	11.6500
45642.00	12.6500
45673.00	12.6500
45673.00	13.6500
45805.00	13.6500
45805.00	14.2000
45843.00	14.2000
45843.00	15.2000
45873.00	15.2000
45873.00	16.2000
45903.00	16.2000
45903.00	17.2000
45934.00	17.2000
45934.00	18.2000
46066.00	18.2000
46066.00	18.7500
46104.00	18.7500
46104.00	19.7500
46134.00	19.7500
46134.00	20.7500
46164.00	20.7500
46164.00	21.7500
46195.00	21.7500
46195.00	22.7500
46327.00	22.7500
46327.00	23.3000
46365.00	23.3000
46365.00	24.3000
46395.00	24.3000
46395.00	25.3000
46425.00	25.3000
46425.00	26.3000
46456.00	26.3000
46456.00	27.3000
46588.00	27.3000
46588.00	27.8500
46626.00	27.8500
46626.00	28.8500
46656.00	28.8500
46656.00	29.8500
46686.00	29.8500
46686.00	30.8500
46717.00	30.8500
46717.00	31.8500
46849.00	31.8500
46849.00	32.4000
46887.00	32.4000
46887.00	33.4000
46917.00	33.4000
46917.00	34.4000
46947.00	34.4000
46947.00	35.4000
46978.00	35.4000
46978.00	36.4000
47110.00	36.4000
47110.00	36.9500
47148.00	36.9500
47148.00	37.9500
47178.00	37.9500
47178.00	38.9500
47208.00	38.9500
47208.00	39.9500
47239.00	39.9500
47239.00	40.9500
47292.00	40.9500
