# Supplementary material for: OpenTrack simulation model files and output dataset for a copenhagen suburban railway
Source: Data Brief. 2019 Apr 28;25:103952. doi: 10.1016/j.dib.2019.103952 (PMC6562172; doi:10.1016/j.dib.2019.103952)
Supplement: Supplementary file 2 — Multimedia component 2 [file mmc2.zip › Data files submitted/Test Generic for TRC/output/OT_120.ts1]

//
// File: C:\OpenTrack\Test Generic for TRC\output/OT_120.ts1
//
// Produced by OpenTrack: Fri Dec 14 17:13:01 2018
// Time/Distance of Course: 120
// Desc.: Stopping Follow
// Train: Regio:A SA ( 83 m; 123 t ) (83 m / 123 t)
// Train Speedtype: Reihe R
// Itineraries: 1: Home STA1 to end
// Scenario:  Adh. Outside: good / Adh. Tunnel: good / Delay: 5 / Global Perf.: 100.0 % / Course on Time Perf.: 100.0 % / Course Delay Perf.: 100.0 % / Step: 1.0 s / Time: 12:00:00 - 13:30:00
//
// Type    : OT_TimeYPlot
// Desc.   : OT_ts1
// x-Legend: [km]
// y-Legend: [s]
//
0.0000	44957.00
0.0000	44987.00
0.0007	44988.00
0.0026	44989.00
0.0058	44990.00
0.0104	44991.00
0.0162	44992.00
0.0234	44993.00
0.0318	44994.00
0.0416	44995.00
0.0526	44996.00
0.0648	44997.00
0.0780	44998.00
0.0922	44999.00
0.1073	45000.00
0.1231	45001.00
0.1398	45002.00
0.1572	45003.00
0.1753	45004.00
0.1941	45005.00
0.2135	45006.00
0.2335	45007.00
0.2542	45008.00
0.2754	45009.00
0.2971	45010.00
0.3194	45011.00
0.3422	45012.00
0.3655	45013.00
0.3893	45014.00
0.4136	45015.00
0.4383	45016.00
0.4635	45017.00
0.4892	45018.00
0.5152	45019.00
0.5417	45020.00
0.5686	45021.00
0.5960	45022.00
0.6237	45023.00
0.6518	45024.00
0.6802	45025.00
0.7091	45026.00
0.7383	45027.00
0.7679	45028.00
0.7978	45029.00
0.8280	45030.00
0.8586	45031.00
0.8896	45032.00
0.9208	45033.00
0.9524	45034.00
0.9843	45035.00
1.0165	45036.00
1.0490	45037.00
1.0819	45038.00
1.1150	45039.00
1.1483	45040.00
1.1816	45041.00
1.2150	45042.00
1.2483	45043.00
1.2816	45044.00
1.3150	45045.00
1.3483	45046.00
1.3816	45047.00
1.4150	45048.00
1.4483	45049.00
1.4816	45050.00
1.5150	45051.00
1.5483	45052.00
1.5816	45053.00
1.6150	45054.00
1.6483	45055.00
1.6816	45056.00
1.7150	45057.00
1.7483	45058.00
1.7816	45059.00
1.8150	45060.00
1.8483	45061.00
1.8816	45062.00
1.9150	45063.00
1.9483	45064.00
1.9816	45065.00
2.0150	45066.00
2.0483	45067.00
2.0816	45068.00
2.1150	45069.00
2.1483	45070.00
2.1816	45071.00
2.2150	45072.00
2.2483	45073.00
2.2816	45074.00
2.3150	45075.00
2.3483	45076.00
2.3816	45077.00
2.4150	45078.00
2.4483	45079.00
2.4816	45080.00
2.5150	45081.00
2.5483	45082.00
2.5816	45083.00
2.6150	45084.00
2.6483	45085.00
2.6816	45086.00
2.7150	45087.00
2.7483	45088.00
2.7816	45089.00
2.8150	45090.00
2.8483	45091.00
2.8816	45092.00
2.9150	45093.00
2.9483	45094.00
2.9816	45095.00
3.0150	45096.00
3.0483	45097.00
3.0816	45098.00
3.1150	45099.00
3.1483	45100.00
3.1816	45101.00
3.2150	45102.00
3.2483	45103.00
3.2816	45104.00
3.3150	45105.00
3.3483	45106.00
3.3816	45107.00
3.4150	45108.00
3.4483	45109.00
3.4816	45110.00
3.5150	45111.00
3.5483	45112.00
3.5816	45113.00
3.6150	45114.00
3.6483	45115.00
3.6816	45116.00
3.7150	45117.00
3.7483	45118.00
3.7816	45119.00
3.8150	45120.00
3.8483	45121.00
3.8816	45122.00
3.9150	45123.00
3.9483	45124.00
3.9816	45125.00
4.0150	45126.00
4.0483	45127.00
4.0816	45128.00
4.1150	45129.00
4.1483	45130.00
4.1816	45131.00
4.2150	45132.00
4.2483	45133.00
4.2816	45134.00
4.3150	45135.00
4.3483	45136.00
4.3816	45137.00
4.4150	45138.00
4.4483	45139.00
4.4816	45140.00
4.5150	45141.00
4.5294	45142.00
4.5630	45143.00
4.5954	45144.00
4.6267	45145.00
4.6570	45146.00
4.6860	45147.00
4.7140	45148.00
4.7409	45149.00
4.7666	45150.00
4.7912	45151.00
4.8147	45152.00
4.8371	45153.00
4.8584	45154.00
4.8785	45155.00
4.8975	45156.00
4.9154	45157.00
4.9322	45158.00
4.9479	45159.00
4.9624	45160.00
4.9759	45161.00
4.9882	45162.00
4.9994	45163.00
5.0094	45164.00
5.0184	45165.00
5.0262	45166.00
5.0329	45167.00
5.0385	45168.00
5.0430	45169.00
5.0464	45170.00
5.0486	45171.00
5.0497	45172.00
5.0500	45173.00
5.0500	45263.00
5.0506	45264.00
5.0526	45265.00
5.0558	45266.00
5.0604	45267.00
5.0662	45268.00
5.0734	45269.00
5.0818	45270.00
5.0916	45271.00
5.1026	45272.00
5.1148	45273.00
5.1280	45274.00
5.1422	45275.00
5.1573	45276.00
5.1731	45277.00
5.1898	45278.00
5.2072	45279.00
5.2253	45280.00
5.2441	45281.00
5.2635	45282.00
5.2835	45283.00
5.3042	45284.00
5.3254	45285.00
5.3471	45286.00
5.3694	45287.00
5.3922	45288.00
5.4155	45289.00
5.4393	45290.00
5.4636	45291.00
5.4883	45292.00
5.5135	45293.00
5.5392	45294.00
5.5652	45295.00
5.5917	45296.00
5.6186	45297.00
5.6460	45298.00
5.6737	45299.00
5.7018	45300.00
5.7302	45301.00
5.7591	45302.00
5.7883	45303.00
5.8179	45304.00
5.8478	45305.00
5.8780	45306.00
5.9086	45307.00
5.9396	45308.00
5.9708	45309.00
6.0024	45310.00
6.0343	45311.00
6.0665	45312.00
6.0990	45313.00
6.1319	45314.00
6.1650	45315.00
6.1983	45316.00
6.2316	45317.00
6.2650	45318.00
6.2983	45319.00
6.3316	45320.00
6.3650	45321.00
6.3983	45322.00
6.4316	45323.00
6.4650	45324.00
6.4983	45325.00
6.5316	45326.00
6.5650	45327.00
6.5983	45328.00
6.6316	45329.00
6.6650	45330.00
6.6983	45331.00
6.7316	45332.00
6.7650	45333.00
6.7983	45334.00
6.8316	45335.00
6.8650	45336.00
6.8983	45337.00
6.9316	45338.00
6.9650	45339.00
6.9983	45340.00
7.0316	45341.00
7.0650	45342.00
7.0983	45343.00
7.1316	45344.00
7.1650	45345.00
7.1983	45346.00
7.2316	45347.00
7.2650	45348.00
7.2983	45349.00
7.3316	45350.00
7.3650	45351.00
7.3983	45352.00
7.4316	45353.00
7.4650	45354.00
7.4983	45355.00
7.5316	45356.00
7.5650	45357.00
7.5983	45358.00
7.6316	45359.00
7.6650	45360.00
7.6983	45361.00
7.7316	45362.00
7.7650	45363.00
7.7983	45364.00
7.8316	45365.00
7.8650	45366.00
7.8983	45367.00
7.9317	45368.00
7.9650	45369.00
7.9983	45370.00
8.0317	45371.00
8.0650	45372.00
8.0983	45373.00
8.1317	45374.00
8.1650	45375.00
8.1983	45376.00
8.2317	45377.00
8.2650	45378.00
8.2983	45379.00
8.3317	45380.00
8.3650	45381.00
8.3983	45382.00
8.4316	45383.00
8.4650	45384.00
8.4983	45385.00
8.5316	45386.00
8.5650	45387.00
8.5983	45388.00
8.6316	45389.00
8.6650	45390.00
8.6983	45391.00
8.7316	45392.00
8.7650	45393.00
8.7983	45394.00
8.8316	45395.00
8.8650	45396.00
8.8983	45397.00
8.9316	45398.00
8.9650	45399.00
8.9983	45400.00
9.0316	45401.00
9.0650	45402.00
9.0794	45403.00
9.1130	45404.00
9.1454	45405.00
9.1767	45406.00
9.2070	45407.00
9.2360	45408.00
9.2640	45409.00
9.2909	45410.00
9.3166	45411.00
9.3412	45412.00
9.3647	45413.00
9.3871	45414.00
9.4084	45415.00
9.4285	45416.00
9.4475	45417.00
9.4654	45418.00
9.4822	45419.00
9.4979	45420.00
9.5124	45421.00
9.5259	45422.00
9.5382	45423.00
9.5494	45424.00
9.5594	45425.00
9.5684	45426.00
9.5762	45427.00
9.5829	45428.00
9.5885	45429.00
9.5930	45430.00
9.5964	45431.00
9.5986	45432.00
9.5997	45433.00
9.6000	45434.00
9.6000	45524.00
9.6007	45525.00
9.6026	45526.00
9.6059	45527.00
9.6104	45528.00
9.6163	45529.00
9.6234	45530.00
9.6319	45531.00
9.6416	45532.00
9.6526	45533.00
9.6648	45534.00
9.6780	45535.00
9.6922	45536.00
9.7073	45537.00
9.7231	45538.00
9.7398	45539.00
9.7572	45540.00
9.7753	45541.00
9.7941	45542.00
9.8135	45543.00
9.8336	45544.00
9.8542	45545.00
9.8754	45546.00
9.8971	45547.00
9.9194	45548.00
9.9422	45549.00
9.9655	45550.00
9.9893	45551.00
10.0136	45552.00
10.0383	45553.00
10.0635	45554.00
10.0892	45555.00
10.1152	45556.00
10.1417	45557.00
10.1686	45558.00
10.1960	45559.00
10.2237	45560.00
10.2518	45561.00
10.2802	45562.00
10.3091	45563.00
10.3383	45564.00
10.3679	45565.00
10.3978	45566.00
10.4280	45567.00
10.4586	45568.00
10.4896	45569.00
10.5208	45570.00
10.5524	45571.00
10.5843	45572.00
10.6165	45573.00
10.6490	45574.00
10.6819	45575.00
10.7150	45576.00
10.7483	45577.00
10.7816	45578.00
10.8150	45579.00
10.8483	45580.00
10.8816	45581.00
10.9150	45582.00
10.9483	45583.00
10.9816	45584.00
11.0150	45585.00
11.0483	45586.00
11.0816	45587.00
11.1150	45588.00
11.1483	45589.00
11.1816	45590.00
11.2150	45591.00
11.2483	45592.00
11.2816	45593.00
11.3150	45594.00
11.3483	45595.00
11.3816	45596.00
11.4150	45597.00
11.4483	45598.00
11.4816	45599.00
11.5150	45600.00
11.5483	45601.00
11.5816	45602.00
11.6150	45603.00
11.6483	45604.00
11.6816	45605.00
11.7150	45606.00
11.7483	45607.00
11.7816	45608.00
11.8150	45609.00
11.8483	45610.00
11.8816	45611.00
11.9150	45612.00
11.9483	45613.00
11.9816	45614.00
12.0150	45615.00
12.0483	45616.00
12.0816	45617.00
12.1150	45618.00
12.1483	45619.00
12.1816	45620.00
12.2150	45621.00
12.2483	45622.00
12.2816	45623.00
12.3150	45624.00
12.3483	45625.00
12.3816	45626.00
12.4150	45627.00
12.4483	45628.00
12.4816	45629.00
12.5150	45630.00
12.5483	45631.00
12.5816	45632.00
12.6150	45633.00
12.6483	45634.00
12.6816	45635.00
12.7150	45636.00
12.7483	45637.00
12.7816	45638.00
12.8150	45639.00
12.8483	45640.00
12.8816	45641.00
12.9150	45642.00
12.9483	45643.00
12.9816	45644.00
13.0150	45645.00
13.0483	45646.00
13.0816	45647.00
13.1150	45648.00
13.1483	45649.00
13.1816	45650.00
13.2150	45651.00
13.2483	45652.00
13.2816	45653.00
13.3149	45654.00
13.3483	45655.00
13.3816	45656.00
13.4149	45657.00
13.4483	45658.00
13.4816	45659.00
13.5149	45660.00
13.5483	45661.00
13.5816	45662.00
13.6149	45663.00
13.6294	45664.00
13.6629	45665.00
13.6954	45666.00
13.7267	45667.00
13.7569	45668.00
13.7860	45669.00
13.8140	45670.00
13.8409	45671.00
13.8666	45672.00
13.8912	45673.00
13.9147	45674.00
13.9371	45675.00
13.9583	45676.00
13.9785	45677.00
13.9975	45678.00
14.0154	45679.00
14.0322	45680.00
14.0479	45681.00
14.0624	45682.00
14.0758	45683.00
14.0881	45684.00
14.0993	45685.00
14.1094	45686.00
14.1184	45687.00
14.1262	45688.00
14.1329	45689.00
14.1385	45690.00
14.1430	45691.00
14.1463	45692.00
14.1486	45693.00
14.1497	45694.00
14.1500	45695.00
14.1500	45785.00
14.1506	45786.00
14.1526	45787.00
14.1558	45788.00
14.1604	45789.00
14.1662	45790.00
14.1734	45791.00
14.1818	45792.00
14.1916	45793.00
14.2026	45794.00
14.2148	45795.00
14.2280	45796.00
14.2422	45797.00
14.2572	45798.00
14.2731	45799.00
14.2898	45800.00
14.3072	45801.00
14.3253	45802.00
14.3441	45803.00
14.3635	45804.00
14.3835	45805.00
14.4041	45806.00
14.4253	45807.00
14.4471	45808.00
14.4694	45809.00
14.4922	45810.00
14.5155	45811.00
14.5393	45812.00
14.5635	45813.00
14.5883	45814.00
14.6135	45815.00
14.6391	45816.00
14.6652	45817.00
14.6917	45818.00
14.7186	45819.00
14.7459	45820.00
14.7736	45821.00
14.8017	45822.00
14.8302	45823.00
14.8590	45824.00
14.8883	45825.00
14.9178	45826.00
14.9477	45827.00
14.9780	45828.00
15.0086	45829.00
15.0395	45830.00
15.0708	45831.00
15.1024	45832.00
15.1343	45833.00
15.1665	45834.00
15.1990	45835.00
15.2318	45836.00
15.2649	45837.00
15.2983	45838.00
15.3316	45839.00
15.3649	45840.00
15.3983	45841.00
15.4316	45842.00
15.4649	45843.00
15.4983	45844.00
15.5316	45845.00
15.5649	45846.00
15.5983	45847.00
15.6316	45848.00
15.6649	45849.00
15.6983	45850.00
15.7316	45851.00
15.7649	45852.00
15.7983	45853.00
15.8316	45854.00
15.8649	45855.00
15.8983	45856.00
15.9316	45857.00
15.9649	45858.00
15.9983	45859.00
16.0316	45860.00
16.0649	45861.00
16.0983	45862.00
16.1316	45863.00
16.1649	45864.00
16.1983	45865.00
16.2316	45866.00
16.2649	45867.00
16.2983	45868.00
16.3316	45869.00
16.3649	45870.00
16.3983	45871.00
16.4316	45872.00
16.4649	45873.00
16.4983	45874.00
16.5316	45875.00
16.5649	45876.00
16.5983	45877.00
16.6316	45878.00
16.6649	45879.00
16.6983	45880.00
16.7316	45881.00
16.7649	45882.00
16.7983	45883.00
16.8316	45884.00
16.8649	45885.00
16.8983	45886.00
16.9316	45887.00
16.9649	45888.00
16.9983	45889.00
17.0316	45890.00
17.0649	45891.00
17.0983	45892.00
17.1316	45893.00
17.1650	45894.00
17.1983	45895.00
17.2316	45896.00
17.2650	45897.00
17.2983	45898.00
17.3316	45899.00
17.3650	45900.00
17.3983	45901.00
17.4316	45902.00
17.4650	45903.00
17.4983	45904.00
17.5316	45905.00
17.5650	45906.00
17.5983	45907.00
17.6316	45908.00
17.6650	45909.00
17.6983	45910.00
17.7316	45911.00
17.7650	45912.00
17.7983	45913.00
17.8316	45914.00
17.8650	45915.00
17.8983	45916.00
17.9316	45917.00
17.9650	45918.00
17.9983	45919.00
18.0316	45920.00
18.0650	45921.00
18.0983	45922.00
18.1316	45923.00
18.1650	45924.00
18.1794	45925.00
18.2130	45926.00
18.2454	45927.00
18.2767	45928.00
18.3069	45929.00
18.3360	45930.00
18.3640	45931.00
18.3909	45932.00
18.4166	45933.00
18.4412	45934.00
18.4647	45935.00
18.4871	45936.00
18.5084	45937.00
18.5285	45938.00
18.5475	45939.00
18.5654	45940.00
18.5822	45941.00
18.5979	45942.00
18.6124	45943.00
18.6259	45944.00
18.6382	45945.00
18.6494	45946.00
18.6594	45947.00
18.6684	45948.00
18.6762	45949.00
18.6829	45950.00
18.6885	45951.00
18.6930	45952.00
18.6964	45953.00
18.6986	45954.00
18.6997	45955.00
18.7000	45956.00
18.7000	46046.00
18.7006	46047.00
18.7026	46048.00
18.7058	46049.00
18.7104	46050.00
18.7162	46051.00
18.7234	46052.00
18.7318	46053.00
18.7416	46054.00
18.7526	46055.00
18.7648	46056.00
18.7780	46057.00
18.7922	46058.00
18.8073	46059.00
18.8231	46060.00
18.8398	46061.00
18.8572	46062.00
18.8753	46063.00
18.8941	46064.00
18.9135	46065.00
18.9335	46066.00
18.9542	46067.00
18.9754	46068.00
18.9971	46069.00
19.0194	46070.00
19.0422	46071.00
19.0655	46072.00
19.0893	46073.00
19.1136	46074.00
19.1383	46075.00
19.1635	46076.00
19.1892	46077.00
19.2152	46078.00
19.2417	46079.00
19.2686	46080.00
19.2960	46081.00
19.3237	46082.00
19.3518	46083.00
19.3802	46084.00
19.4091	46085.00
19.4383	46086.00
19.4679	46087.00
19.4978	46088.00
19.5280	46089.00
19.5586	46090.00
19.5896	46091.00
19.6208	46092.00
19.6524	46093.00
19.6843	46094.00
19.7165	46095.00
19.7491	46096.00
19.7819	46097.00
19.8150	46098.00
19.8483	46099.00
19.8816	46100.00
19.9150	46101.00
19.9483	46102.00
19.9817	46103.00
20.0150	46104.00
20.0483	46105.00
20.0817	46106.00
20.1150	46107.00
20.1483	46108.00
20.1817	46109.00
20.2150	46110.00
20.2483	46111.00
20.2817	46112.00
20.3150	46113.00
20.3483	46114.00
20.3817	46115.00
20.4150	46116.00
20.4483	46117.00
20.4817	46118.00
20.5150	46119.00
20.5483	46120.00
20.5817	46121.00
20.6150	46122.00
20.6483	46123.00
20.6817	46124.00
20.7150	46125.00
20.7483	46126.00
20.7817	46127.00
20.8150	46128.00
20.8483	46129.00
20.8817	46130.00
20.9150	46131.00
20.9483	46132.00
20.9817	46133.00
21.0150	46134.00
21.0483	46135.00
21.0817	46136.00
21.1150	46137.00
21.1483	46138.00
21.1817	46139.00
21.2150	46140.00
21.2483	46141.00
21.2817	46142.00
21.3150	46143.00
21.3483	46144.00
21.3817	46145.00
21.4150	46146.00
21.4483	46147.00
21.4817	46148.00
21.5150	46149.00
21.5483	46150.00
21.5817	46151.00
21.6150	46152.00
21.6483	46153.00
21.6817	46154.00
21.7150	46155.00
21.7484	46156.00
21.7817	46157.00
21.8150	46158.00
21.8484	46159.00
21.8817	46160.00
21.9150	46161.00
21.9484	46162.00
21.9817	46163.00
22.0150	46164.00
22.0484	46165.00
22.0817	46166.00
22.1150	46167.00
22.1484	46168.00
22.1817	46169.00
22.2150	46170.00
22.2484	46171.00
22.2817	46172.00
22.3150	46173.00
22.3484	46174.00
22.3817	46175.00
22.4150	46176.00
22.4484	46177.00
22.4817	46178.00
22.5150	46179.00
22.5484	46180.00
22.5817	46181.00
22.6150	46182.00
22.6484	46183.00
22.6817	46184.00
22.7150	46185.00
22.7294	46186.00
22.7630	46187.00
22.7955	46188.00
22.8268	46189.00
22.8570	46190.00
22.8861	46191.00
22.9141	46192.00
22.9409	46193.00
22.9667	46194.00
22.9913	46195.00
23.0148	46196.00
23.0372	46197.00
23.0584	46198.00
23.0786	46199.00
23.0976	46200.00
23.1155	46201.00
23.1323	46202.00
23.1480	46203.00
23.1625	46204.00
23.1759	46205.00
23.1882	46206.00
23.1994	46207.00
23.2095	46208.00
23.2184	46209.00
23.2263	46210.00
23.2330	46211.00
23.2386	46212.00
23.2431	46213.00
23.2464	46214.00
23.2487	46215.00
23.2498	46216.00
23.2501	46217.00
23.2501	46307.00
23.2507	46308.00
23.2527	46309.00
23.2559	46310.00
23.2605	46311.00
23.2663	46312.00
23.2735	46313.00
23.2819	46314.00
23.2917	46315.00
23.3027	46316.00
23.3148	46317.00
23.3281	46318.00
23.3423	46319.00
23.3573	46320.00
23.3732	46321.00
23.3899	46322.00
23.4073	46323.00
23.4254	46324.00
23.4442	46325.00
23.4636	46326.00
23.4836	46327.00
23.5042	46328.00
23.5254	46329.00
23.5472	46330.00
23.5695	46331.00
23.5923	46332.00
23.6156	46333.00
23.6394	46334.00
23.6636	46335.00
23.6884	46336.00
23.7136	46337.00
23.7392	46338.00
23.7653	46339.00
23.7918	46340.00
23.8187	46341.00
23.8460	46342.00
23.8737	46343.00
23.9018	46344.00
23.9303	46345.00
23.9591	46346.00
23.9884	46347.00
24.0179	46348.00
24.0478	46349.00
24.0781	46350.00
24.1087	46351.00
24.1396	46352.00
24.1709	46353.00
24.2025	46354.00
24.2344	46355.00
24.2666	46356.00
24.2991	46357.00
24.3319	46358.00
24.3650	46359.00
24.3984	46360.00
24.4317	46361.00
24.4650	46362.00
24.4984	46363.00
24.5317	46364.00
24.5651	46365.00
24.5984	46366.00
24.6317	46367.00
24.6651	46368.00
24.6984	46369.00
24.7317	46370.00
24.7651	46371.00
24.7984	46372.00
24.8317	46373.00
24.8651	46374.00
24.8984	46375.00
24.9317	46376.00
24.9651	46377.00
24.9984	46378.00
25.0317	46379.00
25.0651	46380.00
25.0984	46381.00
25.1317	46382.00
25.1651	46383.00
25.1984	46384.00
25.2317	46385.00
25.2651	46386.00
25.2984	46387.00
25.3317	46388.00
25.3651	46389.00
25.3984	46390.00
25.4317	46391.00
25.4651	46392.00
25.4984	46393.00
25.5317	46394.00
25.5651	46395.00
25.5984	46396.00
25.6317	46397.00
25.6651	46398.00
25.6984	46399.00
25.7317	46400.00
25.7651	46401.00
25.7984	46402.00
25.8317	46403.00
25.8651	46404.00
25.8984	46405.00
25.9317	46406.00
25.9651	46407.00
25.9984	46408.00
26.0317	46409.00
26.0651	46410.00
26.0984	46411.00
26.1317	46412.00
26.1651	46413.00
26.1984	46414.00
26.2318	46415.00
26.2651	46416.00
26.2984	46417.00
26.3318	46418.00
26.3651	46419.00
26.3984	46420.00
26.4318	46421.00
26.4651	46422.00
26.4984	46423.00
26.5318	46424.00
26.5651	46425.00
26.5984	46426.00
26.6318	46427.00
26.6651	46428.00
26.6984	46429.00
26.7318	46430.00
26.7651	46431.00
26.7984	46432.00
26.8318	46433.00
26.8651	46434.00
26.8984	46435.00
26.9318	46436.00
26.9651	46437.00
26.9984	46438.00
27.0318	46439.00
27.0651	46440.00
27.0984	46441.00
27.1318	46442.00
27.1651	46443.00
27.1984	46444.00
27.2318	46445.00
27.2651	46446.00
27.2795	46447.00
27.3131	46448.00
27.3455	46449.00
27.3769	46450.00
27.4071	46451.00
27.4362	46452.00
27.4641	46453.00
27.4910	46454.00
27.5167	46455.00
27.5414	46456.00
27.5649	46457.00
27.5872	46458.00
27.6085	46459.00
27.6286	46460.00
27.6477	46461.00
27.6656	46462.00
27.6824	46463.00
27.6980	46464.00
27.7126	46465.00
27.7260	46466.00
27.7383	46467.00
27.7495	46468.00
27.7596	46469.00
27.7685	46470.00
27.7763	46471.00
27.7831	46472.00
27.7887	46473.00
27.7931	46474.00
27.7965	46475.00
27.7987	46476.00
27.7999	46477.00
27.8001	46478.00
27.8001	46568.00
27.8008	46569.00
27.8027	46570.00
27.8060	46571.00
27.8105	46572.00
27.8164	46573.00
27.8235	46574.00
27.8320	46575.00
27.8417	46576.00
27.8527	46577.00
27.8649	46578.00
27.8781	46579.00
27.8923	46580.00
27.9074	46581.00
27.9233	46582.00
27.9399	46583.00
27.9573	46584.00
27.9754	46585.00
27.9942	46586.00
28.0136	46587.00
28.0337	46588.00
28.0543	46589.00
28.0755	46590.00
28.0972	46591.00
28.1195	46592.00
28.1423	46593.00
28.1656	46594.00
28.1894	46595.00
28.2137	46596.00
28.2384	46597.00
28.2636	46598.00
28.2893	46599.00
28.3154	46600.00
28.3419	46601.00
28.3688	46602.00
28.3961	46603.00
28.4238	46604.00
28.4519	46605.00
28.4804	46606.00
28.5092	46607.00
28.5384	46608.00
28.5680	46609.00
28.5979	46610.00
28.6282	46611.00
28.6588	46612.00
28.6897	46613.00
28.7210	46614.00
28.7526	46615.00
28.7845	46616.00
28.8167	46617.00
28.8492	46618.00
28.8820	46619.00
28.9151	46620.00
28.9484	46621.00
28.9818	46622.00
29.0151	46623.00
29.0484	46624.00
29.0818	46625.00
29.1151	46626.00
29.1485	46627.00
29.1818	46628.00
29.2151	46629.00
29.2485	46630.00
29.2818	46631.00
29.3151	46632.00
29.3485	46633.00
29.3818	46634.00
29.4151	46635.00
29.4485	46636.00
29.4818	46637.00
29.5151	46638.00
29.5485	46639.00
29.5818	46640.00
29.6151	46641.00
29.6485	46642.00
29.6818	46643.00
29.7151	46644.00
29.7485	46645.00
29.7818	46646.00
29.8151	46647.00
29.8485	46648.00
29.8818	46649.00
29.9151	46650.00
29.9485	46651.00
29.9818	46652.00
30.0151	46653.00
30.0485	46654.00
30.0818	46655.00
30.1151	46656.00
30.1485	46657.00
30.1818	46658.00
30.2151	46659.00
30.2485	46660.00
30.2818	46661.00
30.3151	46662.00
30.3485	46663.00
30.3818	46664.00
30.4151	46665.00
30.4485	46666.00
30.4818	46667.00
30.5151	46668.00
30.5485	46669.00
30.5818	46670.00
30.6151	46671.00
30.6485	46672.00
30.6818	46673.00
30.7151	46674.00
30.7485	46675.00
30.7818	46676.00
30.8152	46677.00
30.8485	46678.00
30.8818	46679.00
30.9152	46680.00
30.9485	46681.00
30.9818	46682.00
31.0152	46683.00
31.0485	46684.00
31.0818	46685.00
31.1152	46686.00
31.1485	46687.00
31.1818	46688.00
31.2152	46689.00
31.2485	46690.00
31.2818	46691.00
31.3152	46692.00
31.3485	46693.00
31.3818	46694.00
31.4152	46695.00
31.4485	46696.00
31.4818	46697.00
31.5152	46698.00
31.5485	46699.00
31.5818	46700.00
31.6152	46701.00
31.6485	46702.00
31.6818	46703.00
31.7152	46704.00
31.7485	46705.00
31.7818	46706.00
31.8152	46707.00
31.8296	46708.00
31.8632	46709.00
31.8956	46710.00
31.9269	46711.00
31.9571	46712.00
31.9862	46713.00
32.0142	46714.00
32.0411	46715.00
32.0668	46716.00
32.0914	46717.00
32.1149	46718.00
32.1373	46719.00
32.1586	46720.00
32.1787	46721.00
32.1977	46722.00
32.2156	46723.00
32.2324	46724.00
32.2481	46725.00
32.2626	46726.00
32.2761	46727.00
32.2884	46728.00
32.2996	46729.00
32.3096	46730.00
32.3186	46731.00
32.3264	46732.00
32.3331	46733.00
32.3387	46734.00
32.3432	46735.00
32.3466	46736.00
32.3488	46737.00
32.3499	46738.00
32.3502	46739.00
32.3502	46829.00
32.3508	46830.00
32.3528	46831.00
32.3560	46832.00
32.3606	46833.00
32.3664	46834.00
32.3736	46835.00
32.3820	46836.00
32.3918	46837.00
32.4028	46838.00
32.4150	46839.00
32.4282	46840.00
32.4424	46841.00
32.4575	46842.00
32.4733	46843.00
32.4900	46844.00
32.5074	46845.00
32.5255	46846.00
32.5443	46847.00
32.5637	46848.00
32.5837	46849.00
32.6044	46850.00
32.6256	46851.00
32.6473	46852.00
32.6696	46853.00
32.6924	46854.00
32.7157	46855.00
32.7395	46856.00
32.7638	46857.00
32.7885	46858.00
32.8137	46859.00
32.8394	46860.00
32.8654	46861.00
32.8919	46862.00
32.9188	46863.00
32.9462	46864.00
32.9739	46865.00
33.0020	46866.00
33.0304	46867.00
33.0593	46868.00
33.0885	46869.00
33.1181	46870.00
33.1480	46871.00
33.1782	46872.00
33.2088	46873.00
33.2398	46874.00
33.2710	46875.00
33.3026	46876.00
33.3345	46877.00
33.3667	46878.00
33.3993	46879.00
33.4321	46880.00
33.4652	46881.00
33.4985	46882.00
33.5318	46883.00
33.5652	46884.00
33.5985	46885.00
33.6318	46886.00
33.6652	46887.00
33.6985	46888.00
33.7318	46889.00
33.7652	46890.00
33.7985	46891.00
33.8318	46892.00
33.8652	46893.00
33.8985	46894.00
33.9318	46895.00
33.9652	46896.00
33.9985	46897.00
34.0318	46898.00
34.0652	46899.00
34.0985	46900.00
34.1318	46901.00
34.1651	46902.00
34.1985	46903.00
34.2318	46904.00
34.2651	46905.00
34.2985	46906.00
34.3318	46907.00
34.3651	46908.00
34.3985	46909.00
34.4318	46910.00
34.4651	46911.00
34.4985	46912.00
34.5318	46913.00
34.5651	46914.00
34.5985	46915.00
34.6318	46916.00
34.6651	46917.00
34.6985	46918.00
34.7318	46919.00
34.7651	46920.00
34.7985	46921.00
34.8318	46922.00
34.8651	46923.00
34.8985	46924.00
34.9318	46925.00
34.9651	46926.00
34.9984	46927.00
35.0318	46928.00
35.0651	46929.00
35.0984	46930.00
35.1318	46931.00
35.1651	46932.00
35.1984	46933.00
35.2318	46934.00
35.2651	46935.00
35.2984	46936.00
35.3318	46937.00
35.3651	46938.00
35.3984	46939.00
35.4318	46940.00
35.4651	46941.00
35.4984	46942.00
35.5318	46943.00
35.5651	46944.00
35.5984	46945.00
35.6318	46946.00
35.6651	46947.00
35.6984	46948.00
35.7318	46949.00
35.7651	46950.00
35.7984	46951.00
35.8317	46952.00
35.8651	46953.00
35.8984	46954.00
35.9317	46955.00
35.9651	46956.00
35.9984	46957.00
36.0317	46958.00
36.0651	46959.00
36.0984	46960.00
36.1317	46961.00
36.1651	46962.00
36.1984	46963.00
36.2317	46964.00
36.2651	46965.00
36.2984	46966.00
36.3317	46967.00
36.3651	46968.00
36.3795	46969.00
36.4130	46970.00
36.4455	46971.00
36.4768	46972.00
36.5070	46973.00
36.5361	46974.00
36.5641	46975.00
36.5910	46976.00
36.6167	46977.00
36.6413	46978.00
36.6648	46979.00
36.6872	46980.00
36.7085	46981.00
36.7286	46982.00
36.7476	46983.00
36.7655	46984.00
36.7823	46985.00
36.7980	46986.00
36.8125	46987.00
36.8260	46988.00
36.8383	46989.00
36.8495	46990.00
36.8595	46991.00
36.8685	46992.00
36.8763	46993.00
36.8830	46994.00
36.8886	46995.00
36.8931	46996.00
36.8965	46997.00
36.8987	46998.00
36.8998	46999.00
36.9001	47000.00
36.9001	47090.00
36.9007	47091.00
36.9027	47092.00
36.9059	47093.00
36.9105	47094.00
36.9163	47095.00
36.9235	47096.00
36.9319	47097.00
36.9417	47098.00
36.9527	47099.00
36.9649	47100.00
36.9781	47101.00
36.9923	47102.00
37.0073	47103.00
37.0232	47104.00
37.0399	47105.00
37.0573	47106.00
37.0754	47107.00
37.0942	47108.00
37.1136	47109.00
37.1336	47110.00
37.1543	47111.00
37.1755	47112.00
37.1972	47113.00
37.2195	47114.00
37.2423	47115.00
37.2656	47116.00
37.2894	47117.00
37.3137	47118.00
37.3384	47119.00
37.3636	47120.00
37.3892	47121.00
37.4153	47122.00
37.4418	47123.00
37.4687	47124.00
37.4960	47125.00
37.5237	47126.00
37.5518	47127.00
37.5803	47128.00
37.6092	47129.00
37.6384	47130.00
37.6679	47131.00
37.6979	47132.00
37.7281	47133.00
37.7587	47134.00
37.7897	47135.00
37.8209	47136.00
37.8525	47137.00
37.8844	47138.00
37.9166	47139.00
37.9491	47140.00
37.9819	47141.00
38.0151	47142.00
38.0484	47143.00
38.0817	47144.00
38.1151	47145.00
38.1484	47146.00
38.1817	47147.00
38.2150	47148.00
38.2484	47149.00
38.2817	47150.00
38.3150	47151.00
38.3484	47152.00
38.3817	47153.00
38.4150	47154.00
38.4484	47155.00
38.4817	47156.00
38.5150	47157.00
38.5484	47158.00
38.5817	47159.00
38.6150	47160.00
38.6484	47161.00
38.6817	47162.00
38.7150	47163.00
38.7484	47164.00
38.7817	47165.00
38.8150	47166.00
38.8484	47167.00
38.8817	47168.00
38.9150	47169.00
38.9484	47170.00
38.9817	47171.00
39.0150	47172.00
39.0483	47173.00
39.0817	47174.00
39.1150	47175.00
39.1483	47176.00
39.1817	47177.00
39.2150	47178.00
39.2483	47179.00
39.2817	47180.00
39.3150	47181.00
39.3483	47182.00
39.3817	47183.00
39.4150	47184.00
39.4483	47185.00
39.4817	47186.00
39.5150	47187.00
39.5483	47188.00
39.5817	47189.00
39.6150	47190.00
39.6483	47191.00
39.6817	47192.00
39.7150	47193.00
39.7483	47194.00
39.7817	47195.00
39.8150	47196.00
39.8483	47197.00
39.8816	47198.00
39.9150	47199.00
39.9483	47200.00
39.9816	47201.00
40.0150	47202.00
40.0483	47203.00
40.0816	47204.00
40.1150	47205.00
40.1483	47206.00
40.1816	47207.00
40.2150	47208.00
40.2483	47209.00
40.2816	47210.00
40.3150	47211.00
40.3483	47212.00
40.3816	47213.00
40.4150	47214.00
40.4483	47215.00
40.4816	47216.00
40.5150	47217.00
40.5483	47218.00
40.5816	47219.00
40.6150	47220.00
40.6483	47221.00
40.6816	47222.00
40.7150	47223.00
40.7483	47224.00
40.7816	47225.00
40.8149	47226.00
40.8483	47227.00
40.8816	47228.00
40.9149	47229.00
40.9294	47230.00
40.9629	47231.00
40.9954	47232.00
41.0267	47233.00
41.0569	47234.00
41.0860	47235.00
41.1140	47236.00
41.1408	47237.00
41.1666	47238.00
41.1912	47239.00
41.2147	47240.00
41.2371	47241.00
41.2583	47242.00
41.2785	47243.00
41.2975	47244.00
41.3154	47245.00
41.3322	47246.00
41.3479	47247.00
41.3624	47248.00
41.3758	47249.00
41.3881	47250.00
41.3993	47251.00
41.4094	47252.00
41.4184	47253.00
41.4262	47254.00
41.4329	47255.00
41.4385	47256.00
41.4430	47257.00
41.4463	47258.00
41.4486	47259.00
41.4497	47260.00
41.4500	47261.00
41.4500	47292.00
41.4500	47292.00
