# Supplementary material for: OpenTrack simulation model files and output dataset for a copenhagen suburban railway
Source: Data Brief. 2019 Apr 28;25:103952. doi: 10.1016/j.dib.2019.103952 (PMC6562172; doi:10.1016/j.dib.2019.103952)
Supplement: Supplementary file 2 — Multimedia component 2 [file mmc2.zip › Data files submitted/Test Generic for TRC/output/OT_120.tt]

//
// File: C:\OpenTrack\Test Generic for TRC\output/OT_120.tt
//
// Produced by OpenTrack: Fri Dec 14 17:13:02 2018
// Timetable of Course: 120
// Desc.: Stopping Follow
// Train: Regio:A SA ( 83 m; 123 t ) (83 m / 123 t)
// Train Speedtype: Reihe R
// Itineraries: 1: Home STA1 to end
// Scenario:  Adh. Outside: good / Adh. Tunnel: good / Delay: 5 / Global Perf.: 100.0 % / Course on Time Perf.: 100.0 % / Course Delay Perf.: 100.0 % / Step: 1.0 s / Time: 12:00:00 - 13:30:00
//
// Type    : OT_Text
// Desc.   : OT_tt
// x-Legend: none
// y-Legend: none
//

Actual Timetable 

One   	Dep. 	12:29:47	44987	00:00:00	    0
One   	Pass 	12:30:19	45019	00:00:32	   32
Two   	Arr. 	12:32:53	45173	00:02:34	  154
Two   	Dep. 	12:34:23	45263	00:01:30	   90
Two   	Pass 	12:34:24	45264	00:00:01	    1
Three 	Arr. 	12:37:14	45434	00:02:50	  170
Three 	Dep. 	12:38:44	45524	00:01:30	   90
Three 	Pass 	12:38:45	45525	00:00:01	    1
Four  	Arr. 	12:41:35	45695	00:02:50	  170
Four  	Dep. 	12:43:05	45785	00:01:30	   90
Four  	Pass 	12:43:06	45786	00:00:01	    1
Five  	Arr. 	12:45:56	45956	00:02:50	  170
Five  	Dep. 	12:47:26	46046	00:01:30	   90
Five  	Pass 	12:47:27	46047	00:00:01	    1
Six   	Arr. 	12:50:17	46217	00:02:50	  170
Six   	Dep. 	12:51:47	46307	00:01:30	   90
Six   	Pass 	12:51:48	46308	00:00:01	    1
Seven 	Arr. 	12:54:38	46478	00:02:50	  170
Seven 	Dep. 	12:56:08	46568	00:01:30	   90
Seven 	Pass 	12:56:09	46569	00:00:01	    1
Eight 	Arr. 	12:58:59	46739	00:02:50	  170
Eight 	Dep. 	13:00:29	46829	00:01:30	   90
Eight 	Pass 	13:00:30	46830	00:00:01	    1
Nine  	Arr. 	13:03:20	47000	00:02:50	  170
Nine  	Dep. 	13:04:50	47090	00:01:30	   90
Nine  	Pass 	13:04:51	47091	00:00:01	    1
Ten   	Arr. 	13:07:41	47261	00:02:50	  170

Actual Timetable vs. Planned Timetable

Station	   	Planned 	     	Actual  	     	Difference	 	Stat. Pos [km]	        	Train. Pos [km]	        	Avg. Speed [km/h]

One   	Dep. 	12:29:47	44987	12:29:47	44987	+00:00:00	    0	   0.000	       	   0.000	       	     	     
One   	Pass 	HH:MM:SS	   -1	12:30:19	45019	+00:00:00	    0	   0.000	   0.000	   0.515	   0.515	 58.0	 58.0
Two   	Arr. 	HH:MM:SS	   -1	12:32:53	45173	+00:00:00	    0	   5.050	   5.050	   5.050	   4.535	 97.7	106.0
Two   	Dep. 	12:34:23	45263	12:34:23	45263	+00:00:00	    0	   5.050	   0.000	   5.050	   0.000	 65.9	  0.0
Two   	Pass 	HH:MM:SS	   -1	12:34:24	45264	+00:00:00	    0	   5.050	   0.000	   5.051	   0.001	 65.6	  2.3
Three 	Arr. 	HH:MM:SS	   -1	12:37:14	45434	+00:00:00	    0	   9.600	   4.550	   9.600	   4.549	 77.3	 96.3
Three 	Dep. 	12:38:44	45524	12:38:44	45524	+00:00:00	    0	   9.600	   0.000	   9.600	   0.000	 64.4	  0.0
Three 	Pass 	HH:MM:SS	   -1	12:38:45	45525	+00:00:00	    0	   9.600	   0.000	   9.601	   0.001	 64.2	  2.3
Four  	Arr. 	HH:MM:SS	   -1	12:41:35	45695	+00:00:00	    0	  14.150	   4.550	  14.150	   4.549	 71.9	 96.3
Four  	Dep. 	12:43:05	45785	12:43:05	45785	+00:00:00	    0	  14.150	   0.000	  14.150	   0.000	 63.8	  0.0
Four  	Pass 	HH:MM:SS	   -1	12:43:06	45786	+00:00:00	    0	  14.150	   0.000	  14.151	   0.001	 63.8	  2.3
Five  	Arr. 	HH:MM:SS	   -1	12:45:56	45956	+00:00:00	    0	  18.700	   4.550	  18.700	   4.549	 69.5	 96.3
Five  	Dep. 	12:47:26	46046	12:47:26	46046	+00:00:00	    0	  18.700	   0.000	  18.700	   0.000	 63.6	  0.0
Five  	Pass 	HH:MM:SS	   -1	12:47:27	46047	+00:00:00	    0	  18.700	   0.000	  18.701	   0.001	 63.5	  2.3
Six   	Arr. 	HH:MM:SS	   -1	12:50:17	46217	+00:00:00	    0	  23.250	   4.550	  23.250	   4.549	 68.0	 96.3
Six   	Dep. 	12:51:47	46307	12:51:47	46307	+00:00:00	    0	  23.250	   0.000	  23.250	   0.000	 63.4	  0.0
Six   	Pass 	HH:MM:SS	   -1	12:51:48	46308	+00:00:00	    0	  23.250	   0.000	  23.251	   0.001	 63.4	  2.3
Seven 	Arr. 	HH:MM:SS	   -1	12:54:38	46478	+00:00:00	    0	  27.800	   4.550	  27.800	   4.549	 67.1	 96.3
Seven 	Dep. 	12:56:08	46568	12:56:08	46568	+00:00:00	    0	  27.800	   0.000	  27.800	   0.000	 63.3	  0.0
Seven 	Pass 	HH:MM:SS	   -1	12:56:09	46569	+00:00:00	    0	  27.800	   0.000	  27.801	   0.001	 63.3	  2.3
Eight 	Arr. 	HH:MM:SS	   -1	12:58:59	46739	+00:00:00	    0	  32.350	   4.550	  32.350	   4.549	 66.5	 96.3
Eight 	Dep. 	13:00:29	46829	13:00:29	46829	+00:00:00	    0	  32.350	   0.000	  32.350	   0.000	 63.2	  0.0
Eight 	Pass 	HH:MM:SS	   -1	13:00:30	46830	+00:00:00	    0	  32.350	   0.000	  32.351	   0.001	 63.2	  2.3
Nine  	Arr. 	HH:MM:SS	   -1	13:03:20	47000	+00:00:00	    0	  36.900	   4.550	  36.900	   4.549	 66.0	 96.3
Nine  	Dep. 	13:04:50	47090	13:04:50	47090	+00:00:00	    0	  36.900	   0.000	  36.900	   0.000	 63.2	  0.0
Nine  	Pass 	HH:MM:SS	   -1	13:04:51	47091	+00:00:00	    0	  36.900	   0.000	  36.901	   0.001	 63.1	  2.3
Ten   	Arr. 	13:08:41	47321	13:07:41	47261	-00:01:00	  -60	  41.450	   4.550	  41.450	   4.549	 65.6	 96.3
