# Supplementary material for: OpenTrack simulation model files and output dataset for a copenhagen suburban railway
Source: Data Brief. 2019 Apr 28;25:103952. doi: 10.1016/j.dib.2019.103952 (PMC6562172; doi:10.1016/j.dib.2019.103952)
Supplement: Supplementary file 2 — Multimedia component 2 [file mmc2.zip › Data files submitted/Test Generic for TRC/output/OT_120.vt]

//
// File: C:\OpenTrack\Test Generic for TRC\output/OT_120.vt
//
// Produced by OpenTrack: Fri Dec 14 17:13:02 2018
// Speed/Time of Course : 120
// Desc.: Stopping Follow
// Train: Regio:A SA ( 83 m; 123 t ) (83 m / 123 t)
// Train Speedtype: Reihe R
// Itineraries: 1: Home STA1 to end
// Scenario:  Adh. Outside: good / Adh. Tunnel: good / Delay: 5 / Global Perf.: 100.0 % / Course on Time Perf.: 100.0 % / Course Delay Perf.: 100.0 % / Step: 1.0 s / Time: 12:00:00 - 13:30:00
//
// Type    : OT_TimeXPlot
// Desc.   : OT_vt
// x-Legend: [s]
// y-Legend: [km/h]
//
44957.00	0.0
44987.00	0.0
44988.00	4.7
44989.00	9.4
44990.00	14.0
44991.00	18.7
44992.00	23.4
44993.00	28.1
44994.00	32.8
44995.00	37.4
44996.00	41.8
44997.00	45.8
44998.00	49.4
44999.00	52.7
45000.00	55.8
45001.00	58.6
45002.00	61.4
45003.00	63.9
45004.00	66.4
45005.00	68.8
45006.00	71.0
45007.00	73.2
45008.00	75.3
45009.00	77.3
45010.00	79.3
45011.00	81.2
45012.00	83.0
45013.00	84.8
45014.00	86.5
45015.00	88.2
45016.00	89.9
45017.00	91.5
45018.00	93.1
45019.00	94.6
45020.00	96.1
45021.00	97.6
45022.00	99.0
45023.00	100.4
45024.00	101.8
45025.00	103.2
45026.00	104.5
45027.00	105.8
45028.00	107.1
45029.00	108.3
45030.00	109.6
45031.00	110.8
45032.00	112.0
45033.00	113.1
45034.00	114.3
45035.00	115.4
45036.00	116.5
45037.00	117.6
45038.00	118.7
45039.00	119.7
45040.00	120.0
45041.00	120.0
45042.00	120.0
45043.00	120.0
45044.00	120.0
45045.00	120.0
45046.00	120.0
45047.00	120.0
45048.00	120.0
45049.00	120.0
45050.00	120.0
45051.00	120.0
45052.00	120.0
45053.00	120.0
45054.00	120.0
45055.00	120.0
45056.00	120.0
45057.00	120.0
45058.00	120.0
45059.00	120.0
45060.00	120.0
45061.00	120.0
45062.00	120.0
45063.00	120.0
45064.00	120.0
45065.00	120.0
45066.00	120.0
45067.00	120.0
45068.00	120.0
45069.00	120.0
45070.00	120.0
45071.00	120.0
45072.00	120.0
45073.00	120.0
45074.00	120.0
45075.00	120.0
45076.00	120.0
45077.00	120.0
45078.00	120.0
45079.00	120.0
45080.00	120.0
45081.00	120.0
45082.00	120.0
45083.00	120.0
45084.00	120.0
45085.00	120.0
45086.00	120.0
45087.00	120.0
45088.00	120.0
45089.00	120.0
45090.00	120.0
45091.00	120.0
45092.00	120.0
45093.00	120.0
45094.00	120.0
45095.00	120.0
45096.00	120.0
45097.00	120.0
45098.00	120.0
45099.00	120.0
45100.00	120.0
45101.00	120.0
45102.00	120.0
45103.00	120.0
45104.00	120.0
45105.00	120.0
45106.00	120.0
45107.00	120.0
45108.00	120.0
45109.00	120.0
45110.00	120.0
45111.00	120.0
45112.00	120.0
45113.00	120.0
45114.00	120.0
45115.00	120.0
45116.00	120.0
45117.00	120.0
45118.00	120.0
45119.00	120.0
45120.00	120.0
45121.00	120.0
45122.00	120.0
45123.00	120.0
45124.00	120.0
45125.00	120.0
45126.00	120.0
45127.00	120.0
45128.00	120.0
45129.00	120.0
45130.00	120.0
45131.00	120.0
45132.00	120.0
45133.00	120.0
45134.00	120.0
45135.00	120.0
45136.00	120.0
45137.00	120.0
45138.00	120.0
45139.00	120.0
45140.00	120.0
45141.00	120.0
45142.00	120.0
45143.00	118.8
45144.00	114.8
45145.00	110.8
45146.00	106.8
45147.00	102.7
45148.00	98.7
45149.00	94.7
45150.00	90.6
45151.00	86.6
45152.00	82.6
45153.00	78.6
45154.00	74.5
45155.00	70.5
45156.00	66.5
45157.00	62.4
45158.00	58.4
45159.00	54.4
45160.00	50.4
45161.00	46.3
45162.00	42.3
45163.00	38.3
45164.00	34.2
45165.00	30.2
45166.00	26.2
45167.00	22.2
45168.00	18.1
45169.00	14.1
45170.00	10.1
45171.00	6.0
45172.00	2.0
45173.00	0.0
45263.00	0.0
45264.00	4.7
45265.00	9.4
45266.00	14.0
45267.00	18.7
45268.00	23.4
45269.00	28.1
45270.00	32.8
45271.00	37.4
45272.00	41.8
45273.00	45.8
45274.00	49.4
45275.00	52.7
45276.00	55.8
45277.00	58.6
45278.00	61.4
45279.00	63.9
45280.00	66.4
45281.00	68.8
45282.00	71.0
45283.00	73.2
45284.00	75.3
45285.00	77.3
45286.00	79.3
45287.00	81.2
45288.00	83.0
45289.00	84.8
45290.00	86.5
45291.00	88.2
45292.00	89.9
45293.00	91.5
45294.00	93.1
45295.00	94.6
45296.00	96.1
45297.00	97.6
45298.00	99.0
45299.00	100.4
45300.00	101.8
45301.00	103.2
45302.00	104.5
45303.00	105.8
45304.00	107.1
45305.00	108.3
45306.00	109.6
45307.00	110.8
45308.00	112.0
45309.00	113.1
45310.00	114.3
45311.00	115.4
45312.00	116.5
45313.00	117.6
45314.00	118.7
45315.00	119.7
45316.00	120.0
45317.00	120.0
45318.00	120.0
45319.00	120.0
45320.00	120.0
45321.00	120.0
45322.00	120.0
45323.00	120.0
45324.00	120.0
45325.00	120.0
45326.00	120.0
45327.00	120.0
45328.00	120.0
45329.00	120.0
45330.00	120.0
45331.00	120.0
45332.00	120.0
45333.00	120.0
45334.00	120.0
45335.00	120.0
45336.00	120.0
45337.00	120.0
45338.00	120.0
45339.00	120.0
45340.00	120.0
45341.00	120.0
45342.00	120.0
45343.00	120.0
45344.00	120.0
45345.00	120.0
45346.00	120.0
45347.00	120.0
45348.00	120.0
45349.00	120.0
45350.00	120.0
45351.00	120.0
45352.00	120.0
45353.00	120.0
45354.00	120.0
45355.00	120.0
45356.00	120.0
45357.00	120.0
45358.00	120.0
45359.00	120.0
45360.00	120.0
45361.00	120.0
45362.00	120.0
45363.00	120.0
45364.00	120.0
45365.00	120.0
45366.00	120.0
45367.00	120.0
45368.00	120.0
45369.00	120.0
45370.00	120.0
45371.00	120.0
45372.00	120.0
45373.00	120.0
45374.00	120.0
45375.00	120.0
45376.00	120.0
45377.00	120.0
45378.00	120.0
45379.00	120.0
45380.00	120.0
45381.00	120.0
45382.00	120.0
45383.00	120.0
45384.00	120.0
45385.00	120.0
45386.00	120.0
45387.00	120.0
45388.00	120.0
45389.00	120.0
45390.00	120.0
45391.00	120.0
45392.00	120.0
45393.00	120.0
45394.00	120.0
45395.00	120.0
45396.00	120.0
45397.00	120.0
45398.00	120.0
45399.00	120.0
45400.00	120.0
45401.00	120.0
45402.00	120.0
45403.00	120.0
45404.00	118.8
45405.00	114.8
45406.00	110.8
45407.00	106.8
45408.00	102.7
45409.00	98.7
45410.00	94.7
45411.00	90.6
45412.00	86.6
45413.00	82.6
45414.00	78.6
45415.00	74.5
45416.00	70.5
45417.00	66.5
45418.00	62.4
45419.00	58.4
45420.00	54.4
45421.00	50.4
45422.00	46.3
45423.00	42.3
45424.00	38.3
45425.00	34.2
45426.00	30.2
45427.00	26.2
45428.00	22.2
45429.00	18.1
45430.00	14.1
45431.00	10.1
45432.00	6.0
45433.00	2.0
45434.00	0.0
45524.00	0.0
45525.00	4.7
45526.00	9.4
45527.00	14.0
45528.00	18.7
45529.00	23.4
45530.00	28.1
45531.00	32.8
45532.00	37.4
45533.00	41.8
45534.00	45.8
45535.00	49.4
45536.00	52.7
45537.00	55.8
45538.00	58.6
45539.00	61.4
45540.00	63.9
45541.00	66.4
45542.00	68.8
45543.00	71.0
45544.00	73.2
45545.00	75.3
45546.00	77.3
45547.00	79.3
45548.00	81.2
45549.00	83.0
45550.00	84.8
45551.00	86.5
45552.00	88.2
45553.00	89.9
45554.00	91.5
45555.00	93.1
45556.00	94.6
45557.00	96.1
45558.00	97.6
45559.00	99.0
45560.00	100.4
45561.00	101.8
45562.00	103.2
45563.00	104.5
45564.00	105.8
45565.00	107.1
45566.00	108.3
45567.00	109.6
45568.00	110.8
45569.00	112.0
45570.00	113.1
45571.00	114.3
45572.00	115.4
45573.00	116.5
45574.00	117.6
45575.00	118.7
45576.00	119.7
45577.00	120.0
45578.00	120.0
45579.00	120.0
45580.00	120.0
45581.00	120.0
45582.00	120.0
45583.00	120.0
45584.00	120.0
45585.00	120.0
45586.00	120.0
45587.00	120.0
45588.00	120.0
45589.00	120.0
45590.00	120.0
45591.00	120.0
45592.00	120.0
45593.00	120.0
45594.00	120.0
45595.00	120.0
45596.00	120.0
45597.00	120.0
45598.00	120.0
45599.00	120.0
45600.00	120.0
45601.00	120.0
45602.00	120.0
45603.00	120.0
45604.00	120.0
45605.00	120.0
45606.00	120.0
45607.00	120.0
45608.00	120.0
45609.00	120.0
45610.00	120.0
45611.00	120.0
45612.00	120.0
45613.00	120.0
45614.00	120.0
45615.00	120.0
45616.00	120.0
45617.00	120.0
45618.00	120.0
45619.00	120.0
45620.00	120.0
45621.00	120.0
45622.00	120.0
45623.00	120.0
45624.00	120.0
45625.00	120.0
45626.00	120.0
45627.00	120.0
45628.00	120.0
45629.00	120.0
45630.00	120.0
45631.00	120.0
45632.00	120.0
45633.00	120.0
45634.00	120.0
45635.00	120.0
45636.00	120.0
45637.00	120.0
45638.00	120.0
45639.00	120.0
45640.00	120.0
45641.00	120.0
45642.00	120.0
45643.00	120.0
45644.00	120.0
45645.00	120.0
45646.00	120.0
45647.00	120.0
45648.00	120.0
45649.00	120.0
45650.00	120.0
45651.00	120.0
45652.00	120.0
45653.00	120.0
45654.00	120.0
45655.00	120.0
45656.00	120.0
45657.00	120.0
45658.00	120.0
45659.00	120.0
45660.00	120.0
45661.00	120.0
45662.00	120.0
45663.00	120.0
45664.00	120.0
45665.00	118.8
45666.00	114.8
45667.00	110.8
45668.00	106.8
45669.00	102.7
45670.00	98.7
45671.00	94.7
45672.00	90.6
45673.00	86.6
45674.00	82.6
45675.00	78.6
45676.00	74.5
45677.00	70.5
45678.00	66.5
45679.00	62.4
45680.00	58.4
45681.00	54.4
45682.00	50.4
45683.00	46.3
45684.00	42.3
45685.00	38.3
45686.00	34.2
45687.00	30.2
45688.00	26.2
45689.00	22.2
45690.00	18.1
45691.00	14.1
45692.00	10.1
45693.00	6.0
45694.00	2.0
45695.00	0.0
45785.00	0.0
45786.00	4.7
45787.00	9.4
45788.00	14.0
45789.00	18.7
45790.00	23.4
45791.00	28.1
45792.00	32.8
45793.00	37.4
45794.00	41.8
45795.00	45.8
45796.00	49.4
45797.00	52.7
45798.00	55.8
45799.00	58.6
45800.00	61.4
45801.00	63.9
45802.00	66.4
45803.00	68.8
45804.00	71.0
45805.00	73.2
45806.00	75.3
45807.00	77.3
45808.00	79.3
45809.00	81.2
45810.00	83.0
45811.00	84.8
45812.00	86.5
45813.00	88.2
45814.00	89.9
45815.00	91.5
45816.00	93.1
45817.00	94.6
45818.00	96.1
45819.00	97.6
45820.00	99.0
45821.00	100.4
45822.00	101.8
45823.00	103.2
45824.00	104.5
45825.00	105.8
45826.00	107.1
45827.00	108.3
45828.00	109.6
45829.00	110.8
45830.00	112.0
45831.00	113.1
45832.00	114.3
45833.00	115.4
45834.00	116.5
45835.00	117.6
45836.00	118.7
45837.00	119.7
45838.00	120.0
45839.00	120.0
45840.00	120.0
45841.00	120.0
45842.00	120.0
45843.00	120.0
45844.00	120.0
45845.00	120.0
45846.00	120.0
45847.00	120.0
45848.00	120.0
45849.00	120.0
45850.00	120.0
45851.00	120.0
45852.00	120.0
45853.00	120.0
45854.00	120.0
45855.00	120.0
45856.00	120.0
45857.00	120.0
45858.00	120.0
45859.00	120.0
45860.00	120.0
45861.00	120.0
45862.00	120.0
45863.00	120.0
45864.00	120.0
45865.00	120.0
45866.00	120.0
45867.00	120.0
45868.00	120.0
45869.00	120.0
45870.00	120.0
45871.00	120.0
45872.00	120.0
45873.00	120.0
45874.00	120.0
45875.00	120.0
45876.00	120.0
45877.00	120.0
45878.00	120.0
45879.00	120.0
45880.00	120.0
45881.00	120.0
45882.00	120.0
45883.00	120.0
45884.00	120.0
45885.00	120.0
45886.00	120.0
45887.00	120.0
45888.00	120.0
45889.00	120.0
45890.00	120.0
45891.00	120.0
45892.00	120.0
45893.00	120.0
45894.00	120.0
45895.00	120.0
45896.00	120.0
45897.00	120.0
45898.00	120.0
45899.00	120.0
45900.00	120.0
45901.00	120.0
45902.00	120.0
45903.00	120.0
45904.00	120.0
45905.00	120.0
45906.00	120.0
45907.00	120.0
45908.00	120.0
45909.00	120.0
45910.00	120.0
45911.00	120.0
45912.00	120.0
45913.00	120.0
45914.00	120.0
45915.00	120.0
45916.00	120.0
45917.00	120.0
45918.00	120.0
45919.00	120.0
45920.00	120.0
45921.00	120.0
45922.00	120.0
45923.00	120.0
45924.00	120.0
45925.00	120.0
45926.00	118.8
45927.00	114.8
45928.00	110.8
45929.00	106.8
45930.00	102.7
45931.00	98.7
45932.00	94.7
45933.00	90.6
45934.00	86.6
45935.00	82.6
45936.00	78.6
45937.00	74.5
45938.00	70.5
45939.00	66.5
45940.00	62.4
45941.00	58.4
45942.00	54.4
45943.00	50.4
45944.00	46.3
45945.00	42.3
45946.00	38.3
45947.00	34.2
45948.00	30.2
45949.00	26.2
45950.00	22.2
45951.00	18.1
45952.00	14.1
45953.00	10.1
45954.00	6.0
45955.00	2.0
45956.00	0.0
46046.00	0.0
46047.00	4.7
46048.00	9.4
46049.00	14.0
46050.00	18.7
46051.00	23.4
46052.00	28.1
46053.00	32.8
46054.00	37.4
46055.00	41.8
46056.00	45.8
46057.00	49.4
46058.00	52.7
46059.00	55.8
46060.00	58.6
46061.00	61.4
46062.00	63.9
46063.00	66.4
46064.00	68.8
46065.00	71.0
46066.00	73.2
46067.00	75.3
46068.00	77.3
46069.00	79.3
46070.00	81.2
46071.00	83.0
46072.00	84.8
46073.00	86.5
46074.00	88.2
46075.00	89.9
46076.00	91.5
46077.00	93.1
46078.00	94.6
46079.00	96.1
46080.00	97.6
46081.00	99.0
46082.00	100.4
46083.00	101.8
46084.00	103.2
46085.00	104.5
46086.00	105.8
46087.00	107.1
46088.00	108.3
46089.00	109.6
46090.00	110.8
46091.00	112.0
46092.00	113.1
46093.00	114.3
46094.00	115.4
46095.00	116.5
46096.00	117.6
46097.00	118.7
46098.00	119.7
46099.00	120.0
46100.00	120.0
46101.00	120.0
46102.00	120.0
46103.00	120.0
46104.00	120.0
46105.00	120.0
46106.00	120.0
46107.00	120.0
46108.00	120.0
46109.00	120.0
46110.00	120.0
46111.00	120.0
46112.00	120.0
46113.00	120.0
46114.00	120.0
46115.00	120.0
46116.00	120.0
46117.00	120.0
46118.00	120.0
46119.00	120.0
46120.00	120.0
46121.00	120.0
46122.00	120.0
46123.00	120.0
46124.00	120.0
46125.00	120.0
46126.00	120.0
46127.00	120.0
46128.00	120.0
46129.00	120.0
46130.00	120.0
46131.00	120.0
46132.00	120.0
46133.00	120.0
46134.00	120.0
46135.00	120.0
46136.00	120.0
46137.00	120.0
46138.00	120.0
46139.00	120.0
46140.00	120.0
46141.00	120.0
46142.00	120.0
46143.00	120.0
46144.00	120.0
46145.00	120.0
46146.00	120.0
46147.00	120.0
46148.00	120.0
46149.00	120.0
46150.00	120.0
46151.00	120.0
46152.00	120.0
46153.00	120.0
46154.00	120.0
46155.00	120.0
46156.00	120.0
46157.00	120.0
46158.00	120.0
46159.00	120.0
46160.00	120.0
46161.00	120.0
46162.00	120.0
46163.00	120.0
46164.00	120.0
46165.00	120.0
46166.00	120.0
46167.00	120.0
46168.00	120.0
46169.00	120.0
46170.00	120.0
46171.00	120.0
46172.00	120.0
46173.00	120.0
46174.00	120.0
46175.00	120.0
46176.00	120.0
46177.00	120.0
46178.00	120.0
46179.00	120.0
46180.00	120.0
46181.00	120.0
46182.00	120.0
46183.00	120.0
46184.00	120.0
46185.00	120.0
46186.00	120.0
46187.00	118.8
46188.00	114.8
46189.00	110.8
46190.00	106.8
46191.00	102.7
46192.00	98.7
46193.00	94.7
46194.00	90.6
46195.00	86.6
46196.00	82.6
46197.00	78.6
46198.00	74.5
46199.00	70.5
46200.00	66.5
46201.00	62.4
46202.00	58.4
46203.00	54.4
46204.00	50.4
46205.00	46.3
46206.00	42.3
46207.00	38.3
46208.00	34.2
46209.00	30.2
46210.00	26.2
46211.00	22.2
46212.00	18.1
46213.00	14.1
46214.00	10.1
46215.00	6.0
46216.00	2.0
46217.00	0.0
46307.00	0.0
46308.00	4.7
46309.00	9.4
46310.00	14.0
46311.00	18.7
46312.00	23.4
46313.00	28.1
46314.00	32.8
46315.00	37.4
46316.00	41.8
46317.00	45.8
46318.00	49.4
46319.00	52.7
46320.00	55.8
46321.00	58.6
46322.00	61.4
46323.00	63.9
46324.00	66.4
46325.00	68.8
46326.00	71.0
46327.00	73.2
46328.00	75.3
46329.00	77.3
46330.00	79.3
46331.00	81.2
46332.00	83.0
46333.00	84.8
46334.00	86.5
46335.00	88.2
46336.00	89.9
46337.00	91.5
46338.00	93.1
46339.00	94.6
46340.00	96.1
46341.00	97.6
46342.00	99.0
46343.00	100.4
46344.00	101.8
46345.00	103.2
46346.00	104.5
46347.00	105.8
46348.00	107.1
46349.00	108.3
46350.00	109.6
46351.00	110.8
46352.00	112.0
46353.00	113.1
46354.00	114.3
46355.00	115.4
46356.00	116.5
46357.00	117.6
46358.00	118.7
46359.00	119.7
46360.00	120.0
46361.00	120.0
46362.00	120.0
46363.00	120.0
46364.00	120.0
46365.00	120.0
46366.00	120.0
46367.00	120.0
46368.00	120.0
46369.00	120.0
46370.00	120.0
46371.00	120.0
46372.00	120.0
46373.00	120.0
46374.00	120.0
46375.00	120.0
46376.00	120.0
46377.00	120.0
46378.00	120.0
46379.00	120.0
46380.00	120.0
46381.00	120.0
46382.00	120.0
46383.00	120.0
46384.00	120.0
46385.00	120.0
46386.00	120.0
46387.00	120.0
46388.00	120.0
46389.00	120.0
46390.00	120.0
46391.00	120.0
46392.00	120.0
46393.00	120.0
46394.00	120.0
46395.00	120.0
46396.00	120.0
46397.00	120.0
46398.00	120.0
46399.00	120.0
46400.00	120.0
46401.00	120.0
46402.00	120.0
46403.00	120.0
46404.00	120.0
46405.00	120.0
46406.00	120.0
46407.00	120.0
46408.00	120.0
46409.00	120.0
46410.00	120.0
46411.00	120.0
46412.00	120.0
46413.00	120.0
46414.00	120.0
46415.00	120.0
46416.00	120.0
46417.00	120.0
46418.00	120.0
46419.00	120.0
46420.00	120.0
46421.00	120.0
46422.00	120.0
46423.00	120.0
46424.00	120.0
46425.00	120.0
46426.00	120.0
46427.00	120.0
46428.00	120.0
46429.00	120.0
46430.00	120.0
46431.00	120.0
46432.00	120.0
46433.00	120.0
46434.00	120.0
46435.00	120.0
46436.00	120.0
46437.00	120.0
46438.00	120.0
46439.00	120.0
46440.00	120.0
46441.00	120.0
46442.00	120.0
46443.00	120.0
46444.00	120.0
46445.00	120.0
46446.00	120.0
46447.00	120.0
46448.00	118.8
46449.00	114.8
46450.00	110.8
46451.00	106.8
46452.00	102.7
46453.00	98.7
46454.00	94.7
46455.00	90.6
46456.00	86.6
46457.00	82.6
46458.00	78.6
46459.00	74.5
46460.00	70.5
46461.00	66.5
46462.00	62.4
46463.00	58.4
46464.00	54.4
46465.00	50.4
46466.00	46.3
46467.00	42.3
46468.00	38.3
46469.00	34.2
46470.00	30.2
46471.00	26.2
46472.00	22.2
46473.00	18.1
46474.00	14.1
46475.00	10.1
46476.00	6.0
46477.00	2.0
46478.00	0.0
46568.00	0.0
46569.00	4.7
46570.00	9.4
46571.00	14.0
46572.00	18.7
46573.00	23.4
46574.00	28.1
46575.00	32.8
46576.00	37.4
46577.00	41.8
46578.00	45.8
46579.00	49.4
46580.00	52.7
46581.00	55.8
46582.00	58.6
46583.00	61.4
46584.00	63.9
46585.00	66.4
46586.00	68.8
46587.00	71.0
46588.00	73.2
46589.00	75.3
46590.00	77.3
46591.00	79.3
46592.00	81.2
46593.00	83.0
46594.00	84.8
46595.00	86.5
46596.00	88.2
46597.00	89.9
46598.00	91.5
46599.00	93.1
46600.00	94.6
46601.00	96.1
46602.00	97.6
46603.00	99.0
46604.00	100.4
46605.00	101.8
46606.00	103.2
46607.00	104.5
46608.00	105.8
46609.00	107.1
46610.00	108.3
46611.00	109.6
46612.00	110.8
46613.00	112.0
46614.00	113.1
46615.00	114.3
46616.00	115.4
46617.00	116.5
46618.00	117.6
46619.00	118.7
46620.00	119.7
46621.00	120.0
46622.00	120.0
46623.00	120.0
46624.00	120.0
46625.00	120.0
46626.00	120.0
46627.00	120.0
46628.00	120.0
46629.00	120.0
46630.00	120.0
46631.00	120.0
46632.00	120.0
46633.00	120.0
46634.00	120.0
46635.00	120.0
46636.00	120.0
46637.00	120.0
46638.00	120.0
46639.00	120.0
46640.00	120.0
46641.00	120.0
46642.00	120.0
46643.00	120.0
46644.00	120.0
46645.00	120.0
46646.00	120.0
46647.00	120.0
46648.00	120.0
46649.00	120.0
46650.00	120.0
46651.00	120.0
46652.00	120.0
46653.00	120.0
46654.00	120.0
46655.00	120.0
46656.00	120.0
46657.00	120.0
46658.00	120.0
46659.00	120.0
46660.00	120.0
46661.00	120.0
46662.00	120.0
46663.00	120.0
46664.00	120.0
46665.00	120.0
46666.00	120.0
46667.00	120.0
46668.00	120.0
46669.00	120.0
46670.00	120.0
46671.00	120.0
46672.00	120.0
46673.00	120.0
46674.00	120.0
46675.00	120.0
46676.00	120.0
46677.00	120.0
46678.00	120.0
46679.00	120.0
46680.00	120.0
46681.00	120.0
46682.00	120.0
46683.00	120.0
46684.00	120.0
46685.00	120.0
46686.00	120.0
46687.00	120.0
46688.00	120.0
46689.00	120.0
46690.00	120.0
46691.00	120.0
46692.00	120.0
46693.00	120.0
46694.00	120.0
46695.00	120.0
46696.00	120.0
46697.00	120.0
46698.00	120.0
46699.00	120.0
46700.00	120.0
46701.00	120.0
46702.00	120.0
46703.00	120.0
46704.00	120.0
46705.00	120.0
46706.00	120.0
46707.00	120.0
46708.00	120.0
46709.00	118.8
46710.00	114.8
46711.00	110.8
46712.00	106.8
46713.00	102.7
46714.00	98.7
46715.00	94.7
46716.00	90.6
46717.00	86.6
46718.00	82.6
46719.00	78.6
46720.00	74.5
46721.00	70.5
46722.00	66.5
46723.00	62.4
46724.00	58.4
46725.00	54.4
46726.00	50.4
46727.00	46.3
46728.00	42.3
46729.00	38.3
46730.00	34.2
46731.00	30.2
46732.00	26.2
46733.00	22.2
46734.00	18.1
46735.00	14.1
46736.00	10.1
46737.00	6.0
46738.00	2.0
46739.00	0.0
46829.00	0.0
46830.00	4.7
46831.00	9.4
46832.00	14.0
46833.00	18.7
46834.00	23.4
46835.00	28.1
46836.00	32.8
46837.00	37.4
46838.00	41.8
46839.00	45.8
46840.00	49.4
46841.00	52.7
46842.00	55.8
46843.00	58.6
46844.00	61.4
46845.00	63.9
46846.00	66.4
46847.00	68.8
46848.00	71.0
46849.00	73.2
46850.00	75.3
46851.00	77.3
46852.00	79.3
46853.00	81.2
46854.00	83.0
46855.00	84.8
46856.00	86.5
46857.00	88.2
46858.00	89.9
46859.00	91.5
46860.00	93.1
46861.00	94.6
46862.00	96.1
46863.00	97.6
46864.00	99.0
46865.00	100.4
46866.00	101.8
46867.00	103.2
46868.00	104.5
46869.00	105.8
46870.00	107.1
46871.00	108.3
46872.00	109.6
46873.00	110.8
46874.00	112.0
46875.00	113.1
46876.00	114.3
46877.00	115.4
46878.00	116.5
46879.00	117.6
46880.00	118.7
46881.00	119.7
46882.00	120.0
46883.00	120.0
46884.00	120.0
46885.00	120.0
46886.00	120.0
46887.00	120.0
46888.00	120.0
46889.00	120.0
46890.00	120.0
46891.00	120.0
46892.00	120.0
46893.00	120.0
46894.00	120.0
46895.00	120.0
46896.00	120.0
46897.00	120.0
46898.00	120.0
46899.00	120.0
46900.00	120.0
46901.00	120.0
46902.00	120.0
46903.00	120.0
46904.00	120.0
46905.00	120.0
46906.00	120.0
46907.00	120.0
46908.00	120.0
46909.00	120.0
46910.00	120.0
46911.00	120.0
46912.00	120.0
46913.00	120.0
46914.00	120.0
46915.00	120.0
46916.00	120.0
46917.00	120.0
46918.00	120.0
46919.00	120.0
46920.00	120.0
46921.00	120.0
46922.00	120.0
46923.00	120.0
46924.00	120.0
46925.00	120.0
46926.00	120.0
46927.00	120.0
46928.00	120.0
46929.00	120.0
46930.00	120.0
46931.00	120.0
46932.00	120.0
46933.00	120.0
46934.00	120.0
46935.00	120.0
46936.00	120.0
46937.00	120.0
46938.00	120.0
46939.00	120.0
46940.00	120.0
46941.00	120.0
46942.00	120.0
46943.00	120.0
46944.00	120.0
46945.00	120.0
46946.00	120.0
46947.00	120.0
46948.00	120.0
46949.00	120.0
46950.00	120.0
46951.00	120.0
46952.00	120.0
46953.00	120.0
46954.00	120.0
46955.00	120.0
46956.00	120.0
46957.00	120.0
46958.00	120.0
46959.00	120.0
46960.00	120.0
46961.00	120.0
46962.00	120.0
46963.00	120.0
46964.00	120.0
46965.00	120.0
46966.00	120.0
46967.00	120.0
46968.00	120.0
46969.00	120.0
46970.00	118.8
46971.00	114.8
46972.00	110.8
46973.00	106.8
46974.00	102.7
46975.00	98.7
46976.00	94.7
46977.00	90.6
46978.00	86.6
46979.00	82.6
46980.00	78.6
46981.00	74.5
46982.00	70.5
46983.00	66.5
46984.00	62.4
46985.00	58.4
46986.00	54.4
46987.00	50.4
46988.00	46.3
46989.00	42.3
46990.00	38.3
46991.00	34.2
46992.00	30.2
46993.00	26.2
46994.00	22.2
46995.00	18.1
46996.00	14.1
46997.00	10.1
46998.00	6.0
46999.00	2.0
47000.00	0.0
47090.00	0.0
47091.00	4.7
47092.00	9.4
47093.00	14.0
47094.00	18.7
47095.00	23.4
47096.00	28.1
47097.00	32.8
47098.00	37.4
47099.00	41.8
47100.00	45.8
47101.00	49.4
47102.00	52.7
47103.00	55.8
47104.00	58.6
47105.00	61.4
47106.00	63.9
47107.00	66.4
47108.00	68.8
47109.00	71.0
47110.00	73.2
47111.00	75.3
47112.00	77.3
47113.00	79.3
47114.00	81.2
47115.00	83.0
47116.00	84.8
47117.00	86.5
47118.00	88.2
47119.00	89.9
47120.00	91.5
47121.00	93.1
47122.00	94.6
47123.00	96.1
47124.00	97.6
47125.00	99.0
47126.00	100.4
47127.00	101.8
47128.00	103.2
47129.00	104.5
47130.00	105.8
47131.00	107.1
47132.00	108.3
47133.00	109.6
47134.00	110.8
47135.00	112.0
47136.00	113.1
47137.00	114.3
47138.00	115.4
47139.00	116.5
47140.00	117.6
47141.00	118.7
47142.00	119.7
47143.00	120.0
47144.00	120.0
47145.00	120.0
47146.00	120.0
47147.00	120.0
47148.00	120.0
47149.00	120.0
47150.00	120.0
47151.00	120.0
47152.00	120.0
47153.00	120.0
47154.00	120.0
47155.00	120.0
47156.00	120.0
47157.00	120.0
47158.00	120.0
47159.00	120.0
47160.00	120.0
47161.00	120.0
47162.00	120.0
47163.00	120.0
47164.00	120.0
47165.00	120.0
47166.00	120.0
47167.00	120.0
47168.00	120.0
47169.00	120.0
47170.00	120.0
47171.00	120.0
47172.00	120.0
47173.00	120.0
47174.00	120.0
47175.00	120.0
47176.00	120.0
47177.00	120.0
47178.00	120.0
47179.00	120.0
47180.00	120.0
47181.00	120.0
47182.00	120.0
47183.00	120.0
47184.00	120.0
47185.00	120.0
47186.00	120.0
47187.00	120.0
47188.00	120.0
47189.00	120.0
47190.00	120.0
47191.00	120.0
47192.00	120.0
47193.00	120.0
47194.00	120.0
47195.00	120.0
47196.00	120.0
47197.00	120.0
47198.00	120.0
47199.00	120.0
47200.00	120.0
47201.00	120.0
47202.00	120.0
47203.00	120.0
47204.00	120.0
47205.00	120.0
47206.00	120.0
47207.00	120.0
47208.00	120.0
47209.00	120.0
47210.00	120.0
47211.00	120.0
47212.00	120.0
47213.00	120.0
47214.00	120.0
47215.00	120.0
47216.00	120.0
47217.00	120.0
47218.00	120.0
47219.00	120.0
47220.00	120.0
47221.00	120.0
47222.00	120.0
47223.00	120.0
47224.00	120.0
47225.00	120.0
47226.00	120.0
47227.00	120.0
47228.00	120.0
47229.00	120.0
47230.00	120.0
47231.00	118.8
47232.00	114.8
47233.00	110.8
47234.00	106.8
47235.00	102.7
47236.00	98.7
47237.00	94.7
47238.00	90.6
47239.00	86.6
47240.00	82.6
47241.00	78.6
47242.00	74.5
47243.00	70.5
47244.00	66.5
47245.00	62.4
47246.00	58.4
47247.00	54.4
47248.00	50.4
47249.00	46.3
47250.00	42.3
47251.00	38.3
47252.00	34.2
47253.00	30.2
47254.00	26.2
47255.00	22.2
47256.00	18.1
47257.00	14.1
47258.00	10.1
47259.00	6.0
47260.00	2.0
47261.00	0.0
47292.00	0.0
47292.00	0.0
