# Supplementary material for: OpenTrack simulation model files and output dataset for a copenhagen suburban railway
Source: Data Brief. 2019 Apr 28;25:103952. doi: 10.1016/j.dib.2019.103952 (PMC6562172; doi:10.1016/j.dib.2019.103952)
Supplement: Supplementary file 2 — Multimedia component 2 [file mmc2.zip › Data files submitted/Test Generic for TRC/output/OT_99.at]

//
// File: C:\OpenTrack\Test Generic for TRC\output/OT_99.at
//
// Produced by OpenTrack: Fri Dec 14 17:12:51 2018
// Acceleration/Time of Course: 99
// Desc.: Stopping Initial
// Train: Regio:A delayed SA ( 83 m; 123 t ) (83 m / 123 t)
// Train Speedtype: Reihe R
// Itineraries: 1: Home STA1 to end
// Scenario:  Adh. Outside: good / Adh. Tunnel: good / Delay: 5 / Global Perf.: 100.0 % / Course on Time Perf.: 100.0 % / Course Delay Perf.: 100.0 % / Step: 1.0 s / Time: 12:00:00 - 13:30:00
//
// Type    : OT_TimeXPlot
// Desc.   : OT_at
// x-Legend: [s]
// y-Legend: [m/s^2]
//
43230.00	0.000
43400.26	0.000
43401.26	1.300
43402.26	1.300
43403.26	1.300
43404.26	1.300
43405.26	1.300
43406.26	1.300
43407.26	1.300
43408.26	1.300
43409.26	1.225
43410.26	1.100
43411.26	0.999
43412.26	0.913
43413.26	0.850
43414.26	0.802
43415.26	0.755
43416.26	0.715
43417.26	0.691
43418.26	0.651
43419.26	0.634
43420.26	0.602
43421.26	0.577
43422.26	0.561
43423.26	0.544
43424.26	0.527
43425.26	0.511
43426.26	0.494
43427.26	0.485
43428.26	0.476
43429.26	0.460
43430.26	0.451
43431.26	0.442
43432.26	0.425
43433.26	0.416
43434.26	0.407
43435.26	0.398
43436.26	0.390
43437.26	0.381
43438.26	0.380
43439.26	0.371
43440.26	0.362
43441.26	0.353
43442.26	0.344
43443.26	0.343
43444.26	0.334
43445.26	0.333
43446.26	0.324
43447.26	0.316
43448.26	0.315
43449.26	0.306
43450.26	0.305
43451.26	0.296
43452.26	0.295
43453.26	0.000
43454.26	0.000
43455.26	0.000
43456.26	0.000
43457.26	0.000
43458.26	0.000
43459.26	0.000
43460.26	0.000
43461.26	0.000
43462.26	0.000
43463.26	0.000
43464.26	0.000
43465.26	0.000
43466.26	0.000
43467.26	0.000
43468.26	0.000
43469.26	0.000
43470.26	0.000
43471.26	0.000
43472.26	0.000
43473.26	0.000
43474.26	0.000
43475.26	0.000
43476.26	0.000
43477.26	0.000
43478.26	0.000
43479.26	0.000
43480.26	0.000
43481.26	0.000
43482.26	0.000
43483.26	0.000
43484.26	0.000
43485.26	0.000
43486.26	0.000
43487.26	0.000
43488.26	0.000
43489.26	0.000
43490.26	0.000
43491.26	0.000
43492.26	0.000
43493.26	0.000
43494.26	0.000
43495.26	0.000
43496.26	0.000
43497.26	0.000
43498.26	0.000
43499.26	0.000
43500.26	0.000
43501.26	0.000
43502.26	0.000
43503.26	0.000
43504.26	0.000
43505.26	0.000
43506.26	0.000
43507.26	0.000
43508.26	0.000
43509.26	0.000
43510.26	0.000
43511.26	0.000
43512.26	0.000
43513.26	0.000
43514.26	0.000
43515.26	0.000
43516.26	0.000
43517.26	0.000
43518.26	0.000
43519.26	0.000
43520.26	0.000
43521.26	0.000
43522.26	0.000
43523.26	0.000
43524.26	0.000
43525.26	0.000
43526.26	0.000
43527.26	0.000
43528.26	0.000
43529.26	0.000
43530.26	0.000
43531.26	0.000
43532.26	0.000
43533.26	0.000
43534.26	0.000
43535.26	0.000
43536.26	0.000
43537.26	0.000
43538.26	0.000
43539.26	0.000
43540.26	0.000
43541.26	0.000
43542.26	0.000
43543.26	0.000
43544.26	0.000
43545.26	0.000
43546.26	0.000
43547.26	0.000
43548.26	0.000
43549.26	0.000
43550.26	0.000
43551.26	0.000
43552.26	0.000
43553.26	0.000
43554.26	0.000
43555.26	0.000
43556.26	-1.119
43557.26	-1.119
43558.26	-1.119
43559.26	-1.119
43560.26	-1.119
43561.26	-1.119
43562.26	-1.119
43563.26	-1.119
43564.26	-1.119
43565.26	-1.119
43566.26	-1.119
43567.26	-1.119
43568.26	-1.119
43569.26	-1.119
43570.26	-1.119
43571.26	-1.119
43572.26	-1.119
43573.26	-1.119
43574.26	-1.119
43575.26	-1.119
43576.26	-1.119
43577.26	-1.119
43578.26	-1.119
43579.26	-1.119
43580.26	-1.119
43581.26	-1.119
43582.26	-1.119
43583.26	-1.119
43584.26	-1.119
43585.26	-1.119
43586.26	0.000
43616.26	0.000
43617.26	1.300
43618.26	1.300
43619.26	1.300
43620.26	1.300
43621.26	1.300
43622.26	1.300
43623.26	1.300
43624.26	1.300
43625.26	1.225
43626.26	1.100
43627.26	0.999
43628.26	0.913
43629.26	0.850
43630.26	0.802
43631.26	0.755
43632.26	0.715
43633.26	0.691
43634.26	0.651
43635.26	0.634
43636.26	0.602
43637.26	0.577
43638.26	0.561
43639.26	0.544
43640.26	0.527
43641.26	0.511
43642.26	0.494
43643.26	0.485
43644.26	0.476
43645.26	0.460
43646.26	0.451
43647.26	0.442
43648.26	0.425
43649.26	0.416
43650.26	0.407
43651.26	0.398
43652.26	0.390
43653.26	0.381
43654.26	0.380
43655.26	0.371
43656.26	0.362
43657.26	0.353
43658.26	0.344
43659.26	0.343
43660.26	0.334
43661.26	0.333
43662.26	0.324
43663.26	0.316
43664.26	0.315
43665.26	0.306
43666.26	0.305
43667.26	0.296
43668.26	0.295
43669.26	0.000
43670.26	0.000
43671.26	0.000
43672.26	0.000
43673.26	0.000
43674.26	0.000
43675.26	0.000
43676.26	0.000
43677.26	0.000
43678.26	0.000
43679.26	0.000
43680.26	0.000
43681.26	0.000
43682.26	0.000
43683.26	0.000
43684.26	0.000
43685.26	0.000
43686.26	0.000
43687.26	0.000
43688.26	0.000
43689.26	0.000
43690.26	0.000
43691.26	0.000
43692.26	0.000
43693.26	0.000
43694.26	0.000
43695.26	0.000
43696.26	0.000
43697.26	0.000
43698.26	0.000
43699.26	0.000
43700.26	0.000
43701.26	0.000
43702.26	0.000
43703.26	0.000
43704.26	0.000
43705.26	0.000
43706.26	0.000
43707.26	0.000
43708.26	0.000
43709.26	0.000
43710.26	0.000
43711.26	0.000
43712.26	0.000
43713.26	0.000
43714.26	0.000
43715.26	0.000
43716.26	0.000
43717.26	0.000
43718.26	0.000
43719.26	0.000
43720.26	0.000
43721.26	0.000
43722.26	0.000
43723.26	0.000
43724.26	0.000
43725.26	0.000
43726.26	0.000
43727.26	0.000
43728.26	0.000
43729.26	0.000
43730.26	0.000
43731.26	0.000
43732.26	0.000
43733.26	0.000
43734.26	0.000
43735.26	0.000
43736.26	0.000
43737.26	0.000
43738.26	0.000
43739.26	0.000
43740.26	0.000
43741.26	0.000
43742.26	0.000
43743.26	0.000
43744.26	0.000
43745.26	0.000
43746.26	0.000
43747.26	0.000
43748.26	0.000
43749.26	0.000
43750.26	0.000
43751.26	0.000
43752.26	0.000
43753.26	0.000
43754.26	0.000
43755.26	0.000
43756.26	0.000
43757.26	-1.119
43758.26	-1.119
43759.26	-1.119
43760.26	-1.119
43761.26	-1.119
43762.26	-1.119
43763.26	-1.119
43764.26	-1.119
43765.26	-1.119
43766.26	-1.119
43767.26	-1.119
43768.26	-1.119
43769.26	-1.119
43770.26	-1.119
43771.26	-1.119
43772.26	-1.119
43773.26	-1.119
43774.26	-1.119
43775.26	-1.119
43776.26	-1.119
43777.26	-1.119
43778.26	-1.119
43779.26	-1.119
43780.26	-1.119
43781.26	-1.119
43782.26	-1.119
43783.26	-1.119
43784.26	-1.119
43785.26	-1.119
43786.26	-1.119
43787.26	0.000
43817.26	0.000
43818.26	1.300
43819.26	1.300
43820.26	1.300
43821.26	1.300
43822.26	1.300
43823.26	1.300
43824.26	1.300
43825.26	1.300
43826.26	1.225
43827.26	1.100
43828.26	0.999
43829.26	0.913
43830.26	0.850
43831.26	0.802
43832.26	0.755
43833.26	0.715
43834.26	0.691
43835.26	0.651
43836.26	0.634
43837.26	0.602
43838.26	0.577
43839.26	0.561
43840.26	0.544
43841.26	0.527
43842.26	0.511
43843.26	0.494
43844.26	0.485
43845.26	0.476
43846.26	0.460
43847.26	0.451
43848.26	0.442
43849.26	0.425
43850.26	0.416
43851.26	0.407
43852.26	0.398
43853.26	0.390
43854.26	0.381
43855.26	0.380
43856.26	0.371
43857.26	0.362
43858.26	0.353
43859.26	0.344
43860.26	0.343
43861.26	0.334
43862.26	0.333
43863.26	0.324
43864.26	0.316
43865.26	0.315
43866.26	0.306
43867.26	0.305
43868.26	0.296
43869.26	0.295
43870.26	0.000
43871.26	0.000
43872.26	0.000
43873.26	0.000
43874.26	0.000
43875.26	0.000
43876.26	0.000
43877.26	0.000
43878.26	0.000
43879.26	0.000
43880.26	0.000
43881.26	0.000
43882.26	0.000
43883.26	0.000
43884.26	0.000
43885.26	0.000
43886.26	0.000
43887.26	0.000
43888.26	0.000
43889.26	0.000
43890.26	0.000
43891.26	0.000
43892.26	0.000
43893.26	0.000
43894.26	0.000
43895.26	0.000
43896.26	0.000
43897.26	0.000
43898.26	0.000
43899.26	0.000
43900.26	0.000
43901.26	0.000
43902.26	0.000
43903.26	0.000
43904.26	0.000
43905.26	0.000
43906.26	0.000
43907.26	0.000
43908.26	0.000
43909.26	0.000
43910.26	0.000
43911.26	0.000
43912.26	0.000
43913.26	0.000
43914.26	0.000
43915.26	0.000
43916.26	0.000
43917.26	0.000
43918.26	0.000
43919.26	0.000
43920.26	0.000
43921.26	0.000
43922.26	0.000
43923.26	0.000
43924.26	0.000
43925.26	0.000
43926.26	0.000
43927.26	0.000
43928.26	0.000
43929.26	0.000
43930.26	0.000
43931.26	0.000
43932.26	0.000
43933.26	0.000
43934.26	0.000
43935.26	0.000
43936.26	0.000
43937.26	0.000
43938.26	0.000
43939.26	0.000
43940.26	0.000
43941.26	0.000
43942.26	0.000
43943.26	0.000
43944.26	0.000
43945.26	0.000
43946.26	0.000
43947.26	0.000
43948.26	0.000
43949.26	0.000
43950.26	0.000
43951.26	0.000
43952.26	0.000
43953.26	0.000
43954.26	0.000
43955.26	0.000
43956.26	0.000
43957.26	0.000
43958.26	-1.119
43959.26	-1.119
43960.26	-1.119
43961.26	-1.119
43962.26	-1.119
43963.26	-1.119
43964.26	-1.119
43965.26	-1.119
43966.26	-1.119
43967.26	-1.119
43968.26	-1.119
43969.26	-1.119
43970.26	-1.119
43971.26	-1.119
43972.26	-1.119
43973.26	-1.119
43974.26	-1.119
43975.26	-1.119
43976.26	-1.119
43977.26	-1.119
43978.26	-1.119
43979.26	-1.119
43980.26	-1.119
43981.26	-1.119
43982.26	-1.119
43983.26	-1.119
43984.26	-1.119
43985.26	-1.119
43986.26	-1.119
43987.26	-1.119
43988.26	0.000
44058.00	0.000
44059.00	1.300
44060.00	1.300
44061.00	1.300
44062.00	1.300
44063.00	1.300
44064.00	1.300
44065.00	1.300
44066.00	1.300
44067.00	1.225
44068.00	1.100
44069.00	0.999
44070.00	0.913
44071.00	0.850
44072.00	0.802
44073.00	0.755
44074.00	0.715
44075.00	0.691
44076.00	0.651
44077.00	0.634
44078.00	0.602
44079.00	0.577
44080.00	0.561
44081.00	0.544
44082.00	0.527
44083.00	0.511
44084.00	0.494
44085.00	0.485
44086.00	0.476
44087.00	0.460
44088.00	0.451
44089.00	0.442
44090.00	0.425
44091.00	0.416
44092.00	0.407
44093.00	0.398
44094.00	0.390
44095.00	0.381
44096.00	0.380
44097.00	0.371
44098.00	0.362
44099.00	0.353
44100.00	0.344
44101.00	0.343
44102.00	0.334
44103.00	0.333
44104.00	0.324
44105.00	0.316
44106.00	0.315
44107.00	0.306
44108.00	0.305
44109.00	0.296
44110.00	0.295
44111.00	0.000
44112.00	0.000
44113.00	0.000
44114.00	0.000
44115.00	0.000
44116.00	0.000
44117.00	0.000
44118.00	0.000
44119.00	0.000
44120.00	0.000
44121.00	0.000
44122.00	0.000
44123.00	0.000
44124.00	0.000
44125.00	0.000
44126.00	0.000
44127.00	0.000
44128.00	0.000
44129.00	0.000
44130.00	0.000
44131.00	0.000
44132.00	0.000
44133.00	0.000
44134.00	0.000
44135.00	0.000
44136.00	0.000
44137.00	0.000
44138.00	0.000
44139.00	0.000
44140.00	0.000
44141.00	0.000
44142.00	0.000
44143.00	0.000
44144.00	0.000
44145.00	0.000
44146.00	0.000
44147.00	0.000
44148.00	0.000
44149.00	0.000
44150.00	0.000
44151.00	0.000
44152.00	0.000
44153.00	0.000
44154.00	0.000
44155.00	0.000
44156.00	0.000
44157.00	0.000
44158.00	0.000
44159.00	0.000
44160.00	0.000
44161.00	0.000
44162.00	0.000
44163.00	0.000
44164.00	0.000
44165.00	0.000
44166.00	0.000
44167.00	0.000
44168.00	0.000
44169.00	0.000
44170.00	0.000
44171.00	0.000
44172.00	0.000
44173.00	0.000
44174.00	0.000
44175.00	0.000
44176.00	0.000
44177.00	0.000
44178.00	0.000
44179.00	0.000
44180.00	0.000
44181.00	0.000
44182.00	0.000
44183.00	0.000
44184.00	0.000
44185.00	0.000
44186.00	0.000
44187.00	0.000
44188.00	0.000
44189.00	0.000
44190.00	0.000
44191.00	0.000
44192.00	0.000
44193.00	0.000
44194.00	0.000
44195.00	0.000
44196.00	0.000
44197.00	0.000
44198.00	0.000
44199.00	-1.119
44200.00	-1.119
44201.00	-1.119
44202.00	-1.119
44203.00	-1.119
44204.00	-1.119
44205.00	-1.119
44206.00	-1.119
44207.00	-1.119
44208.00	-1.119
44209.00	-1.119
44210.00	-1.119
44211.00	-1.119
44212.00	-1.119
44213.00	-1.119
44214.00	-1.119
44215.00	-1.119
44216.00	-1.119
44217.00	-1.119
44218.00	-1.119
44219.00	-1.119
44220.00	-1.119
44221.00	-1.119
44222.00	-1.119
44223.00	-1.119
44224.00	-1.119
44225.00	-1.119
44226.00	-1.119
44227.00	-1.119
44228.00	-1.119
44229.00	0.000
44319.00	0.000
44320.00	1.300
44321.00	1.300
44322.00	1.300
44323.00	1.300
44324.00	1.300
44325.00	1.300
44326.00	1.300
44327.00	1.300
44328.00	1.225
44329.00	1.100
44330.00	0.999
44331.00	0.913
44332.00	0.850
44333.00	0.802
44334.00	0.755
44335.00	0.715
44336.00	0.691
44337.00	0.651
44338.00	0.634
44339.00	0.602
44340.00	0.577
44341.00	0.561
44342.00	0.544
44343.00	0.527
44344.00	0.511
44345.00	0.494
44346.00	0.485
44347.00	0.476
44348.00	0.460
44349.00	0.451
44350.00	0.442
44351.00	0.425
44352.00	0.416
44353.00	0.407
44354.00	0.398
44355.00	0.390
44356.00	0.381
44357.00	0.380
44358.00	0.371
44359.00	0.362
44360.00	0.353
44361.00	0.344
44362.00	0.343
44363.00	0.334
44364.00	0.333
44365.00	0.324
44366.00	0.316
44367.00	0.315
44368.00	0.306
44369.00	0.305
44370.00	0.296
44371.00	0.295
44372.00	0.000
44373.00	0.000
44374.00	0.000
44375.00	0.000
44376.00	0.000
44377.00	0.000
44378.00	0.000
44379.00	0.000
44380.00	0.000
44381.00	0.000
44382.00	0.000
44383.00	0.000
44384.00	0.000
44385.00	0.000
44386.00	0.000
44387.00	0.000
44388.00	0.000
44389.00	0.000
44390.00	0.000
44391.00	0.000
44392.00	0.000
44393.00	0.000
44394.00	0.000
44395.00	0.000
44396.00	0.000
44397.00	0.000
44398.00	0.000
44399.00	0.000
44400.00	0.000
44401.00	0.000
44402.00	0.000
44403.00	0.000
44404.00	0.000
44405.00	0.000
44406.00	0.000
44407.00	0.000
44408.00	0.000
44409.00	0.000
44410.00	0.000
44411.00	0.000
44412.00	0.000
44413.00	0.000
44414.00	0.000
44415.00	0.000
44416.00	0.000
44417.00	0.000
44418.00	0.000
44419.00	0.000
44420.00	0.000
44421.00	0.000
44422.00	0.000
44423.00	0.000
44424.00	0.000
44425.00	0.000
44426.00	0.000
44427.00	0.000
44428.00	0.000
44429.00	0.000
44430.00	0.000
44431.00	0.000
44432.00	0.000
44433.00	0.000
44434.00	0.000
44435.00	0.000
44436.00	0.000
44437.00	0.000
44438.00	0.000
44439.00	0.000
44440.00	0.000
44441.00	0.000
44442.00	0.000
44443.00	0.000
44444.00	0.000
44445.00	0.000
44446.00	0.000
44447.00	0.000
44448.00	0.000
44449.00	0.000
44450.00	0.000
44451.00	0.000
44452.00	0.000
44453.00	0.000
44454.00	0.000
44455.00	0.000
44456.00	0.000
44457.00	0.000
44458.00	0.000
44459.00	0.000
44460.00	-1.119
44461.00	-1.119
44462.00	-1.119
44463.00	-1.119
44464.00	-1.119
44465.00	-1.119
44466.00	-1.119
44467.00	-1.119
44468.00	-1.119
44469.00	-1.119
44470.00	-1.119
44471.00	-1.119
44472.00	-1.119
44473.00	-1.119
44474.00	-1.119
44475.00	-1.119
44476.00	-1.119
44477.00	-1.119
44478.00	-1.119
44479.00	-1.119
44480.00	-1.119
44481.00	-1.119
44482.00	-1.119
44483.00	-1.119
44484.00	-1.119
44485.00	-1.119
44486.00	-1.119
44487.00	-1.119
44488.00	-1.119
44489.00	-1.119
44490.00	0.000
44580.00	0.000
44581.00	1.300
44582.00	1.300
44583.00	1.300
44584.00	1.300
44585.00	1.300
44586.00	1.300
44587.00	1.300
44588.00	1.300
44589.00	1.225
44590.00	1.100
44591.00	0.999
44592.00	0.913
44593.00	0.850
44594.00	0.802
44595.00	0.755
44596.00	0.715
44597.00	0.691
44598.00	0.651
44599.00	0.634
44600.00	0.602
44601.00	0.577
44602.00	0.561
44603.00	0.544
44604.00	0.527
44605.00	0.511
44606.00	0.494
44607.00	0.485
44608.00	0.476
44609.00	0.460
44610.00	0.451
44611.00	0.442
44612.00	0.425
44613.00	0.416
44614.00	0.407
44615.00	0.398
44616.00	0.390
44617.00	0.381
44618.00	0.380
44619.00	0.371
44620.00	0.362
44621.00	0.353
44622.00	0.344
44623.00	0.343
44624.00	0.334
44625.00	0.333
44626.00	0.324
44627.00	0.316
44628.00	0.315
44629.00	0.306
44630.00	0.305
44631.00	0.296
44632.00	0.295
44633.00	0.000
44634.00	0.000
44635.00	0.000
44636.00	0.000
44637.00	0.000
44638.00	0.000
44639.00	0.000
44640.00	0.000
44641.00	0.000
44642.00	0.000
44643.00	0.000
44644.00	0.000
44645.00	0.000
44646.00	0.000
44647.00	0.000
44648.00	0.000
44649.00	0.000
44650.00	0.000
44651.00	0.000
44652.00	0.000
44653.00	0.000
44654.00	0.000
44655.00	0.000
44656.00	0.000
44657.00	0.000
44658.00	0.000
44659.00	0.000
44660.00	0.000
44661.00	0.000
44662.00	0.000
44663.00	0.000
44664.00	0.000
44665.00	0.000
44666.00	0.000
44667.00	0.000
44668.00	0.000
44669.00	0.000
44670.00	0.000
44671.00	0.000
44672.00	0.000
44673.00	0.000
44674.00	0.000
44675.00	0.000
44676.00	0.000
44677.00	0.000
44678.00	0.000
44679.00	0.000
44680.00	0.000
44681.00	0.000
44682.00	0.000
44683.00	0.000
44684.00	0.000
44685.00	0.000
44686.00	0.000
44687.00	0.000
44688.00	0.000
44689.00	0.000
44690.00	0.000
44691.00	0.000
44692.00	0.000
44693.00	0.000
44694.00	0.000
44695.00	0.000
44696.00	0.000
44697.00	0.000
44698.00	0.000
44699.00	0.000
44700.00	0.000
44701.00	0.000
44702.00	0.000
44703.00	0.000
44704.00	0.000
44705.00	0.000
44706.00	0.000
44707.00	0.000
44708.00	0.000
44709.00	0.000
44710.00	0.000
44711.00	0.000
44712.00	0.000
44713.00	0.000
44714.00	0.000
44715.00	0.000
44716.00	0.000
44717.00	0.000
44718.00	0.000
44719.00	0.000
44720.00	0.000
44721.00	-1.119
44722.00	-1.119
44723.00	-1.119
44724.00	-1.119
44725.00	-1.119
44726.00	-1.119
44727.00	-1.119
44728.00	-1.119
44729.00	-1.119
44730.00	-1.119
44731.00	-1.119
44732.00	-1.119
44733.00	-1.119
44734.00	-1.119
44735.00	-1.119
44736.00	-1.119
44737.00	-1.119
44738.00	-1.119
44739.00	-1.119
44740.00	-1.119
44741.00	-1.119
44742.00	-1.119
44743.00	-1.119
44744.00	-1.119
44745.00	-1.119
44746.00	-1.119
44747.00	-1.119
44748.00	-1.119
44749.00	-1.119
44750.00	-1.119
44751.00	0.000
44841.00	0.000
44842.00	1.300
44843.00	1.300
44844.00	1.300
44845.00	1.300
44846.00	1.300
44847.00	1.300
44848.00	1.300
44849.00	1.300
44850.00	1.225
44851.00	1.100
44852.00	0.999
44853.00	0.913
44854.00	0.850
44855.00	0.802
44856.00	0.755
44857.00	0.715
44858.00	0.691
44859.00	0.651
44860.00	0.634
44861.00	0.602
44862.00	0.577
44863.00	0.561
44864.00	0.544
44865.00	0.527
44866.00	0.511
44867.00	0.494
44868.00	0.485
44869.00	0.476
44870.00	0.460
44871.00	0.451
44872.00	0.442
44873.00	0.425
44874.00	0.416
44875.00	0.407
44876.00	0.398
44877.00	0.390
44878.00	0.381
44879.00	0.380
44880.00	0.371
44881.00	0.362
44882.00	0.353
44883.00	0.344
44884.00	0.343
44885.00	0.334
44886.00	0.333
44887.00	0.324
44888.00	0.316
44889.00	0.315
44890.00	0.306
44891.00	0.305
44892.00	0.296
44893.00	0.295
44894.00	0.000
44895.00	0.000
44896.00	0.000
44897.00	0.000
44898.00	0.000
44899.00	0.000
44900.00	0.000
44901.00	0.000
44902.00	0.000
44903.00	0.000
44904.00	0.000
44905.00	0.000
44906.00	0.000
44907.00	0.000
44908.00	0.000
44909.00	0.000
44910.00	0.000
44911.00	0.000
44912.00	0.000
44913.00	0.000
44914.00	0.000
44915.00	0.000
44916.00	0.000
44917.00	0.000
44918.00	0.000
44919.00	0.000
44920.00	0.000
44921.00	0.000
44922.00	0.000
44923.00	0.000
44924.00	0.000
44925.00	0.000
44926.00	0.000
44927.00	0.000
44928.00	0.000
44929.00	0.000
44930.00	0.000
44931.00	0.000
44932.00	0.000
44933.00	0.000
44934.00	0.000
44935.00	0.000
44936.00	0.000
44937.00	0.000
44938.00	0.000
44939.00	0.000
44940.00	0.000
44941.00	0.000
44942.00	0.000
44943.00	0.000
44944.00	0.000
44945.00	0.000
44946.00	0.000
44947.00	0.000
44948.00	0.000
44949.00	0.000
44950.00	0.000
44951.00	0.000
44952.00	0.000
44953.00	0.000
44954.00	0.000
44955.00	0.000
44956.00	0.000
44957.00	0.000
44958.00	0.000
44959.00	0.000
44960.00	0.000
44961.00	0.000
44962.00	0.000
44963.00	0.000
44964.00	0.000
44965.00	0.000
44966.00	0.000
44967.00	0.000
44968.00	0.000
44969.00	0.000
44970.00	0.000
44971.00	0.000
44972.00	0.000
44973.00	0.000
44974.00	0.000
44975.00	0.000
44976.00	0.000
44977.00	0.000
44978.00	0.000
44979.00	0.000
44980.00	0.000
44981.00	0.000
44982.00	-1.119
44983.00	-1.119
44984.00	-1.119
44985.00	-1.119
44986.00	-1.119
44987.00	-1.119
44988.00	-1.119
44989.00	-1.119
44990.00	-1.119
44991.00	-1.119
44992.00	-1.119
44993.00	-1.119
44994.00	-1.119
44995.00	-1.119
44996.00	-1.119
44997.00	-1.119
44998.00	-1.119
44999.00	-1.119
45000.00	-1.119
45001.00	-1.119
45002.00	-1.119
45003.00	-1.119
45004.00	-1.119
45005.00	-1.119
45006.00	-1.119
45007.00	-1.119
45008.00	-1.119
45009.00	-1.119
45010.00	-1.119
45011.00	-1.119
45012.00	0.000
45102.00	0.000
45103.00	1.300
45104.00	1.300
45105.00	1.300
45106.00	1.300
45107.00	1.300
45108.00	1.300
45109.00	1.300
45110.00	1.300
45111.00	1.225
45112.00	1.100
45113.00	0.999
45114.00	0.913
45115.00	0.850
45116.00	0.802
45117.00	0.755
45118.00	0.715
45119.00	0.691
45120.00	0.651
45121.00	0.634
45122.00	0.602
45123.00	0.577
45124.00	0.561
45125.00	0.544
45126.00	0.527
45127.00	0.511
45128.00	0.494
45129.00	0.485
45130.00	0.476
45131.00	0.460
45132.00	0.451
45133.00	0.442
45134.00	0.425
45135.00	0.416
45136.00	0.407
45137.00	0.398
45138.00	0.390
45139.00	0.381
45140.00	0.380
45141.00	0.371
45142.00	0.362
45143.00	0.353
45144.00	0.344
45145.00	0.343
45146.00	0.334
45147.00	0.333
45148.00	0.324
45149.00	0.316
45150.00	0.315
45151.00	0.306
45152.00	0.305
45153.00	0.296
45154.00	0.295
45155.00	0.000
45156.00	0.000
45157.00	0.000
45158.00	0.000
45159.00	0.000
45160.00	0.000
45161.00	0.000
45162.00	0.000
45163.00	0.000
45164.00	0.000
45165.00	0.000
45166.00	0.000
45167.00	0.000
45168.00	0.000
45169.00	0.000
45170.00	0.000
45171.00	0.000
45172.00	0.000
45173.00	0.000
45174.00	0.000
45175.00	0.000
45176.00	0.000
45177.00	0.000
45178.00	0.000
45179.00	0.000
45180.00	0.000
45181.00	0.000
45182.00	0.000
45183.00	0.000
45184.00	0.000
45185.00	0.000
45186.00	0.000
45187.00	0.000
45188.00	0.000
45189.00	0.000
45190.00	0.000
45191.00	0.000
45192.00	0.000
45193.00	0.000
45194.00	0.000
45195.00	0.000
45196.00	0.000
45197.00	0.000
45198.00	0.000
45199.00	0.000
45200.00	0.000
45201.00	0.000
45202.00	0.000
45203.00	0.000
45204.00	0.000
45205.00	0.000
45206.00	0.000
45207.00	0.000
45208.00	0.000
45209.00	0.000
45210.00	0.000
45211.00	0.000
45212.00	0.000
45213.00	0.000
45214.00	0.000
45215.00	0.000
45216.00	0.000
45217.00	0.000
45218.00	0.000
45219.00	0.000
45220.00	0.000
45221.00	0.000
45222.00	0.000
45223.00	0.000
45224.00	0.000
45225.00	0.000
45226.00	0.000
45227.00	0.000
45228.00	0.000
45229.00	0.000
45230.00	0.000
45231.00	0.000
45232.00	0.000
45233.00	0.000
45234.00	0.000
45235.00	0.000
45236.00	0.000
45237.00	0.000
45238.00	0.000
45239.00	0.000
45240.00	0.000
45241.00	0.000
45242.00	0.000
45243.00	-1.119
45244.00	-1.119
45245.00	-1.119
45246.00	-1.119
45247.00	-1.119
45248.00	-1.119
45249.00	-1.119
45250.00	-1.119
45251.00	-1.119
45252.00	-1.119
45253.00	-1.119
45254.00	-1.119
45255.00	-1.119
45256.00	-1.119
45257.00	-1.119
45258.00	-1.119
45259.00	-1.119
45260.00	-1.119
45261.00	-1.119
45262.00	-1.119
45263.00	-1.119
45264.00	-1.119
45265.00	-1.119
45266.00	-1.119
45267.00	-1.119
45268.00	-1.119
45269.00	-1.119
45270.00	-1.119
45271.00	-1.119
45272.00	-1.119
45273.00	0.000
45363.00	0.000
45364.00	1.300
45365.00	1.300
45366.00	1.300
45367.00	1.300
45368.00	1.300
45369.00	1.300
45370.00	1.300
45371.00	1.300
45372.00	1.225
45373.00	1.100
45374.00	0.999
45375.00	0.913
45376.00	0.850
45377.00	0.802
45378.00	0.755
45379.00	0.715
45380.00	0.691
45381.00	0.651
45382.00	0.634
45383.00	0.602
45384.00	0.577
45385.00	0.561
45386.00	0.544
45387.00	0.527
45388.00	0.511
45389.00	0.494
45390.00	0.485
45391.00	0.476
45392.00	0.460
45393.00	0.451
45394.00	0.442
45395.00	0.425
45396.00	0.416
45397.00	0.407
45398.00	0.398
45399.00	0.390
45400.00	0.381
45401.00	0.380
45402.00	0.371
45403.00	0.362
45404.00	0.353
45405.00	0.344
45406.00	0.343
45407.00	0.334
45408.00	0.333
45409.00	0.324
45410.00	0.316
45411.00	0.315
45412.00	0.306
45413.00	0.305
45414.00	0.296
45415.00	0.295
45416.00	0.000
45417.00	0.000
45418.00	0.000
45419.00	0.000
45420.00	0.000
45421.00	0.000
45422.00	0.000
45423.00	0.000
45424.00	0.000
45425.00	0.000
45426.00	0.000
45427.00	0.000
45428.00	0.000
45429.00	0.000
45430.00	0.000
45431.00	0.000
45432.00	0.000
45433.00	0.000
45434.00	0.000
45435.00	0.000
45436.00	0.000
45437.00	0.000
45438.00	0.000
45439.00	0.000
45440.00	0.000
45441.00	0.000
45442.00	0.000
45443.00	0.000
45444.00	0.000
45445.00	0.000
45446.00	0.000
45447.00	0.000
45448.00	0.000
45449.00	0.000
45450.00	0.000
45451.00	0.000
45452.00	0.000
45453.00	0.000
45454.00	0.000
45455.00	0.000
45456.00	0.000
45457.00	0.000
45458.00	0.000
45459.00	0.000
45460.00	0.000
45461.00	0.000
45462.00	0.000
45463.00	0.000
45464.00	0.000
45465.00	0.000
45466.00	0.000
45467.00	0.000
45468.00	0.000
45469.00	0.000
45470.00	0.000
45471.00	0.000
45472.00	0.000
45473.00	0.000
45474.00	0.000
45475.00	0.000
45476.00	0.000
45477.00	0.000
45478.00	0.000
45479.00	0.000
45480.00	0.000
45481.00	0.000
45482.00	0.000
45483.00	0.000
45484.00	0.000
45485.00	0.000
45486.00	0.000
45487.00	0.000
45488.00	0.000
45489.00	0.000
45490.00	0.000
45491.00	0.000
45492.00	0.000
45493.00	0.000
45494.00	0.000
45495.00	0.000
45496.00	0.000
45497.00	0.000
45498.00	0.000
45499.00	0.000
45500.00	0.000
45501.00	0.000
45502.00	0.000
45503.00	0.000
45504.00	-1.119
45505.00	-1.119
45506.00	-1.119
45507.00	-1.119
45508.00	-1.119
45509.00	-1.119
45510.00	-1.119
45511.00	-1.119
45512.00	-1.119
45513.00	-1.119
45514.00	-1.119
45515.00	-1.119
45516.00	-1.119
45517.00	-1.119
45518.00	-1.119
45519.00	-1.119
45520.00	-1.119
45521.00	-1.119
45522.00	-1.119
45523.00	-1.119
45524.00	-1.119
45525.00	-1.119
45526.00	-1.119
45527.00	-1.119
45528.00	-1.119
45529.00	-1.119
45530.00	-1.119
45531.00	-1.119
45532.00	-1.119
45533.00	-1.119
45534.00	0.000
45565.00	0.000
45565.00	0.000
