# Supplementary material for: OpenTrack simulation model files and output dataset for a copenhagen suburban railway
Source: Data Brief. 2019 Apr 28;25:103952. doi: 10.1016/j.dib.2019.103952 (PMC6562172; doi:10.1016/j.dib.2019.103952)
Supplement: Supplementary file 2 — Multimedia component 2 [file mmc2.zip › Data files submitted/Test Generic for TRC/output/OT_99.st1]

//
// File: C:\OpenTrack\Test Generic for TRC\output/OT_99.st1
//
// Produced by OpenTrack: Fri Dec 14 17:12:51 2018
// Distance/Time of Course: 99
// Desc.: Stopping Initial
// Train: Regio:A delayed SA ( 83 m; 123 t ) (83 m / 123 t)
// Train Speedtype: Reihe R
// Itineraries: 1: Home STA1 to end
// Scenario:  Adh. Outside: good / Adh. Tunnel: good / Delay: 5 / Global Perf.: 100.0 % / Course on Time Perf.: 100.0 % / Course Delay Perf.: 100.0 % / Step: 1.0 s / Time: 12:00:00 - 13:30:00
//
// Type    : OT_TimeXPlot
// Desc.   : OT_st1
// x-Legend: [s]
// y-Legend: [km]
//
43230.00	0.0000
43400.26	0.0000
43401.26	0.0007
43402.26	0.0026
43403.26	0.0058
43404.26	0.0104
43405.26	0.0162
43406.26	0.0234
43407.26	0.0318
43408.26	0.0416
43409.26	0.0526
43410.26	0.0648
43411.26	0.0780
43412.26	0.0922
43413.26	0.1073
43414.26	0.1231
43415.26	0.1398
43416.26	0.1572
43417.26	0.1753
43418.26	0.1941
43419.26	0.2135
43420.26	0.2335
43421.26	0.2542
43422.26	0.2754
43423.26	0.2971
43424.26	0.3194
43425.26	0.3422
43426.26	0.3655
43427.26	0.3893
43428.26	0.4136
43429.26	0.4383
43430.26	0.4635
43431.26	0.4892
43432.26	0.5152
43433.26	0.5417
43434.26	0.5686
43435.26	0.5960
43436.26	0.6237
43437.26	0.6518
43438.26	0.6802
43439.26	0.7091
43440.26	0.7383
43441.26	0.7679
43442.26	0.7978
43443.26	0.8280
43444.26	0.8586
43445.26	0.8896
43446.26	0.9208
43447.26	0.9524
43448.26	0.9843
43449.26	1.0165
43450.26	1.0490
43451.26	1.0819
43452.26	1.1150
43453.26	1.1483
43454.26	1.1816
43455.26	1.2150
43456.26	1.2483
43457.26	1.2816
43458.26	1.3150
43459.26	1.3483
43460.26	1.3816
43461.26	1.4150
43462.26	1.4483
43463.26	1.4816
43464.26	1.5150
43465.26	1.5483
43466.26	1.5816
43467.26	1.6150
43468.26	1.6483
43469.26	1.6816
43470.26	1.7150
43471.26	1.7483
43472.26	1.7816
43473.26	1.8150
43474.26	1.8483
43475.26	1.8816
43476.26	1.9150
43477.26	1.9483
43478.26	1.9816
43479.26	2.0150
43480.26	2.0483
43481.26	2.0816
43482.26	2.1150
43483.26	2.1483
43484.26	2.1816
43485.26	2.2150
43486.26	2.2483
43487.26	2.2816
43488.26	2.3150
43489.26	2.3483
43490.26	2.3816
43491.26	2.4150
43492.26	2.4483
43493.26	2.4816
43494.26	2.5150
43495.26	2.5483
43496.26	2.5816
43497.26	2.6150
43498.26	2.6483
43499.26	2.6816
43500.26	2.7150
43501.26	2.7483
43502.26	2.7816
43503.26	2.8150
43504.26	2.8483
43505.26	2.8816
43506.26	2.9150
43507.26	2.9483
43508.26	2.9816
43509.26	3.0150
43510.26	3.0483
43511.26	3.0816
43512.26	3.1150
43513.26	3.1483
43514.26	3.1816
43515.26	3.2150
43516.26	3.2483
43517.26	3.2816
43518.26	3.3150
43519.26	3.3483
43520.26	3.3816
43521.26	3.4150
43522.26	3.4483
43523.26	3.4816
43524.26	3.5150
43525.26	3.5483
43526.26	3.5816
43527.26	3.6150
43528.26	3.6483
43529.26	3.6816
43530.26	3.7150
43531.26	3.7483
43532.26	3.7816
43533.26	3.8150
43534.26	3.8483
43535.26	3.8816
43536.26	3.9150
43537.26	3.9483
43538.26	3.9816
43539.26	4.0150
43540.26	4.0483
43541.26	4.0816
43542.26	4.1150
43543.26	4.1483
43544.26	4.1816
43545.26	4.2150
43546.26	4.2483
43547.26	4.2816
43548.26	4.3150
43549.26	4.3483
43550.26	4.3816
43551.26	4.4150
43552.26	4.4483
43553.26	4.4816
43554.26	4.5150
43555.26	4.5294
43556.26	4.5630
43557.26	4.5954
43558.26	4.6267
43559.26	4.6570
43560.26	4.6860
43561.26	4.7140
43562.26	4.7409
43563.26	4.7666
43564.26	4.7912
43565.26	4.8147
43566.26	4.8371
43567.26	4.8584
43568.26	4.8785
43569.26	4.8975
43570.26	4.9154
43571.26	4.9322
43572.26	4.9479
43573.26	4.9624
43574.26	4.9759
43575.26	4.9882
43576.26	4.9994
43577.26	5.0094
43578.26	5.0184
43579.26	5.0262
43580.26	5.0329
43581.26	5.0385
43582.26	5.0430
43583.26	5.0464
43584.26	5.0486
43585.26	5.0497
43586.26	5.0500
43616.26	5.0500
43617.26	5.0506
43618.26	5.0526
43619.26	5.0558
43620.26	5.0604
43621.26	5.0662
43622.26	5.0734
43623.26	5.0818
43624.26	5.0916
43625.26	5.1026
43626.26	5.1148
43627.26	5.1280
43628.26	5.1422
43629.26	5.1573
43630.26	5.1731
43631.26	5.1898
43632.26	5.2072
43633.26	5.2253
43634.26	5.2441
43635.26	5.2635
43636.26	5.2835
43637.26	5.3042
43638.26	5.3254
43639.26	5.3471
43640.26	5.3694
43641.26	5.3922
43642.26	5.4155
43643.26	5.4393
43644.26	5.4636
43645.26	5.4883
43646.26	5.5135
43647.26	5.5392
43648.26	5.5652
43649.26	5.5917
43650.26	5.6186
43651.26	5.6460
43652.26	5.6737
43653.26	5.7018
43654.26	5.7302
43655.26	5.7591
43656.26	5.7883
43657.26	5.8179
43658.26	5.8478
43659.26	5.8780
43660.26	5.9086
43661.26	5.9396
43662.26	5.9708
43663.26	6.0024
43664.26	6.0343
43665.26	6.0665
43666.26	6.0990
43667.26	6.1319
43668.26	6.1650
43669.26	6.1983
43670.26	6.2316
43671.26	6.2650
43672.26	6.2983
43673.26	6.3316
43674.26	6.3650
43675.26	6.3983
43676.26	6.4316
43677.26	6.4650
43678.26	6.4983
43679.26	6.5316
43680.26	6.5650
43681.26	6.5983
43682.26	6.6316
43683.26	6.6650
43684.26	6.6983
43685.26	6.7316
43686.26	6.7650
43687.26	6.7983
43688.26	6.8316
43689.26	6.8650
43690.26	6.8983
43691.26	6.9316
43692.26	6.9650
43693.26	6.9983
43694.26	7.0316
43695.26	7.0650
43696.26	7.0983
43697.26	7.1316
43698.26	7.1650
43699.26	7.1983
43700.26	7.2316
43701.26	7.2650
43702.26	7.2983
43703.26	7.3316
43704.26	7.3650
43705.26	7.3983
43706.26	7.4316
43707.26	7.4650
43708.26	7.4983
43709.26	7.5316
43710.26	7.5650
43711.26	7.5983
43712.26	7.6316
43713.26	7.6650
43714.26	7.6983
43715.26	7.7316
43716.26	7.7650
43717.26	7.7983
43718.26	7.8316
43719.26	7.8650
43720.26	7.8983
43721.26	7.9317
43722.26	7.9650
43723.26	7.9983
43724.26	8.0317
43725.26	8.0650
43726.26	8.0983
43727.26	8.1317
43728.26	8.1650
43729.26	8.1983
43730.26	8.2317
43731.26	8.2650
43732.26	8.2983
43733.26	8.3317
43734.26	8.3650
43735.26	8.3983
43736.26	8.4316
43737.26	8.4650
43738.26	8.4983
43739.26	8.5316
43740.26	8.5650
43741.26	8.5983
43742.26	8.6316
43743.26	8.6650
43744.26	8.6983
43745.26	8.7316
43746.26	8.7650
43747.26	8.7983
43748.26	8.8316
43749.26	8.8650
43750.26	8.8983
43751.26	8.9316
43752.26	8.9650
43753.26	8.9983
43754.26	9.0316
43755.26	9.0650
43756.26	9.0794
43757.26	9.1130
43758.26	9.1454
43759.26	9.1767
43760.26	9.2070
43761.26	9.2360
43762.26	9.2640
43763.26	9.2909
43764.26	9.3166
43765.26	9.3412
43766.26	9.3647
43767.26	9.3871
43768.26	9.4084
43769.26	9.4285
43770.26	9.4475
43771.26	9.4654
43772.26	9.4822
43773.26	9.4979
43774.26	9.5124
43775.26	9.5259
43776.26	9.5382
43777.26	9.5494
43778.26	9.5594
43779.26	9.5684
43780.26	9.5762
43781.26	9.5829
43782.26	9.5885
43783.26	9.5930
43784.26	9.5964
43785.26	9.5986
43786.26	9.5997
43787.26	9.6000
43817.26	9.6000
43818.26	9.6007
43819.26	9.6026
43820.26	9.6059
43821.26	9.6104
43822.26	9.6163
43823.26	9.6234
43824.26	9.6319
43825.26	9.6416
43826.26	9.6526
43827.26	9.6648
43828.26	9.6780
43829.26	9.6922
43830.26	9.7073
43831.26	9.7231
43832.26	9.7398
43833.26	9.7572
43834.26	9.7753
43835.26	9.7941
43836.26	9.8135
43837.26	9.8336
43838.26	9.8542
43839.26	9.8754
43840.26	9.8971
43841.26	9.9194
43842.26	9.9422
43843.26	9.9655
43844.26	9.9893
43845.26	10.0136
43846.26	10.0383
43847.26	10.0635
43848.26	10.0892
43849.26	10.1152
43850.26	10.1417
43851.26	10.1686
43852.26	10.1960
43853.26	10.2237
43854.26	10.2518
43855.26	10.2802
43856.26	10.3091
43857.26	10.3383
43858.26	10.3679
43859.26	10.3978
43860.26	10.4280
43861.26	10.4586
43862.26	10.4896
43863.26	10.5208
43864.26	10.5524
43865.26	10.5843
43866.26	10.6165
43867.26	10.6490
43868.26	10.6819
43869.26	10.7150
43870.26	10.7483
43871.26	10.7816
43872.26	10.8150
43873.26	10.8483
43874.26	10.8816
43875.26	10.9150
43876.26	10.9483
43877.26	10.9816
43878.26	11.0150
43879.26	11.0483
43880.26	11.0816
43881.26	11.1150
43882.26	11.1483
43883.26	11.1816
43884.26	11.2150
43885.26	11.2483
43886.26	11.2816
43887.26	11.3150
43888.26	11.3483
43889.26	11.3816
43890.26	11.4150
43891.26	11.4483
43892.26	11.4816
43893.26	11.5150
43894.26	11.5483
43895.26	11.5816
43896.26	11.6150
43897.26	11.6483
43898.26	11.6816
43899.26	11.7150
43900.26	11.7483
43901.26	11.7816
43902.26	11.8150
43903.26	11.8483
43904.26	11.8816
43905.26	11.9150
43906.26	11.9483
43907.26	11.9816
43908.26	12.0150
43909.26	12.0483
43910.26	12.0816
43911.26	12.1150
43912.26	12.1483
43913.26	12.1816
43914.26	12.2150
43915.26	12.2483
43916.26	12.2816
43917.26	12.3150
43918.26	12.3483
43919.26	12.3816
43920.26	12.4150
43921.26	12.4483
43922.26	12.4816
43923.26	12.5150
43924.26	12.5483
43925.26	12.5816
43926.26	12.6150
43927.26	12.6483
43928.26	12.6816
43929.26	12.7150
43930.26	12.7483
43931.26	12.7816
43932.26	12.8150
43933.26	12.8483
43934.26	12.8816
43935.26	12.9150
43936.26	12.9483
43937.26	12.9816
43938.26	13.0150
43939.26	13.0483
43940.26	13.0816
43941.26	13.1150
43942.26	13.1483
43943.26	13.1816
43944.26	13.2150
43945.26	13.2483
43946.26	13.2816
43947.26	13.3149
43948.26	13.3483
43949.26	13.3816
43950.26	13.4149
43951.26	13.4483
43952.26	13.4816
43953.26	13.5149
43954.26	13.5483
43955.26	13.5816
43956.26	13.6149
43957.26	13.6294
43958.26	13.6629
43959.26	13.6954
43960.26	13.7267
43961.26	13.7569
43962.26	13.7860
43963.26	13.8140
43964.26	13.8409
43965.26	13.8666
43966.26	13.8912
43967.26	13.9147
43968.26	13.9371
43969.26	13.9583
43970.26	13.9785
43971.26	13.9975
43972.26	14.0154
43973.26	14.0322
43974.26	14.0479
43975.26	14.0624
43976.26	14.0758
43977.26	14.0881
43978.26	14.0993
43979.26	14.1094
43980.26	14.1184
43981.26	14.1262
43982.26	14.1329
43983.26	14.1385
43984.26	14.1430
43985.26	14.1463
43986.26	14.1486
43987.26	14.1497
43988.26	14.1500
44058.00	14.1500
44059.00	14.1506
44060.00	14.1526
44061.00	14.1558
44062.00	14.1604
44063.00	14.1662
44064.00	14.1734
44065.00	14.1818
44066.00	14.1916
44067.00	14.2026
44068.00	14.2148
44069.00	14.2280
44070.00	14.2422
44071.00	14.2572
44072.00	14.2731
44073.00	14.2898
44074.00	14.3072
44075.00	14.3253
44076.00	14.3441
44077.00	14.3635
44078.00	14.3835
44079.00	14.4041
44080.00	14.4253
44081.00	14.4471
44082.00	14.4694
44083.00	14.4922
44084.00	14.5155
44085.00	14.5393
44086.00	14.5635
44087.00	14.5883
44088.00	14.6135
44089.00	14.6391
44090.00	14.6652
44091.00	14.6917
44092.00	14.7186
44093.00	14.7459
44094.00	14.7736
44095.00	14.8017
44096.00	14.8302
44097.00	14.8590
44098.00	14.8883
44099.00	14.9178
44100.00	14.9477
44101.00	14.9780
44102.00	15.0086
44103.00	15.0395
44104.00	15.0708
44105.00	15.1024
44106.00	15.1343
44107.00	15.1665
44108.00	15.1990
44109.00	15.2318
44110.00	15.2649
44111.00	15.2983
44112.00	15.3316
44113.00	15.3649
44114.00	15.3983
44115.00	15.4316
44116.00	15.4649
44117.00	15.4983
44118.00	15.5316
44119.00	15.5649
44120.00	15.5983
44121.00	15.6316
44122.00	15.6649
44123.00	15.6983
44124.00	15.7316
44125.00	15.7649
44126.00	15.7983
44127.00	15.8316
44128.00	15.8649
44129.00	15.8983
44130.00	15.9316
44131.00	15.9649
44132.00	15.9983
44133.00	16.0316
44134.00	16.0649
44135.00	16.0983
44136.00	16.1316
44137.00	16.1649
44138.00	16.1983
44139.00	16.2316
44140.00	16.2649
44141.00	16.2983
44142.00	16.3316
44143.00	16.3649
44144.00	16.3983
44145.00	16.4316
44146.00	16.4649
44147.00	16.4983
44148.00	16.5316
44149.00	16.5649
44150.00	16.5983
44151.00	16.6316
44152.00	16.6649
44153.00	16.6983
44154.00	16.7316
44155.00	16.7649
44156.00	16.7983
44157.00	16.8316
44158.00	16.8649
44159.00	16.8983
44160.00	16.9316
44161.00	16.9649
44162.00	16.9983
44163.00	17.0316
44164.00	17.0649
44165.00	17.0983
44166.00	17.1316
44167.00	17.1650
44168.00	17.1983
44169.00	17.2316
44170.00	17.2650
44171.00	17.2983
44172.00	17.3316
44173.00	17.3650
44174.00	17.3983
44175.00	17.4316
44176.00	17.4650
44177.00	17.4983
44178.00	17.5316
44179.00	17.5650
44180.00	17.5983
44181.00	17.6316
44182.00	17.6650
44183.00	17.6983
44184.00	17.7316
44185.00	17.7650
44186.00	17.7983
44187.00	17.8316
44188.00	17.8650
44189.00	17.8983
44190.00	17.9316
44191.00	17.9650
44192.00	17.9983
44193.00	18.0316
44194.00	18.0650
44195.00	18.0983
44196.00	18.1316
44197.00	18.1650
44198.00	18.1794
44199.00	18.2130
44200.00	18.2454
44201.00	18.2767
44202.00	18.3069
44203.00	18.3360
44204.00	18.3640
44205.00	18.3909
44206.00	18.4166
44207.00	18.4412
44208.00	18.4647
44209.00	18.4871
44210.00	18.5084
44211.00	18.5285
44212.00	18.5475
44213.00	18.5654
44214.00	18.5822
44215.00	18.5979
44216.00	18.6124
44217.00	18.6259
44218.00	18.6382
44219.00	18.6494
44220.00	18.6594
44221.00	18.6684
44222.00	18.6762
44223.00	18.6829
44224.00	18.6885
44225.00	18.6930
44226.00	18.6964
44227.00	18.6986
44228.00	18.6997
44229.00	18.7000
44319.00	18.7000
44320.00	18.7006
44321.00	18.7026
44322.00	18.7058
44323.00	18.7104
44324.00	18.7162
44325.00	18.7234
44326.00	18.7318
44327.00	18.7416
44328.00	18.7526
44329.00	18.7648
44330.00	18.7780
44331.00	18.7922
44332.00	18.8073
44333.00	18.8231
44334.00	18.8398
44335.00	18.8572
44336.00	18.8753
44337.00	18.8941
44338.00	18.9135
44339.00	18.9335
44340.00	18.9542
44341.00	18.9754
44342.00	18.9971
44343.00	19.0194
44344.00	19.0422
44345.00	19.0655
44346.00	19.0893
44347.00	19.1136
44348.00	19.1383
44349.00	19.1635
44350.00	19.1892
44351.00	19.2152
44352.00	19.2417
44353.00	19.2686
44354.00	19.2960
44355.00	19.3237
44356.00	19.3518
44357.00	19.3802
44358.00	19.4091
44359.00	19.4383
44360.00	19.4679
44361.00	19.4978
44362.00	19.5280
44363.00	19.5586
44364.00	19.5896
44365.00	19.6208
44366.00	19.6524
44367.00	19.6843
44368.00	19.7165
44369.00	19.7491
44370.00	19.7819
44371.00	19.8150
44372.00	19.8483
44373.00	19.8816
44374.00	19.9150
44375.00	19.9483
44376.00	19.9817
44377.00	20.0150
44378.00	20.0483
44379.00	20.0817
44380.00	20.1150
44381.00	20.1483
44382.00	20.1817
44383.00	20.2150
44384.00	20.2483
44385.00	20.2817
44386.00	20.3150
44387.00	20.3483
44388.00	20.3817
44389.00	20.4150
44390.00	20.4483
44391.00	20.4817
44392.00	20.5150
44393.00	20.5483
44394.00	20.5817
44395.00	20.6150
44396.00	20.6483
44397.00	20.6817
44398.00	20.7150
44399.00	20.7483
44400.00	20.7817
44401.00	20.8150
44402.00	20.8483
44403.00	20.8817
44404.00	20.9150
44405.00	20.9483
44406.00	20.9817
44407.00	21.0150
44408.00	21.0483
44409.00	21.0817
44410.00	21.1150
44411.00	21.1483
44412.00	21.1817
44413.00	21.2150
44414.00	21.2483
44415.00	21.2817
44416.00	21.3150
44417.00	21.3483
44418.00	21.3817
44419.00	21.4150
44420.00	21.4483
44421.00	21.4817
44422.00	21.5150
44423.00	21.5483
44424.00	21.5817
44425.00	21.6150
44426.00	21.6483
44427.00	21.6817
44428.00	21.7150
44429.00	21.7484
44430.00	21.7817
44431.00	21.8150
44432.00	21.8484
44433.00	21.8817
44434.00	21.9150
44435.00	21.9484
44436.00	21.9817
44437.00	22.0150
44438.00	22.0484
44439.00	22.0817
44440.00	22.1150
44441.00	22.1484
44442.00	22.1817
44443.00	22.2150
44444.00	22.2484
44445.00	22.2817
44446.00	22.3150
44447.00	22.3484
44448.00	22.3817
44449.00	22.4150
44450.00	22.4484
44451.00	22.4817
44452.00	22.5150
44453.00	22.5484
44454.00	22.5817
44455.00	22.6150
44456.00	22.6484
44457.00	22.6817
44458.00	22.7150
44459.00	22.7294
44460.00	22.7630
44461.00	22.7955
44462.00	22.8268
44463.00	22.8570
44464.00	22.8861
44465.00	22.9141
44466.00	22.9409
44467.00	22.9667
44468.00	22.9913
44469.00	23.0148
44470.00	23.0372
44471.00	23.0584
44472.00	23.0786
44473.00	23.0976
44474.00	23.1155
44475.00	23.1323
44476.00	23.1480
44477.00	23.1625
44478.00	23.1759
44479.00	23.1882
44480.00	23.1994
44481.00	23.2095
44482.00	23.2184
44483.00	23.2263
44484.00	23.2330
44485.00	23.2386
44486.00	23.2431
44487.00	23.2464
44488.00	23.2487
44489.00	23.2498
44490.00	23.2501
44580.00	23.2501
44581.00	23.2507
44582.00	23.2527
44583.00	23.2559
44584.00	23.2605
44585.00	23.2663
44586.00	23.2735
44587.00	23.2819
44588.00	23.2917
44589.00	23.3027
44590.00	23.3148
44591.00	23.3281
44592.00	23.3423
44593.00	23.3573
44594.00	23.3732
44595.00	23.3899
44596.00	23.4073
44597.00	23.4254
44598.00	23.4442
44599.00	23.4636
44600.00	23.4836
44601.00	23.5042
44602.00	23.5254
44603.00	23.5472
44604.00	23.5695
44605.00	23.5923
44606.00	23.6156
44607.00	23.6394
44608.00	23.6636
44609.00	23.6884
44610.00	23.7136
44611.00	23.7392
44612.00	23.7653
44613.00	23.7918
44614.00	23.8187
44615.00	23.8460
44616.00	23.8737
44617.00	23.9018
44618.00	23.9303
44619.00	23.9591
44620.00	23.9884
44621.00	24.0179
44622.00	24.0478
44623.00	24.0781
44624.00	24.1087
44625.00	24.1396
44626.00	24.1709
44627.00	24.2025
44628.00	24.2344
44629.00	24.2666
44630.00	24.2991
44631.00	24.3319
44632.00	24.3650
44633.00	24.3984
44634.00	24.4317
44635.00	24.4650
44636.00	24.4984
44637.00	24.5317
44638.00	24.5651
44639.00	24.5984
44640.00	24.6317
44641.00	24.6651
44642.00	24.6984
44643.00	24.7317
44644.00	24.7651
44645.00	24.7984
44646.00	24.8317
44647.00	24.8651
44648.00	24.8984
44649.00	24.9317
44650.00	24.9651
44651.00	24.9984
44652.00	25.0317
44653.00	25.0651
44654.00	25.0984
44655.00	25.1317
44656.00	25.1651
44657.00	25.1984
44658.00	25.2317
44659.00	25.2651
44660.00	25.2984
44661.00	25.3317
44662.00	25.3651
44663.00	25.3984
44664.00	25.4317
44665.00	25.4651
44666.00	25.4984
44667.00	25.5317
44668.00	25.5651
44669.00	25.5984
44670.00	25.6317
44671.00	25.6651
44672.00	25.6984
44673.00	25.7317
44674.00	25.7651
44675.00	25.7984
44676.00	25.8317
44677.00	25.8651
44678.00	25.8984
44679.00	25.9317
44680.00	25.9651
44681.00	25.9984
44682.00	26.0317
44683.00	26.0651
44684.00	26.0984
44685.00	26.1317
44686.00	26.1651
44687.00	26.1984
44688.00	26.2318
44689.00	26.2651
44690.00	26.2984
44691.00	26.3318
44692.00	26.3651
44693.00	26.3984
44694.00	26.4318
44695.00	26.4651
44696.00	26.4984
44697.00	26.5318
44698.00	26.5651
44699.00	26.5984
44700.00	26.6318
44701.00	26.6651
44702.00	26.6984
44703.00	26.7318
44704.00	26.7651
44705.00	26.7984
44706.00	26.8318
44707.00	26.8651
44708.00	26.8984
44709.00	26.9318
44710.00	26.9651
44711.00	26.9984
44712.00	27.0318
44713.00	27.0651
44714.00	27.0984
44715.00	27.1318
44716.00	27.1651
44717.00	27.1984
44718.00	27.2318
44719.00	27.2651
44720.00	27.2795
44721.00	27.3131
44722.00	27.3455
44723.00	27.3769
44724.00	27.4071
44725.00	27.4362
44726.00	27.4641
44727.00	27.4910
44728.00	27.5167
44729.00	27.5414
44730.00	27.5649
44731.00	27.5872
44732.00	27.6085
44733.00	27.6286
44734.00	27.6477
44735.00	27.6656
44736.00	27.6824
44737.00	27.6980
44738.00	27.7126
44739.00	27.7260
44740.00	27.7383
44741.00	27.7495
44742.00	27.7596
44743.00	27.7685
44744.00	27.7763
44745.00	27.7831
44746.00	27.7887
44747.00	27.7931
44748.00	27.7965
44749.00	27.7987
44750.00	27.7999
44751.00	27.8001
44841.00	27.8001
44842.00	27.8008
44843.00	27.8027
44844.00	27.8060
44845.00	27.8105
44846.00	27.8164
44847.00	27.8235
44848.00	27.8320
44849.00	27.8417
44850.00	27.8527
44851.00	27.8649
44852.00	27.8781
44853.00	27.8923
44854.00	27.9074
44855.00	27.9233
44856.00	27.9399
44857.00	27.9573
44858.00	27.9754
44859.00	27.9942
44860.00	28.0136
44861.00	28.0337
44862.00	28.0543
44863.00	28.0755
44864.00	28.0972
44865.00	28.1195
44866.00	28.1423
44867.00	28.1656
44868.00	28.1894
44869.00	28.2137
44870.00	28.2384
44871.00	28.2636
44872.00	28.2893
44873.00	28.3154
44874.00	28.3419
44875.00	28.3688
44876.00	28.3961
44877.00	28.4238
44878.00	28.4519
44879.00	28.4804
44880.00	28.5092
44881.00	28.5384
44882.00	28.5680
44883.00	28.5979
44884.00	28.6282
44885.00	28.6588
44886.00	28.6897
44887.00	28.7210
44888.00	28.7526
44889.00	28.7845
44890.00	28.8167
44891.00	28.8492
44892.00	28.8820
44893.00	28.9151
44894.00	28.9484
44895.00	28.9818
44896.00	29.0151
44897.00	29.0484
44898.00	29.0818
44899.00	29.1151
44900.00	29.1485
44901.00	29.1818
44902.00	29.2151
44903.00	29.2485
44904.00	29.2818
44905.00	29.3151
44906.00	29.3485
44907.00	29.3818
44908.00	29.4151
44909.00	29.4485
44910.00	29.4818
44911.00	29.5151
44912.00	29.5485
44913.00	29.5818
44914.00	29.6151
44915.00	29.6485
44916.00	29.6818
44917.00	29.7151
44918.00	29.7485
44919.00	29.7818
44920.00	29.8151
44921.00	29.8485
44922.00	29.8818
44923.00	29.9151
44924.00	29.9485
44925.00	29.9818
44926.00	30.0151
44927.00	30.0485
44928.00	30.0818
44929.00	30.1151
44930.00	30.1485
44931.00	30.1818
44932.00	30.2151
44933.00	30.2485
44934.00	30.2818
44935.00	30.3151
44936.00	30.3485
44937.00	30.3818
44938.00	30.4151
44939.00	30.4485
44940.00	30.4818
44941.00	30.5151
44942.00	30.5485
44943.00	30.5818
44944.00	30.6151
44945.00	30.6485
44946.00	30.6818
44947.00	30.7151
44948.00	30.7485
44949.00	30.7818
44950.00	30.8152
44951.00	30.8485
44952.00	30.8818
44953.00	30.9152
44954.00	30.9485
44955.00	30.9818
44956.00	31.0152
44957.00	31.0485
44958.00	31.0818
44959.00	31.1152
44960.00	31.1485
44961.00	31.1818
44962.00	31.2152
44963.00	31.2485
44964.00	31.2818
44965.00	31.3152
44966.00	31.3485
44967.00	31.3818
44968.00	31.4152
44969.00	31.4485
44970.00	31.4818
44971.00	31.5152
44972.00	31.5485
44973.00	31.5818
44974.00	31.6152
44975.00	31.6485
44976.00	31.6818
44977.00	31.7152
44978.00	31.7485
44979.00	31.7818
44980.00	31.8152
44981.00	31.8296
44982.00	31.8632
44983.00	31.8956
44984.00	31.9269
44985.00	31.9571
44986.00	31.9862
44987.00	32.0142
44988.00	32.0411
44989.00	32.0668
44990.00	32.0914
44991.00	32.1149
44992.00	32.1373
44993.00	32.1586
44994.00	32.1787
44995.00	32.1977
44996.00	32.2156
44997.00	32.2324
44998.00	32.2481
44999.00	32.2626
45000.00	32.2761
45001.00	32.2884
45002.00	32.2996
45003.00	32.3096
45004.00	32.3186
45005.00	32.3264
45006.00	32.3331
45007.00	32.3387
45008.00	32.3432
45009.00	32.3466
45010.00	32.3488
45011.00	32.3499
45012.00	32.3502
45102.00	32.3502
45103.00	32.3508
45104.00	32.3528
45105.00	32.3560
45106.00	32.3606
45107.00	32.3664
45108.00	32.3736
45109.00	32.3820
45110.00	32.3918
45111.00	32.4028
45112.00	32.4150
45113.00	32.4282
45114.00	32.4424
45115.00	32.4575
45116.00	32.4733
45117.00	32.4900
45118.00	32.5074
45119.00	32.5255
45120.00	32.5443
45121.00	32.5637
45122.00	32.5837
45123.00	32.6044
45124.00	32.6256
45125.00	32.6473
45126.00	32.6696
45127.00	32.6924
45128.00	32.7157
45129.00	32.7395
45130.00	32.7638
45131.00	32.7885
45132.00	32.8137
45133.00	32.8394
45134.00	32.8654
45135.00	32.8919
45136.00	32.9188
45137.00	32.9462
45138.00	32.9739
45139.00	33.0020
45140.00	33.0304
45141.00	33.0593
45142.00	33.0885
45143.00	33.1181
45144.00	33.1480
45145.00	33.1782
45146.00	33.2088
45147.00	33.2398
45148.00	33.2710
45149.00	33.3026
45150.00	33.3345
45151.00	33.3667
45152.00	33.3993
45153.00	33.4321
45154.00	33.4652
45155.00	33.4985
45156.00	33.5318
45157.00	33.5652
45158.00	33.5985
45159.00	33.6318
45160.00	33.6652
45161.00	33.6985
45162.00	33.7318
45163.00	33.7652
45164.00	33.7985
45165.00	33.8318
45166.00	33.8652
45167.00	33.8985
45168.00	33.9318
45169.00	33.9652
45170.00	33.9985
45171.00	34.0318
45172.00	34.0652
45173.00	34.0985
45174.00	34.1318
45175.00	34.1651
45176.00	34.1985
45177.00	34.2318
45178.00	34.2651
45179.00	34.2985
45180.00	34.3318
45181.00	34.3651
45182.00	34.3985
45183.00	34.4318
45184.00	34.4651
45185.00	34.4985
45186.00	34.5318
45187.00	34.5651
45188.00	34.5985
45189.00	34.6318
45190.00	34.6651
45191.00	34.6985
45192.00	34.7318
45193.00	34.7651
45194.00	34.7985
45195.00	34.8318
45196.00	34.8651
45197.00	34.8985
45198.00	34.9318
45199.00	34.9651
45200.00	34.9984
45201.00	35.0318
45202.00	35.0651
45203.00	35.0984
45204.00	35.1318
45205.00	35.1651
45206.00	35.1984
45207.00	35.2318
45208.00	35.2651
45209.00	35.2984
45210.00	35.3318
45211.00	35.3651
45212.00	35.3984
45213.00	35.4318
45214.00	35.4651
45215.00	35.4984
45216.00	35.5318
45217.00	35.5651
45218.00	35.5984
45219.00	35.6318
45220.00	35.6651
45221.00	35.6984
45222.00	35.7318
45223.00	35.7651
45224.00	35.7984
45225.00	35.8317
45226.00	35.8651
45227.00	35.8984
45228.00	35.9317
45229.00	35.9651
45230.00	35.9984
45231.00	36.0317
45232.00	36.0651
45233.00	36.0984
45234.00	36.1317
45235.00	36.1651
45236.00	36.1984
45237.00	36.2317
45238.00	36.2651
45239.00	36.2984
45240.00	36.3317
45241.00	36.3651
45242.00	36.3795
45243.00	36.4130
45244.00	36.4455
45245.00	36.4768
45246.00	36.5070
45247.00	36.5361
45248.00	36.5641
45249.00	36.5910
45250.00	36.6167
45251.00	36.6413
45252.00	36.6648
45253.00	36.6872
45254.00	36.7085
45255.00	36.7286
45256.00	36.7476
45257.00	36.7655
45258.00	36.7823
45259.00	36.7980
45260.00	36.8125
45261.00	36.8260
45262.00	36.8383
45263.00	36.8495
45264.00	36.8595
45265.00	36.8685
45266.00	36.8763
45267.00	36.8830
45268.00	36.8886
45269.00	36.8931
45270.00	36.8965
45271.00	36.8987
45272.00	36.8998
45273.00	36.9001
45363.00	36.9001
45364.00	36.9007
45365.00	36.9027
45366.00	36.9059
45367.00	36.9105
45368.00	36.9163
45369.00	36.9235
45370.00	36.9319
45371.00	36.9417
45372.00	36.9527
45373.00	36.9649
45374.00	36.9781
45375.00	36.9923
45376.00	37.0073
45377.00	37.0232
45378.00	37.0399
45379.00	37.0573
45380.00	37.0754
45381.00	37.0942
45382.00	37.1136
45383.00	37.1336
45384.00	37.1543
45385.00	37.1755
45386.00	37.1972
45387.00	37.2195
45388.00	37.2423
45389.00	37.2656
45390.00	37.2894
45391.00	37.3137
45392.00	37.3384
45393.00	37.3636
45394.00	37.3892
45395.00	37.4153
45396.00	37.4418
45397.00	37.4687
45398.00	37.4960
45399.00	37.5237
45400.00	37.5518
45401.00	37.5803
45402.00	37.6092
45403.00	37.6384
45404.00	37.6679
45405.00	37.6979
45406.00	37.7281
45407.00	37.7587
45408.00	37.7897
45409.00	37.8209
45410.00	37.8525
45411.00	37.8844
45412.00	37.9166
45413.00	37.9491
45414.00	37.9819
45415.00	38.0151
45416.00	38.0484
45417.00	38.0817
45418.00	38.1151
45419.00	38.1484
45420.00	38.1817
45421.00	38.2150
45422.00	38.2484
45423.00	38.2817
45424.00	38.3150
45425.00	38.3484
45426.00	38.3817
45427.00	38.4150
45428.00	38.4484
45429.00	38.4817
45430.00	38.5150
45431.00	38.5484
45432.00	38.5817
45433.00	38.6150
45434.00	38.6484
45435.00	38.6817
45436.00	38.7150
45437.00	38.7484
45438.00	38.7817
45439.00	38.8150
45440.00	38.8484
45441.00	38.8817
45442.00	38.9150
45443.00	38.9484
45444.00	38.9817
45445.00	39.0150
45446.00	39.0483
45447.00	39.0817
45448.00	39.1150
45449.00	39.1483
45450.00	39.1817
45451.00	39.2150
45452.00	39.2483
45453.00	39.2817
45454.00	39.3150
45455.00	39.3483
45456.00	39.3817
45457.00	39.4150
45458.00	39.4483
45459.00	39.4817
45460.00	39.5150
45461.00	39.5483
45462.00	39.5817
45463.00	39.6150
45464.00	39.6483
45465.00	39.6817
45466.00	39.7150
45467.00	39.7483
45468.00	39.7817
45469.00	39.8150
45470.00	39.8483
45471.00	39.8816
45472.00	39.9150
45473.00	39.9483
45474.00	39.9816
45475.00	40.0150
45476.00	40.0483
45477.00	40.0816
45478.00	40.1150
45479.00	40.1483
45480.00	40.1816
45481.00	40.2150
45482.00	40.2483
45483.00	40.2816
45484.00	40.3150
45485.00	40.3483
45486.00	40.3816
45487.00	40.4150
45488.00	40.4483
45489.00	40.4816
45490.00	40.5150
45491.00	40.5483
45492.00	40.5816
45493.00	40.6150
45494.00	40.6483
45495.00	40.6816
45496.00	40.7150
45497.00	40.7483
45498.00	40.7816
45499.00	40.8149
45500.00	40.8483
45501.00	40.8816
45502.00	40.9149
45503.00	40.9294
45504.00	40.9629
45505.00	40.9954
45506.00	41.0267
45507.00	41.0569
45508.00	41.0860
45509.00	41.1140
45510.00	41.1408
45511.00	41.1666
45512.00	41.1912
45513.00	41.2147
45514.00	41.2371
45515.00	41.2583
45516.00	41.2785
45517.00	41.2975
45518.00	41.3154
45519.00	41.3322
45520.00	41.3479
45521.00	41.3624
45522.00	41.3758
45523.00	41.3881
45524.00	41.3993
45525.00	41.4094
45526.00	41.4184
45527.00	41.4262
45528.00	41.4329
45529.00	41.4385
45530.00	41.4430
45531.00	41.4463
45532.00	41.4486
45533.00	41.4497
45534.00	41.4500
45565.00	41.4500
45565.00	41.4500
