# Supplementary material for: OpenTrack simulation model files and output dataset for a copenhagen suburban railway
Source: Data Brief. 2019 Apr 28;25:103952. doi: 10.1016/j.dib.2019.103952 (PMC6562172; doi:10.1016/j.dib.2019.103952)
Supplement: Supplementary file 2 — Multimedia component 2 [file mmc2.zip › Data files submitted/Test Generic for TRC/output/OT_99.step1]

//
// File: C:\OpenTrack\Test Generic for TRC\output/OT_99.step1
//
// Produced by OpenTrack: Fri Dec 14 17:12:51 2018
// Route Reservation of Course: 99
// Desc.: Stopping Initial
// Train: Regio:A delayed SA ( 83 m; 123 t ) (83 m / 123 t)
// Train Speedtype: Reihe R
// Itineraries: 1: Home STA1 to end
// Scenario:  Adh. Outside: good / Adh. Tunnel: good / Delay: 5 / Global Perf.: 100.0 % / Course on Time Perf.: 100.0 % / Course Delay Perf.: 100.0 % / Step: 1.0 s / Time: 12:00:00 - 13:30:00

// Type    : OT_TimeXPlot
// Desc.   : OT_step1
// x-Legend: [s]
// y-Legend: [km]
//
43400.26	0.0000
43400.26	0.5500
43400.26	0.5500
43400.26	1.5500
43401.26	1.5500
43401.26	2.5500
43402.26	2.5500
43402.26	3.5500
43446.26	3.5500
43446.26	4.5500
43477.26	4.5500
43477.26	5.1000
43507.26	5.1000
43507.26	6.1000
43523.26	6.1000
43523.26	7.1000
43553.26	7.1000
43553.26	8.1000
43645.26	8.1000
43645.26	9.1000
43678.26	9.1000
43678.26	9.6500
43708.26	9.6500
43708.26	10.6500
43724.26	10.6500
43724.26	11.6500
43754.26	11.6500
43754.26	12.6500
43846.26	12.6500
43846.26	13.6500
43879.26	13.6500
43879.26	14.2000
43909.26	14.2000
43909.26	15.2000
43925.26	15.2000
43925.26	16.2000
43955.26	16.2000
43955.26	17.2000
44087.00	17.2000
44087.00	18.2000
44120.00	18.2000
44120.00	18.7500
44150.00	18.7500
44150.00	19.7500
44166.00	19.7500
44166.00	20.7500
44196.00	20.7500
44196.00	21.7500
44348.00	21.7500
44348.00	22.7500
44381.00	22.7500
44381.00	23.3000
44411.00	23.3000
44411.00	24.3000
44427.00	24.3000
44427.00	25.3000
44457.00	25.3000
44457.00	26.3000
44609.00	26.3000
44609.00	27.3000
44642.00	27.3000
44642.00	27.8500
44672.00	27.8500
44672.00	28.8500
44688.00	28.8500
44688.00	29.8500
44718.00	29.8500
44718.00	30.8500
44870.00	30.8500
44870.00	31.8500
44903.00	31.8500
44903.00	32.4000
44933.00	32.4000
44933.00	33.4000
44949.00	33.4000
44949.00	34.4000
44979.00	34.4000
44979.00	35.4000
45131.00	35.4000
45131.00	36.4000
45164.00	36.4000
45164.00	36.9500
45194.00	36.9500
45194.00	37.9500
45210.00	37.9500
45210.00	38.9500
45240.00	38.9500
45240.00	39.9500
45392.00	39.9500
45392.00	40.9500
45425.00	40.9500
45425.00	41.5000
45565.00	41.5000
