# Supplementary material for: OpenTrack simulation model files and output dataset for a copenhagen suburban railway
Source: Data Brief. 2019 Apr 28;25:103952. doi: 10.1016/j.dib.2019.103952 (PMC6562172; doi:10.1016/j.dib.2019.103952)
Supplement: Supplementary file 2 — Multimedia component 2 [file mmc2.zip › Data files submitted/Test Generic for TRC/output/OT_99.step2]

//
// File: C:\OpenTrack\Test Generic for TRC\output/OT_99.step2
//
// Produced by OpenTrack: Fri Dec 14 17:12:51 2018
// Route Release of Course: 99
// Desc.: Stopping Initial
// Train: Regio:A delayed SA ( 83 m; 123 t ) (83 m / 123 t)
// Train Speedtype: Reihe R
// Itineraries: 1: Home STA1 to end
// Scenario:  Adh. Outside: good / Adh. Tunnel: good / Delay: 5 / Global Perf.: 100.0 % / Course on Time Perf.: 100.0 % / Course Delay Perf.: 100.0 % / Step: 1.0 s / Time: 12:00:00 - 13:30:00

// Type    : OT_TimeXPlot
// Desc.   : OT_step2
// x-Legend: [s]
// y-Legend: [km]
//
43442.26	0.0000
43442.26	0.5500
43473.26	0.5500
43473.26	1.5500
43503.26	1.5500
43503.26	2.5500
43533.26	2.5500
43533.26	3.5500
43564.26	3.5500
43564.26	4.5500
43636.26	4.5500
43636.26	5.1000
43674.26	5.1000
43674.26	6.1000
43704.26	6.1000
43704.26	7.1000
43734.26	7.1000
43734.26	8.1000
43765.26	8.1000
43765.26	9.1000
43837.26	9.1000
43837.26	9.6500
43875.26	9.6500
43875.26	10.6500
43905.26	10.6500
43905.26	11.6500
43935.26	11.6500
43935.26	12.6500
43966.26	12.6500
43966.26	13.6500
44078.00	13.6500
44078.00	14.2000
44116.00	14.2000
44116.00	15.2000
44146.00	15.2000
44146.00	16.2000
44176.00	16.2000
44176.00	17.2000
44207.00	17.2000
44207.00	18.2000
44339.00	18.2000
44339.00	18.7500
44377.00	18.7500
44377.00	19.7500
44407.00	19.7500
44407.00	20.7500
44437.00	20.7500
44437.00	21.7500
44468.00	21.7500
44468.00	22.7500
44600.00	22.7500
44600.00	23.3000
44638.00	23.3000
44638.00	24.3000
44668.00	24.3000
44668.00	25.3000
44698.00	25.3000
44698.00	26.3000
44729.00	26.3000
44729.00	27.3000
44861.00	27.3000
44861.00	27.8500
44899.00	27.8500
44899.00	28.8500
44929.00	28.8500
44929.00	29.8500
44959.00	29.8500
44959.00	30.8500
44990.00	30.8500
44990.00	31.8500
45122.00	31.8500
45122.00	32.4000
45160.00	32.4000
45160.00	33.4000
45190.00	33.4000
45190.00	34.4000
45220.00	34.4000
45220.00	35.4000
45251.00	35.4000
45251.00	36.4000
45383.00	36.4000
45383.00	36.9500
45421.00	36.9500
45421.00	37.9500
45451.00	37.9500
45451.00	38.9500
45481.00	38.9500
45481.00	39.9500
45512.00	39.9500
45512.00	40.9500
45565.00	40.9500
