# Supplementary material for: OpenTrack simulation model files and output dataset for a copenhagen suburban railway
Source: Data Brief. 2019 Apr 28;25:103952. doi: 10.1016/j.dib.2019.103952 (PMC6562172; doi:10.1016/j.dib.2019.103952)
Supplement: Supplementary file 2 — Multimedia component 2 [file mmc2.zip › Data files submitted/Test Generic for TRC/output/OT_99.ts1]

//
// File: C:\OpenTrack\Test Generic for TRC\output/OT_99.ts1
//
// Produced by OpenTrack: Fri Dec 14 17:12:51 2018
// Time/Distance of Course: 99
// Desc.: Stopping Initial
// Train: Regio:A delayed SA ( 83 m; 123 t ) (83 m / 123 t)
// Train Speedtype: Reihe R
// Itineraries: 1: Home STA1 to end
// Scenario:  Adh. Outside: good / Adh. Tunnel: good / Delay: 5 / Global Perf.: 100.0 % / Course on Time Perf.: 100.0 % / Course Delay Perf.: 100.0 % / Step: 1.0 s / Time: 12:00:00 - 13:30:00
//
// Type    : OT_TimeYPlot
// Desc.   : OT_ts1
// x-Legend: [km]
// y-Legend: [s]
//
0.0000	43230.00
0.0000	43400.26
0.0007	43401.26
0.0026	43402.26
0.0058	43403.26
0.0104	43404.26
0.0162	43405.26
0.0234	43406.26
0.0318	43407.26
0.0416	43408.26
0.0526	43409.26
0.0648	43410.26
0.0780	43411.26
0.0922	43412.26
0.1073	43413.26
0.1231	43414.26
0.1398	43415.26
0.1572	43416.26
0.1753	43417.26
0.1941	43418.26
0.2135	43419.26
0.2335	43420.26
0.2542	43421.26
0.2754	43422.26
0.2971	43423.26
0.3194	43424.26
0.3422	43425.26
0.3655	43426.26
0.3893	43427.26
0.4136	43428.26
0.4383	43429.26
0.4635	43430.26
0.4892	43431.26
0.5152	43432.26
0.5417	43433.26
0.5686	43434.26
0.5960	43435.26
0.6237	43436.26
0.6518	43437.26
0.6802	43438.26
0.7091	43439.26
0.7383	43440.26
0.7679	43441.26
0.7978	43442.26
0.8280	43443.26
0.8586	43444.26
0.8896	43445.26
0.9208	43446.26
0.9524	43447.26
0.9843	43448.26
1.0165	43449.26
1.0490	43450.26
1.0819	43451.26
1.1150	43452.26
1.1483	43453.26
1.1816	43454.26
1.2150	43455.26
1.2483	43456.26
1.2816	43457.26
1.3150	43458.26
1.3483	43459.26
1.3816	43460.26
1.4150	43461.26
1.4483	43462.26
1.4816	43463.26
1.5150	43464.26
1.5483	43465.26
1.5816	43466.26
1.6150	43467.26
1.6483	43468.26
1.6816	43469.26
1.7150	43470.26
1.7483	43471.26
1.7816	43472.26
1.8150	43473.26
1.8483	43474.26
1.8816	43475.26
1.9150	43476.26
1.9483	43477.26
1.9816	43478.26
2.0150	43479.26
2.0483	43480.26
2.0816	43481.26
2.1150	43482.26
2.1483	43483.26
2.1816	43484.26
2.2150	43485.26
2.2483	43486.26
2.2816	43487.26
2.3150	43488.26
2.3483	43489.26
2.3816	43490.26
2.4150	43491.26
2.4483	43492.26
2.4816	43493.26
2.5150	43494.26
2.5483	43495.26
2.5816	43496.26
2.6150	43497.26
2.6483	43498.26
2.6816	43499.26
2.7150	43500.26
2.7483	43501.26
2.7816	43502.26
2.8150	43503.26
2.8483	43504.26
2.8816	43505.26
2.9150	43506.26
2.9483	43507.26
2.9816	43508.26
3.0150	43509.26
3.0483	43510.26
3.0816	43511.26
3.1150	43512.26
3.1483	43513.26
3.1816	43514.26
3.2150	43515.26
3.2483	43516.26
3.2816	43517.26
3.3150	43518.26
3.3483	43519.26
3.3816	43520.26
3.4150	43521.26
3.4483	43522.26
3.4816	43523.26
3.5150	43524.26
3.5483	43525.26
3.5816	43526.26
3.6150	43527.26
3.6483	43528.26
3.6816	43529.26
3.7150	43530.26
3.7483	43531.26
3.7816	43532.26
3.8150	43533.26
3.8483	43534.26
3.8816	43535.26
3.9150	43536.26
3.9483	43537.26
3.9816	43538.26
4.0150	43539.26
4.0483	43540.26
4.0816	43541.26
4.1150	43542.26
4.1483	43543.26
4.1816	43544.26
4.2150	43545.26
4.2483	43546.26
4.2816	43547.26
4.3150	43548.26
4.3483	43549.26
4.3816	43550.26
4.4150	43551.26
4.4483	43552.26
4.4816	43553.26
4.5150	43554.26
4.5294	43555.26
4.5630	43556.26
4.5954	43557.26
4.6267	43558.26
4.6570	43559.26
4.6860	43560.26
4.7140	43561.26
4.7409	43562.26
4.7666	43563.26
4.7912	43564.26
4.8147	43565.26
4.8371	43566.26
4.8584	43567.26
4.8785	43568.26
4.8975	43569.26
4.9154	43570.26
4.9322	43571.26
4.9479	43572.26
4.9624	43573.26
4.9759	43574.26
4.9882	43575.26
4.9994	43576.26
5.0094	43577.26
5.0184	43578.26
5.0262	43579.26
5.0329	43580.26
5.0385	43581.26
5.0430	43582.26
5.0464	43583.26
5.0486	43584.26
5.0497	43585.26
5.0500	43586.26
5.0500	43616.26
5.0506	43617.26
5.0526	43618.26
5.0558	43619.26
5.0604	43620.26
5.0662	43621.26
5.0734	43622.26
5.0818	43623.26
5.0916	43624.26
5.1026	43625.26
5.1148	43626.26
5.1280	43627.26
5.1422	43628.26
5.1573	43629.26
5.1731	43630.26
5.1898	43631.26
5.2072	43632.26
5.2253	43633.26
5.2441	43634.26
5.2635	43635.26
5.2835	43636.26
5.3042	43637.26
5.3254	43638.26
5.3471	43639.26
5.3694	43640.26
5.3922	43641.26
5.4155	43642.26
5.4393	43643.26
5.4636	43644.26
5.4883	43645.26
5.5135	43646.26
5.5392	43647.26
5.5652	43648.26
5.5917	43649.26
5.6186	43650.26
5.6460	43651.26
5.6737	43652.26
5.7018	43653.26
5.7302	43654.26
5.7591	43655.26
5.7883	43656.26
5.8179	43657.26
5.8478	43658.26
5.8780	43659.26
5.9086	43660.26
5.9396	43661.26
5.9708	43662.26
6.0024	43663.26
6.0343	43664.26
6.0665	43665.26
6.0990	43666.26
6.1319	43667.26
6.1650	43668.26
6.1983	43669.26
6.2316	43670.26
6.2650	43671.26
6.2983	43672.26
6.3316	43673.26
6.3650	43674.26
6.3983	43675.26
6.4316	43676.26
6.4650	43677.26
6.4983	43678.26
6.5316	43679.26
6.5650	43680.26
6.5983	43681.26
6.6316	43682.26
6.6650	43683.26
6.6983	43684.26
6.7316	43685.26
6.7650	43686.26
6.7983	43687.26
6.8316	43688.26
6.8650	43689.26
6.8983	43690.26
6.9316	43691.26
6.9650	43692.26
6.9983	43693.26
7.0316	43694.26
7.0650	43695.26
7.0983	43696.26
7.1316	43697.26
7.1650	43698.26
7.1983	43699.26
7.2316	43700.26
7.2650	43701.26
7.2983	43702.26
7.3316	43703.26
7.3650	43704.26
7.3983	43705.26
7.4316	43706.26
7.4650	43707.26
7.4983	43708.26
7.5316	43709.26
7.5650	43710.26
7.5983	43711.26
7.6316	43712.26
7.6650	43713.26
7.6983	43714.26
7.7316	43715.26
7.7650	43716.26
7.7983	43717.26
7.8316	43718.26
7.8650	43719.26
7.8983	43720.26
7.9317	43721.26
7.9650	43722.26
7.9983	43723.26
8.0317	43724.26
8.0650	43725.26
8.0983	43726.26
8.1317	43727.26
8.1650	43728.26
8.1983	43729.26
8.2317	43730.26
8.2650	43731.26
8.2983	43732.26
8.3317	43733.26
8.3650	43734.26
8.3983	43735.26
8.4316	43736.26
8.4650	43737.26
8.4983	43738.26
8.5316	43739.26
8.5650	43740.26
8.5983	43741.26
8.6316	43742.26
8.6650	43743.26
8.6983	43744.26
8.7316	43745.26
8.7650	43746.26
8.7983	43747.26
8.8316	43748.26
8.8650	43749.26
8.8983	43750.26
8.9316	43751.26
8.9650	43752.26
8.9983	43753.26
9.0316	43754.26
9.0650	43755.26
9.0794	43756.26
9.1130	43757.26
9.1454	43758.26
9.1767	43759.26
9.2070	43760.26
9.2360	43761.26
9.2640	43762.26
9.2909	43763.26
9.3166	43764.26
9.3412	43765.26
9.3647	43766.26
9.3871	43767.26
9.4084	43768.26
9.4285	43769.26
9.4475	43770.26
9.4654	43771.26
9.4822	43772.26
9.4979	43773.26
9.5124	43774.26
9.5259	43775.26
9.5382	43776.26
9.5494	43777.26
9.5594	43778.26
9.5684	43779.26
9.5762	43780.26
9.5829	43781.26
9.5885	43782.26
9.5930	43783.26
9.5964	43784.26
9.5986	43785.26
9.5997	43786.26
9.6000	43787.26
9.6000	43817.26
9.6007	43818.26
9.6026	43819.26
9.6059	43820.26
9.6104	43821.26
9.6163	43822.26
9.6234	43823.26
9.6319	43824.26
9.6416	43825.26
9.6526	43826.26
9.6648	43827.26
9.6780	43828.26
9.6922	43829.26
9.7073	43830.26
9.7231	43831.26
9.7398	43832.26
9.7572	43833.26
9.7753	43834.26
9.7941	43835.26
9.8135	43836.26
9.8336	43837.26
9.8542	43838.26
9.8754	43839.26
9.8971	43840.26
9.9194	43841.26
9.9422	43842.26
9.9655	43843.26
9.9893	43844.26
10.0136	43845.26
10.0383	43846.26
10.0635	43847.26
10.0892	43848.26
10.1152	43849.26
10.1417	43850.26
10.1686	43851.26
10.1960	43852.26
10.2237	43853.26
10.2518	43854.26
10.2802	43855.26
10.3091	43856.26
10.3383	43857.26
10.3679	43858.26
10.3978	43859.26
10.4280	43860.26
10.4586	43861.26
10.4896	43862.26
10.5208	43863.26
10.5524	43864.26
10.5843	43865.26
10.6165	43866.26
10.6490	43867.26
10.6819	43868.26
10.7150	43869.26
10.7483	43870.26
10.7816	43871.26
10.8150	43872.26
10.8483	43873.26
10.8816	43874.26
10.9150	43875.26
10.9483	43876.26
10.9816	43877.26
11.0150	43878.26
11.0483	43879.26
11.0816	43880.26
11.1150	43881.26
11.1483	43882.26
11.1816	43883.26
11.2150	43884.26
11.2483	43885.26
11.2816	43886.26
11.3150	43887.26
11.3483	43888.26
11.3816	43889.26
11.4150	43890.26
11.4483	43891.26
11.4816	43892.26
11.5150	43893.26
11.5483	43894.26
11.5816	43895.26
11.6150	43896.26
11.6483	43897.26
11.6816	43898.26
11.7150	43899.26
11.7483	43900.26
11.7816	43901.26
11.8150	43902.26
11.8483	43903.26
11.8816	43904.26
11.9150	43905.26
11.9483	43906.26
11.9816	43907.26
12.0150	43908.26
12.0483	43909.26
12.0816	43910.26
12.1150	43911.26
12.1483	43912.26
12.1816	43913.26
12.2150	43914.26
12.2483	43915.26
12.2816	43916.26
12.3150	43917.26
12.3483	43918.26
12.3816	43919.26
12.4150	43920.26
12.4483	43921.26
12.4816	43922.26
12.5150	43923.26
12.5483	43924.26
12.5816	43925.26
12.6150	43926.26
12.6483	43927.26
12.6816	43928.26
12.7150	43929.26
12.7483	43930.26
12.7816	43931.26
12.8150	43932.26
12.8483	43933.26
12.8816	43934.26
12.9150	43935.26
12.9483	43936.26
12.9816	43937.26
13.0150	43938.26
13.0483	43939.26
13.0816	43940.26
13.1150	43941.26
13.1483	43942.26
13.1816	43943.26
13.2150	43944.26
13.2483	43945.26
13.2816	43946.26
13.3149	43947.26
13.3483	43948.26
13.3816	43949.26
13.4149	43950.26
13.4483	43951.26
13.4816	43952.26
13.5149	43953.26
13.5483	43954.26
13.5816	43955.26
13.6149	43956.26
13.6294	43957.26
13.6629	43958.26
13.6954	43959.26
13.7267	43960.26
13.7569	43961.26
13.7860	43962.26
13.8140	43963.26
13.8409	43964.26
13.8666	43965.26
13.8912	43966.26
13.9147	43967.26
13.9371	43968.26
13.9583	43969.26
13.9785	43970.26
13.9975	43971.26
14.0154	43972.26
14.0322	43973.26
14.0479	43974.26
14.0624	43975.26
14.0758	43976.26
14.0881	43977.26
14.0993	43978.26
14.1094	43979.26
14.1184	43980.26
14.1262	43981.26
14.1329	43982.26
14.1385	43983.26
14.1430	43984.26
14.1463	43985.26
14.1486	43986.26
14.1497	43987.26
14.1500	43988.26
14.1500	44058.00
14.1506	44059.00
14.1526	44060.00
14.1558	44061.00
14.1604	44062.00
14.1662	44063.00
14.1734	44064.00
14.1818	44065.00
14.1916	44066.00
14.2026	44067.00
14.2148	44068.00
14.2280	44069.00
14.2422	44070.00
14.2572	44071.00
14.2731	44072.00
14.2898	44073.00
14.3072	44074.00
14.3253	44075.00
14.3441	44076.00
14.3635	44077.00
14.3835	44078.00
14.4041	44079.00
14.4253	44080.00
14.4471	44081.00
14.4694	44082.00
14.4922	44083.00
14.5155	44084.00
14.5393	44085.00
14.5635	44086.00
14.5883	44087.00
14.6135	44088.00
14.6391	44089.00
14.6652	44090.00
14.6917	44091.00
14.7186	44092.00
14.7459	44093.00
14.7736	44094.00
14.8017	44095.00
14.8302	44096.00
14.8590	44097.00
14.8883	44098.00
14.9178	44099.00
14.9477	44100.00
14.9780	44101.00
15.0086	44102.00
15.0395	44103.00
15.0708	44104.00
15.1024	44105.00
15.1343	44106.00
15.1665	44107.00
15.1990	44108.00
15.2318	44109.00
15.2649	44110.00
15.2983	44111.00
15.3316	44112.00
15.3649	44113.00
15.3983	44114.00
15.4316	44115.00
15.4649	44116.00
15.4983	44117.00
15.5316	44118.00
15.5649	44119.00
15.5983	44120.00
15.6316	44121.00
15.6649	44122.00
15.6983	44123.00
15.7316	44124.00
15.7649	44125.00
15.7983	44126.00
15.8316	44127.00
15.8649	44128.00
15.8983	44129.00
15.9316	44130.00
15.9649	44131.00
15.9983	44132.00
16.0316	44133.00
16.0649	44134.00
16.0983	44135.00
16.1316	44136.00
16.1649	44137.00
16.1983	44138.00
16.2316	44139.00
16.2649	44140.00
16.2983	44141.00
16.3316	44142.00
16.3649	44143.00
16.3983	44144.00
16.4316	44145.00
16.4649	44146.00
16.4983	44147.00
16.5316	44148.00
16.5649	44149.00
16.5983	44150.00
16.6316	44151.00
16.6649	44152.00
16.6983	44153.00
16.7316	44154.00
16.7649	44155.00
16.7983	44156.00
16.8316	44157.00
16.8649	44158.00
16.8983	44159.00
16.9316	44160.00
16.9649	44161.00
16.9983	44162.00
17.0316	44163.00
17.0649	44164.00
17.0983	44165.00
17.1316	44166.00
17.1650	44167.00
17.1983	44168.00
17.2316	44169.00
17.2650	44170.00
17.2983	44171.00
17.3316	44172.00
17.3650	44173.00
17.3983	44174.00
17.4316	44175.00
17.4650	44176.00
17.4983	44177.00
17.5316	44178.00
17.5650	44179.00
17.5983	44180.00
17.6316	44181.00
17.6650	44182.00
17.6983	44183.00
17.7316	44184.00
17.7650	44185.00
17.7983	44186.00
17.8316	44187.00
17.8650	44188.00
17.8983	44189.00
17.9316	44190.00
17.9650	44191.00
17.9983	44192.00
18.0316	44193.00
18.0650	44194.00
18.0983	44195.00
18.1316	44196.00
18.1650	44197.00
18.1794	44198.00
18.2130	44199.00
18.2454	44200.00
18.2767	44201.00
18.3069	44202.00
18.3360	44203.00
18.3640	44204.00
18.3909	44205.00
18.4166	44206.00
18.4412	44207.00
18.4647	44208.00
18.4871	44209.00
18.5084	44210.00
18.5285	44211.00
18.5475	44212.00
18.5654	44213.00
18.5822	44214.00
18.5979	44215.00
18.6124	44216.00
18.6259	44217.00
18.6382	44218.00
18.6494	44219.00
18.6594	44220.00
18.6684	44221.00
18.6762	44222.00
18.6829	44223.00
18.6885	44224.00
18.6930	44225.00
18.6964	44226.00
18.6986	44227.00
18.6997	44228.00
18.7000	44229.00
18.7000	44319.00
18.7006	44320.00
18.7026	44321.00
18.7058	44322.00
18.7104	44323.00
18.7162	44324.00
18.7234	44325.00
18.7318	44326.00
18.7416	44327.00
18.7526	44328.00
18.7648	44329.00
18.7780	44330.00
18.7922	44331.00
18.8073	44332.00
18.8231	44333.00
18.8398	44334.00
18.8572	44335.00
18.8753	44336.00
18.8941	44337.00
18.9135	44338.00
18.9335	44339.00
18.9542	44340.00
18.9754	44341.00
18.9971	44342.00
19.0194	44343.00
19.0422	44344.00
19.0655	44345.00
19.0893	44346.00
19.1136	44347.00
19.1383	44348.00
19.1635	44349.00
19.1892	44350.00
19.2152	44351.00
19.2417	44352.00
19.2686	44353.00
19.2960	44354.00
19.3237	44355.00
19.3518	44356.00
19.3802	44357.00
19.4091	44358.00
19.4383	44359.00
19.4679	44360.00
19.4978	44361.00
19.5280	44362.00
19.5586	44363.00
19.5896	44364.00
19.6208	44365.00
19.6524	44366.00
19.6843	44367.00
19.7165	44368.00
19.7491	44369.00
19.7819	44370.00
19.8150	44371.00
19.8483	44372.00
19.8816	44373.00
19.9150	44374.00
19.9483	44375.00
19.9817	44376.00
20.0150	44377.00
20.0483	44378.00
20.0817	44379.00
20.1150	44380.00
20.1483	44381.00
20.1817	44382.00
20.2150	44383.00
20.2483	44384.00
20.2817	44385.00
20.3150	44386.00
20.3483	44387.00
20.3817	44388.00
20.4150	44389.00
20.4483	44390.00
20.4817	44391.00
20.5150	44392.00
20.5483	44393.00
20.5817	44394.00
20.6150	44395.00
20.6483	44396.00
20.6817	44397.00
20.7150	44398.00
20.7483	44399.00
20.7817	44400.00
20.8150	44401.00
20.8483	44402.00
20.8817	44403.00
20.9150	44404.00
20.9483	44405.00
20.9817	44406.00
21.0150	44407.00
21.0483	44408.00
21.0817	44409.00
21.1150	44410.00
21.1483	44411.00
21.1817	44412.00
21.2150	44413.00
21.2483	44414.00
21.2817	44415.00
21.3150	44416.00
21.3483	44417.00
21.3817	44418.00
21.4150	44419.00
21.4483	44420.00
21.4817	44421.00
21.5150	44422.00
21.5483	44423.00
21.5817	44424.00
21.6150	44425.00
21.6483	44426.00
21.6817	44427.00
21.7150	44428.00
21.7484	44429.00
21.7817	44430.00
21.8150	44431.00
21.8484	44432.00
21.8817	44433.00
21.9150	44434.00
21.9484	44435.00
21.9817	44436.00
22.0150	44437.00
22.0484	44438.00
22.0817	44439.00
22.1150	44440.00
22.1484	44441.00
22.1817	44442.00
22.2150	44443.00
22.2484	44444.00
22.2817	44445.00
22.3150	44446.00
22.3484	44447.00
22.3817	44448.00
22.4150	44449.00
22.4484	44450.00
22.4817	44451.00
22.5150	44452.00
22.5484	44453.00
22.5817	44454.00
22.6150	44455.00
22.6484	44456.00
22.6817	44457.00
22.7150	44458.00
22.7294	44459.00
22.7630	44460.00
22.7955	44461.00
22.8268	44462.00
22.8570	44463.00
22.8861	44464.00
22.9141	44465.00
22.9409	44466.00
22.9667	44467.00
22.9913	44468.00
23.0148	44469.00
23.0372	44470.00
23.0584	44471.00
23.0786	44472.00
23.0976	44473.00
23.1155	44474.00
23.1323	44475.00
23.1480	44476.00
23.1625	44477.00
23.1759	44478.00
23.1882	44479.00
23.1994	44480.00
23.2095	44481.00
23.2184	44482.00
23.2263	44483.00
23.2330	44484.00
23.2386	44485.00
23.2431	44486.00
23.2464	44487.00
23.2487	44488.00
23.2498	44489.00
23.2501	44490.00
23.2501	44580.00
23.2507	44581.00
23.2527	44582.00
23.2559	44583.00
23.2605	44584.00
23.2663	44585.00
23.2735	44586.00
23.2819	44587.00
23.2917	44588.00
23.3027	44589.00
23.3148	44590.00
23.3281	44591.00
23.3423	44592.00
23.3573	44593.00
23.3732	44594.00
23.3899	44595.00
23.4073	44596.00
23.4254	44597.00
23.4442	44598.00
23.4636	44599.00
23.4836	44600.00
23.5042	44601.00
23.5254	44602.00
23.5472	44603.00
23.5695	44604.00
23.5923	44605.00
23.6156	44606.00
23.6394	44607.00
23.6636	44608.00
23.6884	44609.00
23.7136	44610.00
23.7392	44611.00
23.7653	44612.00
23.7918	44613.00
23.8187	44614.00
23.8460	44615.00
23.8737	44616.00
23.9018	44617.00
23.9303	44618.00
23.9591	44619.00
23.9884	44620.00
24.0179	44621.00
24.0478	44622.00
24.0781	44623.00
24.1087	44624.00
24.1396	44625.00
24.1709	44626.00
24.2025	44627.00
24.2344	44628.00
24.2666	44629.00
24.2991	44630.00
24.3319	44631.00
24.3650	44632.00
24.3984	44633.00
24.4317	44634.00
24.4650	44635.00
24.4984	44636.00
24.5317	44637.00
24.5651	44638.00
24.5984	44639.00
24.6317	44640.00
24.6651	44641.00
24.6984	44642.00
24.7317	44643.00
24.7651	44644.00
24.7984	44645.00
24.8317	44646.00
24.8651	44647.00
24.8984	44648.00
24.9317	44649.00
24.9651	44650.00
24.9984	44651.00
25.0317	44652.00
25.0651	44653.00
25.0984	44654.00
25.1317	44655.00
25.1651	44656.00
25.1984	44657.00
25.2317	44658.00
25.2651	44659.00
25.2984	44660.00
25.3317	44661.00
25.3651	44662.00
25.3984	44663.00
25.4317	44664.00
25.4651	44665.00
25.4984	44666.00
25.5317	44667.00
25.5651	44668.00
25.5984	44669.00
25.6317	44670.00
25.6651	44671.00
25.6984	44672.00
25.7317	44673.00
25.7651	44674.00
25.7984	44675.00
25.8317	44676.00
25.8651	44677.00
25.8984	44678.00
25.9317	44679.00
25.9651	44680.00
25.9984	44681.00
26.0317	44682.00
26.0651	44683.00
26.0984	44684.00
26.1317	44685.00
26.1651	44686.00
26.1984	44687.00
26.2318	44688.00
26.2651	44689.00
26.2984	44690.00
26.3318	44691.00
26.3651	44692.00
26.3984	44693.00
26.4318	44694.00
26.4651	44695.00
26.4984	44696.00
26.5318	44697.00
26.5651	44698.00
26.5984	44699.00
26.6318	44700.00
26.6651	44701.00
26.6984	44702.00
26.7318	44703.00
26.7651	44704.00
26.7984	44705.00
26.8318	44706.00
26.8651	44707.00
26.8984	44708.00
26.9318	44709.00
26.9651	44710.00
26.9984	44711.00
27.0318	44712.00
27.0651	44713.00
27.0984	44714.00
27.1318	44715.00
27.1651	44716.00
27.1984	44717.00
27.2318	44718.00
27.2651	44719.00
27.2795	44720.00
27.3131	44721.00
27.3455	44722.00
27.3769	44723.00
27.4071	44724.00
27.4362	44725.00
27.4641	44726.00
27.4910	44727.00
27.5167	44728.00
27.5414	44729.00
27.5649	44730.00
27.5872	44731.00
27.6085	44732.00
27.6286	44733.00
27.6477	44734.00
27.6656	44735.00
27.6824	44736.00
27.6980	44737.00
27.7126	44738.00
27.7260	44739.00
27.7383	44740.00
27.7495	44741.00
27.7596	44742.00
27.7685	44743.00
27.7763	44744.00
27.7831	44745.00
27.7887	44746.00
27.7931	44747.00
27.7965	44748.00
27.7987	44749.00
27.7999	44750.00
27.8001	44751.00
27.8001	44841.00
27.8008	44842.00
27.8027	44843.00
27.8060	44844.00
27.8105	44845.00
27.8164	44846.00
27.8235	44847.00
27.8320	44848.00
27.8417	44849.00
27.8527	44850.00
27.8649	44851.00
27.8781	44852.00
27.8923	44853.00
27.9074	44854.00
27.9233	44855.00
27.9399	44856.00
27.9573	44857.00
27.9754	44858.00
27.9942	44859.00
28.0136	44860.00
28.0337	44861.00
28.0543	44862.00
28.0755	44863.00
28.0972	44864.00
28.1195	44865.00
28.1423	44866.00
28.1656	44867.00
28.1894	44868.00
28.2137	44869.00
28.2384	44870.00
28.2636	44871.00
28.2893	44872.00
28.3154	44873.00
28.3419	44874.00
28.3688	44875.00
28.3961	44876.00
28.4238	44877.00
28.4519	44878.00
28.4804	44879.00
28.5092	44880.00
28.5384	44881.00
28.5680	44882.00
28.5979	44883.00
28.6282	44884.00
28.6588	44885.00
28.6897	44886.00
28.7210	44887.00
28.7526	44888.00
28.7845	44889.00
28.8167	44890.00
28.8492	44891.00
28.8820	44892.00
28.9151	44893.00
28.9484	44894.00
28.9818	44895.00
29.0151	44896.00
29.0484	44897.00
29.0818	44898.00
29.1151	44899.00
29.1485	44900.00
29.1818	44901.00
29.2151	44902.00
29.2485	44903.00
29.2818	44904.00
29.3151	44905.00
29.3485	44906.00
29.3818	44907.00
29.4151	44908.00
29.4485	44909.00
29.4818	44910.00
29.5151	44911.00
29.5485	44912.00
29.5818	44913.00
29.6151	44914.00
29.6485	44915.00
29.6818	44916.00
29.7151	44917.00
29.7485	44918.00
29.7818	44919.00
29.8151	44920.00
29.8485	44921.00
29.8818	44922.00
29.9151	44923.00
29.9485	44924.00
29.9818	44925.00
30.0151	44926.00
30.0485	44927.00
30.0818	44928.00
30.1151	44929.00
30.1485	44930.00
30.1818	44931.00
30.2151	44932.00
30.2485	44933.00
30.2818	44934.00
30.3151	44935.00
30.3485	44936.00
30.3818	44937.00
30.4151	44938.00
30.4485	44939.00
30.4818	44940.00
30.5151	44941.00
30.5485	44942.00
30.5818	44943.00
30.6151	44944.00
30.6485	44945.00
30.6818	44946.00
30.7151	44947.00
30.7485	44948.00
30.7818	44949.00
30.8152	44950.00
30.8485	44951.00
30.8818	44952.00
30.9152	44953.00
30.9485	44954.00
30.9818	44955.00
31.0152	44956.00
31.0485	44957.00
31.0818	44958.00
31.1152	44959.00
31.1485	44960.00
31.1818	44961.00
31.2152	44962.00
31.2485	44963.00
31.2818	44964.00
31.3152	44965.00
31.3485	44966.00
31.3818	44967.00
31.4152	44968.00
31.4485	44969.00
31.4818	44970.00
31.5152	44971.00
31.5485	44972.00
31.5818	44973.00
31.6152	44974.00
31.6485	44975.00
31.6818	44976.00
31.7152	44977.00
31.7485	44978.00
31.7818	44979.00
31.8152	44980.00
31.8296	44981.00
31.8632	44982.00
31.8956	44983.00
31.9269	44984.00
31.9571	44985.00
31.9862	44986.00
32.0142	44987.00
32.0411	44988.00
32.0668	44989.00
32.0914	44990.00
32.1149	44991.00
32.1373	44992.00
32.1586	44993.00
32.1787	44994.00
32.1977	44995.00
32.2156	44996.00
32.2324	44997.00
32.2481	44998.00
32.2626	44999.00
32.2761	45000.00
32.2884	45001.00
32.2996	45002.00
32.3096	45003.00
32.3186	45004.00
32.3264	45005.00
32.3331	45006.00
32.3387	45007.00
32.3432	45008.00
32.3466	45009.00
32.3488	45010.00
32.3499	45011.00
32.3502	45012.00
32.3502	45102.00
32.3508	45103.00
32.3528	45104.00
32.3560	45105.00
32.3606	45106.00
32.3664	45107.00
32.3736	45108.00
32.3820	45109.00
32.3918	45110.00
32.4028	45111.00
32.4150	45112.00
32.4282	45113.00
32.4424	45114.00
32.4575	45115.00
32.4733	45116.00
32.4900	45117.00
32.5074	45118.00
32.5255	45119.00
32.5443	45120.00
32.5637	45121.00
32.5837	45122.00
32.6044	45123.00
32.6256	45124.00
32.6473	45125.00
32.6696	45126.00
32.6924	45127.00
32.7157	45128.00
32.7395	45129.00
32.7638	45130.00
32.7885	45131.00
32.8137	45132.00
32.8394	45133.00
32.8654	45134.00
32.8919	45135.00
32.9188	45136.00
32.9462	45137.00
32.9739	45138.00
33.0020	45139.00
33.0304	45140.00
33.0593	45141.00
33.0885	45142.00
33.1181	45143.00
33.1480	45144.00
33.1782	45145.00
33.2088	45146.00
33.2398	45147.00
33.2710	45148.00
33.3026	45149.00
33.3345	45150.00
33.3667	45151.00
33.3993	45152.00
33.4321	45153.00
33.4652	45154.00
33.4985	45155.00
33.5318	45156.00
33.5652	45157.00
33.5985	45158.00
33.6318	45159.00
33.6652	45160.00
33.6985	45161.00
33.7318	45162.00
33.7652	45163.00
33.7985	45164.00
33.8318	45165.00
33.8652	45166.00
33.8985	45167.00
33.9318	45168.00
33.9652	45169.00
33.9985	45170.00
34.0318	45171.00
34.0652	45172.00
34.0985	45173.00
34.1318	45174.00
34.1651	45175.00
34.1985	45176.00
34.2318	45177.00
34.2651	45178.00
34.2985	45179.00
34.3318	45180.00
34.3651	45181.00
34.3985	45182.00
34.4318	45183.00
34.4651	45184.00
34.4985	45185.00
34.5318	45186.00
34.5651	45187.00
34.5985	45188.00
34.6318	45189.00
34.6651	45190.00
34.6985	45191.00
34.7318	45192.00
34.7651	45193.00
34.7985	45194.00
34.8318	45195.00
34.8651	45196.00
34.8985	45197.00
34.9318	45198.00
34.9651	45199.00
34.9984	45200.00
35.0318	45201.00
35.0651	45202.00
35.0984	45203.00
35.1318	45204.00
35.1651	45205.00
35.1984	45206.00
35.2318	45207.00
35.2651	45208.00
35.2984	45209.00
35.3318	45210.00
35.3651	45211.00
35.3984	45212.00
35.4318	45213.00
35.4651	45214.00
35.4984	45215.00
35.5318	45216.00
35.5651	45217.00
35.5984	45218.00
35.6318	45219.00
35.6651	45220.00
35.6984	45221.00
35.7318	45222.00
35.7651	45223.00
35.7984	45224.00
35.8317	45225.00
35.8651	45226.00
35.8984	45227.00
35.9317	45228.00
35.9651	45229.00
35.9984	45230.00
36.0317	45231.00
36.0651	45232.00
36.0984	45233.00
36.1317	45234.00
36.1651	45235.00
36.1984	45236.00
36.2317	45237.00
36.2651	45238.00
36.2984	45239.00
36.3317	45240.00
36.3651	45241.00
36.3795	45242.00
36.4130	45243.00
36.4455	45244.00
36.4768	45245.00
36.5070	45246.00
36.5361	45247.00
36.5641	45248.00
36.5910	45249.00
36.6167	45250.00
36.6413	45251.00
36.6648	45252.00
36.6872	45253.00
36.7085	45254.00
36.7286	45255.00
36.7476	45256.00
36.7655	45257.00
36.7823	45258.00
36.7980	45259.00
36.8125	45260.00
36.8260	45261.00
36.8383	45262.00
36.8495	45263.00
36.8595	45264.00
36.8685	45265.00
36.8763	45266.00
36.8830	45267.00
36.8886	45268.00
36.8931	45269.00
36.8965	45270.00
36.8987	45271.00
36.8998	45272.00
36.9001	45273.00
36.9001	45363.00
36.9007	45364.00
36.9027	45365.00
36.9059	45366.00
36.9105	45367.00
36.9163	45368.00
36.9235	45369.00
36.9319	45370.00
36.9417	45371.00
36.9527	45372.00
36.9649	45373.00
36.9781	45374.00
36.9923	45375.00
37.0073	45376.00
37.0232	45377.00
37.0399	45378.00
37.0573	45379.00
37.0754	45380.00
37.0942	45381.00
37.1136	45382.00
37.1336	45383.00
37.1543	45384.00
37.1755	45385.00
37.1972	45386.00
37.2195	45387.00
37.2423	45388.00
37.2656	45389.00
37.2894	45390.00
37.3137	45391.00
37.3384	45392.00
37.3636	45393.00
37.3892	45394.00
37.4153	45395.00
37.4418	45396.00
37.4687	45397.00
37.4960	45398.00
37.5237	45399.00
37.5518	45400.00
37.5803	45401.00
37.6092	45402.00
37.6384	45403.00
37.6679	45404.00
37.6979	45405.00
37.7281	45406.00
37.7587	45407.00
37.7897	45408.00
37.8209	45409.00
37.8525	45410.00
37.8844	45411.00
37.9166	45412.00
37.9491	45413.00
37.9819	45414.00
38.0151	45415.00
38.0484	45416.00
38.0817	45417.00
38.1151	45418.00
38.1484	45419.00
38.1817	45420.00
38.2150	45421.00
38.2484	45422.00
38.2817	45423.00
38.3150	45424.00
38.3484	45425.00
38.3817	45426.00
38.4150	45427.00
38.4484	45428.00
38.4817	45429.00
38.5150	45430.00
38.5484	45431.00
38.5817	45432.00
38.6150	45433.00
38.6484	45434.00
38.6817	45435.00
38.7150	45436.00
38.7484	45437.00
38.7817	45438.00
38.8150	45439.00
38.8484	45440.00
38.8817	45441.00
38.9150	45442.00
38.9484	45443.00
38.9817	45444.00
39.0150	45445.00
39.0483	45446.00
39.0817	45447.00
39.1150	45448.00
39.1483	45449.00
39.1817	45450.00
39.2150	45451.00
39.2483	45452.00
39.2817	45453.00
39.3150	45454.00
39.3483	45455.00
39.3817	45456.00
39.4150	45457.00
39.4483	45458.00
39.4817	45459.00
39.5150	45460.00
39.5483	45461.00
39.5817	45462.00
39.6150	45463.00
39.6483	45464.00
39.6817	45465.00
39.7150	45466.00
39.7483	45467.00
39.7817	45468.00
39.8150	45469.00
39.8483	45470.00
39.8816	45471.00
39.9150	45472.00
39.9483	45473.00
39.9816	45474.00
40.0150	45475.00
40.0483	45476.00
40.0816	45477.00
40.1150	45478.00
40.1483	45479.00
40.1816	45480.00
40.2150	45481.00
40.2483	45482.00
40.2816	45483.00
40.3150	45484.00
40.3483	45485.00
40.3816	45486.00
40.4150	45487.00
40.4483	45488.00
40.4816	45489.00
40.5150	45490.00
40.5483	45491.00
40.5816	45492.00
40.6150	45493.00
40.6483	45494.00
40.6816	45495.00
40.7150	45496.00
40.7483	45497.00
40.7816	45498.00
40.8149	45499.00
40.8483	45500.00
40.8816	45501.00
40.9149	45502.00
40.9294	45503.00
40.9629	45504.00
40.9954	45505.00
41.0267	45506.00
41.0569	45507.00
41.0860	45508.00
41.1140	45509.00
41.1408	45510.00
41.1666	45511.00
41.1912	45512.00
41.2147	45513.00
41.2371	45514.00
41.2583	45515.00
41.2785	45516.00
41.2975	45517.00
41.3154	45518.00
41.3322	45519.00
41.3479	45520.00
41.3624	45521.00
41.3758	45522.00
41.3881	45523.00
41.3993	45524.00
41.4094	45525.00
41.4184	45526.00
41.4262	45527.00
41.4329	45528.00
41.4385	45529.00
41.4430	45530.00
41.4463	45531.00
41.4486	45532.00
41.4497	45533.00
41.4500	45534.00
41.4500	45565.00
41.4500	45565.00
