# Supplementary material for: OpenTrack simulation model files and output dataset for a copenhagen suburban railway
Source: Data Brief. 2019 Apr 28;25:103952. doi: 10.1016/j.dib.2019.103952 (PMC6562172; doi:10.1016/j.dib.2019.103952)
Supplement: Supplementary file 2 — Multimedia component 2 [file mmc2.zip › Data files submitted/Test Generic for TRC/output/OT_99.tt]

//
// File: C:\OpenTrack\Test Generic for TRC\output/OT_99.tt
//
// Produced by OpenTrack: Fri Dec 14 17:12:51 2018
// Timetable of Course: 99
// Desc.: Stopping Initial
// Train: Regio:A delayed SA ( 83 m; 123 t ) (83 m / 123 t)
// Train Speedtype: Reihe R
// Itineraries: 1: Home STA1 to end
// Scenario:  Adh. Outside: good / Adh. Tunnel: good / Delay: 5 / Global Perf.: 100.0 % / Course on Time Perf.: 100.0 % / Course Delay Perf.: 100.0 % / Step: 1.0 s / Time: 12:00:00 - 13:30:00
//
// Type    : OT_Text
// Desc.   : OT_tt
// x-Legend: none
// y-Legend: none
//

Actual Timetable 

One   	Dep. 	12:03:20	43400	00:00:00	    0
One   	Pass 	12:03:52	43432	00:00:32	   32
Two   	Arr. 	12:06:26	43586	00:02:34	  154
Two   	Dep. 	12:06:56	43616	00:00:30	   30
Two   	Pass 	12:06:57	43617	00:00:01	    1
Three 	Arr. 	12:09:47	43787	00:02:50	  170
Three 	Dep. 	12:10:17	43817	00:00:30	   30
Three 	Pass 	12:10:18	43818	00:00:01	    1
Four  	Arr. 	12:13:08	43988	00:02:50	  170
Four  	Dep. 	12:14:18	44058	00:01:10	   70
Four  	Pass 	12:14:19	44059	00:00:01	    1
Five  	Arr. 	12:17:09	44229	00:02:50	  170
Five  	Dep. 	12:18:39	44319	00:01:30	   90
Five  	Pass 	12:18:40	44320	00:00:01	    1
Six   	Arr. 	12:21:30	44490	00:02:50	  170
Six   	Dep. 	12:23:00	44580	00:01:30	   90
Six   	Pass 	12:23:01	44581	00:00:01	    1
Seven 	Arr. 	12:25:51	44751	00:02:50	  170
Seven 	Dep. 	12:27:21	44841	00:01:30	   90
Seven 	Pass 	12:27:22	44842	00:00:01	    1
Eight 	Arr. 	12:30:12	45012	00:02:50	  170
Eight 	Dep. 	12:31:42	45102	00:01:30	   90
Eight 	Pass 	12:31:43	45103	00:00:01	    1
Nine  	Arr. 	12:34:33	45273	00:02:50	  170
Nine  	Dep. 	12:36:03	45363	00:01:30	   90
Nine  	Pass 	12:36:04	45364	00:00:01	    1
Ten   	Arr. 	12:38:54	45534	00:02:50	  170

Actual Timetable vs. Planned Timetable

Station	   	Planned 	     	Actual  	     	Difference	 	Stat. Pos [km]	        	Train. Pos [km]	        	Avg. Speed [km/h]

One   	Dep. 	12:01:00	43260	12:03:20	43400	+00:02:20	  140	   0.000	       	   0.000	       	     	     
One   	Pass 	HH:MM:SS	   -1	12:03:52	43432	+00:00:00	    0	   0.000	   0.000	   0.515	   0.515	 58.0	 58.0
Two   	Arr. 	HH:MM:SS	   -1	12:06:26	43586	+00:00:00	    0	   5.050	   5.050	   5.050	   4.535	 97.7	106.0
Two   	Dep. 	12:05:36	43536	12:06:56	43616	+00:01:20	   80	   5.050	   0.000	   5.050	   0.000	 84.2	  0.0
Two   	Pass 	HH:MM:SS	   -1	12:06:57	43617	+00:00:00	    0	   5.050	   0.000	   5.051	   0.001	 83.8	  2.3
Three 	Arr. 	HH:MM:SS	   -1	12:09:47	43787	+00:00:00	    0	   9.600	   4.550	   9.600	   4.549	 89.3	 96.3
Three 	Dep. 	12:09:57	43797	12:10:17	43817	+00:00:20	   20	   9.600	   0.000	   9.600	   0.000	 82.9	  0.0
Three 	Pass 	HH:MM:SS	   -1	12:10:18	43818	+00:00:00	    0	   9.600	   0.000	   9.601	   0.001	 82.7	  2.3
Four  	Arr. 	HH:MM:SS	   -1	12:13:08	43988	+00:00:00	    0	  14.150	   4.550	  14.150	   4.549	 86.6	 96.3
Four  	Dep. 	12:14:18	44058	12:14:18	44058	+00:00:00	    0	  14.150	   0.000	  14.150	   0.000	 77.4	  0.0
Four  	Pass 	HH:MM:SS	   -1	12:14:19	44059	+00:00:00	    0	  14.150	   0.000	  14.151	   0.001	 77.3	  2.3
Five  	Arr. 	HH:MM:SS	   -1	12:17:09	44229	+00:00:00	    0	  18.700	   4.550	  18.700	   4.549	 81.2	 96.3
Five  	Dep. 	12:18:39	44319	12:18:39	44319	+00:00:00	    0	  18.700	   0.000	  18.700	   0.000	 73.3	  0.0
Five  	Pass 	HH:MM:SS	   -1	12:18:40	44320	+00:00:00	    0	  18.700	   0.000	  18.701	   0.001	 73.2	  2.3
Six   	Arr. 	HH:MM:SS	   -1	12:21:30	44490	+00:00:00	    0	  23.250	   4.550	  23.250	   4.549	 76.8	 96.3
Six   	Dep. 	12:23:00	44580	12:23:00	44580	+00:00:00	    0	  23.250	   0.000	  23.250	   0.000	 70.9	  0.0
Six   	Pass 	HH:MM:SS	   -1	12:23:01	44581	+00:00:00	    0	  23.250	   0.000	  23.251	   0.001	 70.9	  2.3
Seven 	Arr. 	HH:MM:SS	   -1	12:25:51	44751	+00:00:00	    0	  27.800	   4.550	  27.800	   4.549	 74.1	 96.3
Seven 	Dep. 	12:27:21	44841	12:27:21	44841	+00:00:00	    0	  27.800	   0.000	  27.800	   0.000	 69.5	  0.0
Seven 	Pass 	HH:MM:SS	   -1	12:27:22	44842	+00:00:00	    0	  27.800	   0.000	  27.801	   0.001	 69.4	  2.3
Eight 	Arr. 	HH:MM:SS	   -1	12:30:12	45012	+00:00:00	    0	  32.350	   4.550	  32.350	   4.549	 72.2	 96.3
Eight 	Dep. 	12:31:42	45102	12:31:42	45102	+00:00:00	    0	  32.350	   0.000	  32.350	   0.000	 68.4	  0.0
Eight 	Pass 	HH:MM:SS	   -1	12:31:43	45103	+00:00:00	    0	  32.350	   0.000	  32.351	   0.001	 68.4	  2.3
Nine  	Arr. 	HH:MM:SS	   -1	12:34:33	45273	+00:00:00	    0	  36.900	   4.550	  36.900	   4.549	 70.9	 96.3
Nine  	Dep. 	12:36:03	45363	12:36:03	45363	+00:00:00	    0	  36.900	   0.000	  36.900	   0.000	 67.7	  0.0
Nine  	Pass 	HH:MM:SS	   -1	12:36:04	45364	+00:00:00	    0	  36.900	   0.000	  36.901	   0.001	 67.6	  2.3
Ten   	Arr. 	12:39:54	45594	12:38:54	45534	-00:01:00	  -60	  41.450	   4.550	  41.450	   4.549	 69.9	 96.3
