# Supplementary material for: OpenTrack simulation model files and output dataset for a copenhagen suburban railway
Source: Data Brief. 2019 Apr 28;25:103952. doi: 10.1016/j.dib.2019.103952 (PMC6562172; doi:10.1016/j.dib.2019.103952)
Supplement: Supplementary file 2 — Multimedia component 2 [file mmc2.zip › Data files submitted/Test Generic for TRC/output/OT_99.vt]

//
// File: C:\OpenTrack\Test Generic for TRC\output/OT_99.vt
//
// Produced by OpenTrack: Fri Dec 14 17:12:51 2018
// Speed/Time of Course : 99
// Desc.: Stopping Initial
// Train: Regio:A delayed SA ( 83 m; 123 t ) (83 m / 123 t)
// Train Speedtype: Reihe R
// Itineraries: 1: Home STA1 to end
// Scenario:  Adh. Outside: good / Adh. Tunnel: good / Delay: 5 / Global Perf.: 100.0 % / Course on Time Perf.: 100.0 % / Course Delay Perf.: 100.0 % / Step: 1.0 s / Time: 12:00:00 - 13:30:00
//
// Type    : OT_TimeXPlot
// Desc.   : OT_vt
// x-Legend: [s]
// y-Legend: [km/h]
//
43230.00	0.0
43400.26	0.0
43401.26	4.7
43402.26	9.4
43403.26	14.0
43404.26	18.7
43405.26	23.4
43406.26	28.1
43407.26	32.8
43408.26	37.4
43409.26	41.8
43410.26	45.8
43411.26	49.4
43412.26	52.7
43413.26	55.8
43414.26	58.6
43415.26	61.4
43416.26	63.9
43417.26	66.4
43418.26	68.8
43419.26	71.0
43420.26	73.2
43421.26	75.3
43422.26	77.3
43423.26	79.3
43424.26	81.2
43425.26	83.0
43426.26	84.8
43427.26	86.5
43428.26	88.2
43429.26	89.9
43430.26	91.5
43431.26	93.1
43432.26	94.6
43433.26	96.1
43434.26	97.6
43435.26	99.0
43436.26	100.4
43437.26	101.8
43438.26	103.2
43439.26	104.5
43440.26	105.8
43441.26	107.1
43442.26	108.3
43443.26	109.6
43444.26	110.8
43445.26	112.0
43446.26	113.1
43447.26	114.3
43448.26	115.4
43449.26	116.5
43450.26	117.6
43451.26	118.7
43452.26	119.7
43453.26	120.0
43454.26	120.0
43455.26	120.0
43456.26	120.0
43457.26	120.0
43458.26	120.0
43459.26	120.0
43460.26	120.0
43461.26	120.0
43462.26	120.0
43463.26	120.0
43464.26	120.0
43465.26	120.0
43466.26	120.0
43467.26	120.0
43468.26	120.0
43469.26	120.0
43470.26	120.0
43471.26	120.0
43472.26	120.0
43473.26	120.0
43474.26	120.0
43475.26	120.0
43476.26	120.0
43477.26	120.0
43478.26	120.0
43479.26	120.0
43480.26	120.0
43481.26	120.0
43482.26	120.0
43483.26	120.0
43484.26	120.0
43485.26	120.0
43486.26	120.0
43487.26	120.0
43488.26	120.0
43489.26	120.0
43490.26	120.0
43491.26	120.0
43492.26	120.0
43493.26	120.0
43494.26	120.0
43495.26	120.0
43496.26	120.0
43497.26	120.0
43498.26	120.0
43499.26	120.0
43500.26	120.0
43501.26	120.0
43502.26	120.0
43503.26	120.0
43504.26	120.0
43505.26	120.0
43506.26	120.0
43507.26	120.0
43508.26	120.0
43509.26	120.0
43510.26	120.0
43511.26	120.0
43512.26	120.0
43513.26	120.0
43514.26	120.0
43515.26	120.0
43516.26	120.0
43517.26	120.0
43518.26	120.0
43519.26	120.0
43520.26	120.0
43521.26	120.0
43522.26	120.0
43523.26	120.0
43524.26	120.0
43525.26	120.0
43526.26	120.0
43527.26	120.0
43528.26	120.0
43529.26	120.0
43530.26	120.0
43531.26	120.0
43532.26	120.0
43533.26	120.0
43534.26	120.0
43535.26	120.0
43536.26	120.0
43537.26	120.0
43538.26	120.0
43539.26	120.0
43540.26	120.0
43541.26	120.0
43542.26	120.0
43543.26	120.0
43544.26	120.0
43545.26	120.0
43546.26	120.0
43547.26	120.0
43548.26	120.0
43549.26	120.0
43550.26	120.0
43551.26	120.0
43552.26	120.0
43553.26	120.0
43554.26	120.0
43555.26	120.0
43556.26	118.8
43557.26	114.8
43558.26	110.8
43559.26	106.8
43560.26	102.7
43561.26	98.7
43562.26	94.7
43563.26	90.6
43564.26	86.6
43565.26	82.6
43566.26	78.6
43567.26	74.5
43568.26	70.5
43569.26	66.5
43570.26	62.4
43571.26	58.4
43572.26	54.4
43573.26	50.4
43574.26	46.3
43575.26	42.3
43576.26	38.3
43577.26	34.2
43578.26	30.2
43579.26	26.2
43580.26	22.2
43581.26	18.1
43582.26	14.1
43583.26	10.1
43584.26	6.0
43585.26	2.0
43586.26	0.0
43616.26	0.0
43617.26	4.7
43618.26	9.4
43619.26	14.0
43620.26	18.7
43621.26	23.4
43622.26	28.1
43623.26	32.8
43624.26	37.4
43625.26	41.8
43626.26	45.8
43627.26	49.4
43628.26	52.7
43629.26	55.8
43630.26	58.6
43631.26	61.4
43632.26	63.9
43633.26	66.4
43634.26	68.8
43635.26	71.0
43636.26	73.2
43637.26	75.3
43638.26	77.3
43639.26	79.3
43640.26	81.2
43641.26	83.0
43642.26	84.8
43643.26	86.5
43644.26	88.2
43645.26	89.9
43646.26	91.5
43647.26	93.1
43648.26	94.6
43649.26	96.1
43650.26	97.6
43651.26	99.0
43652.26	100.4
43653.26	101.8
43654.26	103.2
43655.26	104.5
43656.26	105.8
43657.26	107.1
43658.26	108.3
43659.26	109.6
43660.26	110.8
43661.26	112.0
43662.26	113.1
43663.26	114.3
43664.26	115.4
43665.26	116.5
43666.26	117.6
43667.26	118.7
43668.26	119.7
43669.26	120.0
43670.26	120.0
43671.26	120.0
43672.26	120.0
43673.26	120.0
43674.26	120.0
43675.26	120.0
43676.26	120.0
43677.26	120.0
43678.26	120.0
43679.26	120.0
43680.26	120.0
43681.26	120.0
43682.26	120.0
43683.26	120.0
43684.26	120.0
43685.26	120.0
43686.26	120.0
43687.26	120.0
43688.26	120.0
43689.26	120.0
43690.26	120.0
43691.26	120.0
43692.26	120.0
43693.26	120.0
43694.26	120.0
43695.26	120.0
43696.26	120.0
43697.26	120.0
43698.26	120.0
43699.26	120.0
43700.26	120.0
43701.26	120.0
43702.26	120.0
43703.26	120.0
43704.26	120.0
43705.26	120.0
43706.26	120.0
43707.26	120.0
43708.26	120.0
43709.26	120.0
43710.26	120.0
43711.26	120.0
43712.26	120.0
43713.26	120.0
43714.26	120.0
43715.26	120.0
43716.26	120.0
43717.26	120.0
43718.26	120.0
43719.26	120.0
43720.26	120.0
43721.26	120.0
43722.26	120.0
43723.26	120.0
43724.26	120.0
43725.26	120.0
43726.26	120.0
43727.26	120.0
43728.26	120.0
43729.26	120.0
43730.26	120.0
43731.26	120.0
43732.26	120.0
43733.26	120.0
43734.26	120.0
43735.26	120.0
43736.26	120.0
43737.26	120.0
43738.26	120.0
43739.26	120.0
43740.26	120.0
43741.26	120.0
43742.26	120.0
43743.26	120.0
43744.26	120.0
43745.26	120.0
43746.26	120.0
43747.26	120.0
43748.26	120.0
43749.26	120.0
43750.26	120.0
43751.26	120.0
43752.26	120.0
43753.26	120.0
43754.26	120.0
43755.26	120.0
43756.26	120.0
43757.26	118.8
43758.26	114.8
43759.26	110.8
43760.26	106.8
43761.26	102.7
43762.26	98.7
43763.26	94.7
43764.26	90.6
43765.26	86.6
43766.26	82.6
43767.26	78.6
43768.26	74.5
43769.26	70.5
43770.26	66.5
43771.26	62.4
43772.26	58.4
43773.26	54.4
43774.26	50.4
43775.26	46.3
43776.26	42.3
43777.26	38.3
43778.26	34.2
43779.26	30.2
43780.26	26.2
43781.26	22.2
43782.26	18.1
43783.26	14.1
43784.26	10.1
43785.26	6.0
43786.26	2.0
43787.26	0.0
43817.26	0.0
43818.26	4.7
43819.26	9.4
43820.26	14.0
43821.26	18.7
43822.26	23.4
43823.26	28.1
43824.26	32.8
43825.26	37.4
43826.26	41.8
43827.26	45.8
43828.26	49.4
43829.26	52.7
43830.26	55.8
43831.26	58.6
43832.26	61.4
43833.26	63.9
43834.26	66.4
43835.26	68.8
43836.26	71.0
43837.26	73.2
43838.26	75.3
43839.26	77.3
43840.26	79.3
43841.26	81.2
43842.26	83.0
43843.26	84.8
43844.26	86.5
43845.26	88.2
43846.26	89.9
43847.26	91.5
43848.26	93.1
43849.26	94.6
43850.26	96.1
43851.26	97.6
43852.26	99.0
43853.26	100.4
43854.26	101.8
43855.26	103.2
43856.26	104.5
43857.26	105.8
43858.26	107.1
43859.26	108.3
43860.26	109.6
43861.26	110.8
43862.26	112.0
43863.26	113.1
43864.26	114.3
43865.26	115.4
43866.26	116.5
43867.26	117.6
43868.26	118.7
43869.26	119.7
43870.26	120.0
43871.26	120.0
43872.26	120.0
43873.26	120.0
43874.26	120.0
43875.26	120.0
43876.26	120.0
43877.26	120.0
43878.26	120.0
43879.26	120.0
43880.26	120.0
43881.26	120.0
43882.26	120.0
43883.26	120.0
43884.26	120.0
43885.26	120.0
43886.26	120.0
43887.26	120.0
43888.26	120.0
43889.26	120.0
43890.26	120.0
43891.26	120.0
43892.26	120.0
43893.26	120.0
43894.26	120.0
43895.26	120.0
43896.26	120.0
43897.26	120.0
43898.26	120.0
43899.26	120.0
43900.26	120.0
43901.26	120.0
43902.26	120.0
43903.26	120.0
43904.26	120.0
43905.26	120.0
43906.26	120.0
43907.26	120.0
43908.26	120.0
43909.26	120.0
43910.26	120.0
43911.26	120.0
43912.26	120.0
43913.26	120.0
43914.26	120.0
43915.26	120.0
43916.26	120.0
43917.26	120.0
43918.26	120.0
43919.26	120.0
43920.26	120.0
43921.26	120.0
43922.26	120.0
43923.26	120.0
43924.26	120.0
43925.26	120.0
43926.26	120.0
43927.26	120.0
43928.26	120.0
43929.26	120.0
43930.26	120.0
43931.26	120.0
43932.26	120.0
43933.26	120.0
43934.26	120.0
43935.26	120.0
43936.26	120.0
43937.26	120.0
43938.26	120.0
43939.26	120.0
43940.26	120.0
43941.26	120.0
43942.26	120.0
43943.26	120.0
43944.26	120.0
43945.26	120.0
43946.26	120.0
43947.26	120.0
43948.26	120.0
43949.26	120.0
43950.26	120.0
43951.26	120.0
43952.26	120.0
43953.26	120.0
43954.26	120.0
43955.26	120.0
43956.26	120.0
43957.26	120.0
43958.26	118.8
43959.26	114.8
43960.26	110.8
43961.26	106.8
43962.26	102.7
43963.26	98.7
43964.26	94.7
43965.26	90.6
43966.26	86.6
43967.26	82.6
43968.26	78.6
43969.26	74.5
43970.26	70.5
43971.26	66.5
43972.26	62.4
43973.26	58.4
43974.26	54.4
43975.26	50.4
43976.26	46.3
43977.26	42.3
43978.26	38.3
43979.26	34.2
43980.26	30.2
43981.26	26.2
43982.26	22.2
43983.26	18.1
43984.26	14.1
43985.26	10.1
43986.26	6.0
43987.26	2.0
43988.26	0.0
44058.00	0.0
44059.00	4.7
44060.00	9.4
44061.00	14.0
44062.00	18.7
44063.00	23.4
44064.00	28.1
44065.00	32.8
44066.00	37.4
44067.00	41.8
44068.00	45.8
44069.00	49.4
44070.00	52.7
44071.00	55.8
44072.00	58.6
44073.00	61.4
44074.00	63.9
44075.00	66.4
44076.00	68.8
44077.00	71.0
44078.00	73.2
44079.00	75.3
44080.00	77.3
44081.00	79.3
44082.00	81.2
44083.00	83.0
44084.00	84.8
44085.00	86.5
44086.00	88.2
44087.00	89.9
44088.00	91.5
44089.00	93.1
44090.00	94.6
44091.00	96.1
44092.00	97.6
44093.00	99.0
44094.00	100.4
44095.00	101.8
44096.00	103.2
44097.00	104.5
44098.00	105.8
44099.00	107.1
44100.00	108.3
44101.00	109.6
44102.00	110.8
44103.00	112.0
44104.00	113.1
44105.00	114.3
44106.00	115.4
44107.00	116.5
44108.00	117.6
44109.00	118.7
44110.00	119.7
44111.00	120.0
44112.00	120.0
44113.00	120.0
44114.00	120.0
44115.00	120.0
44116.00	120.0
44117.00	120.0
44118.00	120.0
44119.00	120.0
44120.00	120.0
44121.00	120.0
44122.00	120.0
44123.00	120.0
44124.00	120.0
44125.00	120.0
44126.00	120.0
44127.00	120.0
44128.00	120.0
44129.00	120.0
44130.00	120.0
44131.00	120.0
44132.00	120.0
44133.00	120.0
44134.00	120.0
44135.00	120.0
44136.00	120.0
44137.00	120.0
44138.00	120.0
44139.00	120.0
44140.00	120.0
44141.00	120.0
44142.00	120.0
44143.00	120.0
44144.00	120.0
44145.00	120.0
44146.00	120.0
44147.00	120.0
44148.00	120.0
44149.00	120.0
44150.00	120.0
44151.00	120.0
44152.00	120.0
44153.00	120.0
44154.00	120.0
44155.00	120.0
44156.00	120.0
44157.00	120.0
44158.00	120.0
44159.00	120.0
44160.00	120.0
44161.00	120.0
44162.00	120.0
44163.00	120.0
44164.00	120.0
44165.00	120.0
44166.00	120.0
44167.00	120.0
44168.00	120.0
44169.00	120.0
44170.00	120.0
44171.00	120.0
44172.00	120.0
44173.00	120.0
44174.00	120.0
44175.00	120.0
44176.00	120.0
44177.00	120.0
44178.00	120.0
44179.00	120.0
44180.00	120.0
44181.00	120.0
44182.00	120.0
44183.00	120.0
44184.00	120.0
44185.00	120.0
44186.00	120.0
44187.00	120.0
44188.00	120.0
44189.00	120.0
44190.00	120.0
44191.00	120.0
44192.00	120.0
44193.00	120.0
44194.00	120.0
44195.00	120.0
44196.00	120.0
44197.00	120.0
44198.00	120.0
44199.00	118.8
44200.00	114.8
44201.00	110.8
44202.00	106.8
44203.00	102.7
44204.00	98.7
44205.00	94.7
44206.00	90.6
44207.00	86.6
44208.00	82.6
44209.00	78.6
44210.00	74.5
44211.00	70.5
44212.00	66.5
44213.00	62.4
44214.00	58.4
44215.00	54.4
44216.00	50.4
44217.00	46.3
44218.00	42.3
44219.00	38.3
44220.00	34.2
44221.00	30.2
44222.00	26.2
44223.00	22.2
44224.00	18.1
44225.00	14.1
44226.00	10.1
44227.00	6.0
44228.00	2.0
44229.00	0.0
44319.00	0.0
44320.00	4.7
44321.00	9.4
44322.00	14.0
44323.00	18.7
44324.00	23.4
44325.00	28.1
44326.00	32.8
44327.00	37.4
44328.00	41.8
44329.00	45.8
44330.00	49.4
44331.00	52.7
44332.00	55.8
44333.00	58.6
44334.00	61.4
44335.00	63.9
44336.00	66.4
44337.00	68.8
44338.00	71.0
44339.00	73.2
44340.00	75.3
44341.00	77.3
44342.00	79.3
44343.00	81.2
44344.00	83.0
44345.00	84.8
44346.00	86.5
44347.00	88.2
44348.00	89.9
44349.00	91.5
44350.00	93.1
44351.00	94.6
44352.00	96.1
44353.00	97.6
44354.00	99.0
44355.00	100.4
44356.00	101.8
44357.00	103.2
44358.00	104.5
44359.00	105.8
44360.00	107.1
44361.00	108.3
44362.00	109.6
44363.00	110.8
44364.00	112.0
44365.00	113.1
44366.00	114.3
44367.00	115.4
44368.00	116.5
44369.00	117.6
44370.00	118.7
44371.00	119.7
44372.00	120.0
44373.00	120.0
44374.00	120.0
44375.00	120.0
44376.00	120.0
44377.00	120.0
44378.00	120.0
44379.00	120.0
44380.00	120.0
44381.00	120.0
44382.00	120.0
44383.00	120.0
44384.00	120.0
44385.00	120.0
44386.00	120.0
44387.00	120.0
44388.00	120.0
44389.00	120.0
44390.00	120.0
44391.00	120.0
44392.00	120.0
44393.00	120.0
44394.00	120.0
44395.00	120.0
44396.00	120.0
44397.00	120.0
44398.00	120.0
44399.00	120.0
44400.00	120.0
44401.00	120.0
44402.00	120.0
44403.00	120.0
44404.00	120.0
44405.00	120.0
44406.00	120.0
44407.00	120.0
44408.00	120.0
44409.00	120.0
44410.00	120.0
44411.00	120.0
44412.00	120.0
44413.00	120.0
44414.00	120.0
44415.00	120.0
44416.00	120.0
44417.00	120.0
44418.00	120.0
44419.00	120.0
44420.00	120.0
44421.00	120.0
44422.00	120.0
44423.00	120.0
44424.00	120.0
44425.00	120.0
44426.00	120.0
44427.00	120.0
44428.00	120.0
44429.00	120.0
44430.00	120.0
44431.00	120.0
44432.00	120.0
44433.00	120.0
44434.00	120.0
44435.00	120.0
44436.00	120.0
44437.00	120.0
44438.00	120.0
44439.00	120.0
44440.00	120.0
44441.00	120.0
44442.00	120.0
44443.00	120.0
44444.00	120.0
44445.00	120.0
44446.00	120.0
44447.00	120.0
44448.00	120.0
44449.00	120.0
44450.00	120.0
44451.00	120.0
44452.00	120.0
44453.00	120.0
44454.00	120.0
44455.00	120.0
44456.00	120.0
44457.00	120.0
44458.00	120.0
44459.00	120.0
44460.00	118.8
44461.00	114.8
44462.00	110.8
44463.00	106.8
44464.00	102.7
44465.00	98.7
44466.00	94.7
44467.00	90.6
44468.00	86.6
44469.00	82.6
44470.00	78.6
44471.00	74.5
44472.00	70.5
44473.00	66.5
44474.00	62.4
44475.00	58.4
44476.00	54.4
44477.00	50.4
44478.00	46.3
44479.00	42.3
44480.00	38.3
44481.00	34.2
44482.00	30.2
44483.00	26.2
44484.00	22.2
44485.00	18.1
44486.00	14.1
44487.00	10.1
44488.00	6.0
44489.00	2.0
44490.00	0.0
44580.00	0.0
44581.00	4.7
44582.00	9.4
44583.00	14.0
44584.00	18.7
44585.00	23.4
44586.00	28.1
44587.00	32.8
44588.00	37.4
44589.00	41.8
44590.00	45.8
44591.00	49.4
44592.00	52.7
44593.00	55.8
44594.00	58.6
44595.00	61.4
44596.00	63.9
44597.00	66.4
44598.00	68.8
44599.00	71.0
44600.00	73.2
44601.00	75.3
44602.00	77.3
44603.00	79.3
44604.00	81.2
44605.00	83.0
44606.00	84.8
44607.00	86.5
44608.00	88.2
44609.00	89.9
44610.00	91.5
44611.00	93.1
44612.00	94.6
44613.00	96.1
44614.00	97.6
44615.00	99.0
44616.00	100.4
44617.00	101.8
44618.00	103.2
44619.00	104.5
44620.00	105.8
44621.00	107.1
44622.00	108.3
44623.00	109.6
44624.00	110.8
44625.00	112.0
44626.00	113.1
44627.00	114.3
44628.00	115.4
44629.00	116.5
44630.00	117.6
44631.00	118.7
44632.00	119.7
44633.00	120.0
44634.00	120.0
44635.00	120.0
44636.00	120.0
44637.00	120.0
44638.00	120.0
44639.00	120.0
44640.00	120.0
44641.00	120.0
44642.00	120.0
44643.00	120.0
44644.00	120.0
44645.00	120.0
44646.00	120.0
44647.00	120.0
44648.00	120.0
44649.00	120.0
44650.00	120.0
44651.00	120.0
44652.00	120.0
44653.00	120.0
44654.00	120.0
44655.00	120.0
44656.00	120.0
44657.00	120.0
44658.00	120.0
44659.00	120.0
44660.00	120.0
44661.00	120.0
44662.00	120.0
44663.00	120.0
44664.00	120.0
44665.00	120.0
44666.00	120.0
44667.00	120.0
44668.00	120.0
44669.00	120.0
44670.00	120.0
44671.00	120.0
44672.00	120.0
44673.00	120.0
44674.00	120.0
44675.00	120.0
44676.00	120.0
44677.00	120.0
44678.00	120.0
44679.00	120.0
44680.00	120.0
44681.00	120.0
44682.00	120.0
44683.00	120.0
44684.00	120.0
44685.00	120.0
44686.00	120.0
44687.00	120.0
44688.00	120.0
44689.00	120.0
44690.00	120.0
44691.00	120.0
44692.00	120.0
44693.00	120.0
44694.00	120.0
44695.00	120.0
44696.00	120.0
44697.00	120.0
44698.00	120.0
44699.00	120.0
44700.00	120.0
44701.00	120.0
44702.00	120.0
44703.00	120.0
44704.00	120.0
44705.00	120.0
44706.00	120.0
44707.00	120.0
44708.00	120.0
44709.00	120.0
44710.00	120.0
44711.00	120.0
44712.00	120.0
44713.00	120.0
44714.00	120.0
44715.00	120.0
44716.00	120.0
44717.00	120.0
44718.00	120.0
44719.00	120.0
44720.00	120.0
44721.00	118.8
44722.00	114.8
44723.00	110.8
44724.00	106.8
44725.00	102.7
44726.00	98.7
44727.00	94.7
44728.00	90.6
44729.00	86.6
44730.00	82.6
44731.00	78.6
44732.00	74.5
44733.00	70.5
44734.00	66.5
44735.00	62.4
44736.00	58.4
44737.00	54.4
44738.00	50.4
44739.00	46.3
44740.00	42.3
44741.00	38.3
44742.00	34.2
44743.00	30.2
44744.00	26.2
44745.00	22.2
44746.00	18.1
44747.00	14.1
44748.00	10.1
44749.00	6.0
44750.00	2.0
44751.00	0.0
44841.00	0.0
44842.00	4.7
44843.00	9.4
44844.00	14.0
44845.00	18.7
44846.00	23.4
44847.00	28.1
44848.00	32.8
44849.00	37.4
44850.00	41.8
44851.00	45.8
44852.00	49.4
44853.00	52.7
44854.00	55.8
44855.00	58.6
44856.00	61.4
44857.00	63.9
44858.00	66.4
44859.00	68.8
44860.00	71.0
44861.00	73.2
44862.00	75.3
44863.00	77.3
44864.00	79.3
44865.00	81.2
44866.00	83.0
44867.00	84.8
44868.00	86.5
44869.00	88.2
44870.00	89.9
44871.00	91.5
44872.00	93.1
44873.00	94.6
44874.00	96.1
44875.00	97.6
44876.00	99.0
44877.00	100.4
44878.00	101.8
44879.00	103.2
44880.00	104.5
44881.00	105.8
44882.00	107.1
44883.00	108.3
44884.00	109.6
44885.00	110.8
44886.00	112.0
44887.00	113.1
44888.00	114.3
44889.00	115.4
44890.00	116.5
44891.00	117.6
44892.00	118.7
44893.00	119.7
44894.00	120.0
44895.00	120.0
44896.00	120.0
44897.00	120.0
44898.00	120.0
44899.00	120.0
44900.00	120.0
44901.00	120.0
44902.00	120.0
44903.00	120.0
44904.00	120.0
44905.00	120.0
44906.00	120.0
44907.00	120.0
44908.00	120.0
44909.00	120.0
44910.00	120.0
44911.00	120.0
44912.00	120.0
44913.00	120.0
44914.00	120.0
44915.00	120.0
44916.00	120.0
44917.00	120.0
44918.00	120.0
44919.00	120.0
44920.00	120.0
44921.00	120.0
44922.00	120.0
44923.00	120.0
44924.00	120.0
44925.00	120.0
44926.00	120.0
44927.00	120.0
44928.00	120.0
44929.00	120.0
44930.00	120.0
44931.00	120.0
44932.00	120.0
44933.00	120.0
44934.00	120.0
44935.00	120.0
44936.00	120.0
44937.00	120.0
44938.00	120.0
44939.00	120.0
44940.00	120.0
44941.00	120.0
44942.00	120.0
44943.00	120.0
44944.00	120.0
44945.00	120.0
44946.00	120.0
44947.00	120.0
44948.00	120.0
44949.00	120.0
44950.00	120.0
44951.00	120.0
44952.00	120.0
44953.00	120.0
44954.00	120.0
44955.00	120.0
44956.00	120.0
44957.00	120.0
44958.00	120.0
44959.00	120.0
44960.00	120.0
44961.00	120.0
44962.00	120.0
44963.00	120.0
44964.00	120.0
44965.00	120.0
44966.00	120.0
44967.00	120.0
44968.00	120.0
44969.00	120.0
44970.00	120.0
44971.00	120.0
44972.00	120.0
44973.00	120.0
44974.00	120.0
44975.00	120.0
44976.00	120.0
44977.00	120.0
44978.00	120.0
44979.00	120.0
44980.00	120.0
44981.00	120.0
44982.00	118.8
44983.00	114.8
44984.00	110.8
44985.00	106.8
44986.00	102.7
44987.00	98.7
44988.00	94.7
44989.00	90.6
44990.00	86.6
44991.00	82.6
44992.00	78.6
44993.00	74.5
44994.00	70.5
44995.00	66.5
44996.00	62.4
44997.00	58.4
44998.00	54.4
44999.00	50.4
45000.00	46.3
45001.00	42.3
45002.00	38.3
45003.00	34.2
45004.00	30.2
45005.00	26.2
45006.00	22.2
45007.00	18.1
45008.00	14.1
45009.00	10.1
45010.00	6.0
45011.00	2.0
45012.00	0.0
45102.00	0.0
45103.00	4.7
45104.00	9.4
45105.00	14.0
45106.00	18.7
45107.00	23.4
45108.00	28.1
45109.00	32.8
45110.00	37.4
45111.00	41.8
45112.00	45.8
45113.00	49.4
45114.00	52.7
45115.00	55.8
45116.00	58.6
45117.00	61.4
45118.00	63.9
45119.00	66.4
45120.00	68.8
45121.00	71.0
45122.00	73.2
45123.00	75.3
45124.00	77.3
45125.00	79.3
45126.00	81.2
45127.00	83.0
45128.00	84.8
45129.00	86.5
45130.00	88.2
45131.00	89.9
45132.00	91.5
45133.00	93.1
45134.00	94.6
45135.00	96.1
45136.00	97.6
45137.00	99.0
45138.00	100.4
45139.00	101.8
45140.00	103.2
45141.00	104.5
45142.00	105.8
45143.00	107.1
45144.00	108.3
45145.00	109.6
45146.00	110.8
45147.00	112.0
45148.00	113.1
45149.00	114.3
45150.00	115.4
45151.00	116.5
45152.00	117.6
45153.00	118.7
45154.00	119.7
45155.00	120.0
45156.00	120.0
45157.00	120.0
45158.00	120.0
45159.00	120.0
45160.00	120.0
45161.00	120.0
45162.00	120.0
45163.00	120.0
45164.00	120.0
45165.00	120.0
45166.00	120.0
45167.00	120.0
45168.00	120.0
45169.00	120.0
45170.00	120.0
45171.00	120.0
45172.00	120.0
45173.00	120.0
45174.00	120.0
45175.00	120.0
45176.00	120.0
45177.00	120.0
45178.00	120.0
45179.00	120.0
45180.00	120.0
45181.00	120.0
45182.00	120.0
45183.00	120.0
45184.00	120.0
45185.00	120.0
45186.00	120.0
45187.00	120.0
45188.00	120.0
45189.00	120.0
45190.00	120.0
45191.00	120.0
45192.00	120.0
45193.00	120.0
45194.00	120.0
45195.00	120.0
45196.00	120.0
45197.00	120.0
45198.00	120.0
45199.00	120.0
45200.00	120.0
45201.00	120.0
45202.00	120.0
45203.00	120.0
45204.00	120.0
45205.00	120.0
45206.00	120.0
45207.00	120.0
45208.00	120.0
45209.00	120.0
45210.00	120.0
45211.00	120.0
45212.00	120.0
45213.00	120.0
45214.00	120.0
45215.00	120.0
45216.00	120.0
45217.00	120.0
45218.00	120.0
45219.00	120.0
45220.00	120.0
45221.00	120.0
45222.00	120.0
45223.00	120.0
45224.00	120.0
45225.00	120.0
45226.00	120.0
45227.00	120.0
45228.00	120.0
45229.00	120.0
45230.00	120.0
45231.00	120.0
45232.00	120.0
45233.00	120.0
45234.00	120.0
45235.00	120.0
45236.00	120.0
45237.00	120.0
45238.00	120.0
45239.00	120.0
45240.00	120.0
45241.00	120.0
45242.00	120.0
45243.00	118.8
45244.00	114.8
45245.00	110.8
45246.00	106.8
45247.00	102.7
45248.00	98.7
45249.00	94.7
45250.00	90.6
45251.00	86.6
45252.00	82.6
45253.00	78.6
45254.00	74.5
45255.00	70.5
45256.00	66.5
45257.00	62.4
45258.00	58.4
45259.00	54.4
45260.00	50.4
45261.00	46.3
45262.00	42.3
45263.00	38.3
45264.00	34.2
45265.00	30.2
45266.00	26.2
45267.00	22.2
45268.00	18.1
45269.00	14.1
45270.00	10.1
45271.00	6.0
45272.00	2.0
45273.00	0.0
45363.00	0.0
45364.00	4.7
45365.00	9.4
45366.00	14.0
45367.00	18.7
45368.00	23.4
45369.00	28.1
45370.00	32.8
45371.00	37.4
45372.00	41.8
45373.00	45.8
45374.00	49.4
45375.00	52.7
45376.00	55.8
45377.00	58.6
45378.00	61.4
45379.00	63.9
45380.00	66.4
45381.00	68.8
45382.00	71.0
45383.00	73.2
45384.00	75.3
45385.00	77.3
45386.00	79.3
45387.00	81.2
45388.00	83.0
45389.00	84.8
45390.00	86.5
45391.00	88.2
45392.00	89.9
45393.00	91.5
45394.00	93.1
45395.00	94.6
45396.00	96.1
45397.00	97.6
45398.00	99.0
45399.00	100.4
45400.00	101.8
45401.00	103.2
45402.00	104.5
45403.00	105.8
45404.00	107.1
45405.00	108.3
45406.00	109.6
45407.00	110.8
45408.00	112.0
45409.00	113.1
45410.00	114.3
45411.00	115.4
45412.00	116.5
45413.00	117.6
45414.00	118.7
45415.00	119.7
45416.00	120.0
45417.00	120.0
45418.00	120.0
45419.00	120.0
45420.00	120.0
45421.00	120.0
45422.00	120.0
45423.00	120.0
45424.00	120.0
45425.00	120.0
45426.00	120.0
45427.00	120.0
45428.00	120.0
45429.00	120.0
45430.00	120.0
45431.00	120.0
45432.00	120.0
45433.00	120.0
45434.00	120.0
45435.00	120.0
45436.00	120.0
45437.00	120.0
45438.00	120.0
45439.00	120.0
45440.00	120.0
45441.00	120.0
45442.00	120.0
45443.00	120.0
45444.00	120.0
45445.00	120.0
45446.00	120.0
45447.00	120.0
45448.00	120.0
45449.00	120.0
45450.00	120.0
45451.00	120.0
45452.00	120.0
45453.00	120.0
45454.00	120.0
45455.00	120.0
45456.00	120.0
45457.00	120.0
45458.00	120.0
45459.00	120.0
45460.00	120.0
45461.00	120.0
45462.00	120.0
45463.00	120.0
45464.00	120.0
45465.00	120.0
45466.00	120.0
45467.00	120.0
45468.00	120.0
45469.00	120.0
45470.00	120.0
45471.00	120.0
45472.00	120.0
45473.00	120.0
45474.00	120.0
45475.00	120.0
45476.00	120.0
45477.00	120.0
45478.00	120.0
45479.00	120.0
45480.00	120.0
45481.00	120.0
45482.00	120.0
45483.00	120.0
45484.00	120.0
45485.00	120.0
45486.00	120.0
45487.00	120.0
45488.00	120.0
45489.00	120.0
45490.00	120.0
45491.00	120.0
45492.00	120.0
45493.00	120.0
45494.00	120.0
45495.00	120.0
45496.00	120.0
45497.00	120.0
45498.00	120.0
45499.00	120.0
45500.00	120.0
45501.00	120.0
45502.00	120.0
45503.00	120.0
45504.00	118.8
45505.00	114.8
45506.00	110.8
45507.00	106.8
45508.00	102.7
45509.00	98.7
45510.00	94.7
45511.00	90.6
45512.00	86.6
45513.00	82.6
45514.00	78.6
45515.00	74.5
45516.00	70.5
45517.00	66.5
45518.00	62.4
45519.00	58.4
45520.00	54.4
45521.00	50.4
45522.00	46.3
45523.00	42.3
45524.00	38.3
45525.00	34.2
45526.00	30.2
45527.00	26.2
45528.00	22.2
45529.00	18.1
45530.00	14.1
45531.00	10.1
45532.00	6.0
45533.00	2.0
45534.00	0.0
45565.00	0.0
45565.00	0.0
