# Supplementary material for: OpenTrack simulation model files and output dataset for a copenhagen suburban railway
Source: Data Brief. 2019 Apr 28;25:103952. doi: 10.1016/j.dib.2019.103952 (PMC6562172; doi:10.1016/j.dib.2019.103952)
Supplement: Supplementary file 2 — Multimedia component 2 [file mmc2.zip › Data files submitted/Test Generic for TRC/output/OT_CategoryStatistics.txt]

//
// File: C:\OpenTrack\Test Generic for TRC\output/OT_CategoryStatistics.txt
//
// Produced by OpenTrack: Fri Dec 14 17:13:02 2018
// Train Category Statistics
// Type    : OT_Text
// Desc.   : OT_categorystat
// Scenario: Adh. Outside: good / Adh. Tunnel: good / Delay: 5 / Global Perf.: 100.0 % / Step: 1.0 s / Time: 12:00:00 - 13:30:00
// x-Legend: none
// y-Legend: none
//

Train Category 	Courses   		Del. S 	Del. M 	Del. L 	Del. < S 		Del. < M 		Del. < L 		 Del. >= S 		Del. >= M 		Del. >= L 		 Del. >= S, < M		Del. >= S, < L 		Del. >= M, < L 
	No. 	[%] 	[s] 	[s] 	[s] 	[No.] 	[%] 	[No.] 	[%] 	[No.] 	[%] 	[No.] 	[%] 	[No.] 	[%] 	[No.] 	[%] 	[No.] 	[%] 	[No.] 	[%] 	[No.] 	[%] 

A	11	100.00	1.0	60.0	300.0	11	100.00	11	100.00	11	100.00	0	0.00	0	0.00	0	0.00	0	0.00	0	0.00	0	0.00
E	0	100.00	1.0	60.0	300.0	0	100.0	0	0.00	0	0.00	0	0.00	0 	0.00	0	0.00	0	0.00	0 	0.00	0	0.00
M	0	100.00	1.0	60.0	300.0	0	100.0	0	0.00	0	0.00	0	0.00	0 	0.00	0	0.00	0	0.00	0 	0.00	0	0.00
A Delayed	1	100.00	1.0	60.0	300.0	1	100.00	1	100.00	1	100.00	0	0.00	0	0.00	0	0.00	0	0.00	0	0.00	0	0.00
E Delayed	0	100.00	1.0	60.0	300.0	0	100.0	0	0.00	0	0.00	0	0.00	0 	0.00	0	0.00	0	0.00	0 	0.00	0	0.00
