# Supplementary material for: OpenTrack simulation model files and output dataset for a copenhagen suburban railway
Source: Data Brief. 2019 Apr 28;25:103952. doi: 10.1016/j.dib.2019.103952 (PMC6562172; doi:10.1016/j.dib.2019.103952)
Supplement: Supplementary file 2 — Multimedia component 2 [file mmc2.zip › Data files submitted/Test Generic for TRC/output/OT_CourseStatistics.txt]

//
// File: C:\OpenTrack\Test Generic for TRC\output/OT_CourseStatistics.txt
//
// Produced by OpenTrack: Fri Dec 14 17:13:02 2018
// Course Statistics
// Type    : OT_Text
// Desc.   : OT_coursestat
// Scenario: Adh. Outside: good / Adh. Tunnel: good / Delay: 5 / Global Perf.: 100.0 % / Step: 1.0 s / Time: 12:00:00 - 13:30:00
// x-Legend: none
// y-Legend: none
//

Course  	Desc.  	Comment 	Kind 	Train  	Speed Type  	Begin      	          	First Dep. 	          	Last Arr.  	          	End        	          	Total Time 	          	Time moving  	          	Time nonmov.	         	Time stopping  	          	Distance 	Avg. Speed	Stat. Stops	Route Brakings	Sig. Stops
        						[HH:MM:SS] 	[s]       	[HH:MM:SS] 	[s]       	[HH:MM:SS] 	[s]       	[HH:MM:SS] 	[s]       	[HH:MM:SS] 	[s]       	[HH:MM:SS] 	[s]       	[HH:MM:SS] 	[s]       	[HH:MM:SS] 	[s]       	[km]     	[km/h]

Unit 1: Course 100
100	Stopping Follow			Regio:A SA ( 83 m; 123 t )	Reihe R	12:03:07	43387	12:04:03	43443	12:41:31	45691	12:42:02	45722	00:38:55	2335	00:26:46	1606	00:12:09	729	00:11:13	673	   41.450	 63.9	9	6	2
Total  						12:03:07	43387	12:04:03	43443	12:41:31	45691	12:42:02	45722	00:38:55	2335	00:26:46	1606	00:12:09	729	00:11:13	673	   41.450	 63.9	9	6	2

Unit 2: Course 102
102	Stopping Follow			Regio:A SA ( 83 m; 123 t )	Reihe R	12:05:44	43544	12:06:14	43574	12:44:08	45848	12:44:39	45879	00:38:55	2335	00:26:03	1563	00:12:52	772	00:12:22	742	   41.450	 63.9	9	1	0
Total  						12:05:44	43544	12:06:14	43574	12:44:08	45848	12:44:39	45879	00:38:55	2335	00:26:03	1563	00:12:52	772	00:12:22	742	   41.450	 63.9	9	1	0

Unit 3: Course 104
104	Stopping Follow			Regio:A SA ( 83 m; 123 t )	Reihe R	12:08:21	43701	12:08:51	43731	12:46:45	46005	12:47:16	46036	00:38:55	2335	00:25:54	1554	00:13:01	781	00:12:31	751	   41.450	 63.9	9	0	0
Total  						12:08:21	43701	12:08:51	43731	12:46:45	46005	12:47:16	46036	00:38:55	2335	00:25:54	1554	00:13:01	781	00:12:31	751	   41.450	 63.9	9	0	0

Unit 4: Course 106
106	Stopping Follow			Regio:A SA ( 83 m; 123 t )	Reihe R	12:10:58	43858	12:11:28	43888	12:49:22	46162	12:49:53	46193	00:38:55	2335	00:25:54	1554	00:13:01	781	00:12:31	751	   41.450	 63.9	9	0	0
Total  						12:10:58	43858	12:11:28	43888	12:49:22	46162	12:49:53	46193	00:38:55	2335	00:25:54	1554	00:13:01	781	00:12:31	751	   41.450	 63.9	9	0	0

Unit 5: Course 108
108	Stopping Follow			Regio:A SA ( 83 m; 123 t )	Reihe R	12:13:35	44015	12:14:05	44045	12:51:59	46319	12:52:30	46350	00:38:55	2335	00:25:54	1554	00:13:01	781	00:12:31	751	   41.450	 63.9	9	0	0
Total  						12:13:35	44015	12:14:05	44045	12:51:59	46319	12:52:30	46350	00:38:55	2335	00:25:54	1554	00:13:01	781	00:12:31	751	   41.450	 63.9	9	0	0

Unit 6: Course 110
110	Stopping Follow			Regio:A SA ( 83 m; 123 t )	Reihe R	12:16:12	44172	12:16:42	44202	12:54:36	46476	12:55:07	46507	00:38:55	2335	00:25:54	1554	00:13:01	781	00:12:31	751	   41.450	 63.9	9	0	0
Total  						12:16:12	44172	12:16:42	44202	12:54:36	46476	12:55:07	46507	00:38:55	2335	00:25:54	1554	00:13:01	781	00:12:31	751	   41.450	 63.9	9	0	0

Unit 7: Course 112
112	Stopping Follow			Regio:A SA ( 83 m; 123 t )	Reihe R	12:18:49	44329	12:19:19	44359	12:57:13	46633	12:57:44	46664	00:38:55	2335	00:25:54	1554	00:13:01	781	00:12:31	751	   41.450	 63.9	9	0	0
Total  						12:18:49	44329	12:19:19	44359	12:57:13	46633	12:57:44	46664	00:38:55	2335	00:25:54	1554	00:13:01	781	00:12:31	751	   41.450	 63.9	9	0	0

Unit 8: Course 114
114	Stopping Follow			Regio:A SA ( 83 m; 123 t )	Reihe R	12:21:26	44486	12:21:56	44516	12:59:50	46790	13:00:21	46821	00:38:55	2335	00:25:54	1554	00:13:01	781	00:12:31	751	   41.450	 63.9	9	0	0
Total  						12:21:26	44486	12:21:56	44516	12:59:50	46790	13:00:21	46821	00:38:55	2335	00:25:54	1554	00:13:01	781	00:12:31	751	   41.450	 63.9	9	0	0

Unit 9: Course 116
116	Stopping Follow			Regio:A SA ( 83 m; 123 t )	Reihe R	12:24:03	44643	12:24:33	44673	13:02:27	46947	13:02:58	46978	00:38:55	2335	00:25:54	1554	00:13:01	781	00:12:31	751	   41.450	 63.9	9	0	0
Total  						12:24:03	44643	12:24:33	44673	13:02:27	46947	13:02:58	46978	00:38:55	2335	00:25:54	1554	00:13:01	781	00:12:31	751	   41.450	 63.9	9	0	0

Unit 10: Course 118
118	Stopping Follow			Regio:A SA ( 83 m; 123 t )	Reihe R	12:26:40	44800	12:27:10	44830	13:05:04	47104	13:05:35	47135	00:38:55	2335	00:25:54	1554	00:13:01	781	00:12:31	751	   41.450	 63.9	9	0	0
Total  						12:26:40	44800	12:27:10	44830	13:05:04	47104	13:05:35	47135	00:38:55	2335	00:25:54	1554	00:13:01	781	00:12:31	751	   41.450	 63.9	9	0	0

Unit 11: Course 120
120	Stopping Follow			Regio:A SA ( 83 m; 123 t )	Reihe R	12:29:17	44957	12:29:47	44987	13:07:41	47261	13:08:12	47292	00:38:55	2335	00:25:54	1554	00:13:01	781	00:12:31	751	   41.450	 63.9	9	0	0
Total  						12:29:17	44957	12:29:47	44987	13:07:41	47261	13:08:12	47292	00:38:55	2335	00:25:54	1554	00:13:01	781	00:12:31	751	   41.450	 63.9	9	0	0

Unit 12: Course 99
99	Stopping Initial			Regio:A delayed SA ( 83 m; 123 t )	Reihe R	12:00:30	43230	12:03:20	43400	12:38:54	45534	12:39:25	45565	00:38:55	2335	00:25:54	1554	00:13:01	781	00:10:10	611	   41.450	 63.9	9	0	0
Total  						12:00:30	43230	12:03:20	43400	12:38:54	45534	12:39:25	45565	00:38:55	2335	00:25:54	1554	00:13:01	781	00:10:10	611	   41.450	 63.9	9	0	0


Course ID 	Index 	Priority of Itinerary 	Itinerary Index 	Route Index  	Route Name 

99	0	1	0	0	R:STA_1_[0]-STA_1_[8]
99	1	1	0	1	R:STA_1_[8]-[12]
99	2	1	0	2	R:[12]-[16]
99	3	1	0	3	R:[16]-[20]
99	4	1	0	4	R:[20]-STA_2_[37]
99	5	1	0	5	R:STA_2_[37]-STA_2_[47]
99	6	1	0	6	R:STA_2_[47]-[52]
99	7	1	0	7	R:[52]-[57]
99	8	1	0	8	R:[57]-[62]
99	9	1	0	9	R:[62]-STA_3_[74]
99	10	1	0	10	R:STA_3_[74]-STA_3_[84]
99	11	1	0	11	R:STA_3_[84]-[89]
99	12	1	0	12	R:[89]-[94]
99	13	1	0	13	R:[94]-[99]
99	14	1	0	14	R:[99]-STA_4_[110]
99	15	1	0	15	R:STA_4_[110]-STA_4_[120]
99	16	1	0	16	R:STA_4_[120]-[125]
99	17	1	0	17	R:[125]-[130]
99	18	1	0	18	R:[130]-[135]
99	19	1	0	19	R:[135]-STA_5_[146]
99	20	1	0	20	R:STA_5_[146]-STA_5_[156]
99	21	1	0	21	R:STA_5_[156]-[161]
99	22	1	0	22	R:[161]-[166]
99	23	1	0	23	R:[166]-[171]
99	24	1	0	24	R:[171]-STA_6_[182]
99	25	1	0	25	R:STA_6_[182]-STA_6_[192]
99	26	1	0	26	R:STA_6_[192]-[197]
99	27	1	0	27	R:[197]-[202]
99	28	1	0	28	R:[202]-[207]
99	29	1	0	29	R:[207]-STA_7_[218]
99	30	1	0	30	R:STA_7_[218]-STA_7_[228]
99	31	1	0	31	R:STA_7_[228]-[233]
99	32	1	0	32	R:[233]-[238]
99	33	1	0	33	R:[238]-[243]
99	34	1	0	34	R:[243]-STA_8_[254]
99	35	1	0	35	R:STA_8_[254]-STA_8_[264]
99	36	1	0	36	R:STA_8_[264]-[269]
99	37	1	0	37	R:[269]-[274]
99	38	1	0	38	R:[274]-[279]
99	39	1	0	39	R:[279]-STA_9_[290]
99	40	1	0	40	R:STA_9_[290]-STA_9_[300]
99	41	1	0	41	R:STA_9_[300]-[305]
99	42	1	0	42	R:[305]-[310]
99	43	1	0	43	R:[310]-[315]
99	44	1	0	44	R:[315]-STA_10_[326]
99	45	1	0	45	R:STA_10_[326]-STA_10_[336]
100	0	1	0	0	R:STA_1_[0]-STA_1_[8]
100	1	1	0	1	R:STA_1_[8]-[12]
100	2	1	0	2	R:[12]-[16]
100	3	1	0	3	R:[16]-[20]
100	4	1	0	4	R:[20]-STA_2_[37]
100	5	1	0	5	R:STA_2_[37]-STA_2_[47]
100	6	1	0	6	R:STA_2_[47]-[52]
100	7	1	0	7	R:[52]-[57]
100	8	1	0	8	R:[57]-[62]
100	9	1	0	9	R:[62]-STA_3_[74]
100	10	1	0	10	R:STA_3_[74]-STA_3_[84]
100	11	1	0	11	R:STA_3_[84]-[89]
100	12	1	0	12	R:[89]-[94]
100	13	1	0	13	R:[94]-[99]
100	14	1	0	14	R:[99]-STA_4_[110]
100	15	1	0	15	R:STA_4_[110]-STA_4_[120]
100	16	1	0	16	R:STA_4_[120]-[125]
100	17	1	0	17	R:[125]-[130]
100	18	1	0	18	R:[130]-[135]
100	19	1	0	19	R:[135]-STA_5_[146]
100	20	1	0	20	R:STA_5_[146]-STA_5_[156]
100	21	1	0	21	R:STA_5_[156]-[161]
100	22	1	0	22	R:[161]-[166]
100	23	1	0	23	R:[166]-[171]
100	24	1	0	24	R:[171]-STA_6_[182]
100	25	1	0	25	R:STA_6_[182]-STA_6_[192]
100	26	1	0	26	R:STA_6_[192]-[197]
100	27	1	0	27	R:[197]-[202]
100	28	1	0	28	R:[202]-[207]
100	29	1	0	29	R:[207]-STA_7_[218]
100	30	1	0	30	R:STA_7_[218]-STA_7_[228]
100	31	1	0	31	R:STA_7_[228]-[233]
100	32	1	0	32	R:[233]-[238]
100	33	1	0	33	R:[238]-[243]
100	34	1	0	34	R:[243]-STA_8_[254]
100	35	1	0	35	R:STA_8_[254]-STA_8_[264]
100	36	1	0	36	R:STA_8_[264]-[269]
100	37	1	0	37	R:[269]-[274]
100	38	1	0	38	R:[274]-[279]
100	39	1	0	39	R:[279]-STA_9_[290]
100	40	1	0	40	R:STA_9_[290]-STA_9_[300]
100	41	1	0	41	R:STA_9_[300]-[305]
100	42	1	0	42	R:[305]-[310]
100	43	1	0	43	R:[310]-[315]
100	44	1	0	44	R:[315]-STA_10_[326]
100	45	1	0	45	R:STA_10_[326]-STA_10_[336]
102	0	1	0	0	R:STA_1_[0]-STA_1_[8]
102	1	1	0	1	R:STA_1_[8]-[12]
102	2	1	0	2	R:[12]-[16]
102	3	1	0	3	R:[16]-[20]
102	4	1	0	4	R:[20]-STA_2_[37]
102	5	1	0	5	R:STA_2_[37]-STA_2_[47]
102	6	1	0	6	R:STA_2_[47]-[52]
102	7	1	0	7	R:[52]-[57]
102	8	1	0	8	R:[57]-[62]
102	9	1	0	9	R:[62]-STA_3_[74]
102	10	1	0	10	R:STA_3_[74]-STA_3_[84]
102	11	1	0	11	R:STA_3_[84]-[89]
102	12	1	0	12	R:[89]-[94]
102	13	1	0	13	R:[94]-[99]
102	14	1	0	14	R:[99]-STA_4_[110]
102	15	1	0	15	R:STA_4_[110]-STA_4_[120]
102	16	1	0	16	R:STA_4_[120]-[125]
102	17	1	0	17	R:[125]-[130]
102	18	1	0	18	R:[130]-[135]
102	19	1	0	19	R:[135]-STA_5_[146]
102	20	1	0	20	R:STA_5_[146]-STA_5_[156]
102	21	1	0	21	R:STA_5_[156]-[161]
102	22	1	0	22	R:[161]-[166]
102	23	1	0	23	R:[166]-[171]
102	24	1	0	24	R:[171]-STA_6_[182]
102	25	1	0	25	R:STA_6_[182]-STA_6_[192]
102	26	1	0	26	R:STA_6_[192]-[197]
102	27	1	0	27	R:[197]-[202]
102	28	1	0	28	R:[202]-[207]
102	29	1	0	29	R:[207]-STA_7_[218]
102	30	1	0	30	R:STA_7_[218]-STA_7_[228]
102	31	1	0	31	R:STA_7_[228]-[233]
102	32	1	0	32	R:[233]-[238]
102	33	1	0	33	R:[238]-[243]
102	34	1	0	34	R:[243]-STA_8_[254]
102	35	1	0	35	R:STA_8_[254]-STA_8_[264]
102	36	1	0	36	R:STA_8_[264]-[269]
102	37	1	0	37	R:[269]-[274]
102	38	1	0	38	R:[274]-[279]
102	39	1	0	39	R:[279]-STA_9_[290]
102	40	1	0	40	R:STA_9_[290]-STA_9_[300]
102	41	1	0	41	R:STA_9_[300]-[305]
102	42	1	0	42	R:[305]-[310]
102	43	1	0	43	R:[310]-[315]
102	44	1	0	44	R:[315]-STA_10_[326]
102	45	1	0	45	R:STA_10_[326]-STA_10_[336]
104	0	1	0	0	R:STA_1_[0]-STA_1_[8]
104	1	1	0	1	R:STA_1_[8]-[12]
104	2	1	0	2	R:[12]-[16]
104	3	1	0	3	R:[16]-[20]
104	4	1	0	4	R:[20]-STA_2_[37]
104	5	1	0	5	R:STA_2_[37]-STA_2_[47]
104	6	1	0	6	R:STA_2_[47]-[52]
104	7	1	0	7	R:[52]-[57]
104	8	1	0	8	R:[57]-[62]
104	9	1	0	9	R:[62]-STA_3_[74]
104	10	1	0	10	R:STA_3_[74]-STA_3_[84]
104	11	1	0	11	R:STA_3_[84]-[89]
104	12	1	0	12	R:[89]-[94]
104	13	1	0	13	R:[94]-[99]
104	14	1	0	14	R:[99]-STA_4_[110]
104	15	1	0	15	R:STA_4_[110]-STA_4_[120]
104	16	1	0	16	R:STA_4_[120]-[125]
104	17	1	0	17	R:[125]-[130]
104	18	1	0	18	R:[130]-[135]
104	19	1	0	19	R:[135]-STA_5_[146]
104	20	1	0	20	R:STA_5_[146]-STA_5_[156]
104	21	1	0	21	R:STA_5_[156]-[161]
104	22	1	0	22	R:[161]-[166]
104	23	1	0	23	R:[166]-[171]
104	24	1	0	24	R:[171]-STA_6_[182]
104	25	1	0	25	R:STA_6_[182]-STA_6_[192]
104	26	1	0	26	R:STA_6_[192]-[197]
104	27	1	0	27	R:[197]-[202]
104	28	1	0	28	R:[202]-[207]
104	29	1	0	29	R:[207]-STA_7_[218]
104	30	1	0	30	R:STA_7_[218]-STA_7_[228]
104	31	1	0	31	R:STA_7_[228]-[233]
104	32	1	0	32	R:[233]-[238]
104	33	1	0	33	R:[238]-[243]
104	34	1	0	34	R:[243]-STA_8_[254]
104	35	1	0	35	R:STA_8_[254]-STA_8_[264]
104	36	1	0	36	R:STA_8_[264]-[269]
104	37	1	0	37	R:[269]-[274]
104	38	1	0	38	R:[274]-[279]
104	39	1	0	39	R:[279]-STA_9_[290]
104	40	1	0	40	R:STA_9_[290]-STA_9_[300]
104	41	1	0	41	R:STA_9_[300]-[305]
104	42	1	0	42	R:[305]-[310]
104	43	1	0	43	R:[310]-[315]
104	44	1	0	44	R:[315]-STA_10_[326]
104	45	1	0	45	R:STA_10_[326]-STA_10_[336]
106	0	1	0	0	R:STA_1_[0]-STA_1_[8]
106	1	1	0	1	R:STA_1_[8]-[12]
106	2	1	0	2	R:[12]-[16]
106	3	1	0	3	R:[16]-[20]
106	4	1	0	4	R:[20]-STA_2_[37]
106	5	1	0	5	R:STA_2_[37]-STA_2_[47]
106	6	1	0	6	R:STA_2_[47]-[52]
106	7	1	0	7	R:[52]-[57]
106	8	1	0	8	R:[57]-[62]
106	9	1	0	9	R:[62]-STA_3_[74]
106	10	1	0	10	R:STA_3_[74]-STA_3_[84]
106	11	1	0	11	R:STA_3_[84]-[89]
106	12	1	0	12	R:[89]-[94]
106	13	1	0	13	R:[94]-[99]
106	14	1	0	14	R:[99]-STA_4_[110]
106	15	1	0	15	R:STA_4_[110]-STA_4_[120]
106	16	1	0	16	R:STA_4_[120]-[125]
106	17	1	0	17	R:[125]-[130]
106	18	1	0	18	R:[130]-[135]
106	19	1	0	19	R:[135]-STA_5_[146]
106	20	1	0	20	R:STA_5_[146]-STA_5_[156]
106	21	1	0	21	R:STA_5_[156]-[161]
106	22	1	0	22	R:[161]-[166]
106	23	1	0	23	R:[166]-[171]
106	24	1	0	24	R:[171]-STA_6_[182]
106	25	1	0	25	R:STA_6_[182]-STA_6_[192]
106	26	1	0	26	R:STA_6_[192]-[197]
106	27	1	0	27	R:[197]-[202]
106	28	1	0	28	R:[202]-[207]
106	29	1	0	29	R:[207]-STA_7_[218]
106	30	1	0	30	R:STA_7_[218]-STA_7_[228]
106	31	1	0	31	R:STA_7_[228]-[233]
106	32	1	0	32	R:[233]-[238]
106	33	1	0	33	R:[238]-[243]
106	34	1	0	34	R:[243]-STA_8_[254]
106	35	1	0	35	R:STA_8_[254]-STA_8_[264]
106	36	1	0	36	R:STA_8_[264]-[269]
106	37	1	0	37	R:[269]-[274]
106	38	1	0	38	R:[274]-[279]
106	39	1	0	39	R:[279]-STA_9_[290]
106	40	1	0	40	R:STA_9_[290]-STA_9_[300]
106	41	1	0	41	R:STA_9_[300]-[305]
106	42	1	0	42	R:[305]-[310]
106	43	1	0	43	R:[310]-[315]
106	44	1	0	44	R:[315]-STA_10_[326]
106	45	1	0	45	R:STA_10_[326]-STA_10_[336]
108	0	1	0	0	R:STA_1_[0]-STA_1_[8]
108	1	1	0	1	R:STA_1_[8]-[12]
108	2	1	0	2	R:[12]-[16]
108	3	1	0	3	R:[16]-[20]
108	4	1	0	4	R:[20]-STA_2_[37]
108	5	1	0	5	R:STA_2_[37]-STA_2_[47]
108	6	1	0	6	R:STA_2_[47]-[52]
108	7	1	0	7	R:[52]-[57]
108	8	1	0	8	R:[57]-[62]
108	9	1	0	9	R:[62]-STA_3_[74]
108	10	1	0	10	R:STA_3_[74]-STA_3_[84]
108	11	1	0	11	R:STA_3_[84]-[89]
108	12	1	0	12	R:[89]-[94]
108	13	1	0	13	R:[94]-[99]
108	14	1	0	14	R:[99]-STA_4_[110]
108	15	1	0	15	R:STA_4_[110]-STA_4_[120]
108	16	1	0	16	R:STA_4_[120]-[125]
108	17	1	0	17	R:[125]-[130]
108	18	1	0	18	R:[130]-[135]
108	19	1	0	19	R:[135]-STA_5_[146]
108	20	1	0	20	R:STA_5_[146]-STA_5_[156]
108	21	1	0	21	R:STA_5_[156]-[161]
108	22	1	0	22	R:[161]-[166]
108	23	1	0	23	R:[166]-[171]
108	24	1	0	24	R:[171]-STA_6_[182]
108	25	1	0	25	R:STA_6_[182]-STA_6_[192]
108	26	1	0	26	R:STA_6_[192]-[197]
108	27	1	0	27	R:[197]-[202]
108	28	1	0	28	R:[202]-[207]
108	29	1	0	29	R:[207]-STA_7_[218]
108	30	1	0	30	R:STA_7_[218]-STA_7_[228]
108	31	1	0	31	R:STA_7_[228]-[233]
108	32	1	0	32	R:[233]-[238]
108	33	1	0	33	R:[238]-[243]
108	34	1	0	34	R:[243]-STA_8_[254]
108	35	1	0	35	R:STA_8_[254]-STA_8_[264]
108	36	1	0	36	R:STA_8_[264]-[269]
108	37	1	0	37	R:[269]-[274]
108	38	1	0	38	R:[274]-[279]
108	39	1	0	39	R:[279]-STA_9_[290]
108	40	1	0	40	R:STA_9_[290]-STA_9_[300]
108	41	1	0	41	R:STA_9_[300]-[305]
108	42	1	0	42	R:[305]-[310]
108	43	1	0	43	R:[310]-[315]
108	44	1	0	44	R:[315]-STA_10_[326]
108	45	1	0	45	R:STA_10_[326]-STA_10_[336]
110	0	1	0	0	R:STA_1_[0]-STA_1_[8]
110	1	1	0	1	R:STA_1_[8]-[12]
110	2	1	0	2	R:[12]-[16]
110	3	1	0	3	R:[16]-[20]
110	4	1	0	4	R:[20]-STA_2_[37]
110	5	1	0	5	R:STA_2_[37]-STA_2_[47]
110	6	1	0	6	R:STA_2_[47]-[52]
110	7	1	0	7	R:[52]-[57]
110	8	1	0	8	R:[57]-[62]
110	9	1	0	9	R:[62]-STA_3_[74]
110	10	1	0	10	R:STA_3_[74]-STA_3_[84]
110	11	1	0	11	R:STA_3_[84]-[89]
110	12	1	0	12	R:[89]-[94]
110	13	1	0	13	R:[94]-[99]
110	14	1	0	14	R:[99]-STA_4_[110]
110	15	1	0	15	R:STA_4_[110]-STA_4_[120]
110	16	1	0	16	R:STA_4_[120]-[125]
110	17	1	0	17	R:[125]-[130]
110	18	1	0	18	R:[130]-[135]
110	19	1	0	19	R:[135]-STA_5_[146]
110	20	1	0	20	R:STA_5_[146]-STA_5_[156]
110	21	1	0	21	R:STA_5_[156]-[161]
110	22	1	0	22	R:[161]-[166]
110	23	1	0	23	R:[166]-[171]
110	24	1	0	24	R:[171]-STA_6_[182]
110	25	1	0	25	R:STA_6_[182]-STA_6_[192]
110	26	1	0	26	R:STA_6_[192]-[197]
110	27	1	0	27	R:[197]-[202]
110	28	1	0	28	R:[202]-[207]
110	29	1	0	29	R:[207]-STA_7_[218]
110	30	1	0	30	R:STA_7_[218]-STA_7_[228]
110	31	1	0	31	R:STA_7_[228]-[233]
110	32	1	0	32	R:[233]-[238]
110	33	1	0	33	R:[238]-[243]
110	34	1	0	34	R:[243]-STA_8_[254]
110	35	1	0	35	R:STA_8_[254]-STA_8_[264]
110	36	1	0	36	R:STA_8_[264]-[269]
110	37	1	0	37	R:[269]-[274]
110	38	1	0	38	R:[274]-[279]
110	39	1	0	39	R:[279]-STA_9_[290]
110	40	1	0	40	R:STA_9_[290]-STA_9_[300]
110	41	1	0	41	R:STA_9_[300]-[305]
110	42	1	0	42	R:[305]-[310]
110	43	1	0	43	R:[310]-[315]
110	44	1	0	44	R:[315]-STA_10_[326]
110	45	1	0	45	R:STA_10_[326]-STA_10_[336]
112	0	1	0	0	R:STA_1_[0]-STA_1_[8]
112	1	1	0	1	R:STA_1_[8]-[12]
112	2	1	0	2	R:[12]-[16]
112	3	1	0	3	R:[16]-[20]
112	4	1	0	4	R:[20]-STA_2_[37]
112	5	1	0	5	R:STA_2_[37]-STA_2_[47]
112	6	1	0	6	R:STA_2_[47]-[52]
112	7	1	0	7	R:[52]-[57]
112	8	1	0	8	R:[57]-[62]
112	9	1	0	9	R:[62]-STA_3_[74]
112	10	1	0	10	R:STA_3_[74]-STA_3_[84]
112	11	1	0	11	R:STA_3_[84]-[89]
112	12	1	0	12	R:[89]-[94]
112	13	1	0	13	R:[94]-[99]
112	14	1	0	14	R:[99]-STA_4_[110]
112	15	1	0	15	R:STA_4_[110]-STA_4_[120]
112	16	1	0	16	R:STA_4_[120]-[125]
112	17	1	0	17	R:[125]-[130]
112	18	1	0	18	R:[130]-[135]
112	19	1	0	19	R:[135]-STA_5_[146]
112	20	1	0	20	R:STA_5_[146]-STA_5_[156]
112	21	1	0	21	R:STA_5_[156]-[161]
112	22	1	0	22	R:[161]-[166]
112	23	1	0	23	R:[166]-[171]
112	24	1	0	24	R:[171]-STA_6_[182]
112	25	1	0	25	R:STA_6_[182]-STA_6_[192]
112	26	1	0	26	R:STA_6_[192]-[197]
112	27	1	0	27	R:[197]-[202]
112	28	1	0	28	R:[202]-[207]
112	29	1	0	29	R:[207]-STA_7_[218]
112	30	1	0	30	R:STA_7_[218]-STA_7_[228]
112	31	1	0	31	R:STA_7_[228]-[233]
112	32	1	0	32	R:[233]-[238]
112	33	1	0	33	R:[238]-[243]
112	34	1	0	34	R:[243]-STA_8_[254]
112	35	1	0	35	R:STA_8_[254]-STA_8_[264]
112	36	1	0	36	R:STA_8_[264]-[269]
112	37	1	0	37	R:[269]-[274]
112	38	1	0	38	R:[274]-[279]
112	39	1	0	39	R:[279]-STA_9_[290]
112	40	1	0	40	R:STA_9_[290]-STA_9_[300]
112	41	1	0	41	R:STA_9_[300]-[305]
112	42	1	0	42	R:[305]-[310]
112	43	1	0	43	R:[310]-[315]
112	44	1	0	44	R:[315]-STA_10_[326]
112	45	1	0	45	R:STA_10_[326]-STA_10_[336]
114	0	1	0	0	R:STA_1_[0]-STA_1_[8]
114	1	1	0	1	R:STA_1_[8]-[12]
114	2	1	0	2	R:[12]-[16]
114	3	1	0	3	R:[16]-[20]
114	4	1	0	4	R:[20]-STA_2_[37]
114	5	1	0	5	R:STA_2_[37]-STA_2_[47]
114	6	1	0	6	R:STA_2_[47]-[52]
114	7	1	0	7	R:[52]-[57]
114	8	1	0	8	R:[57]-[62]
114	9	1	0	9	R:[62]-STA_3_[74]
114	10	1	0	10	R:STA_3_[74]-STA_3_[84]
114	11	1	0	11	R:STA_3_[84]-[89]
114	12	1	0	12	R:[89]-[94]
114	13	1	0	13	R:[94]-[99]
114	14	1	0	14	R:[99]-STA_4_[110]
114	15	1	0	15	R:STA_4_[110]-STA_4_[120]
114	16	1	0	16	R:STA_4_[120]-[125]
114	17	1	0	17	R:[125]-[130]
114	18	1	0	18	R:[130]-[135]
114	19	1	0	19	R:[135]-STA_5_[146]
114	20	1	0	20	R:STA_5_[146]-STA_5_[156]
114	21	1	0	21	R:STA_5_[156]-[161]
114	22	1	0	22	R:[161]-[166]
114	23	1	0	23	R:[166]-[171]
114	24	1	0	24	R:[171]-STA_6_[182]
114	25	1	0	25	R:STA_6_[182]-STA_6_[192]
114	26	1	0	26	R:STA_6_[192]-[197]
114	27	1	0	27	R:[197]-[202]
114	28	1	0	28	R:[202]-[207]
114	29	1	0	29	R:[207]-STA_7_[218]
114	30	1	0	30	R:STA_7_[218]-STA_7_[228]
114	31	1	0	31	R:STA_7_[228]-[233]
114	32	1	0	32	R:[233]-[238]
114	33	1	0	33	R:[238]-[243]
114	34	1	0	34	R:[243]-STA_8_[254]
114	35	1	0	35	R:STA_8_[254]-STA_8_[264]
114	36	1	0	36	R:STA_8_[264]-[269]
114	37	1	0	37	R:[269]-[274]
114	38	1	0	38	R:[274]-[279]
114	39	1	0	39	R:[279]-STA_9_[290]
114	40	1	0	40	R:STA_9_[290]-STA_9_[300]
114	41	1	0	41	R:STA_9_[300]-[305]
114	42	1	0	42	R:[305]-[310]
114	43	1	0	43	R:[310]-[315]
114	44	1	0	44	R:[315]-STA_10_[326]
114	45	1	0	45	R:STA_10_[326]-STA_10_[336]
116	0	1	0	0	R:STA_1_[0]-STA_1_[8]
116	1	1	0	1	R:STA_1_[8]-[12]
116	2	1	0	2	R:[12]-[16]
116	3	1	0	3	R:[16]-[20]
116	4	1	0	4	R:[20]-STA_2_[37]
116	5	1	0	5	R:STA_2_[37]-STA_2_[47]
116	6	1	0	6	R:STA_2_[47]-[52]
116	7	1	0	7	R:[52]-[57]
116	8	1	0	8	R:[57]-[62]
116	9	1	0	9	R:[62]-STA_3_[74]
116	10	1	0	10	R:STA_3_[74]-STA_3_[84]
116	11	1	0	11	R:STA_3_[84]-[89]
116	12	1	0	12	R:[89]-[94]
116	13	1	0	13	R:[94]-[99]
116	14	1	0	14	R:[99]-STA_4_[110]
116	15	1	0	15	R:STA_4_[110]-STA_4_[120]
116	16	1	0	16	R:STA_4_[120]-[125]
116	17	1	0	17	R:[125]-[130]
116	18	1	0	18	R:[130]-[135]
116	19	1	0	19	R:[135]-STA_5_[146]
116	20	1	0	20	R:STA_5_[146]-STA_5_[156]
116	21	1	0	21	R:STA_5_[156]-[161]
116	22	1	0	22	R:[161]-[166]
116	23	1	0	23	R:[166]-[171]
116	24	1	0	24	R:[171]-STA_6_[182]
116	25	1	0	25	R:STA_6_[182]-STA_6_[192]
116	26	1	0	26	R:STA_6_[192]-[197]
116	27	1	0	27	R:[197]-[202]
116	28	1	0	28	R:[202]-[207]
116	29	1	0	29	R:[207]-STA_7_[218]
116	30	1	0	30	R:STA_7_[218]-STA_7_[228]
116	31	1	0	31	R:STA_7_[228]-[233]
116	32	1	0	32	R:[233]-[238]
116	33	1	0	33	R:[238]-[243]
116	34	1	0	34	R:[243]-STA_8_[254]
116	35	1	0	35	R:STA_8_[254]-STA_8_[264]
116	36	1	0	36	R:STA_8_[264]-[269]
116	37	1	0	37	R:[269]-[274]
116	38	1	0	38	R:[274]-[279]
116	39	1	0	39	R:[279]-STA_9_[290]
116	40	1	0	40	R:STA_9_[290]-STA_9_[300]
116	41	1	0	41	R:STA_9_[300]-[305]
116	42	1	0	42	R:[305]-[310]
116	43	1	0	43	R:[310]-[315]
116	44	1	0	44	R:[315]-STA_10_[326]
116	45	1	0	45	R:STA_10_[326]-STA_10_[336]
118	0	1	0	0	R:STA_1_[0]-STA_1_[8]
118	1	1	0	1	R:STA_1_[8]-[12]
118	2	1	0	2	R:[12]-[16]
118	3	1	0	3	R:[16]-[20]
118	4	1	0	4	R:[20]-STA_2_[37]
118	5	1	0	5	R:STA_2_[37]-STA_2_[47]
118	6	1	0	6	R:STA_2_[47]-[52]
118	7	1	0	7	R:[52]-[57]
118	8	1	0	8	R:[57]-[62]
118	9	1	0	9	R:[62]-STA_3_[74]
118	10	1	0	10	R:STA_3_[74]-STA_3_[84]
118	11	1	0	11	R:STA_3_[84]-[89]
118	12	1	0	12	R:[89]-[94]
118	13	1	0	13	R:[94]-[99]
118	14	1	0	14	R:[99]-STA_4_[110]
118	15	1	0	15	R:STA_4_[110]-STA_4_[120]
118	16	1	0	16	R:STA_4_[120]-[125]
118	17	1	0	17	R:[125]-[130]
118	18	1	0	18	R:[130]-[135]
118	19	1	0	19	R:[135]-STA_5_[146]
118	20	1	0	20	R:STA_5_[146]-STA_5_[156]
118	21	1	0	21	R:STA_5_[156]-[161]
118	22	1	0	22	R:[161]-[166]
118	23	1	0	23	R:[166]-[171]
118	24	1	0	24	R:[171]-STA_6_[182]
118	25	1	0	25	R:STA_6_[182]-STA_6_[192]
118	26	1	0	26	R:STA_6_[192]-[197]
118	27	1	0	27	R:[197]-[202]
118	28	1	0	28	R:[202]-[207]
118	29	1	0	29	R:[207]-STA_7_[218]
118	30	1	0	30	R:STA_7_[218]-STA_7_[228]
118	31	1	0	31	R:STA_7_[228]-[233]
118	32	1	0	32	R:[233]-[238]
118	33	1	0	33	R:[238]-[243]
118	34	1	0	34	R:[243]-STA_8_[254]
118	35	1	0	35	R:STA_8_[254]-STA_8_[264]
118	36	1	0	36	R:STA_8_[264]-[269]
118	37	1	0	37	R:[269]-[274]
118	38	1	0	38	R:[274]-[279]
118	39	1	0	39	R:[279]-STA_9_[290]
118	40	1	0	40	R:STA_9_[290]-STA_9_[300]
118	41	1	0	41	R:STA_9_[300]-[305]
118	42	1	0	42	R:[305]-[310]
118	43	1	0	43	R:[310]-[315]
118	44	1	0	44	R:[315]-STA_10_[326]
118	45	1	0	45	R:STA_10_[326]-STA_10_[336]
120	0	1	0	0	R:STA_1_[0]-STA_1_[8]
120	1	1	0	1	R:STA_1_[8]-[12]
120	2	1	0	2	R:[12]-[16]
120	3	1	0	3	R:[16]-[20]
120	4	1	0	4	R:[20]-STA_2_[37]
120	5	1	0	5	R:STA_2_[37]-STA_2_[47]
120	6	1	0	6	R:STA_2_[47]-[52]
120	7	1	0	7	R:[52]-[57]
120	8	1	0	8	R:[57]-[62]
120	9	1	0	9	R:[62]-STA_3_[74]
120	10	1	0	10	R:STA_3_[74]-STA_3_[84]
120	11	1	0	11	R:STA_3_[84]-[89]
120	12	1	0	12	R:[89]-[94]
120	13	1	0	13	R:[94]-[99]
120	14	1	0	14	R:[99]-STA_4_[110]
120	15	1	0	15	R:STA_4_[110]-STA_4_[120]
120	16	1	0	16	R:STA_4_[120]-[125]
120	17	1	0	17	R:[125]-[130]
120	18	1	0	18	R:[130]-[135]
120	19	1	0	19	R:[135]-STA_5_[146]
120	20	1	0	20	R:STA_5_[146]-STA_5_[156]
120	21	1	0	21	R:STA_5_[156]-[161]
120	22	1	0	22	R:[161]-[166]
120	23	1	0	23	R:[166]-[171]
120	24	1	0	24	R:[171]-STA_6_[182]
120	25	1	0	25	R:STA_6_[182]-STA_6_[192]
120	26	1	0	26	R:STA_6_[192]-[197]
120	27	1	0	27	R:[197]-[202]
120	28	1	0	28	R:[202]-[207]
120	29	1	0	29	R:[207]-STA_7_[218]
120	30	1	0	30	R:STA_7_[218]-STA_7_[228]
120	31	1	0	31	R:STA_7_[228]-[233]
120	32	1	0	32	R:[233]-[238]
120	33	1	0	33	R:[238]-[243]
120	34	1	0	34	R:[243]-STA_8_[254]
120	35	1	0	35	R:STA_8_[254]-STA_8_[264]
120	36	1	0	36	R:STA_8_[264]-[269]
120	37	1	0	37	R:[269]-[274]
120	38	1	0	38	R:[274]-[279]
120	39	1	0	39	R:[279]-STA_9_[290]
120	40	1	0	40	R:STA_9_[290]-STA_9_[300]
120	41	1	0	41	R:STA_9_[300]-[305]
120	42	1	0	42	R:[305]-[310]
120	43	1	0	43	R:[310]-[315]
120	44	1	0	44	R:[315]-STA_10_[326]
120	45	1	0	45	R:STA_10_[326]-STA_10_[336]
