# Supplementary material for: OpenTrack simulation model files and output dataset for a copenhagen suburban railway
Source: Data Brief. 2019 Apr 28;25:103952. doi: 10.1016/j.dib.2019.103952 (PMC6562172; doi:10.1016/j.dib.2019.103952)
Supplement: Supplementary file 2 — Multimedia component 2 [file mmc2.zip › Data files submitted/Test Generic for TRC/output/OT_Delay.delall]

//
// File: C:\OpenTrack\Test Generic for TRC\output/OT_Delay.delall
//
// Produced by OpenTrack: Fri Dec 14 17:13:02 2018
// All Delays 
// Type    : OT_BarYPlot
// Desc.   : OT_delayall
// Scenario: Adh. Outside: good / Adh. Tunnel: good / Delay: 5 / Global Perf.: 100.0 % / Step: 1.0 s / Time: 12:00:00 - 13:30:00
// x-Legend: none
// y-Legend: [s]
//
99	140.3	STA_1	12:03:20
99	80.3	STA_2	12:06:56
100	26.0	STA_1	12:04:03
99	20.3	STA_3	12:10:17
100	17.0	STA_2	12:08:30
99	0.0	STA_4	12:14:18
110	0.0	STA_1	12:16:42
104	0.0	STA_1	12:08:51
116	0.0	STA_1	12:24:33
100	0.0	STA_6	12:25:37
112	0.0	STA_6	12:41:19
106	0.0	STA_6	12:33:28
118	0.0	STA_6	12:49:10
99	0.0	STA_8	12:31:42
110	0.0	STA_2	12:21:18
104	0.0	STA_2	12:13:27
116	0.0	STA_2	12:29:09
102	0.0	STA_3	12:15:11
114	0.0	STA_3	12:30:53
108	0.0	STA_3	12:23:02
120	0.0	STA_3	12:38:44
99	0.0	STA_5	12:18:39
110	0.0	STA_3	12:25:39
104	0.0	STA_3	12:17:48
116	0.0	STA_3	12:33:30
100	0.0	STA_7	12:29:58
112	0.0	STA_7	12:45:40
106	0.0	STA_7	12:37:49
118	0.0	STA_7	12:53:31
100	0.0	STA_3	12:12:34
110	0.0	STA_4	12:30:00
104	0.0	STA_4	12:22:09
116	0.0	STA_4	12:37:51
102	0.0	STA_4	12:19:32
114	0.0	STA_4	12:35:14
108	0.0	STA_4	12:27:23
120	0.0	STA_4	12:43:05
99	0.0	STA_6	12:23:00
110	0.0	STA_5	12:34:21
104	0.0	STA_5	12:26:30
116	0.0	STA_5	12:42:12
100	0.0	STA_8	12:34:19
112	0.0	STA_8	12:50:01
106	0.0	STA_8	12:42:10
118	0.0	STA_8	12:57:52
99	0.0	STA_9	12:36:03
110	0.0	STA_6	12:38:42
104	0.0	STA_6	12:30:51
116	0.0	STA_6	12:46:33
102	0.0	STA_5	12:23:53
114	0.0	STA_5	12:39:35
108	0.0	STA_5	12:31:44
120	0.0	STA_5	12:47:26
99	0.0	STA_7	12:27:21
110	0.0	STA_7	12:43:03
104	0.0	STA_7	12:35:12
116	0.0	STA_7	12:50:54
100	0.0	STA_9	12:38:40
112	0.0	STA_9	12:54:22
106	0.0	STA_9	12:46:31
118	0.0	STA_9	13:02:13
100	0.0	STA_4	12:16:55
110	0.0	STA_8	12:47:24
104	0.0	STA_8	12:39:33
116	0.0	STA_8	12:55:15
102	0.0	STA_6	12:28:14
114	0.0	STA_6	12:43:56
108	0.0	STA_6	12:36:05
120	0.0	STA_6	12:51:47
100	0.0	STA_5	12:21:16
112	0.0	STA_2	12:23:55
106	0.0	STA_2	12:16:04
118	0.0	STA_2	12:31:46
102	0.0	STA_1	12:06:14
114	0.0	STA_1	12:21:56
108	0.0	STA_1	12:14:05
120	0.0	STA_1	12:29:47
102	0.0	STA_7	12:32:35
110	0.0	STA_9	12:51:45
104	0.0	STA_9	12:43:54
116	0.0	STA_9	12:59:36
102	0.0	STA_2	12:10:50
114	0.0	STA_7	12:48:17
108	0.0	STA_7	12:40:26
120	0.0	STA_7	12:56:08
102	0.0	STA_8	12:36:56
112	0.0	STA_3	12:28:16
106	0.0	STA_3	12:20:25
118	0.0	STA_3	12:36:07
102	0.0	STA_9	12:41:17
114	0.0	STA_2	12:26:32
108	0.0	STA_2	12:18:41
120	0.0	STA_2	12:34:23
106	0.0	STA_1	12:11:28
112	0.0	STA_1	12:19:19
108	0.0	STA_8	12:44:47
118	0.0	STA_1	12:27:10
106	0.0	STA_4	12:24:46
114	0.0	STA_8	12:52:38
108	0.0	STA_9	12:49:08
120	0.0	STA_8	13:00:29
106	0.0	STA_5	12:29:07
112	0.0	STA_4	12:32:37
118	0.0	STA_4	12:40:28
114	0.0	STA_9	12:56:59
120	0.0	STA_9	13:04:50
112	0.0	STA_5	12:36:58
118	0.0	STA_5	12:44:49
99	-60.0	STA_10	12:38:54
110	-60.0	STA_10	12:54:36
104	-60.0	STA_10	12:46:45
116	-60.0	STA_10	13:02:27
100	-60.0	STA_10	12:41:31
112	-60.0	STA_10	12:57:13
106	-60.0	STA_10	12:49:22
118	-60.0	STA_10	13:05:04
102	-60.0	STA_10	12:44:08
114	-60.0	STA_10	12:59:50
108	-60.0	STA_10	12:51:59
120	-60.0	STA_10	13:07:41
