# Supplementary material for: OpenTrack simulation model files and output dataset for a copenhagen suburban railway
Source: Data Brief. 2019 Apr 28;25:103952. doi: 10.1016/j.dib.2019.103952 (PMC6562172; doi:10.1016/j.dib.2019.103952)
Supplement: Supplementary file 2 — Multimedia component 2 [file mmc2.zip › Data files submitted/Test Generic for TRC/output/OT_Delay.delbegin]

//
// File: C:\OpenTrack\Test Generic for TRC\output/OT_Delay.delbegin
//
// Produced by OpenTrack: Fri Dec 14 17:13:02 2018
// Delays at Begin of Simulation
// Type    : OT_BarYPlot
// Desc.   : OT_delaybegin
// Scenario: Adh. Outside: good / Adh. Tunnel: good / Delay: 5 / Global Perf.: 100.0 % / Step: 1.0 s / Time: 12:00:00 - 13:30:00
// x-Legend: none
// y-Legend: [s]
//
99	140.3	STA_1	12:03:20
100	26.0	STA_1	12:04:03
102	0.0	STA_1	12:06:14
110	0.0	STA_1	12:16:42
104	0.0	STA_1	12:08:51
116	0.0	STA_1	12:24:33
106	0.0	STA_1	12:11:28
112	0.0	STA_1	12:19:19
108	0.0	STA_1	12:14:05
118	0.0	STA_1	12:27:10
114	0.0	STA_1	12:21:56
120	0.0	STA_1	12:29:47
