# Supplementary material for: OpenTrack simulation model files and output dataset for a copenhagen suburban railway
Source: Data Brief. 2019 Apr 28;25:103952. doi: 10.1016/j.dib.2019.103952 (PMC6562172; doi:10.1016/j.dib.2019.103952)
Supplement: Supplementary file 2 — Multimedia component 2 [file mmc2.zip › Data files submitted/Test Generic for TRC/output/OT_Delay.dellaststop]

//
// File: C:\OpenTrack\Test Generic for TRC\output/OT_Delay.dellaststop
//
// Produced by OpenTrack: Fri Dec 14 17:13:02 2018
// Delays at last Stop of Simulation
// Type    : OT_BarYPlot
// Desc.   : OT_delaylaststop
// Scenario: Adh. Outside: good / Adh. Tunnel: good / Delay: 5 / Global Perf.: 100.0 % / Step: 1.0 s / Time: 12:00:00 - 13:30:00
// x-Legend: none
// y-Legend: [s]
//
99	-60.0	STA_10	12:38:54
110	-60.0	STA_10	12:54:36
104	-60.0	STA_10	12:46:45
116	-60.0	STA_10	13:02:27
100	-60.0	STA_10	12:41:31
112	-60.0	STA_10	12:57:13
106	-60.0	STA_10	12:49:22
118	-60.0	STA_10	13:05:04
102	-60.0	STA_10	12:44:08
114	-60.0	STA_10	12:59:50
108	-60.0	STA_10	12:51:59
120	-60.0	STA_10	13:07:41
