# Supplementary material for: OpenTrack simulation model files and output dataset for a copenhagen suburban railway
Source: Data Brief. 2019 Apr 28;25:103952. doi: 10.1016/j.dib.2019.103952 (PMC6562172; doi:10.1016/j.dib.2019.103952)
Supplement: Supplementary file 2 — Multimedia component 2 [file mmc2.zip › Data files submitted/Test Generic for TRC/output/OT_StationStatistics.txt]

//
// File: C:\OpenTrack\Test Generic for TRC\output/OT_StationStatistics.txt
//
// Produced by OpenTrack: Fri Dec 14 17:13:02 2018
// Station Statistics
// Type    : OT_Text
// Desc.   : OT_stationstat
// Scenario: Adh. Outside: good / Adh. Tunnel: good / Delay: 5 / Global Perf.: 100.0 % / Step: 1.0 s / Time: 12:00:00 - 13:30:00
// x-Legend: none
// y-Legend: none
//

Station  	No. of Arr.	No. of Dept.	No. of Pass.

STA_1	0	12	12
STA_10	12	0	0
STA_2	12	12	12
STA_3	12	12	12
STA_4	12	12	12
STA_5	12	12	12
STA_6	12	12	12
STA_7	12	12	12
STA_8	12	12	12
STA_9	12	12	12

Switch ID  	Document 	Vertex Name 	Station	No. of Changes 
