# Supplementary material for: OpenTrack simulation model files and output dataset for a copenhagen suburban railway
Source: Data Brief. 2019 Apr 28;25:103952. doi: 10.1016/j.dib.2019.103952 (PMC6562172; doi:10.1016/j.dib.2019.103952)
Supplement: Supplementary file 2 — Multimedia component 2 [file mmc2.zip › Data files submitted/Test Generic for TRC/output/OT_Timetable.txt]

//
// File: C:\OpenTrack\Test Generic for TRC\output/OT_Timetable.txt
//
// Produced by OpenTrack: Fri Dec 14 17:10:41 2018
// Timetable
// Type    : OT_Text
// Desc.   : OT_timetablemultiple
// Scenario: Adh. Outside: good / Adh. Tunnel: good / Delay: 1 / Global Perf.: 100.0 % / Step: 1.0 s / Time: 12:00:00 - 13:30:00
// x-Legend: none
// y-Legend: none
//

Actual Timetable vs. Planned Timetable

Run 	Scenario 	Course 	Station 	Arr. Planned	   	Dep. Planned	   	Arr. Actual 	   	Dep. Actual	   	Arr. Diff. 	   	Dep. Diff  	
       	       	       	        	[HH:MM:SS]  	[s]	[HH:MM:SS]  	[s]	[HH:MM:SS]  	[s]	[HH:MM:SS] 	[s]	[HH:MM:SS] 	[s]	[HH:MM:SS] 	[s]

1	1	99	STA_1	12:00:30	43230.0	12:01:00	43260.0	HH:MM:SS	-1.0	12:02:39	43359.0	 00:00:00	0.0	+00:01:39	99.0
1	1	99	STA_2	HH:MM:SS	-1.0	12:05:36	43536.0	12:05:45	43545.0	12:06:15	43575.0	 00:00:00	0.0	+00:00:39	39.0
1	1	99	STA_3	HH:MM:SS	-1.0	12:09:57	43797.0	12:09:06	43746.0	12:09:57	43797.0	 00:00:00	0.0	+00:00:00	0.0
1	1	99	STA_4	HH:MM:SS	-1.0	12:14:18	44058.0	12:12:48	43968.0	12:14:18	44058.0	 00:00:00	0.0	+00:00:00	0.0
1	1	99	STA_5	HH:MM:SS	-1.0	12:18:39	44319.0	12:17:09	44229.0	12:18:39	44319.0	 00:00:00	0.0	+00:00:00	0.0
1	1	99	STA_6	HH:MM:SS	-1.0	12:23:00	44580.0	12:21:30	44490.0	12:23:00	44580.0	 00:00:00	0.0	+00:00:00	0.0
1	1	99	STA_7	HH:MM:SS	-1.0	12:27:21	44841.0	12:25:51	44751.0	12:27:21	44841.0	 00:00:00	0.0	+00:00:00	0.0
1	1	99	STA_8	HH:MM:SS	-1.0	12:31:42	45102.0	12:30:12	45012.0	12:31:42	45102.0	 00:00:00	0.0	+00:00:00	0.0
1	1	99	STA_9	HH:MM:SS	-1.0	12:36:03	45363.0	12:34:33	45273.0	12:36:03	45363.0	 00:00:00	0.0	+00:00:00	0.0
1	1	99	STA_10	12:39:54	45594.0	HH:MM:SS	-1.0	12:38:54	45534.0	HH:MM:SS	-1.0	-00:01:00	-60.0	 00:00:00	0.0
1	1	100	STA_1	12:03:07	43387.0	12:03:37	43417.0	HH:MM:SS	-1.0	12:03:37	43417.0	 00:00:00	0.0	+00:00:00	0.0
1	1	100	STA_2	HH:MM:SS	-1.0	12:08:13	43693.0	12:07:19	43639.0	12:08:13	43693.0	 00:00:00	0.0	+00:00:00	0.0
1	1	100	STA_3	HH:MM:SS	-1.0	12:12:34	43954.0	12:11:04	43864.0	12:12:34	43954.0	 00:00:00	0.0	+00:00:00	0.0
1	1	100	STA_4	HH:MM:SS	-1.0	12:16:55	44215.0	12:15:25	44125.0	12:16:55	44215.0	 00:00:00	0.0	+00:00:00	0.0
1	1	100	STA_5	HH:MM:SS	-1.0	12:21:16	44476.0	12:19:46	44386.0	12:21:16	44476.0	 00:00:00	0.0	+00:00:00	0.0
1	1	100	STA_6	HH:MM:SS	-1.0	12:25:37	44737.0	12:24:07	44647.0	12:25:37	44737.0	 00:00:00	0.0	+00:00:00	0.0
1	1	100	STA_7	HH:MM:SS	-1.0	12:29:58	44998.0	12:28:28	44908.0	12:29:58	44998.0	 00:00:00	0.0	+00:00:00	0.0
1	1	100	STA_8	HH:MM:SS	-1.0	12:34:19	45259.0	12:32:49	45169.0	12:34:19	45259.0	 00:00:00	0.0	+00:00:00	0.0
1	1	100	STA_9	HH:MM:SS	-1.0	12:38:40	45520.0	12:37:10	45430.0	12:38:40	45520.0	 00:00:00	0.0	+00:00:00	0.0
1	1	100	STA_10	12:42:31	45751.0	HH:MM:SS	-1.0	12:41:31	45691.0	HH:MM:SS	-1.0	-00:01:00	-60.0	 00:00:00	0.0
1	1	102	STA_1	12:05:44	43544.0	12:06:14	43574.0	HH:MM:SS	-1.0	12:06:14	43574.0	 00:00:00	0.0	+00:00:00	0.0
1	1	102	STA_2	HH:MM:SS	-1.0	12:10:50	43850.0	12:09:20	43760.0	12:10:50	43850.0	 00:00:00	0.0	+00:00:00	0.0
1	1	102	STA_3	HH:MM:SS	-1.0	12:15:11	44111.0	12:13:41	44021.0	12:15:11	44111.0	 00:00:00	0.0	+00:00:00	0.0
1	1	102	STA_4	HH:MM:SS	-1.0	12:19:32	44372.0	12:18:02	44282.0	12:19:32	44372.0	 00:00:00	0.0	+00:00:00	0.0
1	1	102	STA_5	HH:MM:SS	-1.0	12:23:53	44633.0	12:22:23	44543.0	12:23:53	44633.0	 00:00:00	0.0	+00:00:00	0.0
1	1	102	STA_6	HH:MM:SS	-1.0	12:28:14	44894.0	12:26:44	44804.0	12:28:14	44894.0	 00:00:00	0.0	+00:00:00	0.0
1	1	102	STA_7	HH:MM:SS	-1.0	12:32:35	45155.0	12:31:05	45065.0	12:32:35	45155.0	 00:00:00	0.0	+00:00:00	0.0
1	1	102	STA_8	HH:MM:SS	-1.0	12:36:56	45416.0	12:35:26	45326.0	12:36:56	45416.0	 00:00:00	0.0	+00:00:00	0.0
1	1	102	STA_9	HH:MM:SS	-1.0	12:41:17	45677.0	12:39:47	45587.0	12:41:17	45677.0	 00:00:00	0.0	+00:00:00	0.0
1	1	102	STA_10	12:45:08	45908.0	HH:MM:SS	-1.0	12:44:08	45848.0	HH:MM:SS	-1.0	-00:01:00	-60.0	 00:00:00	0.0
1	1	104	STA_1	12:08:21	43701.0	12:08:51	43731.0	HH:MM:SS	-1.0	12:08:51	43731.0	 00:00:00	0.0	+00:00:00	0.0
1	1	104	STA_2	HH:MM:SS	-1.0	12:13:27	44007.0	12:11:57	43917.0	12:13:27	44007.0	 00:00:00	0.0	+00:00:00	0.0
1	1	104	STA_3	HH:MM:SS	-1.0	12:17:48	44268.0	12:16:18	44178.0	12:17:48	44268.0	 00:00:00	0.0	+00:00:00	0.0
1	1	104	STA_4	HH:MM:SS	-1.0	12:22:09	44529.0	12:20:39	44439.0	12:22:09	44529.0	 00:00:00	0.0	+00:00:00	0.0
1	1	104	STA_5	HH:MM:SS	-1.0	12:26:30	44790.0	12:25:00	44700.0	12:26:30	44790.0	 00:00:00	0.0	+00:00:00	0.0
1	1	104	STA_6	HH:MM:SS	-1.0	12:30:51	45051.0	12:29:21	44961.0	12:30:51	45051.0	 00:00:00	0.0	+00:00:00	0.0
1	1	104	STA_7	HH:MM:SS	-1.0	12:35:12	45312.0	12:33:42	45222.0	12:35:12	45312.0	 00:00:00	0.0	+00:00:00	0.0
1	1	104	STA_8	HH:MM:SS	-1.0	12:39:33	45573.0	12:38:03	45483.0	12:39:33	45573.0	 00:00:00	0.0	+00:00:00	0.0
1	1	104	STA_9	HH:MM:SS	-1.0	12:43:54	45834.0	12:42:24	45744.0	12:43:54	45834.0	 00:00:00	0.0	+00:00:00	0.0
1	1	104	STA_10	12:47:45	46065.0	HH:MM:SS	-1.0	12:46:45	46005.0	HH:MM:SS	-1.0	-00:01:00	-60.0	 00:00:00	0.0
1	1	106	STA_1	12:10:58	43858.0	12:11:28	43888.0	HH:MM:SS	-1.0	12:11:28	43888.0	 00:00:00	0.0	+00:00:00	0.0
1	1	106	STA_2	HH:MM:SS	-1.0	12:16:04	44164.0	12:14:34	44074.0	12:16:04	44164.0	 00:00:00	0.0	+00:00:00	0.0
1	1	106	STA_3	HH:MM:SS	-1.0	12:20:25	44425.0	12:18:55	44335.0	12:20:25	44425.0	 00:00:00	0.0	+00:00:00	0.0
1	1	106	STA_4	HH:MM:SS	-1.0	12:24:46	44686.0	12:23:16	44596.0	12:24:46	44686.0	 00:00:00	0.0	+00:00:00	0.0
1	1	106	STA_5	HH:MM:SS	-1.0	12:29:07	44947.0	12:27:37	44857.0	12:29:07	44947.0	 00:00:00	0.0	+00:00:00	0.0
1	1	106	STA_6	HH:MM:SS	-1.0	12:33:28	45208.0	12:31:58	45118.0	12:33:28	45208.0	 00:00:00	0.0	+00:00:00	0.0
1	1	106	STA_7	HH:MM:SS	-1.0	12:37:49	45469.0	12:36:19	45379.0	12:37:49	45469.0	 00:00:00	0.0	+00:00:00	0.0
1	1	106	STA_8	HH:MM:SS	-1.0	12:42:10	45730.0	12:40:40	45640.0	12:42:10	45730.0	 00:00:00	0.0	+00:00:00	0.0
1	1	106	STA_9	HH:MM:SS	-1.0	12:46:31	45991.0	12:45:01	45901.0	12:46:31	45991.0	 00:00:00	0.0	+00:00:00	0.0
1	1	106	STA_10	12:50:22	46222.0	HH:MM:SS	-1.0	12:49:22	46162.0	HH:MM:SS	-1.0	-00:01:00	-60.0	 00:00:00	0.0
1	1	108	STA_1	12:13:35	44015.0	12:14:05	44045.0	HH:MM:SS	-1.0	12:14:05	44045.0	 00:00:00	0.0	+00:00:00	0.0
1	1	108	STA_2	HH:MM:SS	-1.0	12:18:41	44321.0	12:17:11	44231.0	12:18:41	44321.0	 00:00:00	0.0	+00:00:00	0.0
1	1	108	STA_3	HH:MM:SS	-1.0	12:23:02	44582.0	12:21:32	44492.0	12:23:02	44582.0	 00:00:00	0.0	+00:00:00	0.0
1	1	108	STA_4	HH:MM:SS	-1.0	12:27:23	44843.0	12:25:53	44753.0	12:27:23	44843.0	 00:00:00	0.0	+00:00:00	0.0
1	1	108	STA_5	HH:MM:SS	-1.0	12:31:44	45104.0	12:30:14	45014.0	12:31:44	45104.0	 00:00:00	0.0	+00:00:00	0.0
1	1	108	STA_6	HH:MM:SS	-1.0	12:36:05	45365.0	12:34:35	45275.0	12:36:05	45365.0	 00:00:00	0.0	+00:00:00	0.0
1	1	108	STA_7	HH:MM:SS	-1.0	12:40:26	45626.0	12:38:56	45536.0	12:40:26	45626.0	 00:00:00	0.0	+00:00:00	0.0
1	1	108	STA_8	HH:MM:SS	-1.0	12:44:47	45887.0	12:43:17	45797.0	12:44:47	45887.0	 00:00:00	0.0	+00:00:00	0.0
1	1	108	STA_9	HH:MM:SS	-1.0	12:49:08	46148.0	12:47:38	46058.0	12:49:08	46148.0	 00:00:00	0.0	+00:00:00	0.0
1	1	108	STA_10	12:52:59	46379.0	HH:MM:SS	-1.0	12:51:59	46319.0	HH:MM:SS	-1.0	-00:01:00	-60.0	 00:00:00	0.0
1	1	110	STA_1	12:16:12	44172.0	12:16:42	44202.0	HH:MM:SS	-1.0	12:16:42	44202.0	 00:00:00	0.0	+00:00:00	0.0
1	1	110	STA_2	HH:MM:SS	-1.0	12:21:18	44478.0	12:19:48	44388.0	12:21:18	44478.0	 00:00:00	0.0	+00:00:00	0.0
1	1	110	STA_3	HH:MM:SS	-1.0	12:25:39	44739.0	12:24:09	44649.0	12:25:39	44739.0	 00:00:00	0.0	+00:00:00	0.0
1	1	110	STA_4	HH:MM:SS	-1.0	12:30:00	45000.0	12:28:30	44910.0	12:30:00	45000.0	 00:00:00	0.0	+00:00:00	0.0
1	1	110	STA_5	HH:MM:SS	-1.0	12:34:21	45261.0	12:32:51	45171.0	12:34:21	45261.0	 00:00:00	0.0	+00:00:00	0.0
1	1	110	STA_6	HH:MM:SS	-1.0	12:38:42	45522.0	12:37:12	45432.0	12:38:42	45522.0	 00:00:00	0.0	+00:00:00	0.0
1	1	110	STA_7	HH:MM:SS	-1.0	12:43:03	45783.0	12:41:33	45693.0	12:43:03	45783.0	 00:00:00	0.0	+00:00:00	0.0
1	1	110	STA_8	HH:MM:SS	-1.0	12:47:24	46044.0	12:45:54	45954.0	12:47:24	46044.0	 00:00:00	0.0	+00:00:00	0.0
1	1	110	STA_9	HH:MM:SS	-1.0	12:51:45	46305.0	12:50:15	46215.0	12:51:45	46305.0	 00:00:00	0.0	+00:00:00	0.0
1	1	110	STA_10	12:55:36	46536.0	HH:MM:SS	-1.0	12:54:36	46476.0	HH:MM:SS	-1.0	-00:01:00	-60.0	 00:00:00	0.0
1	1	112	STA_1	12:18:49	44329.0	12:19:19	44359.0	HH:MM:SS	-1.0	12:19:19	44359.0	 00:00:00	0.0	+00:00:00	0.0
1	1	112	STA_2	HH:MM:SS	-1.0	12:23:55	44635.0	12:22:25	44545.0	12:23:55	44635.0	 00:00:00	0.0	+00:00:00	0.0
1	1	112	STA_3	HH:MM:SS	-1.0	12:28:16	44896.0	12:26:46	44806.0	12:28:16	44896.0	 00:00:00	0.0	+00:00:00	0.0
1	1	112	STA_4	HH:MM:SS	-1.0	12:32:37	45157.0	12:31:07	45067.0	12:32:37	45157.0	 00:00:00	0.0	+00:00:00	0.0
1	1	112	STA_5	HH:MM:SS	-1.0	12:36:58	45418.0	12:35:28	45328.0	12:36:58	45418.0	 00:00:00	0.0	+00:00:00	0.0
1	1	112	STA_6	HH:MM:SS	-1.0	12:41:19	45679.0	12:39:49	45589.0	12:41:19	45679.0	 00:00:00	0.0	+00:00:00	0.0
1	1	112	STA_7	HH:MM:SS	-1.0	12:45:40	45940.0	12:44:10	45850.0	12:45:40	45940.0	 00:00:00	0.0	+00:00:00	0.0
1	1	112	STA_8	HH:MM:SS	-1.0	12:50:01	46201.0	12:48:31	46111.0	12:50:01	46201.0	 00:00:00	0.0	+00:00:00	0.0
1	1	112	STA_9	HH:MM:SS	-1.0	12:54:22	46462.0	12:52:52	46372.0	12:54:22	46462.0	 00:00:00	0.0	+00:00:00	0.0
1	1	112	STA_10	12:58:13	46693.0	HH:MM:SS	-1.0	12:57:13	46633.0	HH:MM:SS	-1.0	-00:01:00	-60.0	 00:00:00	0.0
1	1	114	STA_1	12:21:26	44486.0	12:21:56	44516.0	HH:MM:SS	-1.0	12:21:56	44516.0	 00:00:00	0.0	+00:00:00	0.0
1	1	114	STA_2	HH:MM:SS	-1.0	12:26:32	44792.0	12:25:02	44702.0	12:26:32	44792.0	 00:00:00	0.0	+00:00:00	0.0
1	1	114	STA_3	HH:MM:SS	-1.0	12:30:53	45053.0	12:29:23	44963.0	12:30:53	45053.0	 00:00:00	0.0	+00:00:00	0.0
1	1	114	STA_4	HH:MM:SS	-1.0	12:35:14	45314.0	12:33:44	45224.0	12:35:14	45314.0	 00:00:00	0.0	+00:00:00	0.0
1	1	114	STA_5	HH:MM:SS	-1.0	12:39:35	45575.0	12:38:05	45485.0	12:39:35	45575.0	 00:00:00	0.0	+00:00:00	0.0
1	1	114	STA_6	HH:MM:SS	-1.0	12:43:56	45836.0	12:42:26	45746.0	12:43:56	45836.0	 00:00:00	0.0	+00:00:00	0.0
1	1	114	STA_7	HH:MM:SS	-1.0	12:48:17	46097.0	12:46:47	46007.0	12:48:17	46097.0	 00:00:00	0.0	+00:00:00	0.0
1	1	114	STA_8	HH:MM:SS	-1.0	12:52:38	46358.0	12:51:08	46268.0	12:52:38	46358.0	 00:00:00	0.0	+00:00:00	0.0
1	1	114	STA_9	HH:MM:SS	-1.0	12:56:59	46619.0	12:55:29	46529.0	12:56:59	46619.0	 00:00:00	0.0	+00:00:00	0.0
1	1	114	STA_10	13:00:50	46850.0	HH:MM:SS	-1.0	12:59:50	46790.0	HH:MM:SS	-1.0	-00:01:00	-60.0	 00:00:00	0.0
1	1	116	STA_1	12:24:03	44643.0	12:24:33	44673.0	HH:MM:SS	-1.0	12:24:33	44673.0	 00:00:00	0.0	+00:00:00	0.0
1	1	116	STA_2	HH:MM:SS	-1.0	12:29:09	44949.0	12:27:39	44859.0	12:29:09	44949.0	 00:00:00	0.0	+00:00:00	0.0
1	1	116	STA_3	HH:MM:SS	-1.0	12:33:30	45210.0	12:32:00	45120.0	12:33:30	45210.0	 00:00:00	0.0	+00:00:00	0.0
1	1	116	STA_4	HH:MM:SS	-1.0	12:37:51	45471.0	12:36:21	45381.0	12:37:51	45471.0	 00:00:00	0.0	+00:00:00	0.0
1	1	116	STA_5	HH:MM:SS	-1.0	12:42:12	45732.0	12:40:42	45642.0	12:42:12	45732.0	 00:00:00	0.0	+00:00:00	0.0
1	1	116	STA_6	HH:MM:SS	-1.0	12:46:33	45993.0	12:45:03	45903.0	12:46:33	45993.0	 00:00:00	0.0	+00:00:00	0.0
1	1	116	STA_7	HH:MM:SS	-1.0	12:50:54	46254.0	12:49:24	46164.0	12:50:54	46254.0	 00:00:00	0.0	+00:00:00	0.0
1	1	116	STA_8	HH:MM:SS	-1.0	12:55:15	46515.0	12:53:45	46425.0	12:55:15	46515.0	 00:00:00	0.0	+00:00:00	0.0
1	1	116	STA_9	HH:MM:SS	-1.0	12:59:36	46776.0	12:58:06	46686.0	12:59:36	46776.0	 00:00:00	0.0	+00:00:00	0.0
1	1	116	STA_10	13:03:27	47007.0	HH:MM:SS	-1.0	13:02:27	46947.0	HH:MM:SS	-1.0	-00:01:00	-60.0	 00:00:00	0.0
1	1	118	STA_1	12:26:40	44800.0	12:27:10	44830.0	HH:MM:SS	-1.0	12:27:10	44830.0	 00:00:00	0.0	+00:00:00	0.0
1	1	118	STA_2	HH:MM:SS	-1.0	12:31:46	45106.0	12:30:16	45016.0	12:31:46	45106.0	 00:00:00	0.0	+00:00:00	0.0
1	1	118	STA_3	HH:MM:SS	-1.0	12:36:07	45367.0	12:34:37	45277.0	12:36:07	45367.0	 00:00:00	0.0	+00:00:00	0.0
1	1	118	STA_4	HH:MM:SS	-1.0	12:40:28	45628.0	12:38:58	45538.0	12:40:28	45628.0	 00:00:00	0.0	+00:00:00	0.0
1	1	118	STA_5	HH:MM:SS	-1.0	12:44:49	45889.0	12:43:19	45799.0	12:44:49	45889.0	 00:00:00	0.0	+00:00:00	0.0
1	1	118	STA_6	HH:MM:SS	-1.0	12:49:10	46150.0	12:47:40	46060.0	12:49:10	46150.0	 00:00:00	0.0	+00:00:00	0.0
1	1	118	STA_7	HH:MM:SS	-1.0	12:53:31	46411.0	12:52:01	46321.0	12:53:31	46411.0	 00:00:00	0.0	+00:00:00	0.0
1	1	118	STA_8	HH:MM:SS	-1.0	12:57:52	46672.0	12:56:22	46582.0	12:57:52	46672.0	 00:00:00	0.0	+00:00:00	0.0
1	1	118	STA_9	HH:MM:SS	-1.0	13:02:13	46933.0	13:00:43	46843.0	13:02:13	46933.0	 00:00:00	0.0	+00:00:00	0.0
1	1	118	STA_10	13:06:04	47164.0	HH:MM:SS	-1.0	13:05:04	47104.0	HH:MM:SS	-1.0	-00:01:00	-60.0	 00:00:00	0.0
1	1	120	STA_1	12:29:17	44957.0	12:29:47	44987.0	HH:MM:SS	-1.0	12:29:47	44987.0	 00:00:00	0.0	+00:00:00	0.0
1	1	120	STA_2	HH:MM:SS	-1.0	12:34:23	45263.0	12:32:53	45173.0	12:34:23	45263.0	 00:00:00	0.0	+00:00:00	0.0
1	1	120	STA_3	HH:MM:SS	-1.0	12:38:44	45524.0	12:37:14	45434.0	12:38:44	45524.0	 00:00:00	0.0	+00:00:00	0.0
1	1	120	STA_4	HH:MM:SS	-1.0	12:43:05	45785.0	12:41:35	45695.0	12:43:05	45785.0	 00:00:00	0.0	+00:00:00	0.0
1	1	120	STA_5	HH:MM:SS	-1.0	12:47:26	46046.0	12:45:56	45956.0	12:47:26	46046.0	 00:00:00	0.0	+00:00:00	0.0
1	1	120	STA_6	HH:MM:SS	-1.0	12:51:47	46307.0	12:50:17	46217.0	12:51:47	46307.0	 00:00:00	0.0	+00:00:00	0.0
1	1	120	STA_7	HH:MM:SS	-1.0	12:56:08	46568.0	12:54:38	46478.0	12:56:08	46568.0	 00:00:00	0.0	+00:00:00	0.0
1	1	120	STA_8	HH:MM:SS	-1.0	13:00:29	46829.0	12:58:59	46739.0	13:00:29	46829.0	 00:00:00	0.0	+00:00:00	0.0
1	1	120	STA_9	HH:MM:SS	-1.0	13:04:50	47090.0	13:03:20	47000.0	13:04:50	47090.0	 00:00:00	0.0	+00:00:00	0.0
1	1	120	STA_10	13:08:41	47321.0	HH:MM:SS	-1.0	13:07:41	47261.0	HH:MM:SS	-1.0	-00:01:00	-60.0	 00:00:00	0.0
2	2	99	STA_1	12:00:30	43230.0	12:01:00	43260.0	HH:MM:SS	-1.0	12:07:49	43669.0	 00:00:00	0.0	+00:06:49	409.0
2	2	99	STA_2	HH:MM:SS	-1.0	12:05:36	43536.0	12:10:55	43855.0	12:11:25	43885.0	 00:00:00	0.0	+00:05:49	349.0
2	2	99	STA_3	HH:MM:SS	-1.0	12:09:57	43797.0	12:14:16	44056.0	12:14:46	44086.0	 00:00:00	0.0	+00:04:49	289.0
2	2	99	STA_4	HH:MM:SS	-1.0	12:14:18	44058.0	12:17:37	44257.0	12:18:07	44287.0	 00:00:00	0.0	+00:03:49	229.0
2	2	99	STA_5	HH:MM:SS	-1.0	12:18:39	44319.0	12:20:58	44458.0	12:21:28	44488.0	 00:00:00	0.0	+00:02:49	169.0
2	2	99	STA_6	HH:MM:SS	-1.0	12:23:00	44580.0	12:24:19	44659.0	12:24:49	44689.0	 00:00:00	0.0	+00:01:49	109.0
2	2	99	STA_7	HH:MM:SS	-1.0	12:27:21	44841.0	12:27:40	44860.0	12:28:10	44890.0	 00:00:00	0.0	+00:00:49	49.0
2	2	99	STA_8	HH:MM:SS	-1.0	12:31:42	45102.0	12:31:01	45061.0	12:31:42	45102.0	 00:00:00	0.0	+00:00:00	0.0
2	2	99	STA_9	HH:MM:SS	-1.0	12:36:03	45363.0	12:34:33	45273.0	12:36:03	45363.0	 00:00:00	0.0	+00:00:00	0.0
2	2	99	STA_10	12:39:54	45594.0	HH:MM:SS	-1.0	12:38:54	45534.0	HH:MM:SS	-1.0	-00:01:00	-60.0	 00:00:00	0.0
2	2	100	STA_1	12:03:07	43387.0	12:03:37	43417.0	HH:MM:SS	-1.0	12:08:32	43712.0	 00:00:00	0.0	+00:04:55	295.0
2	2	100	STA_2	HH:MM:SS	-1.0	12:08:13	43693.0	12:12:29	43949.0	12:12:59	43979.0	 00:00:00	0.0	+00:04:46	286.0
2	2	100	STA_3	HH:MM:SS	-1.0	12:12:34	43954.0	12:15:51	44151.0	12:16:21	44181.0	 00:00:00	0.0	+00:03:47	227.0
2	2	100	STA_4	HH:MM:SS	-1.0	12:16:55	44215.0	12:19:13	44353.0	12:19:43	44383.0	 00:00:00	0.0	+00:02:48	168.0
2	2	100	STA_5	HH:MM:SS	-1.0	12:21:16	44476.0	12:22:34	44554.0	12:23:04	44584.0	 00:00:00	0.0	+00:01:48	108.0
2	2	100	STA_6	HH:MM:SS	-1.0	12:25:37	44737.0	12:25:55	44755.0	12:26:25	44785.0	 00:00:00	0.0	+00:00:48	48.0
2	2	100	STA_7	HH:MM:SS	-1.0	12:29:58	44998.0	12:29:16	44956.0	12:29:58	44998.0	 00:00:00	0.0	+00:00:00	0.0
2	2	100	STA_8	HH:MM:SS	-1.0	12:34:19	45259.0	12:32:49	45169.0	12:34:19	45259.0	 00:00:00	0.0	+00:00:00	0.0
2	2	100	STA_9	HH:MM:SS	-1.0	12:38:40	45520.0	12:37:10	45430.0	12:38:40	45520.0	 00:00:00	0.0	+00:00:00	0.0
2	2	100	STA_10	12:42:31	45751.0	HH:MM:SS	-1.0	12:41:31	45691.0	HH:MM:SS	-1.0	-00:01:00	-60.0	 00:00:00	0.0
2	2	102	STA_1	12:05:44	43544.0	12:06:14	43574.0	HH:MM:SS	-1.0	12:09:18	43758.0	 00:00:00	0.0	+00:03:04	184.0
2	2	102	STA_2	HH:MM:SS	-1.0	12:10:50	43850.0	12:14:02	44042.0	12:14:32	44072.0	 00:00:00	0.0	+00:03:42	222.0
2	2	102	STA_3	HH:MM:SS	-1.0	12:15:11	44111.0	12:17:24	44244.0	12:17:54	44274.0	 00:00:00	0.0	+00:02:43	163.0
2	2	102	STA_4	HH:MM:SS	-1.0	12:19:32	44372.0	12:20:46	44446.0	12:21:16	44476.0	 00:00:00	0.0	+00:01:44	104.0
2	2	102	STA_5	HH:MM:SS	-1.0	12:23:53	44633.0	12:24:08	44648.0	12:24:38	44678.0	 00:00:00	0.0	+00:00:45	45.0
2	2	102	STA_6	HH:MM:SS	-1.0	12:28:14	44894.0	12:27:30	44850.0	12:28:14	44894.0	 00:00:00	0.0	+00:00:00	0.0
2	2	102	STA_7	HH:MM:SS	-1.0	12:32:35	45155.0	12:31:05	45065.0	12:32:35	45155.0	 00:00:00	0.0	+00:00:00	0.0
2	2	102	STA_8	HH:MM:SS	-1.0	12:36:56	45416.0	12:35:26	45326.0	12:36:56	45416.0	 00:00:00	0.0	+00:00:00	0.0
2	2	102	STA_9	HH:MM:SS	-1.0	12:41:17	45677.0	12:39:47	45587.0	12:41:17	45677.0	 00:00:00	0.0	+00:00:00	0.0
2	2	102	STA_10	12:45:08	45908.0	HH:MM:SS	-1.0	12:44:08	45848.0	HH:MM:SS	-1.0	-00:01:00	-60.0	 00:00:00	0.0
2	2	104	STA_1	12:08:21	43701.0	12:08:51	43731.0	HH:MM:SS	-1.0	12:10:07	43807.0	 00:00:00	0.0	+00:01:16	76.0
2	2	104	STA_2	HH:MM:SS	-1.0	12:13:27	44007.0	12:15:35	44135.0	12:16:05	44165.0	 00:00:00	0.0	+00:02:38	158.0
2	2	104	STA_3	HH:MM:SS	-1.0	12:17:48	44268.0	12:18:57	44337.0	12:19:27	44367.0	 00:00:00	0.0	+00:01:39	99.0
2	2	104	STA_4	HH:MM:SS	-1.0	12:22:09	44529.0	12:22:19	44539.0	12:22:49	44569.0	 00:00:00	0.0	+00:00:40	40.0
2	2	104	STA_5	HH:MM:SS	-1.0	12:26:30	44790.0	12:25:41	44741.0	12:26:30	44790.0	 00:00:00	0.0	+00:00:00	0.0
2	2	104	STA_6	HH:MM:SS	-1.0	12:30:51	45051.0	12:29:21	44961.0	12:30:51	45051.0	 00:00:00	0.0	+00:00:00	0.0
2	2	104	STA_7	HH:MM:SS	-1.0	12:35:12	45312.0	12:33:42	45222.0	12:35:12	45312.0	 00:00:00	0.0	+00:00:00	0.0
2	2	104	STA_8	HH:MM:SS	-1.0	12:39:33	45573.0	12:38:03	45483.0	12:39:33	45573.0	 00:00:00	0.0	+00:00:00	0.0
2	2	104	STA_9	HH:MM:SS	-1.0	12:43:54	45834.0	12:42:24	45744.0	12:43:54	45834.0	 00:00:00	0.0	+00:00:00	0.0
2	2	104	STA_10	12:47:45	46065.0	HH:MM:SS	-1.0	12:46:45	46005.0	HH:MM:SS	-1.0	-00:01:00	-60.0	 00:00:00	0.0
2	2	106	STA_1	12:10:58	43858.0	12:11:28	43888.0	HH:MM:SS	-1.0	12:11:28	43888.0	 00:00:00	0.0	+00:00:00	0.0
2	2	106	STA_2	HH:MM:SS	-1.0	12:16:04	44164.0	12:17:08	44228.0	12:17:38	44258.0	 00:00:00	0.0	+00:01:34	94.0
2	2	106	STA_3	HH:MM:SS	-1.0	12:20:25	44425.0	12:20:30	44430.0	12:21:00	44460.0	 00:00:00	0.0	+00:00:35	35.0
2	2	106	STA_4	HH:MM:SS	-1.0	12:24:46	44686.0	12:23:52	44632.0	12:24:46	44686.0	 00:00:00	0.0	+00:00:00	0.0
2	2	106	STA_5	HH:MM:SS	-1.0	12:29:07	44947.0	12:27:37	44857.0	12:29:07	44947.0	 00:00:00	0.0	+00:00:00	0.0
2	2	106	STA_6	HH:MM:SS	-1.0	12:33:28	45208.0	12:31:58	45118.0	12:33:28	45208.0	 00:00:00	0.0	+00:00:00	0.0
2	2	106	STA_7	HH:MM:SS	-1.0	12:37:49	45469.0	12:36:19	45379.0	12:37:49	45469.0	 00:00:00	0.0	+00:00:00	0.0
2	2	106	STA_8	HH:MM:SS	-1.0	12:42:10	45730.0	12:40:40	45640.0	12:42:10	45730.0	 00:00:00	0.0	+00:00:00	0.0
2	2	106	STA_9	HH:MM:SS	-1.0	12:46:31	45991.0	12:45:01	45901.0	12:46:31	45991.0	 00:00:00	0.0	+00:00:00	0.0
2	2	106	STA_10	12:50:22	46222.0	HH:MM:SS	-1.0	12:49:22	46162.0	HH:MM:SS	-1.0	-00:01:00	-60.0	 00:00:00	0.0
2	2	108	STA_1	12:13:35	44015.0	12:14:05	44045.0	HH:MM:SS	-1.0	12:14:05	44045.0	 00:00:00	0.0	+00:00:00	0.0
2	2	108	STA_2	HH:MM:SS	-1.0	12:18:41	44321.0	12:18:41	44321.0	12:19:11	44351.0	 00:00:00	0.0	+00:00:30	30.0
2	2	108	STA_3	HH:MM:SS	-1.0	12:23:02	44582.0	12:22:03	44523.0	12:23:02	44582.0	 00:00:00	0.0	+00:00:00	0.0
2	2	108	STA_4	HH:MM:SS	-1.0	12:27:23	44843.0	12:25:53	44753.0	12:27:23	44843.0	 00:00:00	0.0	+00:00:00	0.0
2	2	108	STA_5	HH:MM:SS	-1.0	12:31:44	45104.0	12:30:14	45014.0	12:31:44	45104.0	 00:00:00	0.0	+00:00:00	0.0
2	2	108	STA_6	HH:MM:SS	-1.0	12:36:05	45365.0	12:34:35	45275.0	12:36:05	45365.0	 00:00:00	0.0	+00:00:00	0.0
2	2	108	STA_7	HH:MM:SS	-1.0	12:40:26	45626.0	12:38:56	45536.0	12:40:26	45626.0	 00:00:00	0.0	+00:00:00	0.0
2	2	108	STA_8	HH:MM:SS	-1.0	12:44:47	45887.0	12:43:17	45797.0	12:44:47	45887.0	 00:00:00	0.0	+00:00:00	0.0
2	2	108	STA_9	HH:MM:SS	-1.0	12:49:08	46148.0	12:47:38	46058.0	12:49:08	46148.0	 00:00:00	0.0	+00:00:00	0.0
2	2	108	STA_10	12:52:59	46379.0	HH:MM:SS	-1.0	12:51:59	46319.0	HH:MM:SS	-1.0	-00:01:00	-60.0	 00:00:00	0.0
2	2	110	STA_1	12:16:12	44172.0	12:16:42	44202.0	HH:MM:SS	-1.0	12:16:42	44202.0	 00:00:00	0.0	+00:00:00	0.0
2	2	110	STA_2	HH:MM:SS	-1.0	12:21:18	44478.0	12:20:13	44413.0	12:21:18	44478.0	 00:00:00	0.0	+00:00:00	0.0
2	2	110	STA_3	HH:MM:SS	-1.0	12:25:39	44739.0	12:24:09	44649.0	12:25:39	44739.0	 00:00:00	0.0	+00:00:00	0.0
2	2	110	STA_4	HH:MM:SS	-1.0	12:30:00	45000.0	12:28:30	44910.0	12:30:00	45000.0	 00:00:00	0.0	+00:00:00	0.0
2	2	110	STA_5	HH:MM:SS	-1.0	12:34:21	45261.0	12:32:51	45171.0	12:34:21	45261.0	 00:00:00	0.0	+00:00:00	0.0
2	2	110	STA_6	HH:MM:SS	-1.0	12:38:42	45522.0	12:37:12	45432.0	12:38:42	45522.0	 00:00:00	0.0	+00:00:00	0.0
2	2	110	STA_7	HH:MM:SS	-1.0	12:43:03	45783.0	12:41:33	45693.0	12:43:03	45783.0	 00:00:00	0.0	+00:00:00	0.0
2	2	110	STA_8	HH:MM:SS	-1.0	12:47:24	46044.0	12:45:54	45954.0	12:47:24	46044.0	 00:00:00	0.0	+00:00:00	0.0
2	2	110	STA_9	HH:MM:SS	-1.0	12:51:45	46305.0	12:50:15	46215.0	12:51:45	46305.0	 00:00:00	0.0	+00:00:00	0.0
2	2	110	STA_10	12:55:36	46536.0	HH:MM:SS	-1.0	12:54:36	46476.0	HH:MM:SS	-1.0	-00:01:00	-60.0	 00:00:00	0.0
2	2	112	STA_1	12:18:49	44329.0	12:19:19	44359.0	HH:MM:SS	-1.0	12:19:19	44359.0	 00:00:00	0.0	+00:00:00	0.0
2	2	112	STA_2	HH:MM:SS	-1.0	12:23:55	44635.0	12:22:25	44545.0	12:23:55	44635.0	 00:00:00	0.0	+00:00:00	0.0
2	2	112	STA_3	HH:MM:SS	-1.0	12:28:16	44896.0	12:26:46	44806.0	12:28:16	44896.0	 00:00:00	0.0	+00:00:00	0.0
2	2	112	STA_4	HH:MM:SS	-1.0	12:32:37	45157.0	12:31:07	45067.0	12:32:37	45157.0	 00:00:00	0.0	+00:00:00	0.0
2	2	112	STA_5	HH:MM:SS	-1.0	12:36:58	45418.0	12:35:28	45328.0	12:36:58	45418.0	 00:00:00	0.0	+00:00:00	0.0
2	2	112	STA_6	HH:MM:SS	-1.0	12:41:19	45679.0	12:39:49	45589.0	12:41:19	45679.0	 00:00:00	0.0	+00:00:00	0.0
2	2	112	STA_7	HH:MM:SS	-1.0	12:45:40	45940.0	12:44:10	45850.0	12:45:40	45940.0	 00:00:00	0.0	+00:00:00	0.0
2	2	112	STA_8	HH:MM:SS	-1.0	12:50:01	46201.0	12:48:31	46111.0	12:50:01	46201.0	 00:00:00	0.0	+00:00:00	0.0
2	2	112	STA_9	HH:MM:SS	-1.0	12:54:22	46462.0	12:52:52	46372.0	12:54:22	46462.0	 00:00:00	0.0	+00:00:00	0.0
2	2	112	STA_10	12:58:13	46693.0	HH:MM:SS	-1.0	12:57:13	46633.0	HH:MM:SS	-1.0	-00:01:00	-60.0	 00:00:00	0.0
2	2	114	STA_1	12:21:26	44486.0	12:21:56	44516.0	HH:MM:SS	-1.0	12:21:56	44516.0	 00:00:00	0.0	+00:00:00	0.0
2	2	114	STA_2	HH:MM:SS	-1.0	12:26:32	44792.0	12:25:02	44702.0	12:26:32	44792.0	 00:00:00	0.0	+00:00:00	0.0
2	2	114	STA_3	HH:MM:SS	-1.0	12:30:53	45053.0	12:29:23	44963.0	12:30:53	45053.0	 00:00:00	0.0	+00:00:00	0.0
2	2	114	STA_4	HH:MM:SS	-1.0	12:35:14	45314.0	12:33:44	45224.0	12:35:14	45314.0	 00:00:00	0.0	+00:00:00	0.0
2	2	114	STA_5	HH:MM:SS	-1.0	12:39:35	45575.0	12:38:05	45485.0	12:39:35	45575.0	 00:00:00	0.0	+00:00:00	0.0
2	2	114	STA_6	HH:MM:SS	-1.0	12:43:56	45836.0	12:42:26	45746.0	12:43:56	45836.0	 00:00:00	0.0	+00:00:00	0.0
2	2	114	STA_7	HH:MM:SS	-1.0	12:48:17	46097.0	12:46:47	46007.0	12:48:17	46097.0	 00:00:00	0.0	+00:00:00	0.0
2	2	114	STA_8	HH:MM:SS	-1.0	12:52:38	46358.0	12:51:08	46268.0	12:52:38	46358.0	 00:00:00	0.0	+00:00:00	0.0
2	2	114	STA_9	HH:MM:SS	-1.0	12:56:59	46619.0	12:55:29	46529.0	12:56:59	46619.0	 00:00:00	0.0	+00:00:00	0.0
2	2	114	STA_10	13:00:50	46850.0	HH:MM:SS	-1.0	12:59:50	46790.0	HH:MM:SS	-1.0	-00:01:00	-60.0	 00:00:00	0.0
2	2	116	STA_1	12:24:03	44643.0	12:24:33	44673.0	HH:MM:SS	-1.0	12:24:33	44673.0	 00:00:00	0.0	+00:00:00	0.0
2	2	116	STA_2	HH:MM:SS	-1.0	12:29:09	44949.0	12:27:39	44859.0	12:29:09	44949.0	 00:00:00	0.0	+00:00:00	0.0
2	2	116	STA_3	HH:MM:SS	-1.0	12:33:30	45210.0	12:32:00	45120.0	12:33:30	45210.0	 00:00:00	0.0	+00:00:00	0.0
2	2	116	STA_4	HH:MM:SS	-1.0	12:37:51	45471.0	12:36:21	45381.0	12:37:51	45471.0	 00:00:00	0.0	+00:00:00	0.0
2	2	116	STA_5	HH:MM:SS	-1.0	12:42:12	45732.0	12:40:42	45642.0	12:42:12	45732.0	 00:00:00	0.0	+00:00:00	0.0
2	2	116	STA_6	HH:MM:SS	-1.0	12:46:33	45993.0	12:45:03	45903.0	12:46:33	45993.0	 00:00:00	0.0	+00:00:00	0.0
2	2	116	STA_7	HH:MM:SS	-1.0	12:50:54	46254.0	12:49:24	46164.0	12:50:54	46254.0	 00:00:00	0.0	+00:00:00	0.0
2	2	116	STA_8	HH:MM:SS	-1.0	12:55:15	46515.0	12:53:45	46425.0	12:55:15	46515.0	 00:00:00	0.0	+00:00:00	0.0
2	2	116	STA_9	HH:MM:SS	-1.0	12:59:36	46776.0	12:58:06	46686.0	12:59:36	46776.0	 00:00:00	0.0	+00:00:00	0.0
2	2	116	STA_10	13:03:27	47007.0	HH:MM:SS	-1.0	13:02:27	46947.0	HH:MM:SS	-1.0	-00:01:00	-60.0	 00:00:00	0.0
2	2	118	STA_1	12:26:40	44800.0	12:27:10	44830.0	HH:MM:SS	-1.0	12:27:10	44830.0	 00:00:00	0.0	+00:00:00	0.0
2	2	118	STA_2	HH:MM:SS	-1.0	12:31:46	45106.0	12:30:16	45016.0	12:31:46	45106.0	 00:00:00	0.0	+00:00:00	0.0
2	2	118	STA_3	HH:MM:SS	-1.0	12:36:07	45367.0	12:34:37	45277.0	12:36:07	45367.0	 00:00:00	0.0	+00:00:00	0.0
2	2	118	STA_4	HH:MM:SS	-1.0	12:40:28	45628.0	12:38:58	45538.0	12:40:28	45628.0	 00:00:00	0.0	+00:00:00	0.0
2	2	118	STA_5	HH:MM:SS	-1.0	12:44:49	45889.0	12:43:19	45799.0	12:44:49	45889.0	 00:00:00	0.0	+00:00:00	0.0
2	2	118	STA_6	HH:MM:SS	-1.0	12:49:10	46150.0	12:47:40	46060.0	12:49:10	46150.0	 00:00:00	0.0	+00:00:00	0.0
2	2	118	STA_7	HH:MM:SS	-1.0	12:53:31	46411.0	12:52:01	46321.0	12:53:31	46411.0	 00:00:00	0.0	+00:00:00	0.0
2	2	118	STA_8	HH:MM:SS	-1.0	12:57:52	46672.0	12:56:22	46582.0	12:57:52	46672.0	 00:00:00	0.0	+00:00:00	0.0
2	2	118	STA_9	HH:MM:SS	-1.0	13:02:13	46933.0	13:00:43	46843.0	13:02:13	46933.0	 00:00:00	0.0	+00:00:00	0.0
2	2	118	STA_10	13:06:04	47164.0	HH:MM:SS	-1.0	13:05:04	47104.0	HH:MM:SS	-1.0	-00:01:00	-60.0	 00:00:00	0.0
2	2	120	STA_1	12:29:17	44957.0	12:29:47	44987.0	HH:MM:SS	-1.0	12:29:47	44987.0	 00:00:00	0.0	+00:00:00	0.0
2	2	120	STA_2	HH:MM:SS	-1.0	12:34:23	45263.0	12:32:53	45173.0	12:34:23	45263.0	 00:00:00	0.0	+00:00:00	0.0
2	2	120	STA_3	HH:MM:SS	-1.0	12:38:44	45524.0	12:37:14	45434.0	12:38:44	45524.0	 00:00:00	0.0	+00:00:00	0.0
2	2	120	STA_4	HH:MM:SS	-1.0	12:43:05	45785.0	12:41:35	45695.0	12:43:05	45785.0	 00:00:00	0.0	+00:00:00	0.0
2	2	120	STA_5	HH:MM:SS	-1.0	12:47:26	46046.0	12:45:56	45956.0	12:47:26	46046.0	 00:00:00	0.0	+00:00:00	0.0
2	2	120	STA_6	HH:MM:SS	-1.0	12:51:47	46307.0	12:50:17	46217.0	12:51:47	46307.0	 00:00:00	0.0	+00:00:00	0.0
2	2	120	STA_7	HH:MM:SS	-1.0	12:56:08	46568.0	12:54:38	46478.0	12:56:08	46568.0	 00:00:00	0.0	+00:00:00	0.0
2	2	120	STA_8	HH:MM:SS	-1.0	13:00:29	46829.0	12:58:59	46739.0	13:00:29	46829.0	 00:00:00	0.0	+00:00:00	0.0
2	2	120	STA_9	HH:MM:SS	-1.0	13:04:50	47090.0	13:03:20	47000.0	13:04:50	47090.0	 00:00:00	0.0	+00:00:00	0.0
2	2	120	STA_10	13:08:41	47321.0	HH:MM:SS	-1.0	13:07:41	47261.0	HH:MM:SS	-1.0	-00:01:00	-60.0	 00:00:00	0.0
3	3	99	STA_1	12:00:30	43230.0	12:01:00	43260.0	HH:MM:SS	-1.0	12:02:59	43379.0	 00:00:00	0.0	+00:01:59	119.0
3	3	99	STA_2	HH:MM:SS	-1.0	12:05:36	43536.0	12:06:05	43565.0	12:06:35	43595.0	 00:00:00	0.0	+00:00:59	59.0
3	3	99	STA_3	HH:MM:SS	-1.0	12:09:57	43797.0	12:09:26	43766.0	12:09:57	43797.0	 00:00:00	0.0	+00:00:00	0.0
3	3	99	STA_4	HH:MM:SS	-1.0	12:14:18	44058.0	12:12:48	43968.0	12:14:18	44058.0	 00:00:00	0.0	+00:00:00	0.0
3	3	99	STA_5	HH:MM:SS	-1.0	12:18:39	44319.0	12:17:09	44229.0	12:18:39	44319.0	 00:00:00	0.0	+00:00:00	0.0
3	3	99	STA_6	HH:MM:SS	-1.0	12:23:00	44580.0	12:21:30	44490.0	12:23:00	44580.0	 00:00:00	0.0	+00:00:00	0.0
3	3	99	STA_7	HH:MM:SS	-1.0	12:27:21	44841.0	12:25:51	44751.0	12:27:21	44841.0	 00:00:00	0.0	+00:00:00	0.0
3	3	99	STA_8	HH:MM:SS	-1.0	12:31:42	45102.0	12:30:12	45012.0	12:31:42	45102.0	 00:00:00	0.0	+00:00:00	0.0
3	3	99	STA_9	HH:MM:SS	-1.0	12:36:03	45363.0	12:34:33	45273.0	12:36:03	45363.0	 00:00:00	0.0	+00:00:00	0.0
3	3	99	STA_10	12:39:54	45594.0	HH:MM:SS	-1.0	12:38:54	45534.0	HH:MM:SS	-1.0	-00:01:00	-60.0	 00:00:00	0.0
3	3	100	STA_1	12:03:07	43387.0	12:03:37	43417.0	HH:MM:SS	-1.0	12:03:42	43422.0	 00:00:00	0.0	+00:00:05	5.0
3	3	100	STA_2	HH:MM:SS	-1.0	12:08:13	43693.0	12:07:39	43659.0	12:08:13	43693.0	 00:00:00	0.0	+00:00:00	0.0
3	3	100	STA_3	HH:MM:SS	-1.0	12:12:34	43954.0	12:11:04	43864.0	12:12:34	43954.0	 00:00:00	0.0	+00:00:00	0.0
3	3	100	STA_4	HH:MM:SS	-1.0	12:16:55	44215.0	12:15:25	44125.0	12:16:55	44215.0	 00:00:00	0.0	+00:00:00	0.0
3	3	100	STA_5	HH:MM:SS	-1.0	12:21:16	44476.0	12:19:46	44386.0	12:21:16	44476.0	 00:00:00	0.0	+00:00:00	0.0
3	3	100	STA_6	HH:MM:SS	-1.0	12:25:37	44737.0	12:24:07	44647.0	12:25:37	44737.0	 00:00:00	0.0	+00:00:00	0.0
3	3	100	STA_7	HH:MM:SS	-1.0	12:29:58	44998.0	12:28:28	44908.0	12:29:58	44998.0	 00:00:00	0.0	+00:00:00	0.0
3	3	100	STA_8	HH:MM:SS	-1.0	12:34:19	45259.0	12:32:49	45169.0	12:34:19	45259.0	 00:00:00	0.0	+00:00:00	0.0
3	3	100	STA_9	HH:MM:SS	-1.0	12:38:40	45520.0	12:37:10	45430.0	12:38:40	45520.0	 00:00:00	0.0	+00:00:00	0.0
3	3	100	STA_10	12:42:31	45751.0	HH:MM:SS	-1.0	12:41:31	45691.0	HH:MM:SS	-1.0	-00:01:00	-60.0	 00:00:00	0.0
3	3	102	STA_1	12:05:44	43544.0	12:06:14	43574.0	HH:MM:SS	-1.0	12:06:14	43574.0	 00:00:00	0.0	+00:00:00	0.0
3	3	102	STA_2	HH:MM:SS	-1.0	12:10:50	43850.0	12:09:20	43760.0	12:10:50	43850.0	 00:00:00	0.0	+00:00:00	0.0
3	3	102	STA_3	HH:MM:SS	-1.0	12:15:11	44111.0	12:13:41	44021.0	12:15:11	44111.0	 00:00:00	0.0	+00:00:00	0.0
3	3	102	STA_4	HH:MM:SS	-1.0	12:19:32	44372.0	12:18:02	44282.0	12:19:32	44372.0	 00:00:00	0.0	+00:00:00	0.0
3	3	102	STA_5	HH:MM:SS	-1.0	12:23:53	44633.0	12:22:23	44543.0	12:23:53	44633.0	 00:00:00	0.0	+00:00:00	0.0
3	3	102	STA_6	HH:MM:SS	-1.0	12:28:14	44894.0	12:26:44	44804.0	12:28:14	44894.0	 00:00:00	0.0	+00:00:00	0.0
3	3	102	STA_7	HH:MM:SS	-1.0	12:32:35	45155.0	12:31:05	45065.0	12:32:35	45155.0	 00:00:00	0.0	+00:00:00	0.0
3	3	102	STA_8	HH:MM:SS	-1.0	12:36:56	45416.0	12:35:26	45326.0	12:36:56	45416.0	 00:00:00	0.0	+00:00:00	0.0
3	3	102	STA_9	HH:MM:SS	-1.0	12:41:17	45677.0	12:39:47	45587.0	12:41:17	45677.0	 00:00:00	0.0	+00:00:00	0.0
3	3	102	STA_10	12:45:08	45908.0	HH:MM:SS	-1.0	12:44:08	45848.0	HH:MM:SS	-1.0	-00:01:00	-60.0	 00:00:00	0.0
3	3	104	STA_1	12:08:21	43701.0	12:08:51	43731.0	HH:MM:SS	-1.0	12:08:51	43731.0	 00:00:00	0.0	+00:00:00	0.0
3	3	104	STA_2	HH:MM:SS	-1.0	12:13:27	44007.0	12:11:57	43917.0	12:13:27	44007.0	 00:00:00	0.0	+00:00:00	0.0
3	3	104	STA_3	HH:MM:SS	-1.0	12:17:48	44268.0	12:16:18	44178.0	12:17:48	44268.0	 00:00:00	0.0	+00:00:00	0.0
3	3	104	STA_4	HH:MM:SS	-1.0	12:22:09	44529.0	12:20:39	44439.0	12:22:09	44529.0	 00:00:00	0.0	+00:00:00	0.0
3	3	104	STA_5	HH:MM:SS	-1.0	12:26:30	44790.0	12:25:00	44700.0	12:26:30	44790.0	 00:00:00	0.0	+00:00:00	0.0
3	3	104	STA_6	HH:MM:SS	-1.0	12:30:51	45051.0	12:29:21	44961.0	12:30:51	45051.0	 00:00:00	0.0	+00:00:00	0.0
3	3	104	STA_7	HH:MM:SS	-1.0	12:35:12	45312.0	12:33:42	45222.0	12:35:12	45312.0	 00:00:00	0.0	+00:00:00	0.0
3	3	104	STA_8	HH:MM:SS	-1.0	12:39:33	45573.0	12:38:03	45483.0	12:39:33	45573.0	 00:00:00	0.0	+00:00:00	0.0
3	3	104	STA_9	HH:MM:SS	-1.0	12:43:54	45834.0	12:42:24	45744.0	12:43:54	45834.0	 00:00:00	0.0	+00:00:00	0.0
3	3	104	STA_10	12:47:45	46065.0	HH:MM:SS	-1.0	12:46:45	46005.0	HH:MM:SS	-1.0	-00:01:00	-60.0	 00:00:00	0.0
3	3	106	STA_1	12:10:58	43858.0	12:11:28	43888.0	HH:MM:SS	-1.0	12:11:28	43888.0	 00:00:00	0.0	+00:00:00	0.0
3	3	106	STA_2	HH:MM:SS	-1.0	12:16:04	44164.0	12:14:34	44074.0	12:16:04	44164.0	 00:00:00	0.0	+00:00:00	0.0
3	3	106	STA_3	HH:MM:SS	-1.0	12:20:25	44425.0	12:18:55	44335.0	12:20:25	44425.0	 00:00:00	0.0	+00:00:00	0.0
3	3	106	STA_4	HH:MM:SS	-1.0	12:24:46	44686.0	12:23:16	44596.0	12:24:46	44686.0	 00:00:00	0.0	+00:00:00	0.0
3	3	106	STA_5	HH:MM:SS	-1.0	12:29:07	44947.0	12:27:37	44857.0	12:29:07	44947.0	 00:00:00	0.0	+00:00:00	0.0
3	3	106	STA_6	HH:MM:SS	-1.0	12:33:28	45208.0	12:31:58	45118.0	12:33:28	45208.0	 00:00:00	0.0	+00:00:00	0.0
3	3	106	STA_7	HH:MM:SS	-1.0	12:37:49	45469.0	12:36:19	45379.0	12:37:49	45469.0	 00:00:00	0.0	+00:00:00	0.0
3	3	106	STA_8	HH:MM:SS	-1.0	12:42:10	45730.0	12:40:40	45640.0	12:42:10	45730.0	 00:00:00	0.0	+00:00:00	0.0
3	3	106	STA_9	HH:MM:SS	-1.0	12:46:31	45991.0	12:45:01	45901.0	12:46:31	45991.0	 00:00:00	0.0	+00:00:00	0.0
3	3	106	STA_10	12:50:22	46222.0	HH:MM:SS	-1.0	12:49:22	46162.0	HH:MM:SS	-1.0	-00:01:00	-60.0	 00:00:00	0.0
3	3	108	STA_1	12:13:35	44015.0	12:14:05	44045.0	HH:MM:SS	-1.0	12:14:05	44045.0	 00:00:00	0.0	+00:00:00	0.0
3	3	108	STA_2	HH:MM:SS	-1.0	12:18:41	44321.0	12:17:11	44231.0	12:18:41	44321.0	 00:00:00	0.0	+00:00:00	0.0
3	3	108	STA_3	HH:MM:SS	-1.0	12:23:02	44582.0	12:21:32	44492.0	12:23:02	44582.0	 00:00:00	0.0	+00:00:00	0.0
3	3	108	STA_4	HH:MM:SS	-1.0	12:27:23	44843.0	12:25:53	44753.0	12:27:23	44843.0	 00:00:00	0.0	+00:00:00	0.0
3	3	108	STA_5	HH:MM:SS	-1.0	12:31:44	45104.0	12:30:14	45014.0	12:31:44	45104.0	 00:00:00	0.0	+00:00:00	0.0
3	3	108	STA_6	HH:MM:SS	-1.0	12:36:05	45365.0	12:34:35	45275.0	12:36:05	45365.0	 00:00:00	0.0	+00:00:00	0.0
3	3	108	STA_7	HH:MM:SS	-1.0	12:40:26	45626.0	12:38:56	45536.0	12:40:26	45626.0	 00:00:00	0.0	+00:00:00	0.0
3	3	108	STA_8	HH:MM:SS	-1.0	12:44:47	45887.0	12:43:17	45797.0	12:44:47	45887.0	 00:00:00	0.0	+00:00:00	0.0
3	3	108	STA_9	HH:MM:SS	-1.0	12:49:08	46148.0	12:47:38	46058.0	12:49:08	46148.0	 00:00:00	0.0	+00:00:00	0.0
3	3	108	STA_10	12:52:59	46379.0	HH:MM:SS	-1.0	12:51:59	46319.0	HH:MM:SS	-1.0	-00:01:00	-60.0	 00:00:00	0.0
3	3	110	STA_1	12:16:12	44172.0	12:16:42	44202.0	HH:MM:SS	-1.0	12:16:42	44202.0	 00:00:00	0.0	+00:00:00	0.0
3	3	110	STA_2	HH:MM:SS	-1.0	12:21:18	44478.0	12:19:48	44388.0	12:21:18	44478.0	 00:00:00	0.0	+00:00:00	0.0
3	3	110	STA_3	HH:MM:SS	-1.0	12:25:39	44739.0	12:24:09	44649.0	12:25:39	44739.0	 00:00:00	0.0	+00:00:00	0.0
3	3	110	STA_4	HH:MM:SS	-1.0	12:30:00	45000.0	12:28:30	44910.0	12:30:00	45000.0	 00:00:00	0.0	+00:00:00	0.0
3	3	110	STA_5	HH:MM:SS	-1.0	12:34:21	45261.0	12:32:51	45171.0	12:34:21	45261.0	 00:00:00	0.0	+00:00:00	0.0
3	3	110	STA_6	HH:MM:SS	-1.0	12:38:42	45522.0	12:37:12	45432.0	12:38:42	45522.0	 00:00:00	0.0	+00:00:00	0.0
3	3	110	STA_7	HH:MM:SS	-1.0	12:43:03	45783.0	12:41:33	45693.0	12:43:03	45783.0	 00:00:00	0.0	+00:00:00	0.0
3	3	110	STA_8	HH:MM:SS	-1.0	12:47:24	46044.0	12:45:54	45954.0	12:47:24	46044.0	 00:00:00	0.0	+00:00:00	0.0
3	3	110	STA_9	HH:MM:SS	-1.0	12:51:45	46305.0	12:50:15	46215.0	12:51:45	46305.0	 00:00:00	0.0	+00:00:00	0.0
3	3	110	STA_10	12:55:36	46536.0	HH:MM:SS	-1.0	12:54:36	46476.0	HH:MM:SS	-1.0	-00:01:00	-60.0	 00:00:00	0.0
3	3	112	STA_1	12:18:49	44329.0	12:19:19	44359.0	HH:MM:SS	-1.0	12:19:19	44359.0	 00:00:00	0.0	+00:00:00	0.0
3	3	112	STA_2	HH:MM:SS	-1.0	12:23:55	44635.0	12:22:25	44545.0	12:23:55	44635.0	 00:00:00	0.0	+00:00:00	0.0
3	3	112	STA_3	HH:MM:SS	-1.0	12:28:16	44896.0	12:26:46	44806.0	12:28:16	44896.0	 00:00:00	0.0	+00:00:00	0.0
3	3	112	STA_4	HH:MM:SS	-1.0	12:32:37	45157.0	12:31:07	45067.0	12:32:37	45157.0	 00:00:00	0.0	+00:00:00	0.0
3	3	112	STA_5	HH:MM:SS	-1.0	12:36:58	45418.0	12:35:28	45328.0	12:36:58	45418.0	 00:00:00	0.0	+00:00:00	0.0
3	3	112	STA_6	HH:MM:SS	-1.0	12:41:19	45679.0	12:39:49	45589.0	12:41:19	45679.0	 00:00:00	0.0	+00:00:00	0.0
3	3	112	STA_7	HH:MM:SS	-1.0	12:45:40	45940.0	12:44:10	45850.0	12:45:40	45940.0	 00:00:00	0.0	+00:00:00	0.0
3	3	112	STA_8	HH:MM:SS	-1.0	12:50:01	46201.0	12:48:31	46111.0	12:50:01	46201.0	 00:00:00	0.0	+00:00:00	0.0
3	3	112	STA_9	HH:MM:SS	-1.0	12:54:22	46462.0	12:52:52	46372.0	12:54:22	46462.0	 00:00:00	0.0	+00:00:00	0.0
3	3	112	STA_10	12:58:13	46693.0	HH:MM:SS	-1.0	12:57:13	46633.0	HH:MM:SS	-1.0	-00:01:00	-60.0	 00:00:00	0.0
3	3	114	STA_1	12:21:26	44486.0	12:21:56	44516.0	HH:MM:SS	-1.0	12:21:56	44516.0	 00:00:00	0.0	+00:00:00	0.0
3	3	114	STA_2	HH:MM:SS	-1.0	12:26:32	44792.0	12:25:02	44702.0	12:26:32	44792.0	 00:00:00	0.0	+00:00:00	0.0
3	3	114	STA_3	HH:MM:SS	-1.0	12:30:53	45053.0	12:29:23	44963.0	12:30:53	45053.0	 00:00:00	0.0	+00:00:00	0.0
3	3	114	STA_4	HH:MM:SS	-1.0	12:35:14	45314.0	12:33:44	45224.0	12:35:14	45314.0	 00:00:00	0.0	+00:00:00	0.0
3	3	114	STA_5	HH:MM:SS	-1.0	12:39:35	45575.0	12:38:05	45485.0	12:39:35	45575.0	 00:00:00	0.0	+00:00:00	0.0
3	3	114	STA_6	HH:MM:SS	-1.0	12:43:56	45836.0	12:42:26	45746.0	12:43:56	45836.0	 00:00:00	0.0	+00:00:00	0.0
3	3	114	STA_7	HH:MM:SS	-1.0	12:48:17	46097.0	12:46:47	46007.0	12:48:17	46097.0	 00:00:00	0.0	+00:00:00	0.0
3	3	114	STA_8	HH:MM:SS	-1.0	12:52:38	46358.0	12:51:08	46268.0	12:52:38	46358.0	 00:00:00	0.0	+00:00:00	0.0
3	3	114	STA_9	HH:MM:SS	-1.0	12:56:59	46619.0	12:55:29	46529.0	12:56:59	46619.0	 00:00:00	0.0	+00:00:00	0.0
3	3	114	STA_10	13:00:50	46850.0	HH:MM:SS	-1.0	12:59:50	46790.0	HH:MM:SS	-1.0	-00:01:00	-60.0	 00:00:00	0.0
3	3	116	STA_1	12:24:03	44643.0	12:24:33	44673.0	HH:MM:SS	-1.0	12:24:33	44673.0	 00:00:00	0.0	+00:00:00	0.0
3	3	116	STA_2	HH:MM:SS	-1.0	12:29:09	44949.0	12:27:39	44859.0	12:29:09	44949.0	 00:00:00	0.0	+00:00:00	0.0
3	3	116	STA_3	HH:MM:SS	-1.0	12:33:30	45210.0	12:32:00	45120.0	12:33:30	45210.0	 00:00:00	0.0	+00:00:00	0.0
3	3	116	STA_4	HH:MM:SS	-1.0	12:37:51	45471.0	12:36:21	45381.0	12:37:51	45471.0	 00:00:00	0.0	+00:00:00	0.0
3	3	116	STA_5	HH:MM:SS	-1.0	12:42:12	45732.0	12:40:42	45642.0	12:42:12	45732.0	 00:00:00	0.0	+00:00:00	0.0
3	3	116	STA_6	HH:MM:SS	-1.0	12:46:33	45993.0	12:45:03	45903.0	12:46:33	45993.0	 00:00:00	0.0	+00:00:00	0.0
3	3	116	STA_7	HH:MM:SS	-1.0	12:50:54	46254.0	12:49:24	46164.0	12:50:54	46254.0	 00:00:00	0.0	+00:00:00	0.0
3	3	116	STA_8	HH:MM:SS	-1.0	12:55:15	46515.0	12:53:45	46425.0	12:55:15	46515.0	 00:00:00	0.0	+00:00:00	0.0
3	3	116	STA_9	HH:MM:SS	-1.0	12:59:36	46776.0	12:58:06	46686.0	12:59:36	46776.0	 00:00:00	0.0	+00:00:00	0.0
3	3	116	STA_10	13:03:27	47007.0	HH:MM:SS	-1.0	13:02:27	46947.0	HH:MM:SS	-1.0	-00:01:00	-60.0	 00:00:00	0.0
3	3	118	STA_1	12:26:40	44800.0	12:27:10	44830.0	HH:MM:SS	-1.0	12:27:10	44830.0	 00:00:00	0.0	+00:00:00	0.0
3	3	118	STA_2	HH:MM:SS	-1.0	12:31:46	45106.0	12:30:16	45016.0	12:31:46	45106.0	 00:00:00	0.0	+00:00:00	0.0
3	3	118	STA_3	HH:MM:SS	-1.0	12:36:07	45367.0	12:34:37	45277.0	12:36:07	45367.0	 00:00:00	0.0	+00:00:00	0.0
3	3	118	STA_4	HH:MM:SS	-1.0	12:40:28	45628.0	12:38:58	45538.0	12:40:28	45628.0	 00:00:00	0.0	+00:00:00	0.0
3	3	118	STA_5	HH:MM:SS	-1.0	12:44:49	45889.0	12:43:19	45799.0	12:44:49	45889.0	 00:00:00	0.0	+00:00:00	0.0
3	3	118	STA_6	HH:MM:SS	-1.0	12:49:10	46150.0	12:47:40	46060.0	12:49:10	46150.0	 00:00:00	0.0	+00:00:00	0.0
3	3	118	STA_7	HH:MM:SS	-1.0	12:53:31	46411.0	12:52:01	46321.0	12:53:31	46411.0	 00:00:00	0.0	+00:00:00	0.0
3	3	118	STA_8	HH:MM:SS	-1.0	12:57:52	46672.0	12:56:22	46582.0	12:57:52	46672.0	 00:00:00	0.0	+00:00:00	0.0
3	3	118	STA_9	HH:MM:SS	-1.0	13:02:13	46933.0	13:00:43	46843.0	13:02:13	46933.0	 00:00:00	0.0	+00:00:00	0.0
3	3	118	STA_10	13:06:04	47164.0	HH:MM:SS	-1.0	13:05:04	47104.0	HH:MM:SS	-1.0	-00:01:00	-60.0	 00:00:00	0.0
3	3	120	STA_1	12:29:17	44957.0	12:29:47	44987.0	HH:MM:SS	-1.0	12:29:47	44987.0	 00:00:00	0.0	+00:00:00	0.0
3	3	120	STA_2	HH:MM:SS	-1.0	12:34:23	45263.0	12:32:53	45173.0	12:34:23	45263.0	 00:00:00	0.0	+00:00:00	0.0
3	3	120	STA_3	HH:MM:SS	-1.0	12:38:44	45524.0	12:37:14	45434.0	12:38:44	45524.0	 00:00:00	0.0	+00:00:00	0.0
3	3	120	STA_4	HH:MM:SS	-1.0	12:43:05	45785.0	12:41:35	45695.0	12:43:05	45785.0	 00:00:00	0.0	+00:00:00	0.0
3	3	120	STA_5	HH:MM:SS	-1.0	12:47:26	46046.0	12:45:56	45956.0	12:47:26	46046.0	 00:00:00	0.0	+00:00:00	0.0
3	3	120	STA_6	HH:MM:SS	-1.0	12:51:47	46307.0	12:50:17	46217.0	12:51:47	46307.0	 00:00:00	0.0	+00:00:00	0.0
3	3	120	STA_7	HH:MM:SS	-1.0	12:56:08	46568.0	12:54:38	46478.0	12:56:08	46568.0	 00:00:00	0.0	+00:00:00	0.0
3	3	120	STA_8	HH:MM:SS	-1.0	13:00:29	46829.0	12:58:59	46739.0	13:00:29	46829.0	 00:00:00	0.0	+00:00:00	0.0
3	3	120	STA_9	HH:MM:SS	-1.0	13:04:50	47090.0	13:03:20	47000.0	13:04:50	47090.0	 00:00:00	0.0	+00:00:00	0.0
3	3	120	STA_10	13:08:41	47321.0	HH:MM:SS	-1.0	13:07:41	47261.0	HH:MM:SS	-1.0	-00:01:00	-60.0	 00:00:00	0.0
4	4	99	STA_1	12:00:30	43230.0	12:01:00	43260.0	HH:MM:SS	-1.0	12:08:09	43689.0	 00:00:00	0.0	+00:07:09	429.0
4	4	99	STA_2	HH:MM:SS	-1.0	12:05:36	43536.0	12:11:15	43875.0	12:11:45	43905.0	 00:00:00	0.0	+00:06:09	369.0
4	4	99	STA_3	HH:MM:SS	-1.0	12:09:57	43797.0	12:14:36	44076.0	12:15:06	44106.0	 00:00:00	0.0	+00:05:09	309.0
4	4	99	STA_4	HH:MM:SS	-1.0	12:14:18	44058.0	12:17:57	44277.0	12:18:27	44307.0	 00:00:00	0.0	+00:04:09	249.0
4	4	99	STA_5	HH:MM:SS	-1.0	12:18:39	44319.0	12:21:18	44478.0	12:21:48	44508.0	 00:00:00	0.0	+00:03:09	189.0
4	4	99	STA_6	HH:MM:SS	-1.0	12:23:00	44580.0	12:24:39	44679.0	12:25:09	44709.0	 00:00:00	0.0	+00:02:09	129.0
4	4	99	STA_7	HH:MM:SS	-1.0	12:27:21	44841.0	12:28:00	44880.0	12:28:30	44910.0	 00:00:00	0.0	+00:01:09	69.0
4	4	99	STA_8	HH:MM:SS	-1.0	12:31:42	45102.0	12:31:21	45081.0	12:31:51	45111.0	 00:00:00	0.0	+00:00:09	9.0
4	4	99	STA_9	HH:MM:SS	-1.0	12:36:03	45363.0	12:34:42	45282.0	12:36:03	45363.0	 00:00:00	0.0	+00:00:00	0.0
4	4	99	STA_10	12:39:54	45594.0	HH:MM:SS	-1.0	12:38:54	45534.0	HH:MM:SS	-1.0	-00:01:00	-60.0	 00:00:00	0.0
4	4	100	STA_1	12:03:07	43387.0	12:03:37	43417.0	HH:MM:SS	-1.0	12:08:52	43732.0	 00:00:00	0.0	+00:05:15	315.0
4	4	100	STA_2	HH:MM:SS	-1.0	12:08:13	43693.0	12:12:49	43969.0	12:13:19	43999.0	 00:00:00	0.0	+00:05:06	306.0
4	4	100	STA_3	HH:MM:SS	-1.0	12:12:34	43954.0	12:16:11	44171.0	12:16:41	44201.0	 00:00:00	0.0	+00:04:07	247.0
4	4	100	STA_4	HH:MM:SS	-1.0	12:16:55	44215.0	12:19:33	44373.0	12:20:03	44403.0	 00:00:00	0.0	+00:03:08	188.0
4	4	100	STA_5	HH:MM:SS	-1.0	12:21:16	44476.0	12:22:54	44574.0	12:23:24	44604.0	 00:00:00	0.0	+00:02:08	128.0
4	4	100	STA_6	HH:MM:SS	-1.0	12:25:37	44737.0	12:26:15	44775.0	12:26:45	44805.0	 00:00:00	0.0	+00:01:08	68.0
4	4	100	STA_7	HH:MM:SS	-1.0	12:29:58	44998.0	12:29:36	44976.0	12:30:06	45006.0	 00:00:00	0.0	+00:00:08	8.0
4	4	100	STA_8	HH:MM:SS	-1.0	12:34:19	45259.0	12:32:57	45177.0	12:34:19	45259.0	 00:00:00	0.0	+00:00:00	0.0
4	4	100	STA_9	HH:MM:SS	-1.0	12:38:40	45520.0	12:37:10	45430.0	12:38:40	45520.0	 00:00:00	0.0	+00:00:00	0.0
4	4	100	STA_10	12:42:31	45751.0	HH:MM:SS	-1.0	12:41:31	45691.0	HH:MM:SS	-1.0	-00:01:00	-60.0	 00:00:00	0.0
4	4	102	STA_1	12:05:44	43544.0	12:06:14	43574.0	HH:MM:SS	-1.0	12:09:38	43778.0	 00:00:00	0.0	+00:03:24	204.0
4	4	102	STA_2	HH:MM:SS	-1.0	12:10:50	43850.0	12:14:22	44062.0	12:14:52	44092.0	 00:00:00	0.0	+00:04:02	242.0
4	4	102	STA_3	HH:MM:SS	-1.0	12:15:11	44111.0	12:17:44	44264.0	12:18:14	44294.0	 00:00:00	0.0	+00:03:03	183.0
4	4	102	STA_4	HH:MM:SS	-1.0	12:19:32	44372.0	12:21:06	44466.0	12:21:36	44496.0	 00:00:00	0.0	+00:02:04	124.0
4	4	102	STA_5	HH:MM:SS	-1.0	12:23:53	44633.0	12:24:28	44668.0	12:24:58	44698.0	 00:00:00	0.0	+00:01:05	65.0
4	4	102	STA_6	HH:MM:SS	-1.0	12:28:14	44894.0	12:27:50	44870.0	12:28:20	44900.0	 00:00:00	0.0	+00:00:06	6.0
4	4	102	STA_7	HH:MM:SS	-1.0	12:32:35	45155.0	12:31:11	45071.0	12:32:35	45155.0	 00:00:00	0.0	+00:00:00	0.0
4	4	102	STA_8	HH:MM:SS	-1.0	12:36:56	45416.0	12:35:26	45326.0	12:36:56	45416.0	 00:00:00	0.0	+00:00:00	0.0
4	4	102	STA_9	HH:MM:SS	-1.0	12:41:17	45677.0	12:39:47	45587.0	12:41:17	45677.0	 00:00:00	0.0	+00:00:00	0.0
4	4	102	STA_10	12:45:08	45908.0	HH:MM:SS	-1.0	12:44:08	45848.0	HH:MM:SS	-1.0	-00:01:00	-60.0	 00:00:00	0.0
4	4	104	STA_1	12:08:21	43701.0	12:08:51	43731.0	HH:MM:SS	-1.0	12:10:27	43827.0	 00:00:00	0.0	+00:01:36	96.0
4	4	104	STA_2	HH:MM:SS	-1.0	12:13:27	44007.0	12:15:55	44155.0	12:16:25	44185.0	 00:00:00	0.0	+00:02:58	178.0
4	4	104	STA_3	HH:MM:SS	-1.0	12:17:48	44268.0	12:19:17	44357.0	12:19:47	44387.0	 00:00:00	0.0	+00:01:59	119.0
4	4	104	STA_4	HH:MM:SS	-1.0	12:22:09	44529.0	12:22:39	44559.0	12:23:09	44589.0	 00:00:00	0.0	+00:01:00	60.0
4	4	104	STA_5	HH:MM:SS	-1.0	12:26:30	44790.0	12:26:01	44761.0	12:26:31	44791.0	 00:00:00	0.0	+00:00:01	1.0
4	4	104	STA_6	HH:MM:SS	-1.0	12:30:51	45051.0	12:29:23	44963.0	12:30:51	45051.0	 00:00:00	0.0	+00:00:00	0.0
4	4	104	STA_7	HH:MM:SS	-1.0	12:35:12	45312.0	12:33:42	45222.0	12:35:12	45312.0	 00:00:00	0.0	+00:00:00	0.0
4	4	104	STA_8	HH:MM:SS	-1.0	12:39:33	45573.0	12:38:03	45483.0	12:39:33	45573.0	 00:00:00	0.0	+00:00:00	0.0
4	4	104	STA_9	HH:MM:SS	-1.0	12:43:54	45834.0	12:42:24	45744.0	12:43:54	45834.0	 00:00:00	0.0	+00:00:00	0.0
4	4	104	STA_10	12:47:45	46065.0	HH:MM:SS	-1.0	12:46:45	46005.0	HH:MM:SS	-1.0	-00:01:00	-60.0	 00:00:00	0.0
4	4	106	STA_1	12:10:58	43858.0	12:11:28	43888.0	HH:MM:SS	-1.0	12:11:28	43888.0	 00:00:00	0.0	+00:00:00	0.0
4	4	106	STA_2	HH:MM:SS	-1.0	12:16:04	44164.0	12:17:28	44248.0	12:17:58	44278.0	 00:00:00	0.0	+00:01:54	114.0
4	4	106	STA_3	HH:MM:SS	-1.0	12:20:25	44425.0	12:20:50	44450.0	12:21:20	44480.0	 00:00:00	0.0	+00:00:55	55.0
4	4	106	STA_4	HH:MM:SS	-1.0	12:24:46	44686.0	12:24:12	44652.0	12:24:46	44686.0	 00:00:00	0.0	+00:00:00	0.0
4	4	106	STA_5	HH:MM:SS	-1.0	12:29:07	44947.0	12:27:38	44858.0	12:29:07	44947.0	 00:00:00	0.0	+00:00:00	0.0
4	4	106	STA_6	HH:MM:SS	-1.0	12:33:28	45208.0	12:31:58	45118.0	12:33:28	45208.0	 00:00:00	0.0	+00:00:00	0.0
4	4	106	STA_7	HH:MM:SS	-1.0	12:37:49	45469.0	12:36:19	45379.0	12:37:49	45469.0	 00:00:00	0.0	+00:00:00	0.0
4	4	106	STA_8	HH:MM:SS	-1.0	12:42:10	45730.0	12:40:40	45640.0	12:42:10	45730.0	 00:00:00	0.0	+00:00:00	0.0
4	4	106	STA_9	HH:MM:SS	-1.0	12:46:31	45991.0	12:45:01	45901.0	12:46:31	45991.0	 00:00:00	0.0	+00:00:00	0.0
4	4	106	STA_10	12:50:22	46222.0	HH:MM:SS	-1.0	12:49:22	46162.0	HH:MM:SS	-1.0	-00:01:00	-60.0	 00:00:00	0.0
4	4	108	STA_1	12:13:35	44015.0	12:14:05	44045.0	HH:MM:SS	-1.0	12:14:05	44045.0	 00:00:00	0.0	+00:00:00	0.0
4	4	108	STA_2	HH:MM:SS	-1.0	12:18:41	44321.0	12:19:01	44341.0	12:19:31	44371.0	 00:00:00	0.0	+00:00:50	50.0
4	4	108	STA_3	HH:MM:SS	-1.0	12:23:02	44582.0	12:22:23	44543.0	12:23:02	44582.0	 00:00:00	0.0	+00:00:00	0.0
4	4	108	STA_4	HH:MM:SS	-1.0	12:27:23	44843.0	12:25:53	44753.0	12:27:23	44843.0	 00:00:00	0.0	+00:00:00	0.0
4	4	108	STA_5	HH:MM:SS	-1.0	12:31:44	45104.0	12:30:14	45014.0	12:31:44	45104.0	 00:00:00	0.0	+00:00:00	0.0
4	4	108	STA_6	HH:MM:SS	-1.0	12:36:05	45365.0	12:34:35	45275.0	12:36:05	45365.0	 00:00:00	0.0	+00:00:00	0.0
4	4	108	STA_7	HH:MM:SS	-1.0	12:40:26	45626.0	12:38:56	45536.0	12:40:26	45626.0	 00:00:00	0.0	+00:00:00	0.0
4	4	108	STA_8	HH:MM:SS	-1.0	12:44:47	45887.0	12:43:17	45797.0	12:44:47	45887.0	 00:00:00	0.0	+00:00:00	0.0
4	4	108	STA_9	HH:MM:SS	-1.0	12:49:08	46148.0	12:47:38	46058.0	12:49:08	46148.0	 00:00:00	0.0	+00:00:00	0.0
4	4	108	STA_10	12:52:59	46379.0	HH:MM:SS	-1.0	12:51:59	46319.0	HH:MM:SS	-1.0	-00:01:00	-60.0	 00:00:00	0.0
4	4	110	STA_1	12:16:12	44172.0	12:16:42	44202.0	HH:MM:SS	-1.0	12:16:42	44202.0	 00:00:00	0.0	+00:00:00	0.0
4	4	110	STA_2	HH:MM:SS	-1.0	12:21:18	44478.0	12:20:34	44434.0	12:21:18	44478.0	 00:00:00	0.0	+00:00:00	0.0
4	4	110	STA_3	HH:MM:SS	-1.0	12:25:39	44739.0	12:24:09	44649.0	12:25:39	44739.0	 00:00:00	0.0	+00:00:00	0.0
4	4	110	STA_4	HH:MM:SS	-1.0	12:30:00	45000.0	12:28:30	44910.0	12:30:00	45000.0	 00:00:00	0.0	+00:00:00	0.0
4	4	110	STA_5	HH:MM:SS	-1.0	12:34:21	45261.0	12:32:51	45171.0	12:34:21	45261.0	 00:00:00	0.0	+00:00:00	0.0
4	4	110	STA_6	HH:MM:SS	-1.0	12:38:42	45522.0	12:37:12	45432.0	12:38:42	45522.0	 00:00:00	0.0	+00:00:00	0.0
4	4	110	STA_7	HH:MM:SS	-1.0	12:43:03	45783.0	12:41:33	45693.0	12:43:03	45783.0	 00:00:00	0.0	+00:00:00	0.0
4	4	110	STA_8	HH:MM:SS	-1.0	12:47:24	46044.0	12:45:54	45954.0	12:47:24	46044.0	 00:00:00	0.0	+00:00:00	0.0
4	4	110	STA_9	HH:MM:SS	-1.0	12:51:45	46305.0	12:50:15	46215.0	12:51:45	46305.0	 00:00:00	0.0	+00:00:00	0.0
4	4	110	STA_10	12:55:36	46536.0	HH:MM:SS	-1.0	12:54:36	46476.0	HH:MM:SS	-1.0	-00:01:00	-60.0	 00:00:00	0.0
4	4	112	STA_1	12:18:49	44329.0	12:19:19	44359.0	HH:MM:SS	-1.0	12:19:19	44359.0	 00:00:00	0.0	+00:00:00	0.0
4	4	112	STA_2	HH:MM:SS	-1.0	12:23:55	44635.0	12:22:25	44545.0	12:23:55	44635.0	 00:00:00	0.0	+00:00:00	0.0
4	4	112	STA_3	HH:MM:SS	-1.0	12:28:16	44896.0	12:26:46	44806.0	12:28:16	44896.0	 00:00:00	0.0	+00:00:00	0.0
4	4	112	STA_4	HH:MM:SS	-1.0	12:32:37	45157.0	12:31:07	45067.0	12:32:37	45157.0	 00:00:00	0.0	+00:00:00	0.0
4	4	112	STA_5	HH:MM:SS	-1.0	12:36:58	45418.0	12:35:28	45328.0	12:36:58	45418.0	 00:00:00	0.0	+00:00:00	0.0
4	4	112	STA_6	HH:MM:SS	-1.0	12:41:19	45679.0	12:39:49	45589.0	12:41:19	45679.0	 00:00:00	0.0	+00:00:00	0.0
4	4	112	STA_7	HH:MM:SS	-1.0	12:45:40	45940.0	12:44:10	45850.0	12:45:40	45940.0	 00:00:00	0.0	+00:00:00	0.0
4	4	112	STA_8	HH:MM:SS	-1.0	12:50:01	46201.0	12:48:31	46111.0	12:50:01	46201.0	 00:00:00	0.0	+00:00:00	0.0
4	4	112	STA_9	HH:MM:SS	-1.0	12:54:22	46462.0	12:52:52	46372.0	12:54:22	46462.0	 00:00:00	0.0	+00:00:00	0.0
4	4	112	STA_10	12:58:13	46693.0	HH:MM:SS	-1.0	12:57:13	46633.0	HH:MM:SS	-1.0	-00:01:00	-60.0	 00:00:00	0.0
4	4	114	STA_1	12:21:26	44486.0	12:21:56	44516.0	HH:MM:SS	-1.0	12:21:56	44516.0	 00:00:00	0.0	+00:00:00	0.0
4	4	114	STA_2	HH:MM:SS	-1.0	12:26:32	44792.0	12:25:02	44702.0	12:26:32	44792.0	 00:00:00	0.0	+00:00:00	0.0
4	4	114	STA_3	HH:MM:SS	-1.0	12:30:53	45053.0	12:29:23	44963.0	12:30:53	45053.0	 00:00:00	0.0	+00:00:00	0.0
4	4	114	STA_4	HH:MM:SS	-1.0	12:35:14	45314.0	12:33:44	45224.0	12:35:14	45314.0	 00:00:00	0.0	+00:00:00	0.0
4	4	114	STA_5	HH:MM:SS	-1.0	12:39:35	45575.0	12:38:05	45485.0	12:39:35	45575.0	 00:00:00	0.0	+00:00:00	0.0
4	4	114	STA_6	HH:MM:SS	-1.0	12:43:56	45836.0	12:42:26	45746.0	12:43:56	45836.0	 00:00:00	0.0	+00:00:00	0.0
4	4	114	STA_7	HH:MM:SS	-1.0	12:48:17	46097.0	12:46:47	46007.0	12:48:17	46097.0	 00:00:00	0.0	+00:00:00	0.0
4	4	114	STA_8	HH:MM:SS	-1.0	12:52:38	46358.0	12:51:08	46268.0	12:52:38	46358.0	 00:00:00	0.0	+00:00:00	0.0
4	4	114	STA_9	HH:MM:SS	-1.0	12:56:59	46619.0	12:55:29	46529.0	12:56:59	46619.0	 00:00:00	0.0	+00:00:00	0.0
4	4	114	STA_10	13:00:50	46850.0	HH:MM:SS	-1.0	12:59:50	46790.0	HH:MM:SS	-1.0	-00:01:00	-60.0	 00:00:00	0.0
4	4	116	STA_1	12:24:03	44643.0	12:24:33	44673.0	HH:MM:SS	-1.0	12:24:33	44673.0	 00:00:00	0.0	+00:00:00	0.0
4	4	116	STA_2	HH:MM:SS	-1.0	12:29:09	44949.0	12:27:39	44859.0	12:29:09	44949.0	 00:00:00	0.0	+00:00:00	0.0
4	4	116	STA_3	HH:MM:SS	-1.0	12:33:30	45210.0	12:32:00	45120.0	12:33:30	45210.0	 00:00:00	0.0	+00:00:00	0.0
4	4	116	STA_4	HH:MM:SS	-1.0	12:37:51	45471.0	12:36:21	45381.0	12:37:51	45471.0	 00:00:00	0.0	+00:00:00	0.0
4	4	116	STA_5	HH:MM:SS	-1.0	12:42:12	45732.0	12:40:42	45642.0	12:42:12	45732.0	 00:00:00	0.0	+00:00:00	0.0
4	4	116	STA_6	HH:MM:SS	-1.0	12:46:33	45993.0	12:45:03	45903.0	12:46:33	45993.0	 00:00:00	0.0	+00:00:00	0.0
4	4	116	STA_7	HH:MM:SS	-1.0	12:50:54	46254.0	12:49:24	46164.0	12:50:54	46254.0	 00:00:00	0.0	+00:00:00	0.0
4	4	116	STA_8	HH:MM:SS	-1.0	12:55:15	46515.0	12:53:45	46425.0	12:55:15	46515.0	 00:00:00	0.0	+00:00:00	0.0
4	4	116	STA_9	HH:MM:SS	-1.0	12:59:36	46776.0	12:58:06	46686.0	12:59:36	46776.0	 00:00:00	0.0	+00:00:00	0.0
4	4	116	STA_10	13:03:27	47007.0	HH:MM:SS	-1.0	13:02:27	46947.0	HH:MM:SS	-1.0	-00:01:00	-60.0	 00:00:00	0.0
4	4	118	STA_1	12:26:40	44800.0	12:27:10	44830.0	HH:MM:SS	-1.0	12:27:10	44830.0	 00:00:00	0.0	+00:00:00	0.0
4	4	118	STA_2	HH:MM:SS	-1.0	12:31:46	45106.0	12:30:16	45016.0	12:31:46	45106.0	 00:00:00	0.0	+00:00:00	0.0
4	4	118	STA_3	HH:MM:SS	-1.0	12:36:07	45367.0	12:34:37	45277.0	12:36:07	45367.0	 00:00:00	0.0	+00:00:00	0.0
4	4	118	STA_4	HH:MM:SS	-1.0	12:40:28	45628.0	12:38:58	45538.0	12:40:28	45628.0	 00:00:00	0.0	+00:00:00	0.0
4	4	118	STA_5	HH:MM:SS	-1.0	12:44:49	45889.0	12:43:19	45799.0	12:44:49	45889.0	 00:00:00	0.0	+00:00:00	0.0
4	4	118	STA_6	HH:MM:SS	-1.0	12:49:10	46150.0	12:47:40	46060.0	12:49:10	46150.0	 00:00:00	0.0	+00:00:00	0.0
4	4	118	STA_7	HH:MM:SS	-1.0	12:53:31	46411.0	12:52:01	46321.0	12:53:31	46411.0	 00:00:00	0.0	+00:00:00	0.0
4	4	118	STA_8	HH:MM:SS	-1.0	12:57:52	46672.0	12:56:22	46582.0	12:57:52	46672.0	 00:00:00	0.0	+00:00:00	0.0
4	4	118	STA_9	HH:MM:SS	-1.0	13:02:13	46933.0	13:00:43	46843.0	13:02:13	46933.0	 00:00:00	0.0	+00:00:00	0.0
4	4	118	STA_10	13:06:04	47164.0	HH:MM:SS	-1.0	13:05:04	47104.0	HH:MM:SS	-1.0	-00:01:00	-60.0	 00:00:00	0.0
4	4	120	STA_1	12:29:17	44957.0	12:29:47	44987.0	HH:MM:SS	-1.0	12:29:47	44987.0	 00:00:00	0.0	+00:00:00	0.0
4	4	120	STA_2	HH:MM:SS	-1.0	12:34:23	45263.0	12:32:53	45173.0	12:34:23	45263.0	 00:00:00	0.0	+00:00:00	0.0
4	4	120	STA_3	HH:MM:SS	-1.0	12:38:44	45524.0	12:37:14	45434.0	12:38:44	45524.0	 00:00:00	0.0	+00:00:00	0.0
4	4	120	STA_4	HH:MM:SS	-1.0	12:43:05	45785.0	12:41:35	45695.0	12:43:05	45785.0	 00:00:00	0.0	+00:00:00	0.0
4	4	120	STA_5	HH:MM:SS	-1.0	12:47:26	46046.0	12:45:56	45956.0	12:47:26	46046.0	 00:00:00	0.0	+00:00:00	0.0
4	4	120	STA_6	HH:MM:SS	-1.0	12:51:47	46307.0	12:50:17	46217.0	12:51:47	46307.0	 00:00:00	0.0	+00:00:00	0.0
4	4	120	STA_7	HH:MM:SS	-1.0	12:56:08	46568.0	12:54:38	46478.0	12:56:08	46568.0	 00:00:00	0.0	+00:00:00	0.0
4	4	120	STA_8	HH:MM:SS	-1.0	13:00:29	46829.0	12:58:59	46739.0	13:00:29	46829.0	 00:00:00	0.0	+00:00:00	0.0
4	4	120	STA_9	HH:MM:SS	-1.0	13:04:50	47090.0	13:03:20	47000.0	13:04:50	47090.0	 00:00:00	0.0	+00:00:00	0.0
4	4	120	STA_10	13:08:41	47321.0	HH:MM:SS	-1.0	13:07:41	47261.0	HH:MM:SS	-1.0	-00:01:00	-60.0	 00:00:00	0.0
5	5	99	STA_1	12:00:30	43230.0	12:01:00	43260.0	HH:MM:SS	-1.0	12:03:20	43400.0	 00:00:00	0.0	+00:02:20	140.0
5	5	99	STA_2	HH:MM:SS	-1.0	12:05:36	43536.0	12:06:26	43586.0	12:06:56	43616.0	 00:00:00	0.0	+00:01:20	80.0
5	5	99	STA_3	HH:MM:SS	-1.0	12:09:57	43797.0	12:09:47	43787.0	12:10:17	43817.0	 00:00:00	0.0	+00:00:20	20.0
5	5	99	STA_4	HH:MM:SS	-1.0	12:14:18	44058.0	12:13:08	43988.0	12:14:18	44058.0	 00:00:00	0.0	+00:00:00	0.0
5	5	99	STA_5	HH:MM:SS	-1.0	12:18:39	44319.0	12:17:09	44229.0	12:18:39	44319.0	 00:00:00	0.0	+00:00:00	0.0
5	5	99	STA_6	HH:MM:SS	-1.0	12:23:00	44580.0	12:21:30	44490.0	12:23:00	44580.0	 00:00:00	0.0	+00:00:00	0.0
5	5	99	STA_7	HH:MM:SS	-1.0	12:27:21	44841.0	12:25:51	44751.0	12:27:21	44841.0	 00:00:00	0.0	+00:00:00	0.0
5	5	99	STA_8	HH:MM:SS	-1.0	12:31:42	45102.0	12:30:12	45012.0	12:31:42	45102.0	 00:00:00	0.0	+00:00:00	0.0
5	5	99	STA_9	HH:MM:SS	-1.0	12:36:03	45363.0	12:34:33	45273.0	12:36:03	45363.0	 00:00:00	0.0	+00:00:00	0.0
5	5	99	STA_10	12:39:54	45594.0	HH:MM:SS	-1.0	12:38:54	45534.0	HH:MM:SS	-1.0	-00:01:00	-60.0	 00:00:00	0.0
5	5	100	STA_1	12:03:07	43387.0	12:03:37	43417.0	HH:MM:SS	-1.0	12:04:03	43443.0	 00:00:00	0.0	+00:00:26	26.0
5	5	100	STA_2	HH:MM:SS	-1.0	12:08:13	43693.0	12:08:00	43680.0	12:08:30	43710.0	 00:00:00	0.0	+00:00:17	17.0
5	5	100	STA_3	HH:MM:SS	-1.0	12:12:34	43954.0	12:11:22	43882.0	12:12:34	43954.0	 00:00:00	0.0	+00:00:00	0.0
5	5	100	STA_4	HH:MM:SS	-1.0	12:16:55	44215.0	12:15:25	44125.0	12:16:55	44215.0	 00:00:00	0.0	+00:00:00	0.0
5	5	100	STA_5	HH:MM:SS	-1.0	12:21:16	44476.0	12:19:46	44386.0	12:21:16	44476.0	 00:00:00	0.0	+00:00:00	0.0
5	5	100	STA_6	HH:MM:SS	-1.0	12:25:37	44737.0	12:24:07	44647.0	12:25:37	44737.0	 00:00:00	0.0	+00:00:00	0.0
5	5	100	STA_7	HH:MM:SS	-1.0	12:29:58	44998.0	12:28:28	44908.0	12:29:58	44998.0	 00:00:00	0.0	+00:00:00	0.0
5	5	100	STA_8	HH:MM:SS	-1.0	12:34:19	45259.0	12:32:49	45169.0	12:34:19	45259.0	 00:00:00	0.0	+00:00:00	0.0
5	5	100	STA_9	HH:MM:SS	-1.0	12:38:40	45520.0	12:37:10	45430.0	12:38:40	45520.0	 00:00:00	0.0	+00:00:00	0.0
5	5	100	STA_10	12:42:31	45751.0	HH:MM:SS	-1.0	12:41:31	45691.0	HH:MM:SS	-1.0	-00:01:00	-60.0	 00:00:00	0.0
5	5	102	STA_1	12:05:44	43544.0	12:06:14	43574.0	HH:MM:SS	-1.0	12:06:14	43574.0	 00:00:00	0.0	+00:00:00	0.0
5	5	102	STA_2	HH:MM:SS	-1.0	12:10:50	43850.0	12:09:29	43769.0	12:10:50	43850.0	 00:00:00	0.0	+00:00:00	0.0
5	5	102	STA_3	HH:MM:SS	-1.0	12:15:11	44111.0	12:13:41	44021.0	12:15:11	44111.0	 00:00:00	0.0	+00:00:00	0.0
5	5	102	STA_4	HH:MM:SS	-1.0	12:19:32	44372.0	12:18:02	44282.0	12:19:32	44372.0	 00:00:00	0.0	+00:00:00	0.0
5	5	102	STA_5	HH:MM:SS	-1.0	12:23:53	44633.0	12:22:23	44543.0	12:23:53	44633.0	 00:00:00	0.0	+00:00:00	0.0
5	5	102	STA_6	HH:MM:SS	-1.0	12:28:14	44894.0	12:26:44	44804.0	12:28:14	44894.0	 00:00:00	0.0	+00:00:00	0.0
5	5	102	STA_7	HH:MM:SS	-1.0	12:32:35	45155.0	12:31:05	45065.0	12:32:35	45155.0	 00:00:00	0.0	+00:00:00	0.0
5	5	102	STA_8	HH:MM:SS	-1.0	12:36:56	45416.0	12:35:26	45326.0	12:36:56	45416.0	 00:00:00	0.0	+00:00:00	0.0
5	5	102	STA_9	HH:MM:SS	-1.0	12:41:17	45677.0	12:39:47	45587.0	12:41:17	45677.0	 00:00:00	0.0	+00:00:00	0.0
5	5	102	STA_10	12:45:08	45908.0	HH:MM:SS	-1.0	12:44:08	45848.0	HH:MM:SS	-1.0	-00:01:00	-60.0	 00:00:00	0.0
5	5	104	STA_1	12:08:21	43701.0	12:08:51	43731.0	HH:MM:SS	-1.0	12:08:51	43731.0	 00:00:00	0.0	+00:00:00	0.0
5	5	104	STA_2	HH:MM:SS	-1.0	12:13:27	44007.0	12:11:57	43917.0	12:13:27	44007.0	 00:00:00	0.0	+00:00:00	0.0
5	5	104	STA_3	HH:MM:SS	-1.0	12:17:48	44268.0	12:16:18	44178.0	12:17:48	44268.0	 00:00:00	0.0	+00:00:00	0.0
5	5	104	STA_4	HH:MM:SS	-1.0	12:22:09	44529.0	12:20:39	44439.0	12:22:09	44529.0	 00:00:00	0.0	+00:00:00	0.0
5	5	104	STA_5	HH:MM:SS	-1.0	12:26:30	44790.0	12:25:00	44700.0	12:26:30	44790.0	 00:00:00	0.0	+00:00:00	0.0
5	5	104	STA_6	HH:MM:SS	-1.0	12:30:51	45051.0	12:29:21	44961.0	12:30:51	45051.0	 00:00:00	0.0	+00:00:00	0.0
5	5	104	STA_7	HH:MM:SS	-1.0	12:35:12	45312.0	12:33:42	45222.0	12:35:12	45312.0	 00:00:00	0.0	+00:00:00	0.0
5	5	104	STA_8	HH:MM:SS	-1.0	12:39:33	45573.0	12:38:03	45483.0	12:39:33	45573.0	 00:00:00	0.0	+00:00:00	0.0
5	5	104	STA_9	HH:MM:SS	-1.0	12:43:54	45834.0	12:42:24	45744.0	12:43:54	45834.0	 00:00:00	0.0	+00:00:00	0.0
5	5	104	STA_10	12:47:45	46065.0	HH:MM:SS	-1.0	12:46:45	46005.0	HH:MM:SS	-1.0	-00:01:00	-60.0	 00:00:00	0.0
5	5	106	STA_1	12:10:58	43858.0	12:11:28	43888.0	HH:MM:SS	-1.0	12:11:28	43888.0	 00:00:00	0.0	+00:00:00	0.0
5	5	106	STA_2	HH:MM:SS	-1.0	12:16:04	44164.0	12:14:34	44074.0	12:16:04	44164.0	 00:00:00	0.0	+00:00:00	0.0
5	5	106	STA_3	HH:MM:SS	-1.0	12:20:25	44425.0	12:18:55	44335.0	12:20:25	44425.0	 00:00:00	0.0	+00:00:00	0.0
5	5	106	STA_4	HH:MM:SS	-1.0	12:24:46	44686.0	12:23:16	44596.0	12:24:46	44686.0	 00:00:00	0.0	+00:00:00	0.0
5	5	106	STA_5	HH:MM:SS	-1.0	12:29:07	44947.0	12:27:37	44857.0	12:29:07	44947.0	 00:00:00	0.0	+00:00:00	0.0
5	5	106	STA_6	HH:MM:SS	-1.0	12:33:28	45208.0	12:31:58	45118.0	12:33:28	45208.0	 00:00:00	0.0	+00:00:00	0.0
5	5	106	STA_7	HH:MM:SS	-1.0	12:37:49	45469.0	12:36:19	45379.0	12:37:49	45469.0	 00:00:00	0.0	+00:00:00	0.0
5	5	106	STA_8	HH:MM:SS	-1.0	12:42:10	45730.0	12:40:40	45640.0	12:42:10	45730.0	 00:00:00	0.0	+00:00:00	0.0
5	5	106	STA_9	HH:MM:SS	-1.0	12:46:31	45991.0	12:45:01	45901.0	12:46:31	45991.0	 00:00:00	0.0	+00:00:00	0.0
5	5	106	STA_10	12:50:22	46222.0	HH:MM:SS	-1.0	12:49:22	46162.0	HH:MM:SS	-1.0	-00:01:00	-60.0	 00:00:00	0.0
5	5	108	STA_1	12:13:35	44015.0	12:14:05	44045.0	HH:MM:SS	-1.0	12:14:05	44045.0	 00:00:00	0.0	+00:00:00	0.0
5	5	108	STA_2	HH:MM:SS	-1.0	12:18:41	44321.0	12:17:11	44231.0	12:18:41	44321.0	 00:00:00	0.0	+00:00:00	0.0
5	5	108	STA_3	HH:MM:SS	-1.0	12:23:02	44582.0	12:21:32	44492.0	12:23:02	44582.0	 00:00:00	0.0	+00:00:00	0.0
5	5	108	STA_4	HH:MM:SS	-1.0	12:27:23	44843.0	12:25:53	44753.0	12:27:23	44843.0	 00:00:00	0.0	+00:00:00	0.0
5	5	108	STA_5	HH:MM:SS	-1.0	12:31:44	45104.0	12:30:14	45014.0	12:31:44	45104.0	 00:00:00	0.0	+00:00:00	0.0
5	5	108	STA_6	HH:MM:SS	-1.0	12:36:05	45365.0	12:34:35	45275.0	12:36:05	45365.0	 00:00:00	0.0	+00:00:00	0.0
5	5	108	STA_7	HH:MM:SS	-1.0	12:40:26	45626.0	12:38:56	45536.0	12:40:26	45626.0	 00:00:00	0.0	+00:00:00	0.0
5	5	108	STA_8	HH:MM:SS	-1.0	12:44:47	45887.0	12:43:17	45797.0	12:44:47	45887.0	 00:00:00	0.0	+00:00:00	0.0
5	5	108	STA_9	HH:MM:SS	-1.0	12:49:08	46148.0	12:47:38	46058.0	12:49:08	46148.0	 00:00:00	0.0	+00:00:00	0.0
5	5	108	STA_10	12:52:59	46379.0	HH:MM:SS	-1.0	12:51:59	46319.0	HH:MM:SS	-1.0	-00:01:00	-60.0	 00:00:00	0.0
5	5	110	STA_1	12:16:12	44172.0	12:16:42	44202.0	HH:MM:SS	-1.0	12:16:42	44202.0	 00:00:00	0.0	+00:00:00	0.0
5	5	110	STA_2	HH:MM:SS	-1.0	12:21:18	44478.0	12:19:48	44388.0	12:21:18	44478.0	 00:00:00	0.0	+00:00:00	0.0
5	5	110	STA_3	HH:MM:SS	-1.0	12:25:39	44739.0	12:24:09	44649.0	12:25:39	44739.0	 00:00:00	0.0	+00:00:00	0.0
5	5	110	STA_4	HH:MM:SS	-1.0	12:30:00	45000.0	12:28:30	44910.0	12:30:00	45000.0	 00:00:00	0.0	+00:00:00	0.0
5	5	110	STA_5	HH:MM:SS	-1.0	12:34:21	45261.0	12:32:51	45171.0	12:34:21	45261.0	 00:00:00	0.0	+00:00:00	0.0
5	5	110	STA_6	HH:MM:SS	-1.0	12:38:42	45522.0	12:37:12	45432.0	12:38:42	45522.0	 00:00:00	0.0	+00:00:00	0.0
5	5	110	STA_7	HH:MM:SS	-1.0	12:43:03	45783.0	12:41:33	45693.0	12:43:03	45783.0	 00:00:00	0.0	+00:00:00	0.0
5	5	110	STA_8	HH:MM:SS	-1.0	12:47:24	46044.0	12:45:54	45954.0	12:47:24	46044.0	 00:00:00	0.0	+00:00:00	0.0
5	5	110	STA_9	HH:MM:SS	-1.0	12:51:45	46305.0	12:50:15	46215.0	12:51:45	46305.0	 00:00:00	0.0	+00:00:00	0.0
5	5	110	STA_10	12:55:36	46536.0	HH:MM:SS	-1.0	12:54:36	46476.0	HH:MM:SS	-1.0	-00:01:00	-60.0	 00:00:00	0.0
5	5	112	STA_1	12:18:49	44329.0	12:19:19	44359.0	HH:MM:SS	-1.0	12:19:19	44359.0	 00:00:00	0.0	+00:00:00	0.0
5	5	112	STA_2	HH:MM:SS	-1.0	12:23:55	44635.0	12:22:25	44545.0	12:23:55	44635.0	 00:00:00	0.0	+00:00:00	0.0
5	5	112	STA_3	HH:MM:SS	-1.0	12:28:16	44896.0	12:26:46	44806.0	12:28:16	44896.0	 00:00:00	0.0	+00:00:00	0.0
5	5	112	STA_4	HH:MM:SS	-1.0	12:32:37	45157.0	12:31:07	45067.0	12:32:37	45157.0	 00:00:00	0.0	+00:00:00	0.0
5	5	112	STA_5	HH:MM:SS	-1.0	12:36:58	45418.0	12:35:28	45328.0	12:36:58	45418.0	 00:00:00	0.0	+00:00:00	0.0
5	5	112	STA_6	HH:MM:SS	-1.0	12:41:19	45679.0	12:39:49	45589.0	12:41:19	45679.0	 00:00:00	0.0	+00:00:00	0.0
5	5	112	STA_7	HH:MM:SS	-1.0	12:45:40	45940.0	12:44:10	45850.0	12:45:40	45940.0	 00:00:00	0.0	+00:00:00	0.0
5	5	112	STA_8	HH:MM:SS	-1.0	12:50:01	46201.0	12:48:31	46111.0	12:50:01	46201.0	 00:00:00	0.0	+00:00:00	0.0
5	5	112	STA_9	HH:MM:SS	-1.0	12:54:22	46462.0	12:52:52	46372.0	12:54:22	46462.0	 00:00:00	0.0	+00:00:00	0.0
5	5	112	STA_10	12:58:13	46693.0	HH:MM:SS	-1.0	12:57:13	46633.0	HH:MM:SS	-1.0	-00:01:00	-60.0	 00:00:00	0.0
5	5	114	STA_1	12:21:26	44486.0	12:21:56	44516.0	HH:MM:SS	-1.0	12:21:56	44516.0	 00:00:00	0.0	+00:00:00	0.0
5	5	114	STA_2	HH:MM:SS	-1.0	12:26:32	44792.0	12:25:02	44702.0	12:26:32	44792.0	 00:00:00	0.0	+00:00:00	0.0
5	5	114	STA_3	HH:MM:SS	-1.0	12:30:53	45053.0	12:29:23	44963.0	12:30:53	45053.0	 00:00:00	0.0	+00:00:00	0.0
5	5	114	STA_4	HH:MM:SS	-1.0	12:35:14	45314.0	12:33:44	45224.0	12:35:14	45314.0	 00:00:00	0.0	+00:00:00	0.0
5	5	114	STA_5	HH:MM:SS	-1.0	12:39:35	45575.0	12:38:05	45485.0	12:39:35	45575.0	 00:00:00	0.0	+00:00:00	0.0
5	5	114	STA_6	HH:MM:SS	-1.0	12:43:56	45836.0	12:42:26	45746.0	12:43:56	45836.0	 00:00:00	0.0	+00:00:00	0.0
5	5	114	STA_7	HH:MM:SS	-1.0	12:48:17	46097.0	12:46:47	46007.0	12:48:17	46097.0	 00:00:00	0.0	+00:00:00	0.0
5	5	114	STA_8	HH:MM:SS	-1.0	12:52:38	46358.0	12:51:08	46268.0	12:52:38	46358.0	 00:00:00	0.0	+00:00:00	0.0
5	5	114	STA_9	HH:MM:SS	-1.0	12:56:59	46619.0	12:55:29	46529.0	12:56:59	46619.0	 00:00:00	0.0	+00:00:00	0.0
5	5	114	STA_10	13:00:50	46850.0	HH:MM:SS	-1.0	12:59:50	46790.0	HH:MM:SS	-1.0	-00:01:00	-60.0	 00:00:00	0.0
5	5	116	STA_1	12:24:03	44643.0	12:24:33	44673.0	HH:MM:SS	-1.0	12:24:33	44673.0	 00:00:00	0.0	+00:00:00	0.0
5	5	116	STA_2	HH:MM:SS	-1.0	12:29:09	44949.0	12:27:39	44859.0	12:29:09	44949.0	 00:00:00	0.0	+00:00:00	0.0
5	5	116	STA_3	HH:MM:SS	-1.0	12:33:30	45210.0	12:32:00	45120.0	12:33:30	45210.0	 00:00:00	0.0	+00:00:00	0.0
5	5	116	STA_4	HH:MM:SS	-1.0	12:37:51	45471.0	12:36:21	45381.0	12:37:51	45471.0	 00:00:00	0.0	+00:00:00	0.0
5	5	116	STA_5	HH:MM:SS	-1.0	12:42:12	45732.0	12:40:42	45642.0	12:42:12	45732.0	 00:00:00	0.0	+00:00:00	0.0
5	5	116	STA_6	HH:MM:SS	-1.0	12:46:33	45993.0	12:45:03	45903.0	12:46:33	45993.0	 00:00:00	0.0	+00:00:00	0.0
5	5	116	STA_7	HH:MM:SS	-1.0	12:50:54	46254.0	12:49:24	46164.0	12:50:54	46254.0	 00:00:00	0.0	+00:00:00	0.0
5	5	116	STA_8	HH:MM:SS	-1.0	12:55:15	46515.0	12:53:45	46425.0	12:55:15	46515.0	 00:00:00	0.0	+00:00:00	0.0
5	5	116	STA_9	HH:MM:SS	-1.0	12:59:36	46776.0	12:58:06	46686.0	12:59:36	46776.0	 00:00:00	0.0	+00:00:00	0.0
5	5	116	STA_10	13:03:27	47007.0	HH:MM:SS	-1.0	13:02:27	46947.0	HH:MM:SS	-1.0	-00:01:00	-60.0	 00:00:00	0.0
5	5	118	STA_1	12:26:40	44800.0	12:27:10	44830.0	HH:MM:SS	-1.0	12:27:10	44830.0	 00:00:00	0.0	+00:00:00	0.0
5	5	118	STA_2	HH:MM:SS	-1.0	12:31:46	45106.0	12:30:16	45016.0	12:31:46	45106.0	 00:00:00	0.0	+00:00:00	0.0
5	5	118	STA_3	HH:MM:SS	-1.0	12:36:07	45367.0	12:34:37	45277.0	12:36:07	45367.0	 00:00:00	0.0	+00:00:00	0.0
5	5	118	STA_4	HH:MM:SS	-1.0	12:40:28	45628.0	12:38:58	45538.0	12:40:28	45628.0	 00:00:00	0.0	+00:00:00	0.0
5	5	118	STA_5	HH:MM:SS	-1.0	12:44:49	45889.0	12:43:19	45799.0	12:44:49	45889.0	 00:00:00	0.0	+00:00:00	0.0
5	5	118	STA_6	HH:MM:SS	-1.0	12:49:10	46150.0	12:47:40	46060.0	12:49:10	46150.0	 00:00:00	0.0	+00:00:00	0.0
5	5	118	STA_7	HH:MM:SS	-1.0	12:53:31	46411.0	12:52:01	46321.0	12:53:31	46411.0	 00:00:00	0.0	+00:00:00	0.0
5	5	118	STA_8	HH:MM:SS	-1.0	12:57:52	46672.0	12:56:22	46582.0	12:57:52	46672.0	 00:00:00	0.0	+00:00:00	0.0
5	5	118	STA_9	HH:MM:SS	-1.0	13:02:13	46933.0	13:00:43	46843.0	13:02:13	46933.0	 00:00:00	0.0	+00:00:00	0.0
5	5	118	STA_10	13:06:04	47164.0	HH:MM:SS	-1.0	13:05:04	47104.0	HH:MM:SS	-1.0	-00:01:00	-60.0	 00:00:00	0.0
5	5	120	STA_1	12:29:17	44957.0	12:29:47	44987.0	HH:MM:SS	-1.0	12:29:47	44987.0	 00:00:00	0.0	+00:00:00	0.0
5	5	120	STA_2	HH:MM:SS	-1.0	12:34:23	45263.0	12:32:53	45173.0	12:34:23	45263.0	 00:00:00	0.0	+00:00:00	0.0
5	5	120	STA_3	HH:MM:SS	-1.0	12:38:44	45524.0	12:37:14	45434.0	12:38:44	45524.0	 00:00:00	0.0	+00:00:00	0.0
5	5	120	STA_4	HH:MM:SS	-1.0	12:43:05	45785.0	12:41:35	45695.0	12:43:05	45785.0	 00:00:00	0.0	+00:00:00	0.0
5	5	120	STA_5	HH:MM:SS	-1.0	12:47:26	46046.0	12:45:56	45956.0	12:47:26	46046.0	 00:00:00	0.0	+00:00:00	0.0
5	5	120	STA_6	HH:MM:SS	-1.0	12:51:47	46307.0	12:50:17	46217.0	12:51:47	46307.0	 00:00:00	0.0	+00:00:00	0.0
5	5	120	STA_7	HH:MM:SS	-1.0	12:56:08	46568.0	12:54:38	46478.0	12:56:08	46568.0	 00:00:00	0.0	+00:00:00	0.0
5	5	120	STA_8	HH:MM:SS	-1.0	13:00:29	46829.0	12:58:59	46739.0	13:00:29	46829.0	 00:00:00	0.0	+00:00:00	0.0
5	5	120	STA_9	HH:MM:SS	-1.0	13:04:50	47090.0	13:03:20	47000.0	13:04:50	47090.0	 00:00:00	0.0	+00:00:00	0.0
5	5	120	STA_10	13:08:41	47321.0	HH:MM:SS	-1.0	13:07:41	47261.0	HH:MM:SS	-1.0	-00:01:00	-60.0	 00:00:00	0.0
