# Supplementary material for: OpenTrack simulation model files and output dataset for a copenhagen suburban railway
Source: Data Brief. 2019 Apr 28;25:103952. doi: 10.1016/j.dib.2019.103952 (PMC6562172; doi:10.1016/j.dib.2019.103952)
Supplement: Supplementary file 2 — Multimedia component 2 [file mmc2.zip › Data files submitted/Test Hillerød for TRC/output/OTT_Timetable.xml]

<?xml version="1.0" encoding="UTF-8"?>
<!-- edited with OpenTrack (http://www.opentrack.ch) -->
<railml xmlns:xsi="http://www.w3.org/2000/10/XMLSchema-instance" xsi:noNamespaceSchemaLocation="timetable.xsd">
	<timetable version="1.00">
		<train trainID="100" intervalGroupID="100" trainNumber="100" description="Line A Follow" type="planned" dataSource="opentrack">
			<timetableentries>
				<entry posID="Hl" arrival="12:06:05.0" departure="12:06:35.0" minStopTime="PT30S" type="stop">
					<composition compID="Regio:A SA ( 83 m; 123 t )"/>
				</entry>
				<entry posID="Bft" type="pass">
				</entry>
				<entry posID="Gj" type="pass">
				</entry>
				<entry posID="J&#230;t" type="pass">
				</entry>
				<entry posID="Ly" departure="12:13:13.0" minStopTime="PT30S" type="stop">
				</entry>
				<entry posID="Sft" type="pass">
				</entry>
				<entry posID="Vir" type="pass">
				</entry>
				<entry posID="Hot" departure="12:19:33.0" minStopTime="PT30S" type="stop">
				</entry>
				<entry posID="Bi" departure="12:25:26.0" minStopTime="PT30S" type="stop">
				</entry>
				<entry posID="Li" departure="12:31:41.0" minStopTime="PT30S" type="stop">
				</entry>
				<entry posID="Hi" arrival="12:38:39.0" minStopTime="PT30S" type="stop">
				</entry>
			</timetableentries>
		</train>
		<train trainID="102" intervalGroupID="100" trainNumber="102" description="Line A Follow" type="planned" dataSource="opentrack">
			<timetableentries>
				<entry posID="Hl" arrival="12:12:10.0" departure="12:12:40.0" minStopTime="PT30S" type="stop">
					<composition compID="Regio:A SA ( 83 m; 123 t )"/>
				</entry>
				<entry posID="Bft" type="pass">
				</entry>
				<entry posID="Gj" type="pass">
				</entry>
				<entry posID="J&#230;t" type="pass">
				</entry>
				<entry posID="Ly" departure="12:19:18.0" minStopTime="PT30S" type="stop">
				</entry>
				<entry posID="Sft" type="pass">
				</entry>
				<entry posID="Vir" type="pass">
				</entry>
				<entry posID="Hot" departure="12:25:38.0" minStopTime="PT30S" type="stop">
				</entry>
				<entry posID="Bi" departure="12:31:31.0" minStopTime="PT30S" type="stop">
				</entry>
				<entry posID="Li" departure="12:37:46.0" minStopTime="PT30S" type="stop">
				</entry>
				<entry posID="Hi" arrival="12:44:44.0" minStopTime="PT30S" type="stop">
				</entry>
			</timetableentries>
		</train>
		<train trainID="104" intervalGroupID="100" trainNumber="104" description="Line A Follow" type="planned" dataSource="opentrack">
			<timetableentries>
				<entry posID="Hl" arrival="12:18:15.0" departure="12:18:45.0" minStopTime="PT30S" type="stop">
					<composition compID="Regio:A SA ( 83 m; 123 t )"/>
				</entry>
				<entry posID="Bft" type="pass">
				</entry>
				<entry posID="Gj" type="pass">
				</entry>
				<entry posID="J&#230;t" type="pass">
				</entry>
				<entry posID="Ly" departure="12:25:23.0" minStopTime="PT30S" type="stop">
				</entry>
				<entry posID="Sft" type="pass">
				</entry>
				<entry posID="Vir" type="pass">
				</entry>
				<entry posID="Hot" departure="12:31:43.0" minStopTime="PT30S" type="stop">
				</entry>
				<entry posID="Bi" departure="12:37:36.0" minStopTime="PT30S" type="stop">
				</entry>
				<entry posID="Li" departure="12:43:51.0" minStopTime="PT30S" type="stop">
				</entry>
				<entry posID="Hi" arrival="12:50:49.0" minStopTime="PT30S" type="stop">
				</entry>
			</timetableentries>
		</train>
		<train trainID="106" intervalGroupID="100" trainNumber="106" description="Line A Follow" type="planned" dataSource="opentrack">
			<timetableentries>
				<entry posID="Hl" arrival="12:24:20.0" departure="12:24:50.0" minStopTime="PT30S" type="stop">
					<composition compID="Regio:A SA ( 83 m; 123 t )"/>
				</entry>
				<entry posID="Bft" type="pass">
				</entry>
				<entry posID="Gj" type="pass">
				</entry>
				<entry posID="J&#230;t" type="pass">
				</entry>
				<entry posID="Ly" departure="12:31:28.0" minStopTime="PT30S" type="stop">
				</entry>
				<entry posID="Sft" type="pass">
				</entry>
				<entry posID="Vir" type="pass">
				</entry>
				<entry posID="Hot" departure="12:37:48.0" minStopTime="PT30S" type="stop">
				</entry>
				<entry posID="Bi" departure="12:43:41.0" minStopTime="PT30S" type="stop">
				</entry>
				<entry posID="Li" departure="12:49:56.0" minStopTime="PT30S" type="stop">
				</entry>
				<entry posID="Hi" arrival="12:56:54.0" minStopTime="PT30S" type="stop">
				</entry>
			</timetableentries>
		</train>
		<train trainID="108" intervalGroupID="100" trainNumber="108" description="Line A Follow" type="planned" dataSource="opentrack">
			<timetableentries>
				<entry posID="Hl" arrival="12:30:25.0" departure="12:30:55.0" minStopTime="PT30S" type="stop">
					<composition compID="Regio:A SA ( 83 m; 123 t )"/>
				</entry>
				<entry posID="Bft" type="pass">
				</entry>
				<entry posID="Gj" type="pass">
				</entry>
				<entry posID="J&#230;t" type="pass">
				</entry>
				<entry posID="Ly" departure="12:37:33.0" minStopTime="PT30S" type="stop">
				</entry>
				<entry posID="Sft" type="pass">
				</entry>
				<entry posID="Vir" type="pass">
				</entry>
				<entry posID="Hot" departure="12:43:53.0" minStopTime="PT30S" type="stop">
				</entry>
				<entry posID="Bi" departure="12:49:46.0" minStopTime="PT30S" type="stop">
				</entry>
				<entry posID="Li" departure="12:56:01.0" minStopTime="PT30S" type="stop">
				</entry>
				<entry posID="Hi" arrival="13:02:59.0" minStopTime="PT30S" type="stop">
				</entry>
			</timetableentries>
		</train>
		<train trainID="110" intervalGroupID="100" trainNumber="110" description="Line A Follow" type="planned" dataSource="opentrack">
			<timetableentries>
				<entry posID="Hl" arrival="12:36:30.0" departure="12:37:00.0" minStopTime="PT30S" type="stop">
					<composition compID="Regio:A SA ( 83 m; 123 t )"/>
				</entry>
				<entry posID="Bft" type="pass">
				</entry>
				<entry posID="Gj" type="pass">
				</entry>
				<entry posID="J&#230;t" type="pass">
				</entry>
				<entry posID="Ly" departure="12:43:38.0" minStopTime="PT30S" type="stop">
				</entry>
				<entry posID="Sft" type="pass">
				</entry>
				<entry posID="Vir" type="pass">
				</entry>
				<entry posID="Hot" departure="12:49:58.0" minStopTime="PT30S" type="stop">
				</entry>
				<entry posID="Bi" departure="12:55:51.0" minStopTime="PT30S" type="stop">
				</entry>
				<entry posID="Li" departure="13:02:06.0" minStopTime="PT30S" type="stop">
				</entry>
				<entry posID="Hi" arrival="13:09:04.0" minStopTime="PT30S" type="stop">
				</entry>
			</timetableentries>
		</train>
		<train trainID="499" trainNumber="499" description="Delayed Line E" type="planned" dataSource="opentrack">
			<timetableentries>
				<entry posID="Hl" arrival="12:00:00.0" departure="12:00:30.0" minStopTime="PT30S" type="stop">
					<composition compID="Regio:E delayed SA ( 83 m; 123 t )"/>
				</entry>
				<entry posID="Bft" departure="12:04:09.0" minStopTime="PT15S" type="stop">
				</entry>
				<entry posID="Gj" departure="12:07:49.0" minStopTime="PT15S" type="stop">
				</entry>
				<entry posID="J&#230;t" departure="12:11:49.0" minStopTime="PT15S" type="stop">
				</entry>
				<entry posID="Ly" departure="12:15:16.0" minStopTime="PT30S" type="stop">
				</entry>
				<entry posID="Sft" departure="12:19:12.0" minStopTime="PT15S" type="stop">
				</entry>
				<entry posID="Vir" departure="12:23:03.0" minStopTime="PT15S" type="stop">
				</entry>
				<entry posID="Hot" arrival="12:26:41.0" minStopTime="PT30S" type="stop">
				</entry>
			</timetableentries>
		</train>
		<train trainID="500" intervalGroupID="500" trainNumber="500" description="Line E" type="planned" dataSource="opentrack">
			<timetableentries>
				<entry posID="Hl" arrival="12:04:05.0" departure="12:04:35.0" minStopTime="PT30S" type="stop">
					<composition compID="Regio:E SA ( 83 m; 123 t )"/>
				</entry>
				<entry posID="Bft" departure="12:08:14.0" minStopTime="PT15S" type="stop">
				</entry>
				<entry posID="Gj" departure="12:11:54.0" minStopTime="PT15S" type="stop">
				</entry>
				<entry posID="J&#230;t" departure="12:15:54.0" minStopTime="PT15S" type="stop">
				</entry>
				<entry posID="Ly" departure="12:19:21.0" minStopTime="PT30S" type="stop">
				</entry>
				<entry posID="Sft" departure="12:23:17.0" minStopTime="PT15S" type="stop">
				</entry>
				<entry posID="Vir" departure="12:27:08.0" minStopTime="PT15S" type="stop">
				</entry>
				<entry posID="Hot" arrival="12:30:46.0" minStopTime="PT30S" type="stop">
				</entry>
			</timetableentries>
		</train>
		<train trainID="502" intervalGroupID="500" trainNumber="502" description="Line E" type="planned" dataSource="opentrack">
			<timetableentries>
				<entry posID="Hl" arrival="12:08:10.0" departure="12:08:40.0" minStopTime="PT30S" type="stop">
					<composition compID="Regio:E SA ( 83 m; 123 t )"/>
				</entry>
				<entry posID="Bft" departure="12:12:19.0" minStopTime="PT15S" type="stop">
				</entry>
				<entry posID="Gj" departure="12:15:59.0" minStopTime="PT15S" type="stop">
				</entry>
				<entry posID="J&#230;t" departure="12:19:59.0" minStopTime="PT15S" type="stop">
				</entry>
				<entry posID="Ly" departure="12:23:26.0" minStopTime="PT30S" type="stop">
				</entry>
				<entry posID="Sft" departure="12:27:22.0" minStopTime="PT15S" type="stop">
				</entry>
				<entry posID="Vir" departure="12:31:13.0" minStopTime="PT15S" type="stop">
				</entry>
				<entry posID="Hot" arrival="12:34:51.0" minStopTime="PT30S" type="stop">
				</entry>
			</timetableentries>
		</train>
		<train trainID="504" intervalGroupID="500" trainNumber="504" description="Line E" type="planned" dataSource="opentrack">
			<timetableentries>
				<entry posID="Hl" arrival="12:12:15.0" departure="12:12:45.0" minStopTime="PT30S" type="stop">
					<composition compID="Regio:E SA ( 83 m; 123 t )"/>
				</entry>
				<entry posID="Bft" departure="12:16:24.0" minStopTime="PT15S" type="stop">
				</entry>
				<entry posID="Gj" departure="12:20:04.0" minStopTime="PT15S" type="stop">
				</entry>
				<entry posID="J&#230;t" departure="12:24:04.0" minStopTime="PT15S" type="stop">
				</entry>
				<entry posID="Ly" departure="12:27:31.0" minStopTime="PT30S" type="stop">
				</entry>
				<entry posID="Sft" departure="12:31:27.0" minStopTime="PT15S" type="stop">
				</entry>
				<entry posID="Vir" departure="12:35:18.0" minStopTime="PT15S" type="stop">
				</entry>
				<entry posID="Hot" arrival="12:38:56.0" minStopTime="PT30S" type="stop">
				</entry>
			</timetableentries>
		</train>
		<train trainID="506" intervalGroupID="500" trainNumber="506" description="Line E" type="planned" dataSource="opentrack">
			<timetableentries>
				<entry posID="Hl" arrival="12:16:20.0" departure="12:16:50.0" minStopTime="PT30S" type="stop">
					<composition compID="Regio:E SA ( 83 m; 123 t )"/>
				</entry>
				<entry posID="Bft" departure="12:20:29.0" minStopTime="PT15S" type="stop">
				</entry>
				<entry posID="Gj" departure="12:24:09.0" minStopTime="PT15S" type="stop">
				</entry>
				<entry posID="J&#230;t" departure="12:28:09.0" minStopTime="PT15S" type="stop">
				</entry>
				<entry posID="Ly" departure="12:31:36.0" minStopTime="PT30S" type="stop">
				</entry>
				<entry posID="Sft" departure="12:35:32.0" minStopTime="PT15S" type="stop">
				</entry>
				<entry posID="Vir" departure="12:39:23.0" minStopTime="PT15S" type="stop">
				</entry>
				<entry posID="Hot" arrival="12:43:01.0" minStopTime="PT30S" type="stop">
				</entry>
			</timetableentries>
		</train>
		<train trainID="508" intervalGroupID="500" trainNumber="508" description="Line E" type="planned" dataSource="opentrack">
			<timetableentries>
				<entry posID="Hl" arrival="12:20:25.0" departure="12:20:55.0" minStopTime="PT30S" type="stop">
					<composition compID="Regio:E SA ( 83 m; 123 t )"/>
				</entry>
				<entry posID="Bft" departure="12:24:34.0" minStopTime="PT15S" type="stop">
				</entry>
				<entry posID="Gj" departure="12:28:14.0" minStopTime="PT15S" type="stop">
				</entry>
				<entry posID="J&#230;t" departure="12:32:14.0" minStopTime="PT15S" type="stop">
				</entry>
				<entry posID="Ly" departure="12:35:41.0" minStopTime="PT30S" type="stop">
				</entry>
				<entry posID="Sft" departure="12:39:37.0" minStopTime="PT15S" type="stop">
				</entry>
				<entry posID="Vir" departure="12:43:28.0" minStopTime="PT15S" type="stop">
				</entry>
				<entry posID="Hot" arrival="12:47:06.0" minStopTime="PT30S" type="stop">
				</entry>
			</timetableentries>
		</train>
		<train trainID="510" intervalGroupID="500" trainNumber="510" description="Line E" type="planned" dataSource="opentrack">
			<timetableentries>
				<entry posID="Hl" arrival="12:24:30.0" departure="12:25:00.0" minStopTime="PT30S" type="stop">
					<composition compID="Regio:E SA ( 83 m; 123 t )"/>
				</entry>
				<entry posID="Bft" departure="12:28:39.0" minStopTime="PT15S" type="stop">
				</entry>
				<entry posID="Gj" departure="12:32:19.0" minStopTime="PT15S" type="stop">
				</entry>
				<entry posID="J&#230;t" departure="12:36:19.0" minStopTime="PT15S" type="stop">
				</entry>
				<entry posID="Ly" departure="12:39:46.0" minStopTime="PT30S" type="stop">
				</entry>
				<entry posID="Sft" departure="12:43:42.0" minStopTime="PT15S" type="stop">
				</entry>
				<entry posID="Vir" departure="12:47:33.0" minStopTime="PT15S" type="stop">
				</entry>
				<entry posID="Hot" arrival="12:51:11.0" minStopTime="PT30S" type="stop">
				</entry>
			</timetableentries>
		</train>
		<train trainID="99" trainNumber="99" description="Delayed Line A" type="planned" dataSource="opentrack">
			<timetableentries>
				<entry posID="Hl" arrival="12:00:00.0" departure="12:00:30.0" minStopTime="PT30S" type="stop">
					<composition compID="Regio:A delayed SA ( 83 m; 123 t )"/>
				</entry>
				<entry posID="Bft" type="pass">
				</entry>
				<entry posID="Gj" type="pass">
				</entry>
				<entry posID="J&#230;t" type="pass">
				</entry>
				<entry posID="Ly" departure="12:07:08.0" minStopTime="PT30S" type="stop">
				</entry>
				<entry posID="Sft" type="pass">
				</entry>
				<entry posID="Vir" type="pass">
				</entry>
				<entry posID="Hot" departure="12:13:28.0" minStopTime="PT30S" type="stop">
				</entry>
				<entry posID="Bi" departure="12:19:21.0" minStopTime="PT30S" type="stop">
				</entry>
				<entry posID="Li" departure="12:25:36.0" minStopTime="PT30S" type="stop">
				</entry>
				<entry posID="Hi" arrival="12:32:34.0" minStopTime="PT30S" type="stop">
				</entry>
			</timetableentries>
		</train>
		<train trainID="499" trainNumber="499" description="Delayed Line E" type="calculated" dataSource="opentrack" dataDateTime="2006-01-01">
			<timetableentries>
				<entry posID="Hl" departure="12:06:25.0" type="stop">
					<composition compID="Regio:E delayed SA ( 83 m; 123 t )"/>
				</entry>
				<entry posID="Bft" arrival="12:07:49.0" departure="12:08:04.0" type="stop">
				</entry>
				<entry posID="Gj" arrival="12:09:29.0" departure="12:09:44.0" type="stop">
				</entry>
				<entry posID="J&#230;t" arrival="12:11:06.0" departure="12:11:49.0" type="stop">
				</entry>
				<entry posID="Ly" arrival="12:13:09.0" departure="12:15:16.0" type="stop">
				</entry>
				<entry posID="Sft" arrival="12:16:57.0" departure="12:19:12.0" type="stop">
				</entry>
				<entry posID="Vir" arrival="12:20:48.0" departure="12:23:03.0" type="stop">
				</entry>
				<entry posID="Hot" arrival="12:24:41.0" type="stop">
				</entry>
			</timetableentries>
		</train>
		<train trainID="500" intervalGroupID="500" trainNumber="500" description="Line E" type="calculated" dataSource="opentrack" dataDateTime="2006-01-01">
			<timetableentries>
				<entry posID="Hl" departure="12:07:04.0" type="stop">
					<composition compID="Regio:E SA ( 83 m; 123 t )"/>
				</entry>
				<entry posID="Bft" arrival="12:09:25.0" departure="12:09:40.0" type="stop">
				</entry>
				<entry posID="Gj" arrival="12:11:35.0" departure="12:11:54.0" type="stop">
				</entry>
				<entry posID="J&#230;t" arrival="12:13:16.0" departure="12:15:54.0" type="stop">
				</entry>
				<entry posID="Ly" arrival="12:17:14.0" departure="12:19:21.0" type="stop">
				</entry>
				<entry posID="Sft" arrival="12:21:02.0" departure="12:23:17.0" type="stop">
				</entry>
				<entry posID="Vir" arrival="12:24:53.0" departure="12:27:08.0" type="stop">
				</entry>
				<entry posID="Hot" arrival="12:28:46.0" type="stop">
				</entry>
			</timetableentries>
		</train>
		<train trainID="502" intervalGroupID="500" trainNumber="502" description="Line E" type="calculated" dataSource="opentrack" dataDateTime="2006-01-01">
			<timetableentries>
				<entry posID="Hl" departure="12:08:40.0" type="stop">
					<composition compID="Regio:E SA ( 83 m; 123 t )"/>
				</entry>
				<entry posID="Bft" arrival="12:11:22.0" departure="12:12:19.0" type="stop">
				</entry>
				<entry posID="Gj" arrival="12:13:44.0" departure="12:15:59.0" type="stop">
				</entry>
				<entry posID="J&#230;t" arrival="12:17:21.0" departure="12:19:59.0" type="stop">
				</entry>
				<entry posID="Ly" arrival="12:21:19.0" departure="12:23:26.0" type="stop">
				</entry>
				<entry posID="Sft" arrival="12:25:07.0" departure="12:27:22.0" type="stop">
				</entry>
				<entry posID="Vir" arrival="12:28:58.0" departure="12:31:13.0" type="stop">
				</entry>
				<entry posID="Hot" arrival="12:32:51.0" type="stop">
				</entry>
			</timetableentries>
		</train>
		<train trainID="504" intervalGroupID="500" trainNumber="504" description="Line E" type="calculated" dataSource="opentrack" dataDateTime="2006-01-01">
			<timetableentries>
				<entry posID="Hl" departure="12:12:45.0" type="stop">
					<composition compID="Regio:E SA ( 83 m; 123 t )"/>
				</entry>
				<entry posID="Bft" arrival="12:14:09.0" departure="12:16:24.0" type="stop">
				</entry>
				<entry posID="Gj" arrival="12:17:49.0" departure="12:20:04.0" type="stop">
				</entry>
				<entry posID="J&#230;t" arrival="12:21:26.0" departure="12:24:04.0" type="stop">
				</entry>
				<entry posID="Ly" arrival="12:25:24.0" departure="12:27:31.0" type="stop">
				</entry>
				<entry posID="Sft" arrival="12:29:12.0" departure="12:31:27.0" type="stop">
				</entry>
				<entry posID="Vir" arrival="12:33:03.0" departure="12:35:18.0" type="stop">
				</entry>
				<entry posID="Hot" arrival="12:36:56.0" type="stop">
				</entry>
			</timetableentries>
		</train>
		<train trainID="506" intervalGroupID="500" trainNumber="506" description="Line E" type="calculated" dataSource="opentrack" dataDateTime="2006-01-01">
			<timetableentries>
				<entry posID="Hl" departure="12:16:50.0" type="stop">
					<composition compID="Regio:E SA ( 83 m; 123 t )"/>
				</entry>
				<entry posID="Bft" arrival="12:18:14.0" departure="12:20:29.0" type="stop">
				</entry>
				<entry posID="Gj" arrival="12:21:54.0" departure="12:24:09.0" type="stop">
				</entry>
				<entry posID="J&#230;t" arrival="12:25:31.0" departure="12:28:09.0" type="stop">
				</entry>
				<entry posID="Ly" arrival="12:29:29.0" departure="12:31:36.0" type="stop">
				</entry>
				<entry posID="Sft" arrival="12:33:17.0" departure="12:35:32.0" type="stop">
				</entry>
				<entry posID="Vir" arrival="12:37:08.0" departure="12:39:23.0" type="stop">
				</entry>
				<entry posID="Hot" arrival="12:41:01.0" type="stop">
				</entry>
			</timetableentries>
		</train>
		<train trainID="508" intervalGroupID="500" trainNumber="508" description="Line E" type="calculated" dataSource="opentrack" dataDateTime="2006-01-01">
			<timetableentries>
				<entry posID="Hl" departure="12:20:55.0" type="stop">
					<composition compID="Regio:E SA ( 83 m; 123 t )"/>
				</entry>
				<entry posID="Bft" arrival="12:22:19.0" departure="12:24:34.0" type="stop">
				</entry>
				<entry posID="Gj" arrival="12:25:59.0" departure="12:28:14.0" type="stop">
				</entry>
				<entry posID="J&#230;t" arrival="12:29:36.0" departure="12:32:14.0" type="stop">
				</entry>
				<entry posID="Ly" arrival="12:33:34.0" departure="12:35:41.0" type="stop">
				</entry>
				<entry posID="Sft" arrival="12:37:22.0" departure="12:39:37.0" type="stop">
				</entry>
				<entry posID="Vir" arrival="12:41:13.0" departure="12:43:28.0" type="stop">
				</entry>
				<entry posID="Hot" arrival="12:45:06.0" type="stop">
				</entry>
			</timetableentries>
		</train>
		<train trainID="510" intervalGroupID="500" trainNumber="510" description="Line E" type="calculated" dataSource="opentrack" dataDateTime="2006-01-01">
			<timetableentries>
				<entry posID="Hl" departure="12:25:00.0" type="stop">
					<composition compID="Regio:E SA ( 83 m; 123 t )"/>
				</entry>
				<entry posID="Bft" arrival="12:26:24.0" departure="12:28:39.0" type="stop">
				</entry>
				<entry posID="Gj" arrival="12:30:04.0" departure="12:32:19.0" type="stop">
				</entry>
				<entry posID="J&#230;t" arrival="12:33:41.0" departure="12:36:19.0" type="stop">
				</entry>
				<entry posID="Ly" arrival="12:37:39.0" departure="12:39:46.0" type="stop">
				</entry>
				<entry posID="Sft" arrival="12:41:27.0" departure="12:43:42.0" type="stop">
				</entry>
				<entry posID="Vir" arrival="12:45:18.0" departure="12:47:33.0" type="stop">
				</entry>
				<entry posID="Hot" arrival="12:49:11.0" type="stop">
				</entry>
			</timetableentries>
		</train>
		<train trainID="499" trainNumber="499" description="Delayed Line E" type="calculated" dataSource="opentrack" dataDateTime="2006-01-02">
			<timetableentries>
				<entry posID="Hl" departure="12:02:16.0" type="stop">
					<composition compID="Regio:E delayed SA ( 83 m; 123 t )"/>
				</entry>
				<entry posID="Bft" arrival="12:03:40.0" departure="12:04:09.0" type="stop">
				</entry>
				<entry posID="Gj" arrival="12:05:34.0" departure="12:07:49.0" type="stop">
				</entry>
				<entry posID="J&#230;t" arrival="12:09:11.0" departure="12:11:49.0" type="stop">
				</entry>
				<entry posID="Ly" arrival="12:13:09.0" departure="12:15:16.0" type="stop">
				</entry>
				<entry posID="Sft" arrival="12:16:57.0" departure="12:19:12.0" type="stop">
				</entry>
				<entry posID="Vir" arrival="12:20:48.0" departure="12:23:03.0" type="stop">
				</entry>
				<entry posID="Hot" arrival="12:24:41.0" type="stop">
				</entry>
			</timetableentries>
		</train>
		<train trainID="500" intervalGroupID="500" trainNumber="500" description="Line E" type="calculated" dataSource="opentrack" dataDateTime="2006-01-02">
			<timetableentries>
				<entry posID="Hl" departure="12:04:35.0" type="stop">
					<composition compID="Regio:E SA ( 83 m; 123 t )"/>
				</entry>
				<entry posID="Bft" arrival="12:05:59.0" departure="12:08:14.0" type="stop">
				</entry>
				<entry posID="Gj" arrival="12:09:39.0" departure="12:11:54.0" type="stop">
				</entry>
				<entry posID="J&#230;t" arrival="12:13:16.0" departure="12:15:54.0" type="stop">
				</entry>
				<entry posID="Ly" arrival="12:17:14.0" departure="12:19:21.0" type="stop">
				</entry>
				<entry posID="Sft" arrival="12:21:02.0" departure="12:23:17.0" type="stop">
				</entry>
				<entry posID="Vir" arrival="12:24:53.0" departure="12:27:08.0" type="stop">
				</entry>
				<entry posID="Hot" arrival="12:28:46.0" type="stop">
				</entry>
			</timetableentries>
		</train>
		<train trainID="502" intervalGroupID="500" trainNumber="502" description="Line E" type="calculated" dataSource="opentrack" dataDateTime="2006-01-02">
			<timetableentries>
				<entry posID="Hl" departure="12:08:40.0" type="stop">
					<composition compID="Regio:E SA ( 83 m; 123 t )"/>
				</entry>
				<entry posID="Bft" arrival="12:10:04.0" departure="12:12:19.0" type="stop">
				</entry>
				<entry posID="Gj" arrival="12:13:44.0" departure="12:15:59.0" type="stop">
				</entry>
				<entry posID="J&#230;t" arrival="12:17:21.0" departure="12:19:59.0" type="stop">
				</entry>
				<entry posID="Ly" arrival="12:21:19.0" departure="12:23:26.0" type="stop">
				</entry>
				<entry posID="Sft" arrival="12:25:07.0" departure="12:27:22.0" type="stop">
				</entry>
				<entry posID="Vir" arrival="12:28:58.0" departure="12:31:13.0" type="stop">
				</entry>
				<entry posID="Hot" arrival="12:32:51.0" type="stop">
				</entry>
			</timetableentries>
		</train>
		<train trainID="504" intervalGroupID="500" trainNumber="504" description="Line E" type="calculated" dataSource="opentrack" dataDateTime="2006-01-02">
			<timetableentries>
				<entry posID="Hl" departure="12:12:45.0" type="stop">
					<composition compID="Regio:E SA ( 83 m; 123 t )"/>
				</entry>
				<entry posID="Bft" arrival="12:14:09.0" departure="12:16:24.0" type="stop">
				</entry>
				<entry posID="Gj" arrival="12:17:49.0" departure="12:20:04.0" type="stop">
				</entry>
				<entry posID="J&#230;t" arrival="12:21:26.0" departure="12:24:04.0" type="stop">
				</entry>
				<entry posID="Ly" arrival="12:25:24.0" departure="12:27:31.0" type="stop">
				</entry>
				<entry posID="Sft" arrival="12:29:12.0" departure="12:31:27.0" type="stop">
				</entry>
				<entry posID="Vir" arrival="12:33:03.0" departure="12:35:18.0" type="stop">
				</entry>
				<entry posID="Hot" arrival="12:36:56.0" type="stop">
				</entry>
			</timetableentries>
		</train>
		<train trainID="506" intervalGroupID="500" trainNumber="506" description="Line E" type="calculated" dataSource="opentrack" dataDateTime="2006-01-02">
			<timetableentries>
				<entry posID="Hl" departure="12:16:50.0" type="stop">
					<composition compID="Regio:E SA ( 83 m; 123 t )"/>
				</entry>
				<entry posID="Bft" arrival="12:18:14.0" departure="12:20:29.0" type="stop">
				</entry>
				<entry posID="Gj" arrival="12:21:54.0" departure="12:24:09.0" type="stop">
				</entry>
				<entry posID="J&#230;t" arrival="12:25:31.0" departure="12:28:09.0" type="stop">
				</entry>
				<entry posID="Ly" arrival="12:29:29.0" departure="12:31:36.0" type="stop">
				</entry>
				<entry posID="Sft" arrival="12:33:17.0" departure="12:35:32.0" type="stop">
				</entry>
				<entry posID="Vir" arrival="12:37:08.0" departure="12:39:23.0" type="stop">
				</entry>
				<entry posID="Hot" arrival="12:41:01.0" type="stop">
				</entry>
			</timetableentries>
		</train>
		<train trainID="508" intervalGroupID="500" trainNumber="508" description="Line E" type="calculated" dataSource="opentrack" dataDateTime="2006-01-02">
			<timetableentries>
				<entry posID="Hl" departure="12:20:55.0" type="stop">
					<composition compID="Regio:E SA ( 83 m; 123 t )"/>
				</entry>
				<entry posID="Bft" arrival="12:22:19.0" departure="12:24:34.0" type="stop">
				</entry>
				<entry posID="Gj" arrival="12:25:59.0" departure="12:28:14.0" type="stop">
				</entry>
				<entry posID="J&#230;t" arrival="12:29:36.0" departure="12:32:14.0" type="stop">
				</entry>
				<entry posID="Ly" arrival="12:33:34.0" departure="12:35:41.0" type="stop">
				</entry>
				<entry posID="Sft" arrival="12:37:22.0" departure="12:39:37.0" type="stop">
				</entry>
				<entry posID="Vir" arrival="12:41:13.0" departure="12:43:28.0" type="stop">
				</entry>
				<entry posID="Hot" arrival="12:45:06.0" type="stop">
				</entry>
			</timetableentries>
		</train>
		<train trainID="510" intervalGroupID="500" trainNumber="510" description="Line E" type="calculated" dataSource="opentrack" dataDateTime="2006-01-02">
			<timetableentries>
				<entry posID="Hl" departure="12:25:00.0" type="stop">
					<composition compID="Regio:E SA ( 83 m; 123 t )"/>
				</entry>
				<entry posID="Bft" arrival="12:26:24.0" departure="12:28:39.0" type="stop">
				</entry>
				<entry posID="Gj" arrival="12:30:04.0" departure="12:32:19.0" type="stop">
				</entry>
				<entry posID="J&#230;t" arrival="12:33:41.0" departure="12:36:19.0" type="stop">
				</entry>
				<entry posID="Ly" arrival="12:37:39.0" departure="12:39:46.0" type="stop">
				</entry>
				<entry posID="Sft" arrival="12:41:27.0" departure="12:43:42.0" type="stop">
				</entry>
				<entry posID="Vir" arrival="12:45:18.0" departure="12:47:33.0" type="stop">
				</entry>
				<entry posID="Hot" arrival="12:49:11.0" type="stop">
				</entry>
			</timetableentries>
		</train>
		<train trainID="499" trainNumber="499" description="Delayed Line E" type="calculated" dataSource="opentrack" dataDateTime="2006-01-03">
			<timetableentries>
				<entry posID="Hl" departure="12:08:07.0" type="stop">
					<composition compID="Regio:E delayed SA ( 83 m; 123 t )"/>
				</entry>
				<entry posID="Bft" arrival="12:09:31.0" departure="12:09:46.0" type="stop">
				</entry>
				<entry posID="Gj" arrival="12:11:11.0" departure="12:11:26.0" type="stop">
				</entry>
				<entry posID="J&#230;t" arrival="12:12:48.0" departure="12:13:03.0" type="stop">
				</entry>
				<entry posID="Ly" arrival="12:14:23.0" departure="12:15:16.0" type="stop">
				</entry>
				<entry posID="Sft" arrival="12:16:57.0" departure="12:19:12.0" type="stop">
				</entry>
				<entry posID="Vir" arrival="12:20:48.0" departure="12:23:03.0" type="stop">
				</entry>
				<entry posID="Hot" arrival="12:24:41.0" type="stop">
				</entry>
			</timetableentries>
		</train>
		<train trainID="500" intervalGroupID="500" trainNumber="500" description="Line E" type="calculated" dataSource="opentrack" dataDateTime="2006-01-03">
			<timetableentries>
				<entry posID="Hl" departure="12:08:46.0" type="stop">
					<composition compID="Regio:E SA ( 83 m; 123 t )"/>
				</entry>
				<entry posID="Bft" arrival="12:11:07.0" departure="12:11:22.0" type="stop">
				</entry>
				<entry posID="Gj" arrival="12:13:17.0" departure="12:13:32.0" type="stop">
				</entry>
				<entry posID="J&#230;t" arrival="12:14:54.0" departure="12:15:54.0" type="stop">
				</entry>
				<entry posID="Ly" arrival="12:17:14.0" departure="12:19:21.0" type="stop">
				</entry>
				<entry posID="Sft" arrival="12:21:02.0" departure="12:23:17.0" type="stop">
				</entry>
				<entry posID="Vir" arrival="12:24:53.0" departure="12:27:08.0" type="stop">
				</entry>
				<entry posID="Hot" arrival="12:28:46.0" type="stop">
				</entry>
			</timetableentries>
		</train>
		<train trainID="502" intervalGroupID="500" trainNumber="502" description="Line E" type="calculated" dataSource="opentrack" dataDateTime="2006-01-03">
			<timetableentries>
				<entry posID="Hl" departure="12:09:31.0" type="stop">
					<composition compID="Regio:E SA ( 83 m; 123 t )"/>
				</entry>
				<entry posID="Bft" arrival="12:13:04.0" departure="12:13:19.0" type="stop">
				</entry>
				<entry posID="Gj" arrival="12:15:22.0" departure="12:15:59.0" type="stop">
				</entry>
				<entry posID="J&#230;t" arrival="12:17:21.0" departure="12:19:59.0" type="stop">
				</entry>
				<entry posID="Ly" arrival="12:21:19.0" departure="12:23:26.0" type="stop">
				</entry>
				<entry posID="Sft" arrival="12:25:07.0" departure="12:27:22.0" type="stop">
				</entry>
				<entry posID="Vir" arrival="12:28:58.0" departure="12:31:13.0" type="stop">
				</entry>
				<entry posID="Hot" arrival="12:32:51.0" type="stop">
				</entry>
			</timetableentries>
		</train>
		<train trainID="504" intervalGroupID="500" trainNumber="504" description="Line E" type="calculated" dataSource="opentrack" dataDateTime="2006-01-03">
			<timetableentries>
				<entry posID="Hl" departure="12:12:45.0" type="stop">
					<composition compID="Regio:E SA ( 83 m; 123 t )"/>
				</entry>
				<entry posID="Bft" arrival="12:15:09.0" departure="12:16:24.0" type="stop">
				</entry>
				<entry posID="Gj" arrival="12:17:49.0" departure="12:20:04.0" type="stop">
				</entry>
				<entry posID="J&#230;t" arrival="12:21:26.0" departure="12:24:04.0" type="stop">
				</entry>
				<entry posID="Ly" arrival="12:25:24.0" departure="12:27:31.0" type="stop">
				</entry>
				<entry posID="Sft" arrival="12:29:12.0" departure="12:31:27.0" type="stop">
				</entry>
				<entry posID="Vir" arrival="12:33:03.0" departure="12:35:18.0" type="stop">
				</entry>
				<entry posID="Hot" arrival="12:36:56.0" type="stop">
				</entry>
			</timetableentries>
		</train>
		<train trainID="506" intervalGroupID="500" trainNumber="506" description="Line E" type="calculated" dataSource="opentrack" dataDateTime="2006-01-03">
			<timetableentries>
				<entry posID="Hl" departure="12:16:50.0" type="stop">
					<composition compID="Regio:E SA ( 83 m; 123 t )"/>
				</entry>
				<entry posID="Bft" arrival="12:18:14.0" departure="12:20:29.0" type="stop">
				</entry>
				<entry posID="Gj" arrival="12:21:54.0" departure="12:24:09.0" type="stop">
				</entry>
				<entry posID="J&#230;t" arrival="12:25:31.0" departure="12:28:09.0" type="stop">
				</entry>
				<entry posID="Ly" arrival="12:29:29.0" departure="12:31:36.0" type="stop">
				</entry>
				<entry posID="Sft" arrival="12:33:17.0" departure="12:35:32.0" type="stop">
				</entry>
				<entry posID="Vir" arrival="12:37:08.0" departure="12:39:23.0" type="stop">
				</entry>
				<entry posID="Hot" arrival="12:41:01.0" type="stop">
				</entry>
			</timetableentries>
		</train>
		<train trainID="508" intervalGroupID="500" trainNumber="508" description="Line E" type="calculated" dataSource="opentrack" dataDateTime="2006-01-03">
			<timetableentries>
				<entry posID="Hl" departure="12:20:55.0" type="stop">
					<composition compID="Regio:E SA ( 83 m; 123 t )"/>
				</entry>
				<entry posID="Bft" arrival="12:22:19.0" departure="12:24:34.0" type="stop">
				</entry>
				<entry posID="Gj" arrival="12:25:59.0" departure="12:28:14.0" type="stop">
				</entry>
				<entry posID="J&#230;t" arrival="12:29:36.0" departure="12:32:14.0" type="stop">
				</entry>
				<entry posID="Ly" arrival="12:33:34.0" departure="12:35:41.0" type="stop">
				</entry>
				<entry posID="Sft" arrival="12:37:22.0" departure="12:39:37.0" type="stop">
				</entry>
				<entry posID="Vir" arrival="12:41:13.0" departure="12:43:28.0" type="stop">
				</entry>
				<entry posID="Hot" arrival="12:45:06.0" type="stop">
				</entry>
			</timetableentries>
		</train>
		<train trainID="510" intervalGroupID="500" trainNumber="510" description="Line E" type="calculated" dataSource="opentrack" dataDateTime="2006-01-03">
			<timetableentries>
				<entry posID="Hl" departure="12:25:00.0" type="stop">
					<composition compID="Regio:E SA ( 83 m; 123 t )"/>
				</entry>
				<entry posID="Bft" arrival="12:26:24.0" departure="12:28:39.0" type="stop">
				</entry>
				<entry posID="Gj" arrival="12:30:04.0" departure="12:32:19.0" type="stop">
				</entry>
				<entry posID="J&#230;t" arrival="12:33:41.0" departure="12:36:19.0" type="stop">
				</entry>
				<entry posID="Ly" arrival="12:37:39.0" departure="12:39:46.0" type="stop">
				</entry>
				<entry posID="Sft" arrival="12:41:27.0" departure="12:43:42.0" type="stop">
				</entry>
				<entry posID="Vir" arrival="12:45:18.0" departure="12:47:33.0" type="stop">
				</entry>
				<entry posID="Hot" arrival="12:49:11.0" type="stop">
				</entry>
			</timetableentries>
		</train>
		<train trainID="499" trainNumber="499" description="Delayed Line E" type="calculated" dataSource="opentrack" dataDateTime="2006-01-04">
			<timetableentries>
				<entry posID="Hl" departure="12:03:59.0" type="stop">
					<composition compID="Regio:E delayed SA ( 83 m; 123 t )"/>
				</entry>
				<entry posID="Bft" arrival="12:05:23.0" departure="12:05:38.0" type="stop">
				</entry>
				<entry posID="Gj" arrival="12:07:03.0" departure="12:07:49.0" type="stop">
				</entry>
				<entry posID="J&#230;t" arrival="12:09:11.0" departure="12:11:49.0" type="stop">
				</entry>
				<entry posID="Ly" arrival="12:13:09.0" departure="12:15:16.0" type="stop">
				</entry>
				<entry posID="Sft" arrival="12:16:57.0" departure="12:19:12.0" type="stop">
				</entry>
				<entry posID="Vir" arrival="12:20:48.0" departure="12:23:03.0" type="stop">
				</entry>
				<entry posID="Hot" arrival="12:24:41.0" type="stop">
				</entry>
			</timetableentries>
		</train>
		<train trainID="500" intervalGroupID="500" trainNumber="500" description="Line E" type="calculated" dataSource="opentrack" dataDateTime="2006-01-04">
			<timetableentries>
				<entry posID="Hl" departure="12:04:38.0" type="stop">
					<composition compID="Regio:E SA ( 83 m; 123 t )"/>
				</entry>
				<entry posID="Bft" arrival="12:06:59.0" departure="12:08:14.0" type="stop">
				</entry>
				<entry posID="Gj" arrival="12:09:39.0" departure="12:11:54.0" type="stop">
				</entry>
				<entry posID="J&#230;t" arrival="12:13:16.0" departure="12:15:54.0" type="stop">
				</entry>
				<entry posID="Ly" arrival="12:17:14.0" departure="12:19:21.0" type="stop">
				</entry>
				<entry posID="Sft" arrival="12:21:02.0" departure="12:23:17.0" type="stop">
				</entry>
				<entry posID="Vir" arrival="12:24:53.0" departure="12:27:08.0" type="stop">
				</entry>
				<entry posID="Hot" arrival="12:28:46.0" type="stop">
				</entry>
			</timetableentries>
		</train>
		<train trainID="502" intervalGroupID="500" trainNumber="502" description="Line E" type="calculated" dataSource="opentrack" dataDateTime="2006-01-04">
			<timetableentries>
				<entry posID="Hl" departure="12:08:40.0" type="stop">
					<composition compID="Regio:E SA ( 83 m; 123 t )"/>
				</entry>
				<entry posID="Bft" arrival="12:10:04.0" departure="12:12:19.0" type="stop">
				</entry>
				<entry posID="Gj" arrival="12:13:44.0" departure="12:15:59.0" type="stop">
				</entry>
				<entry posID="J&#230;t" arrival="12:17:21.0" departure="12:19:59.0" type="stop">
				</entry>
				<entry posID="Ly" arrival="12:21:19.0" departure="12:23:26.0" type="stop">
				</entry>
				<entry posID="Sft" arrival="12:25:07.0" departure="12:27:22.0" type="stop">
				</entry>
				<entry posID="Vir" arrival="12:28:58.0" departure="12:31:13.0" type="stop">
				</entry>
				<entry posID="Hot" arrival="12:32:51.0" type="stop">
				</entry>
			</timetableentries>
		</train>
		<train trainID="504" intervalGroupID="500" trainNumber="504" description="Line E" type="calculated" dataSource="opentrack" dataDateTime="2006-01-04">
			<timetableentries>
				<entry posID="Hl" departure="12:12:45.0" type="stop">
					<composition compID="Regio:E SA ( 83 m; 123 t )"/>
				</entry>
				<entry posID="Bft" arrival="12:14:09.0" departure="12:16:24.0" type="stop">
				</entry>
				<entry posID="Gj" arrival="12:17:49.0" departure="12:20:04.0" type="stop">
				</entry>
				<entry posID="J&#230;t" arrival="12:21:26.0" departure="12:24:04.0" type="stop">
				</entry>
				<entry posID="Ly" arrival="12:25:24.0" departure="12:27:31.0" type="stop">
				</entry>
				<entry posID="Sft" arrival="12:29:12.0" departure="12:31:27.0" type="stop">
				</entry>
				<entry posID="Vir" arrival="12:33:03.0" departure="12:35:18.0" type="stop">
				</entry>
				<entry posID="Hot" arrival="12:36:56.0" type="stop">
				</entry>
			</timetableentries>
		</train>
		<train trainID="506" intervalGroupID="500" trainNumber="506" description="Line E" type="calculated" dataSource="opentrack" dataDateTime="2006-01-04">
			<timetableentries>
				<entry posID="Hl" departure="12:16:50.0" type="stop">
					<composition compID="Regio:E SA ( 83 m; 123 t )"/>
				</entry>
				<entry posID="Bft" arrival="12:18:14.0" departure="12:20:29.0" type="stop">
				</entry>
				<entry posID="Gj" arrival="12:21:54.0" departure="12:24:09.0" type="stop">
				</entry>
				<entry posID="J&#230;t" arrival="12:25:31.0" departure="12:28:09.0" type="stop">
				</entry>
				<entry posID="Ly" arrival="12:29:29.0" departure="12:31:36.0" type="stop">
				</entry>
				<entry posID="Sft" arrival="12:33:17.0" departure="12:35:32.0" type="stop">
				</entry>
				<entry posID="Vir" arrival="12:37:08.0" departure="12:39:23.0" type="stop">
				</entry>
				<entry posID="Hot" arrival="12:41:01.0" type="stop">
				</entry>
			</timetableentries>
		</train>
		<train trainID="508" intervalGroupID="500" trainNumber="508" description="Line E" type="calculated" dataSource="opentrack" dataDateTime="2006-01-04">
			<timetableentries>
				<entry posID="Hl" departure="12:20:55.0" type="stop">
					<composition compID="Regio:E SA ( 83 m; 123 t )"/>
				</entry>
				<entry posID="Bft" arrival="12:22:19.0" departure="12:24:34.0" type="stop">
				</entry>
				<entry posID="Gj" arrival="12:25:59.0" departure="12:28:14.0" type="stop">
				</entry>
				<entry posID="J&#230;t" arrival="12:29:36.0" departure="12:32:14.0" type="stop">
				</entry>
				<entry posID="Ly" arrival="12:33:34.0" departure="12:35:41.0" type="stop">
				</entry>
				<entry posID="Sft" arrival="12:37:22.0" departure="12:39:37.0" type="stop">
				</entry>
				<entry posID="Vir" arrival="12:41:13.0" departure="12:43:28.0" type="stop">
				</entry>
				<entry posID="Hot" arrival="12:45:06.0" type="stop">
				</entry>
			</timetableentries>
		</train>
		<train trainID="510" intervalGroupID="500" trainNumber="510" description="Line E" type="calculated" dataSource="opentrack" dataDateTime="2006-01-04">
			<timetableentries>
				<entry posID="Hl" departure="12:25:00.0" type="stop">
					<composition compID="Regio:E SA ( 83 m; 123 t )"/>
				</entry>
				<entry posID="Bft" arrival="12:26:24.0" departure="12:28:39.0" type="stop">
				</entry>
				<entry posID="Gj" arrival="12:30:04.0" departure="12:32:19.0" type="stop">
				</entry>
				<entry posID="J&#230;t" arrival="12:33:41.0" departure="12:36:19.0" type="stop">
				</entry>
				<entry posID="Ly" arrival="12:37:39.0" departure="12:39:46.0" type="stop">
				</entry>
				<entry posID="Sft" arrival="12:41:27.0" departure="12:43:42.0" type="stop">
				</entry>
				<entry posID="Vir" arrival="12:45:18.0" departure="12:47:33.0" type="stop">
				</entry>
				<entry posID="Hot" arrival="12:49:11.0" type="stop">
				</entry>
			</timetableentries>
		</train>
		<train trainID="499" trainNumber="499" description="Delayed Line E" type="calculated" dataSource="opentrack" dataDateTime="2006-01-05">
			<timetableentries>
				<entry posID="Hl" departure="12:09:50.0" type="stop">
					<composition compID="Regio:E delayed SA ( 83 m; 123 t )"/>
				</entry>
				<entry posID="Bft" arrival="12:11:14.0" departure="12:11:29.0" type="stop">
				</entry>
				<entry posID="Gj" arrival="12:12:54.0" departure="12:13:09.0" type="stop">
				</entry>
				<entry posID="J&#230;t" arrival="12:14:31.0" departure="12:14:46.0" type="stop">
				</entry>
				<entry posID="Ly" arrival="12:16:06.0" departure="12:16:36.0" type="stop">
				</entry>
				<entry posID="Sft" arrival="12:18:17.0" departure="12:19:12.0" type="stop">
				</entry>
				<entry posID="Vir" arrival="12:20:48.0" departure="12:23:03.0" type="stop">
				</entry>
				<entry posID="Hot" arrival="12:24:41.0" type="stop">
				</entry>
			</timetableentries>
		</train>
		<train trainID="500" intervalGroupID="500" trainNumber="500" description="Line E" type="calculated" dataSource="opentrack" dataDateTime="2006-01-05">
			<timetableentries>
				<entry posID="Hl" departure="12:10:29.0" type="stop">
					<composition compID="Regio:E SA ( 83 m; 123 t )"/>
				</entry>
				<entry posID="Bft" arrival="12:12:50.0" departure="12:13:05.0" type="stop">
				</entry>
				<entry posID="Gj" arrival="12:15:00.0" departure="12:15:15.0" type="stop">
				</entry>
				<entry posID="J&#230;t" arrival="12:16:37.0" departure="12:16:52.0" type="stop">
				</entry>
				<entry posID="Ly" arrival="12:18:12.0" departure="12:19:21.0" type="stop">
				</entry>
				<entry posID="Sft" arrival="12:21:02.0" departure="12:23:17.0" type="stop">
				</entry>
				<entry posID="Vir" arrival="12:24:53.0" departure="12:27:08.0" type="stop">
				</entry>
				<entry posID="Hot" arrival="12:28:46.0" type="stop">
				</entry>
			</timetableentries>
		</train>
		<train trainID="502" intervalGroupID="500" trainNumber="502" description="Line E" type="calculated" dataSource="opentrack" dataDateTime="2006-01-05">
			<timetableentries>
				<entry posID="Hl" departure="12:11:14.0" type="stop">
					<composition compID="Regio:E SA ( 83 m; 123 t )"/>
				</entry>
				<entry posID="Bft" arrival="12:14:47.0" departure="12:15:02.0" type="stop">
				</entry>
				<entry posID="Gj" arrival="12:17:05.0" departure="12:17:20.0" type="stop">
				</entry>
				<entry posID="J&#230;t" arrival="12:18:42.0" departure="12:19:59.0" type="stop">
				</entry>
				<entry posID="Ly" arrival="12:21:19.0" departure="12:23:26.0" type="stop">
				</entry>
				<entry posID="Sft" arrival="12:25:07.0" departure="12:27:22.0" type="stop">
				</entry>
				<entry posID="Vir" arrival="12:28:58.0" departure="12:31:13.0" type="stop">
				</entry>
				<entry posID="Hot" arrival="12:32:51.0" type="stop">
				</entry>
			</timetableentries>
		</train>
		<train trainID="504" intervalGroupID="500" trainNumber="504" description="Line E" type="calculated" dataSource="opentrack" dataDateTime="2006-01-05">
			<timetableentries>
				<entry posID="Hl" departure="12:12:51.0" type="stop">
					<composition compID="Regio:E SA ( 83 m; 123 t )"/>
				</entry>
				<entry posID="Bft" arrival="12:16:52.0" departure="12:17:07.0" type="stop">
				</entry>
				<entry posID="Gj" arrival="12:19:10.0" departure="12:20:04.0" type="stop">
				</entry>
				<entry posID="J&#230;t" arrival="12:21:26.0" departure="12:24:04.0" type="stop">
				</entry>
				<entry posID="Ly" arrival="12:25:24.0" departure="12:27:31.0" type="stop">
				</entry>
				<entry posID="Sft" arrival="12:29:12.0" departure="12:31:27.0" type="stop">
				</entry>
				<entry posID="Vir" arrival="12:33:03.0" departure="12:35:18.0" type="stop">
				</entry>
				<entry posID="Hot" arrival="12:36:56.0" type="stop">
				</entry>
			</timetableentries>
		</train>
		<train trainID="506" intervalGroupID="500" trainNumber="506" description="Line E" type="calculated" dataSource="opentrack" dataDateTime="2006-01-05">
			<timetableentries>
				<entry posID="Hl" departure="12:16:50.0" type="stop">
					<composition compID="Regio:E SA ( 83 m; 123 t )"/>
				</entry>
				<entry posID="Bft" arrival="12:18:57.0" departure="12:20:29.0" type="stop">
				</entry>
				<entry posID="Gj" arrival="12:21:54.0" departure="12:24:09.0" type="stop">
				</entry>
				<entry posID="J&#230;t" arrival="12:25:31.0" departure="12:28:09.0" type="stop">
				</entry>
				<entry posID="Ly" arrival="12:29:29.0" departure="12:31:36.0" type="stop">
				</entry>
				<entry posID="Sft" arrival="12:33:17.0" departure="12:35:32.0" type="stop">
				</entry>
				<entry posID="Vir" arrival="12:37:08.0" departure="12:39:23.0" type="stop">
				</entry>
				<entry posID="Hot" arrival="12:41:01.0" type="stop">
				</entry>
			</timetableentries>
		</train>
		<train trainID="508" intervalGroupID="500" trainNumber="508" description="Line E" type="calculated" dataSource="opentrack" dataDateTime="2006-01-05">
			<timetableentries>
				<entry posID="Hl" departure="12:20:55.0" type="stop">
					<composition compID="Regio:E SA ( 83 m; 123 t )"/>
				</entry>
				<entry posID="Bft" arrival="12:22:19.0" departure="12:24:34.0" type="stop">
				</entry>
				<entry posID="Gj" arrival="12:25:59.0" departure="12:28:14.0" type="stop">
				</entry>
				<entry posID="J&#230;t" arrival="12:29:36.0" departure="12:32:14.0" type="stop">
				</entry>
				<entry posID="Ly" arrival="12:33:34.0" departure="12:35:41.0" type="stop">
				</entry>
				<entry posID="Sft" arrival="12:37:22.0" departure="12:39:37.0" type="stop">
				</entry>
				<entry posID="Vir" arrival="12:41:13.0" departure="12:43:28.0" type="stop">
				</entry>
				<entry posID="Hot" arrival="12:45:06.0" type="stop">
				</entry>
			</timetableentries>
		</train>
		<train trainID="510" intervalGroupID="500" trainNumber="510" description="Line E" type="calculated" dataSource="opentrack" dataDateTime="2006-01-05">
			<timetableentries>
				<entry posID="Hl" departure="12:25:00.0" type="stop">
					<composition compID="Regio:E SA ( 83 m; 123 t )"/>
				</entry>
				<entry posID="Bft" arrival="12:26:24.0" departure="12:28:39.0" type="stop">
				</entry>
				<entry posID="Gj" arrival="12:30:04.0" departure="12:32:19.0" type="stop">
				</entry>
				<entry posID="J&#230;t" arrival="12:33:41.0" departure="12:36:19.0" type="stop">
				</entry>
				<entry posID="Ly" arrival="12:37:39.0" departure="12:39:46.0" type="stop">
				</entry>
				<entry posID="Sft" arrival="12:41:27.0" departure="12:43:42.0" type="stop">
				</entry>
				<entry posID="Vir" arrival="12:45:18.0" departure="12:47:33.0" type="stop">
				</entry>
				<entry posID="Hot" arrival="12:49:11.0" type="stop">
				</entry>
			</timetableentries>
		</train>
	</timetable>
</railml>
