# Supplementary material for: OpenTrack simulation model files and output dataset for a copenhagen suburban railway
Source: Data Brief. 2019 Apr 28;25:103952. doi: 10.1016/j.dib.2019.103952 (PMC6562172; doi:10.1016/j.dib.2019.103952)
Supplement: Supplementary file 2 — Multimedia component 2 [file mmc2.zip › Data files submitted/Test Hillerød for TRC/output/OT_499.as]

//
// File: C:\OpenTrack\Test Hiller�d for TRC\output/OT_499.as
//
// Produced by OpenTrack: Fri Dec 14 17:24:54 2018
// Acceleration/Distance of Course: 499
// Desc.: Delayed Line E
// Train: Regio:E delayed SA ( 83 m; 123 t ) (83 m / 123 t)
// Train Speedtype: Reihe R
// Itineraries: 1: Hl-Hot2
// Scenario:  Adh. Outside: good / Adh. Tunnel: good / Delay: 5 / Global Perf.: 100.0 % / Course on Time Perf.: 100.0 % / Course Delay Perf.: 100.0 % / Step: 1.0 s / Time: 12:00:00 - 13:30:00
//
// Type    : OT_Plot
// Desc.   : OT_as
// x-Legend: [km]
// y-Legend: [m/s^2]
//
0.0000	0.000
0.0000	0.000
0.0007	1.300
0.0026	1.300
0.0058	1.300
0.0104	1.300
0.0162	1.300
0.0234	1.300
0.0318	1.300
0.0416	1.300
0.0526	1.225
0.0648	1.100
0.0780	0.999
0.0922	0.913
0.1073	0.850
0.1231	0.802
0.1398	0.755
0.1572	0.715
0.1753	0.691
0.1941	0.651
0.2135	0.000
0.2330	0.000
0.2524	0.000
0.2719	0.000
0.2913	0.000
0.3108	0.000
0.3302	0.000
0.3496	0.000
0.3691	0.000
0.3885	0.000
0.4080	0.000
0.4274	0.000
0.4469	0.000
0.4663	0.000
0.4858	0.000
0.5052	0.000
0.5246	0.000
0.5441	0.000
0.5635	0.000
0.5830	0.000
0.6024	0.000
0.6222	0.618
0.6425	0.593
0.6635	0.569
0.6850	0.552
0.7070	0.536
0.7296	0.519
0.7527	0.502
0.7763	0.486
0.8003	0.477
0.8248	0.468
0.8498	0.000
0.8748	0.000
0.8998	0.000
0.9248	0.000
0.9498	0.000
0.9748	0.000
0.9998	0.000
1.0248	0.000
1.0498	0.000
1.0748	0.000
1.0998	0.000
1.1166	0.000
1.1412	-1.119
1.1647	-1.119
1.1871	-1.119
1.2084	-1.119
1.2285	-1.119
1.2475	-1.119
1.2654	-1.119
1.2822	-1.119
1.2979	-1.119
1.3124	-1.119
1.3259	-1.119
1.3382	-1.119
1.3494	-1.119
1.3594	-1.119
1.3684	-1.119
1.3762	-1.119
1.3829	-1.119
1.3885	-1.119
1.3930	-1.119
1.3964	-1.119
1.3986	-1.119
1.3997	-1.119
1.4000	0.000
1.4000	0.000
1.4007	1.300
1.4026	1.300
1.4059	1.300
1.4104	1.300
1.4163	1.300
1.4234	1.300
1.4319	1.300
1.4416	1.300
1.4526	1.225
1.4648	1.100
1.4780	0.999
1.4922	0.913
1.5073	0.850
1.5231	0.802
1.5398	0.755
1.5572	0.715
1.5753	0.691
1.5941	0.651
1.6135	0.634
1.6335	0.602
1.6542	0.577
1.6754	0.561
1.6971	0.544
1.7194	0.527
1.7422	0.511
1.7655	0.494
1.7893	0.485
1.8136	0.476
1.8383	0.460
1.8635	0.451
1.8892	0.442
1.9152	0.425
1.9417	0.416
1.9686	0.407
1.9960	0.398
2.0237	0.390
2.0518	0.381
2.0802	0.380
2.1091	0.371
2.1383	0.362
2.1679	0.353
2.1978	0.344
2.2280	0.343
2.2586	0.334
2.2896	0.333
2.3208	0.324
2.3524	0.316
2.3843	0.315
2.4165	0.306
2.4490	0.305
2.4819	0.296
2.5150	0.295
2.5483	0.000
2.5794	0.000
2.6130	-1.119
2.6454	-1.119
2.6767	-1.119
2.7070	-1.119
2.7360	-1.119
2.7640	-1.119
2.7909	-1.119
2.8166	-1.119
2.8412	-1.119
2.8647	-1.119
2.8871	-1.119
2.9084	-1.119
2.9285	-1.119
2.9475	-1.119
2.9654	-1.119
2.9822	-1.119
2.9979	-1.119
3.0124	-1.119
3.0259	-1.119
3.0382	-1.119
3.0494	-1.119
3.0594	-1.119
3.0684	-1.119
3.0762	-1.119
3.0829	-1.119
3.0885	-1.119
3.0930	-1.119
3.0964	-1.119
3.0986	-1.119
3.0997	-1.119
3.1000	0.000
3.1000	0.000
3.1006	1.300
3.1026	1.300
3.1058	1.300
3.1104	1.300
3.1162	1.300
3.1234	1.300
3.1318	1.300
3.1416	1.300
3.1526	1.225
3.1648	1.100
3.1780	0.999
3.1922	0.913
3.2073	0.850
3.2231	0.802
3.2398	0.755
3.2572	0.715
3.2753	0.691
3.2941	0.651
3.3135	0.634
3.3335	0.602
3.3542	0.577
3.3754	0.561
3.3971	0.544
3.4194	0.527
3.4422	0.511
3.4655	0.494
3.4893	0.485
3.5136	0.476
3.5383	0.460
3.5635	0.451
3.5892	0.442
3.6152	0.425
3.6417	0.416
3.6686	0.407
3.6960	0.398
3.7237	0.390
3.7518	0.381
3.7802	0.380
3.8091	0.371
3.8383	0.362
3.8679	0.353
3.8978	0.344
3.9280	0.343
3.9586	0.334
3.9896	0.333
4.0208	0.324
4.0524	0.316
4.0843	0.315
4.1165	0.306
4.1490	0.305
4.1819	0.296
4.2130	0.000
4.2454	-1.119
4.2767	-1.119
4.3070	-1.119
4.3360	-1.119
4.3640	-1.119
4.3909	-1.119
4.4166	-1.119
4.4412	-1.119
4.4647	-1.119
4.4871	-1.119
4.5084	-1.119
4.5285	-1.119
4.5475	-1.119
4.5654	-1.119
4.5822	-1.119
4.5979	-1.119
4.6124	-1.119
4.6259	-1.119
4.6382	-1.119
4.6494	-1.119
4.6594	-1.119
4.6684	-1.119
4.6762	-1.119
4.6829	-1.119
4.6885	-1.119
4.6930	-1.119
4.6964	-1.119
4.6986	-1.119
4.6997	-1.119
4.7000	0.000
4.7000	0.000
4.7006	1.300
4.7026	1.300
4.7059	1.300
4.7104	1.300
4.7162	1.300
4.7234	1.300
4.7319	1.300
4.7416	1.300
4.7526	1.225
4.7648	1.100
4.7780	0.999
4.7922	0.913
4.8073	0.850
4.8231	0.802
4.8398	0.755
4.8572	0.715
4.8753	0.691
4.8941	0.651
4.9135	0.634
4.9335	0.602
4.9542	0.577
4.9754	0.561
4.9971	0.544
5.0194	0.527
5.0422	0.511
5.0655	0.494
5.0893	0.485
5.1136	0.476
5.1383	0.460
5.1633	0.000
5.1883	0.000
5.2133	0.000
5.2383	0.000
5.2633	0.000
5.2883	0.000
5.3133	0.000
5.3383	0.000
5.3633	0.000
5.3883	0.000
5.4133	0.000
5.4383	0.000
5.4633	0.000
5.4883	0.000
5.5133	0.000
5.5383	0.000
5.5633	0.000
5.5883	0.000
5.6133	0.000
5.6383	0.000
5.6633	0.000
5.6883	0.000
5.7133	0.000
5.7383	0.000
5.7633	0.000
5.7883	0.000
5.8133	0.000
5.8166	0.000
5.8412	-1.119
5.8647	-1.119
5.8871	-1.119
5.9084	-1.119
5.9285	-1.119
5.9475	-1.119
5.9654	-1.119
5.9822	-1.119
5.9979	-1.119
6.0124	-1.119
6.0259	-1.119
6.0382	-1.119
6.0494	-1.119
6.0594	-1.119
6.0684	-1.119
6.0762	-1.119
6.0829	-1.119
6.0885	-1.119
6.0930	-1.119
6.0964	-1.119
6.0986	-1.119
6.0997	-1.119
6.1000	0.000
6.1000	0.000
6.1007	1.300
6.1026	1.300
6.1059	1.300
6.1104	1.300
6.1163	1.300
6.1234	1.300
6.1319	1.300
6.1416	1.300
6.1526	1.225
6.1648	1.100
6.1780	0.999
6.1922	0.913
6.2073	0.850
6.2231	0.802
6.2398	0.755
6.2572	0.715
6.2753	0.691
6.2941	0.651
6.3135	0.634
6.3335	0.602
6.3542	0.577
6.3754	0.561
6.3971	0.544
6.4193	0.000
6.4416	0.000
6.4638	0.000
6.4860	0.000
6.5082	0.000
6.5304	0.000
6.5527	0.000
6.5749	0.000
6.5971	0.000
6.6196	0.527
6.6426	0.510
6.6661	0.494
6.6901	0.477
6.7146	0.468
6.7396	0.000
6.7646	0.000
6.7896	0.000
6.8146	0.000
6.8396	0.000
6.8646	0.000
6.8896	0.000
6.9146	0.000
6.9396	0.000
6.9646	0.000
6.9896	0.000
7.0146	0.000
7.0396	0.000
7.0646	0.000
7.0896	0.000
7.1146	0.000
7.1396	0.000
7.1646	0.000
7.1896	0.000
7.2146	0.000
7.2396	0.000
7.2646	0.000
7.2896	0.000
7.3146	0.000
7.3396	0.000
7.3646	0.000
7.3896	0.000
7.4146	0.000
7.4396	0.000
7.4646	0.000
7.4896	0.000
7.5146	0.000
7.5396	0.000
7.5646	0.000
7.5896	0.000
7.6146	0.000
7.6396	0.000
7.6646	0.000
7.6896	0.000
7.7146	0.000
7.7166	0.000
7.7412	-1.119
7.7647	-1.119
7.7871	-1.119
7.8084	-1.119
7.8285	-1.119
7.8475	-1.119
7.8654	-1.119
7.8822	-1.119
7.8979	-1.119
7.9124	-1.119
7.9259	-1.119
7.9382	-1.119
7.9494	-1.119
7.9594	-1.119
7.9684	-1.119
7.9762	-1.119
7.9829	-1.119
7.9885	-1.119
7.9930	-1.119
7.9964	-1.119
7.9986	-1.119
7.9997	-1.119
8.0000	0.000
8.0000	0.000
8.0007	1.300
8.0026	1.300
8.0059	1.300
8.0104	1.300
8.0163	1.300
8.0234	1.300
8.0319	1.300
8.0416	1.300
8.0526	1.225
8.0648	1.100
8.0780	0.999
8.0922	0.913
8.1073	0.850
8.1231	0.802
8.1398	0.755
8.1572	0.715
8.1753	0.691
8.1941	0.651
8.2135	0.634
8.2336	0.602
8.2542	0.577
8.2754	0.561
8.2971	0.544
8.3194	0.527
8.3422	0.511
8.3655	0.494
8.3893	0.485
8.4136	0.476
8.4383	0.460
8.4633	0.000
8.4883	0.000
8.5133	0.000
8.5383	0.000
8.5633	0.000
8.5883	0.000
8.6133	0.000
8.6383	0.000
8.6633	0.000
8.6883	0.000
8.7133	0.000
8.7383	0.000
8.7633	0.000
8.7883	0.000
8.8133	0.000
8.8383	0.000
8.8633	0.000
8.8883	0.000
8.9133	0.000
8.9383	0.000
8.9633	0.000
8.9883	0.000
9.0133	0.000
9.0383	0.000
9.0633	0.000
9.0883	0.000
9.1133	0.000
9.1383	0.000
9.1633	0.000
9.1883	0.000
9.2133	0.000
9.2383	0.000
9.2633	0.000
9.2883	0.000
9.3133	0.000
9.3383	0.000
9.3633	0.000
9.3883	0.000
9.4133	0.000
9.4383	0.000
9.4633	0.000
9.4883	0.000
9.5133	0.000
9.5166	0.000
9.5412	-1.119
9.5647	-1.119
9.5871	-1.119
9.6084	-1.119
9.6285	-1.119
9.6475	-1.119
9.6654	-1.119
9.6822	-1.119
9.6979	-1.119
9.7124	-1.119
9.7259	-1.119
9.7382	-1.119
9.7494	-1.119
9.7594	-1.119
9.7684	-1.119
9.7762	-1.119
9.7829	-1.119
9.7885	-1.119
9.7930	-1.119
9.7964	-1.119
9.7986	-1.119
9.7997	-1.119
9.8000	0.000
9.8000	0.000
9.8007	1.300
9.8026	1.300
9.8059	1.300
9.8104	1.300
9.8163	1.300
9.8234	1.300
9.8319	1.300
9.8416	1.300
9.8526	1.225
9.8648	1.100
9.8780	0.999
9.8922	0.913
9.9073	0.850
9.9231	0.802
9.9398	0.755
9.9572	0.715
9.9753	0.691
9.9941	0.651
10.0135	0.634
10.0263	0.000
10.0464	-1.119
10.0653	-1.119
10.0831	-1.119
10.1000	0.000
10.1167	0.000
10.1333	0.000
10.1500	0.000
10.1667	0.000
10.1833	0.000
10.2000	0.000
10.2167	0.000
10.2333	0.000
10.2500	0.000
10.2667	0.000
10.2833	0.000
10.3000	0.000
10.3167	0.000
10.3333	0.000
10.3500	0.000
10.3667	0.000
10.3833	0.000
10.4000	0.000
10.4167	0.000
10.4333	0.000
10.4500	0.000
10.4667	0.000
10.4833	0.000
10.5000	0.000
10.5167	0.000
10.5333	0.000
10.5500	0.000
10.5667	0.000
10.5833	0.000
10.6000	0.000
10.6167	0.000
10.6333	0.000
10.6500	0.000
10.6667	0.000
10.6833	0.000
10.7000	0.000
10.7167	0.000
10.7333	0.000
10.7500	0.000
10.7667	0.000
10.7833	0.000
10.8000	0.000
10.8167	0.000
10.8333	0.000
10.8500	0.000
10.8667	0.000
10.8834	0.000
10.9000	0.000
10.9167	0.000
10.9334	0.000
10.9500	0.000
10.9667	0.000
10.9834	0.000
11.0000	0.000
11.0167	0.000
11.0334	0.000
11.0500	0.000
11.0655	0.000
11.0822	-1.119
11.0979	-1.119
11.1125	-1.119
11.1259	-1.119
11.1382	-1.119
11.1494	-1.119
11.1595	-1.119
11.1684	-1.119
11.1762	-1.119
11.1830	-1.119
11.1886	-1.119
11.1930	-1.119
11.1964	-1.119
11.1986	-1.119
11.1997	-1.119
11.2000	0.000
11.2000	0.000
