# Supplementary material for: OpenTrack simulation model files and output dataset for a copenhagen suburban railway
Source: Data Brief. 2019 Apr 28;25:103952. doi: 10.1016/j.dib.2019.103952 (PMC6562172; doi:10.1016/j.dib.2019.103952)
Supplement: Supplementary file 2 — Multimedia component 2 [file mmc2.zip › Data files submitted/Test Hillerød for TRC/output/OT_499.at]

//
// File: C:\OpenTrack\Test Hiller�d for TRC\output/OT_499.at
//
// Produced by OpenTrack: Fri Dec 14 17:24:54 2018
// Acceleration/Time of Course: 499
// Desc.: Delayed Line E
// Train: Regio:E delayed SA ( 83 m; 123 t ) (83 m / 123 t)
// Train Speedtype: Reihe R
// Itineraries: 1: Hl-Hot2
// Scenario:  Adh. Outside: good / Adh. Tunnel: good / Delay: 5 / Global Perf.: 100.0 % / Course on Time Perf.: 100.0 % / Course Delay Perf.: 100.0 % / Step: 1.0 s / Time: 12:00:00 - 13:30:00
//
// Type    : OT_TimeXPlot
// Desc.   : OT_at
// x-Legend: [s]
// y-Legend: [m/s^2]
//
43200.00	0.000
43790.72	0.000
43791.72	1.300
43792.72	1.300
43793.72	1.300
43794.72	1.300
43795.72	1.300
43796.72	1.300
43797.72	1.300
43798.72	1.300
43799.72	1.225
43800.72	1.100
43801.72	0.999
43802.72	0.913
43803.72	0.850
43804.72	0.802
43805.72	0.755
43806.72	0.715
43807.72	0.691
43808.72	0.651
43809.72	0.000
43810.72	0.000
43811.72	0.000
43812.72	0.000
43813.72	0.000
43814.72	0.000
43815.72	0.000
43816.72	0.000
43817.72	0.000
43818.72	0.000
43819.72	0.000
43820.72	0.000
43821.72	0.000
43822.72	0.000
43823.72	0.000
43824.72	0.000
43825.72	0.000
43826.72	0.000
43827.72	0.000
43828.72	0.000
43829.72	0.000
43830.72	0.618
43831.72	0.593
43832.72	0.569
43833.72	0.552
43834.72	0.536
43835.72	0.519
43836.72	0.502
43837.72	0.486
43838.72	0.477
43839.72	0.468
43840.72	0.000
43841.72	0.000
43842.72	0.000
43843.72	0.000
43844.72	0.000
43845.72	0.000
43846.72	0.000
43847.72	0.000
43848.72	0.000
43849.72	0.000
43850.72	0.000
43851.72	0.000
43852.72	-1.119
43853.72	-1.119
43854.72	-1.119
43855.72	-1.119
43856.72	-1.119
43857.72	-1.119
43858.72	-1.119
43859.72	-1.119
43860.72	-1.119
43861.72	-1.119
43862.72	-1.119
43863.72	-1.119
43864.72	-1.119
43865.72	-1.119
43866.72	-1.119
43867.72	-1.119
43868.72	-1.119
43869.72	-1.119
43870.72	-1.119
43871.72	-1.119
43872.72	-1.119
43873.72	-1.119
43874.72	0.000
43889.72	0.000
43890.72	1.300
43891.72	1.300
43892.72	1.300
43893.72	1.300
43894.72	1.300
43895.72	1.300
43896.72	1.300
43897.72	1.300
43898.72	1.225
43899.72	1.100
43900.72	0.999
43901.72	0.913
43902.72	0.850
43903.72	0.802
43904.72	0.755
43905.72	0.715
43906.72	0.691
43907.72	0.651
43908.72	0.634
43909.72	0.602
43910.72	0.577
43911.72	0.561
43912.72	0.544
43913.72	0.527
43914.72	0.511
43915.72	0.494
43916.72	0.485
43917.72	0.476
43918.72	0.460
43919.72	0.451
43920.72	0.442
43921.72	0.425
43922.72	0.416
43923.72	0.407
43924.72	0.398
43925.72	0.390
43926.72	0.381
43927.72	0.380
43928.72	0.371
43929.72	0.362
43930.72	0.353
43931.72	0.344
43932.72	0.343
43933.72	0.334
43934.72	0.333
43935.72	0.324
43936.72	0.316
43937.72	0.315
43938.72	0.306
43939.72	0.305
43940.72	0.296
43941.72	0.295
43942.72	0.000
43943.72	0.000
43944.72	-1.119
43945.72	-1.119
43946.72	-1.119
43947.72	-1.119
43948.72	-1.119
43949.72	-1.119
43950.72	-1.119
43951.72	-1.119
43952.72	-1.119
43953.72	-1.119
43954.72	-1.119
43955.72	-1.119
43956.72	-1.119
43957.72	-1.119
43958.72	-1.119
43959.72	-1.119
43960.72	-1.119
43961.72	-1.119
43962.72	-1.119
43963.72	-1.119
43964.72	-1.119
43965.72	-1.119
43966.72	-1.119
43967.72	-1.119
43968.72	-1.119
43969.72	-1.119
43970.72	-1.119
43971.72	-1.119
43972.72	-1.119
43973.72	-1.119
43974.72	0.000
43989.72	0.000
43990.72	1.300
43991.72	1.300
43992.72	1.300
43993.72	1.300
43994.72	1.300
43995.72	1.300
43996.72	1.300
43997.72	1.300
43998.72	1.225
43999.72	1.100
44000.72	0.999
44001.72	0.913
44002.72	0.850
44003.72	0.802
44004.72	0.755
44005.72	0.715
44006.72	0.691
44007.72	0.651
44008.72	0.634
44009.72	0.602
44010.72	0.577
44011.72	0.561
44012.72	0.544
44013.72	0.527
44014.72	0.511
44015.72	0.494
44016.72	0.485
44017.72	0.476
44018.72	0.460
44019.72	0.451
44020.72	0.442
44021.72	0.425
44022.72	0.416
44023.72	0.407
44024.72	0.398
44025.72	0.390
44026.72	0.381
44027.72	0.380
44028.72	0.371
44029.72	0.362
44030.72	0.353
44031.72	0.344
44032.72	0.343
44033.72	0.334
44034.72	0.333
44035.72	0.324
44036.72	0.316
44037.72	0.315
44038.72	0.306
44039.72	0.305
44040.72	0.296
44041.72	0.000
44042.72	-1.119
44043.72	-1.119
44044.72	-1.119
44045.72	-1.119
44046.72	-1.119
44047.72	-1.119
44048.72	-1.119
44049.72	-1.119
44050.72	-1.119
44051.72	-1.119
44052.72	-1.119
44053.72	-1.119
44054.72	-1.119
44055.72	-1.119
44056.72	-1.119
44057.72	-1.119
44058.72	-1.119
44059.72	-1.119
44060.72	-1.119
44061.72	-1.119
44062.72	-1.119
44063.72	-1.119
44064.72	-1.119
44065.72	-1.119
44066.72	-1.119
44067.72	-1.119
44068.72	-1.119
44069.72	-1.119
44070.72	-1.119
44071.72	0.000
44086.72	0.000
44087.72	1.300
44088.72	1.300
44089.72	1.300
44090.72	1.300
44091.72	1.300
44092.72	1.300
44093.72	1.300
44094.72	1.300
44095.72	1.225
44096.72	1.100
44097.72	0.999
44098.72	0.913
44099.72	0.850
44100.72	0.802
44101.72	0.755
44102.72	0.715
44103.72	0.691
44104.72	0.651
44105.72	0.634
44106.72	0.602
44107.72	0.577
44108.72	0.561
44109.72	0.544
44110.72	0.527
44111.72	0.511
44112.72	0.494
44113.72	0.485
44114.72	0.476
44115.72	0.460
44116.72	0.000
44117.72	0.000
44118.72	0.000
44119.72	0.000
44120.72	0.000
44121.72	0.000
44122.72	0.000
44123.72	0.000
44124.72	0.000
44125.72	0.000
44126.72	0.000
44127.72	0.000
44128.72	0.000
44129.72	0.000
44130.72	0.000
44131.72	0.000
44132.72	0.000
44133.72	0.000
44134.72	0.000
44135.72	0.000
44136.72	0.000
44137.72	0.000
44138.72	0.000
44139.72	0.000
44140.72	0.000
44141.72	0.000
44142.72	0.000
44143.72	0.000
44144.72	-1.119
44145.72	-1.119
44146.72	-1.119
44147.72	-1.119
44148.72	-1.119
44149.72	-1.119
44150.72	-1.119
44151.72	-1.119
44152.72	-1.119
44153.72	-1.119
44154.72	-1.119
44155.72	-1.119
44156.72	-1.119
44157.72	-1.119
44158.72	-1.119
44159.72	-1.119
44160.72	-1.119
44161.72	-1.119
44162.72	-1.119
44163.72	-1.119
44164.72	-1.119
44165.72	-1.119
44166.72	0.000
44196.72	0.000
44197.72	1.300
44198.72	1.300
44199.72	1.300
44200.72	1.300
44201.72	1.300
44202.72	1.300
44203.72	1.300
44204.72	1.300
44205.72	1.225
44206.72	1.100
44207.72	0.999
44208.72	0.913
44209.72	0.850
44210.72	0.802
44211.72	0.755
44212.72	0.715
44213.72	0.691
44214.72	0.651
44215.72	0.634
44216.72	0.602
44217.72	0.577
44218.72	0.561
44219.72	0.544
44220.72	0.000
44221.72	0.000
44222.72	0.000
44223.72	0.000
44224.72	0.000
44225.72	0.000
44226.72	0.000
44227.72	0.000
44228.72	0.000
44229.72	0.527
44230.72	0.510
44231.72	0.494
44232.72	0.477
44233.72	0.468
44234.72	0.000
44235.72	0.000
44236.72	0.000
44237.72	0.000
44238.72	0.000
44239.72	0.000
44240.72	0.000
44241.72	0.000
44242.72	0.000
44243.72	0.000
44244.72	0.000
44245.72	0.000
44246.72	0.000
44247.72	0.000
44248.72	0.000
44249.72	0.000
44250.72	0.000
44251.72	0.000
44252.72	0.000
44253.72	0.000
44254.72	0.000
44255.72	0.000
44256.72	0.000
44257.72	0.000
44258.72	0.000
44259.72	0.000
44260.72	0.000
44261.72	0.000
44262.72	0.000
44263.72	0.000
44264.72	0.000
44265.72	0.000
44266.72	0.000
44267.72	0.000
44268.72	0.000
44269.72	0.000
44270.72	0.000
44271.72	0.000
44272.72	0.000
44273.72	0.000
44274.72	0.000
44275.72	-1.119
44276.72	-1.119
44277.72	-1.119
44278.72	-1.119
44279.72	-1.119
44280.72	-1.119
44281.72	-1.119
44282.72	-1.119
44283.72	-1.119
44284.72	-1.119
44285.72	-1.119
44286.72	-1.119
44287.72	-1.119
44288.72	-1.119
44289.72	-1.119
44290.72	-1.119
44291.72	-1.119
44292.72	-1.119
44293.72	-1.119
44294.72	-1.119
44295.72	-1.119
44296.72	-1.119
44297.72	0.000
44352.00	0.000
44353.00	1.300
44354.00	1.300
44355.00	1.300
44356.00	1.300
44357.00	1.300
44358.00	1.300
44359.00	1.300
44360.00	1.300
44361.00	1.225
44362.00	1.100
44363.00	0.999
44364.00	0.913
44365.00	0.850
44366.00	0.802
44367.00	0.755
44368.00	0.715
44369.00	0.691
44370.00	0.651
44371.00	0.634
44372.00	0.602
44373.00	0.577
44374.00	0.561
44375.00	0.544
44376.00	0.527
44377.00	0.511
44378.00	0.494
44379.00	0.485
44380.00	0.476
44381.00	0.460
44382.00	0.000
44383.00	0.000
44384.00	0.000
44385.00	0.000
44386.00	0.000
44387.00	0.000
44388.00	0.000
44389.00	0.000
44390.00	0.000
44391.00	0.000
44392.00	0.000
44393.00	0.000
44394.00	0.000
44395.00	0.000
44396.00	0.000
44397.00	0.000
44398.00	0.000
44399.00	0.000
44400.00	0.000
44401.00	0.000
44402.00	0.000
44403.00	0.000
44404.00	0.000
44405.00	0.000
44406.00	0.000
44407.00	0.000
44408.00	0.000
44409.00	0.000
44410.00	0.000
44411.00	0.000
44412.00	0.000
44413.00	0.000
44414.00	0.000
44415.00	0.000
44416.00	0.000
44417.00	0.000
44418.00	0.000
44419.00	0.000
44420.00	0.000
44421.00	0.000
44422.00	0.000
44423.00	0.000
44424.00	0.000
44425.00	0.000
44426.00	-1.119
44427.00	-1.119
44428.00	-1.119
44429.00	-1.119
44430.00	-1.119
44431.00	-1.119
44432.00	-1.119
44433.00	-1.119
44434.00	-1.119
44435.00	-1.119
44436.00	-1.119
44437.00	-1.119
44438.00	-1.119
44439.00	-1.119
44440.00	-1.119
44441.00	-1.119
44442.00	-1.119
44443.00	-1.119
44444.00	-1.119
44445.00	-1.119
44446.00	-1.119
44447.00	-1.119
44448.00	0.000
44583.00	0.000
44584.00	1.300
44585.00	1.300
44586.00	1.300
44587.00	1.300
44588.00	1.300
44589.00	1.300
44590.00	1.300
44591.00	1.300
44592.00	1.225
44593.00	1.100
44594.00	0.999
44595.00	0.913
44596.00	0.850
44597.00	0.802
44598.00	0.755
44599.00	0.715
44600.00	0.691
44601.00	0.651
44602.00	0.634
44603.00	0.000
44604.00	-1.119
44605.00	-1.119
44606.00	-1.119
44607.00	0.000
44608.00	0.000
44609.00	0.000
44610.00	0.000
44611.00	0.000
44612.00	0.000
44613.00	0.000
44614.00	0.000
44615.00	0.000
44616.00	0.000
44617.00	0.000
44618.00	0.000
44619.00	0.000
44620.00	0.000
44621.00	0.000
44622.00	0.000
44623.00	0.000
44624.00	0.000
44625.00	0.000
44626.00	0.000
44627.00	0.000
44628.00	0.000
44629.00	0.000
44630.00	0.000
44631.00	0.000
44632.00	0.000
44633.00	0.000
44634.00	0.000
44635.00	0.000
44636.00	0.000
44637.00	0.000
44638.00	0.000
44639.00	0.000
44640.00	0.000
44641.00	0.000
44642.00	0.000
44643.00	0.000
44644.00	0.000
44645.00	0.000
44646.00	0.000
44647.00	0.000
44648.00	0.000
44649.00	0.000
44650.00	0.000
44651.00	0.000
44652.00	0.000
44653.00	0.000
44654.00	0.000
44655.00	0.000
44656.00	0.000
44657.00	0.000
44658.00	0.000
44659.00	0.000
44660.00	0.000
44661.00	0.000
44662.00	0.000
44663.00	0.000
44664.00	0.000
44665.00	0.000
44666.00	-1.119
44667.00	-1.119
44668.00	-1.119
44669.00	-1.119
44670.00	-1.119
44671.00	-1.119
44672.00	-1.119
44673.00	-1.119
44674.00	-1.119
44675.00	-1.119
44676.00	-1.119
44677.00	-1.119
44678.00	-1.119
44679.00	-1.119
44680.00	-1.119
44681.00	0.000
44711.00	0.000
