# Supplementary material for: OpenTrack simulation model files and output dataset for a copenhagen suburban railway
Source: Data Brief. 2019 Apr 28;25:103952. doi: 10.1016/j.dib.2019.103952 (PMC6562172; doi:10.1016/j.dib.2019.103952)
Supplement: Supplementary file 2 — Multimedia component 2 [file mmc2.zip › Data files submitted/Test Hillerød for TRC/output/OT_499.ms]

//
// File: C:\OpenTrack\Test Hiller�d for TRC\output/OT_499.ms
//
// Produced by OpenTrack        : Fri Dec 14 17:24:54 2018
// Max. Speed/Distance of Course: 499
// Desc.: Delayed Line E
// Train: Regio:E delayed SA ( 83 m; 123 t ) (83 m / 123 t)
// Train Speedtype: Reihe R
// Itineraries: 1: Hl-Hot2
// Scenario:  Adh. Outside: good / Adh. Tunnel: good / Delay: 5 / Global Perf.: 100.0 % / Course on Time Perf.: 100.0 % / Course Delay Perf.: 100.0 % / Step: 1.0 s / Time: 12:00:00 - 13:30:00
//
// Type    : OT_Plot
// Desc.   : OT_ms
// x-Legend: [km]
// y-Legend: [km/h]
//
0.0000	70.0
0.5000	70.0
0.5000	90.0
1.7000	90.0
1.7000	120.0
4.6000	120.0
4.6000	100.0
4.8000	100.0
4.8000	90.0
6.1000	90.0
6.1000	80.0
6.5000	80.0
6.5000	90.0
10.5000	90.0
10.5000	60.0
11.2000	60.0
