# Supplementary material for: OpenTrack simulation model files and output dataset for a copenhagen suburban railway
Source: Data Brief. 2019 Apr 28;25:103952. doi: 10.1016/j.dib.2019.103952 (PMC6562172; doi:10.1016/j.dib.2019.103952)
Supplement: Supplementary file 2 — Multimedia component 2 [file mmc2.zip › Data files submitted/Test Hillerød for TRC/output/OT_499.st1]

//
// File: C:\OpenTrack\Test Hiller�d for TRC\output/OT_499.st1
//
// Produced by OpenTrack: Fri Dec 14 17:24:54 2018
// Distance/Time of Course: 499
// Desc.: Delayed Line E
// Train: Regio:E delayed SA ( 83 m; 123 t ) (83 m / 123 t)
// Train Speedtype: Reihe R
// Itineraries: 1: Hl-Hot2
// Scenario:  Adh. Outside: good / Adh. Tunnel: good / Delay: 5 / Global Perf.: 100.0 % / Course on Time Perf.: 100.0 % / Course Delay Perf.: 100.0 % / Step: 1.0 s / Time: 12:00:00 - 13:30:00
//
// Type    : OT_TimeXPlot
// Desc.   : OT_st1
// x-Legend: [s]
// y-Legend: [km]
//
43200.00	0.0000
43790.72	0.0000
43791.72	0.0007
43792.72	0.0026
43793.72	0.0058
43794.72	0.0104
43795.72	0.0162
43796.72	0.0234
43797.72	0.0318
43798.72	0.0416
43799.72	0.0526
43800.72	0.0648
43801.72	0.0780
43802.72	0.0922
43803.72	0.1073
43804.72	0.1231
43805.72	0.1398
43806.72	0.1572
43807.72	0.1753
43808.72	0.1941
43809.72	0.2135
43810.72	0.2330
43811.72	0.2524
43812.72	0.2719
43813.72	0.2913
43814.72	0.3108
43815.72	0.3302
43816.72	0.3496
43817.72	0.3691
43818.72	0.3885
43819.72	0.4080
43820.72	0.4274
43821.72	0.4469
43822.72	0.4663
43823.72	0.4858
43824.72	0.5052
43825.72	0.5246
43826.72	0.5441
43827.72	0.5635
43828.72	0.5830
43829.72	0.6024
43830.72	0.6222
43831.72	0.6425
43832.72	0.6635
43833.72	0.6850
43834.72	0.7070
43835.72	0.7296
43836.72	0.7527
43837.72	0.7763
43838.72	0.8003
43839.72	0.8248
43840.72	0.8498
43841.72	0.8748
43842.72	0.8998
43843.72	0.9248
43844.72	0.9498
43845.72	0.9748
43846.72	0.9998
43847.72	1.0248
43848.72	1.0498
43849.72	1.0748
43850.72	1.0998
43851.72	1.1166
43852.72	1.1412
43853.72	1.1647
43854.72	1.1871
43855.72	1.2084
43856.72	1.2285
43857.72	1.2475
43858.72	1.2654
43859.72	1.2822
43860.72	1.2979
43861.72	1.3124
43862.72	1.3259
43863.72	1.3382
43864.72	1.3494
43865.72	1.3594
43866.72	1.3684
43867.72	1.3762
43868.72	1.3829
43869.72	1.3885
43870.72	1.3930
43871.72	1.3964
43872.72	1.3986
43873.72	1.3997
43874.72	1.4000
43889.72	1.4000
43890.72	1.4007
43891.72	1.4026
43892.72	1.4059
43893.72	1.4104
43894.72	1.4163
43895.72	1.4234
43896.72	1.4319
43897.72	1.4416
43898.72	1.4526
43899.72	1.4648
43900.72	1.4780
43901.72	1.4922
43902.72	1.5073
43903.72	1.5231
43904.72	1.5398
43905.72	1.5572
43906.72	1.5753
43907.72	1.5941
43908.72	1.6135
43909.72	1.6335
43910.72	1.6542
43911.72	1.6754
43912.72	1.6971
43913.72	1.7194
43914.72	1.7422
43915.72	1.7655
43916.72	1.7893
43917.72	1.8136
43918.72	1.8383
43919.72	1.8635
43920.72	1.8892
43921.72	1.9152
43922.72	1.9417
43923.72	1.9686
43924.72	1.9960
43925.72	2.0237
43926.72	2.0518
43927.72	2.0802
43928.72	2.1091
43929.72	2.1383
43930.72	2.1679
43931.72	2.1978
43932.72	2.2280
43933.72	2.2586
43934.72	2.2896
43935.72	2.3208
43936.72	2.3524
43937.72	2.3843
43938.72	2.4165
43939.72	2.4490
43940.72	2.4819
43941.72	2.5150
43942.72	2.5483
43943.72	2.5794
43944.72	2.6130
43945.72	2.6454
43946.72	2.6767
43947.72	2.7070
43948.72	2.7360
43949.72	2.7640
43950.72	2.7909
43951.72	2.8166
43952.72	2.8412
43953.72	2.8647
43954.72	2.8871
43955.72	2.9084
43956.72	2.9285
43957.72	2.9475
43958.72	2.9654
43959.72	2.9822
43960.72	2.9979
43961.72	3.0124
43962.72	3.0259
43963.72	3.0382
43964.72	3.0494
43965.72	3.0594
43966.72	3.0684
43967.72	3.0762
43968.72	3.0829
43969.72	3.0885
43970.72	3.0930
43971.72	3.0964
43972.72	3.0986
43973.72	3.0997
43974.72	3.1000
43989.72	3.1000
43990.72	3.1006
43991.72	3.1026
43992.72	3.1058
43993.72	3.1104
43994.72	3.1162
43995.72	3.1234
43996.72	3.1318
43997.72	3.1416
43998.72	3.1526
43999.72	3.1648
44000.72	3.1780
44001.72	3.1922
44002.72	3.2073
44003.72	3.2231
44004.72	3.2398
44005.72	3.2572
44006.72	3.2753
44007.72	3.2941
44008.72	3.3135
44009.72	3.3335
44010.72	3.3542
44011.72	3.3754
44012.72	3.3971
44013.72	3.4194
44014.72	3.4422
44015.72	3.4655
44016.72	3.4893
44017.72	3.5136
44018.72	3.5383
44019.72	3.5635
44020.72	3.5892
44021.72	3.6152
44022.72	3.6417
44023.72	3.6686
44024.72	3.6960
44025.72	3.7237
44026.72	3.7518
44027.72	3.7802
44028.72	3.8091
44029.72	3.8383
44030.72	3.8679
44031.72	3.8978
44032.72	3.9280
44033.72	3.9586
44034.72	3.9896
44035.72	4.0208
44036.72	4.0524
44037.72	4.0843
44038.72	4.1165
44039.72	4.1490
44040.72	4.1819
44041.72	4.2130
44042.72	4.2454
44043.72	4.2767
44044.72	4.3070
44045.72	4.3360
44046.72	4.3640
44047.72	4.3909
44048.72	4.4166
44049.72	4.4412
44050.72	4.4647
44051.72	4.4871
44052.72	4.5084
44053.72	4.5285
44054.72	4.5475
44055.72	4.5654
44056.72	4.5822
44057.72	4.5979
44058.72	4.6124
44059.72	4.6259
44060.72	4.6382
44061.72	4.6494
44062.72	4.6594
44063.72	4.6684
44064.72	4.6762
44065.72	4.6829
44066.72	4.6885
44067.72	4.6930
44068.72	4.6964
44069.72	4.6986
44070.72	4.6997
44071.72	4.7000
44086.72	4.7000
44087.72	4.7006
44088.72	4.7026
44089.72	4.7059
44090.72	4.7104
44091.72	4.7162
44092.72	4.7234
44093.72	4.7319
44094.72	4.7416
44095.72	4.7526
44096.72	4.7648
44097.72	4.7780
44098.72	4.7922
44099.72	4.8073
44100.72	4.8231
44101.72	4.8398
44102.72	4.8572
44103.72	4.8753
44104.72	4.8941
44105.72	4.9135
44106.72	4.9335
44107.72	4.9542
44108.72	4.9754
44109.72	4.9971
44110.72	5.0194
44111.72	5.0422
44112.72	5.0655
44113.72	5.0893
44114.72	5.1136
44115.72	5.1383
44116.72	5.1633
44117.72	5.1883
44118.72	5.2133
44119.72	5.2383
44120.72	5.2633
44121.72	5.2883
44122.72	5.3133
44123.72	5.3383
44124.72	5.3633
44125.72	5.3883
44126.72	5.4133
44127.72	5.4383
44128.72	5.4633
44129.72	5.4883
44130.72	5.5133
44131.72	5.5383
44132.72	5.5633
44133.72	5.5883
44134.72	5.6133
44135.72	5.6383
44136.72	5.6633
44137.72	5.6883
44138.72	5.7133
44139.72	5.7383
44140.72	5.7633
44141.72	5.7883
44142.72	5.8133
44143.72	5.8166
44144.72	5.8412
44145.72	5.8647
44146.72	5.8871
44147.72	5.9084
44148.72	5.9285
44149.72	5.9475
44150.72	5.9654
44151.72	5.9822
44152.72	5.9979
44153.72	6.0124
44154.72	6.0259
44155.72	6.0382
44156.72	6.0494
44157.72	6.0594
44158.72	6.0684
44159.72	6.0762
44160.72	6.0829
44161.72	6.0885
44162.72	6.0930
44163.72	6.0964
44164.72	6.0986
44165.72	6.0997
44166.72	6.1000
44196.72	6.1000
44197.72	6.1007
44198.72	6.1026
44199.72	6.1059
44200.72	6.1104
44201.72	6.1163
44202.72	6.1234
44203.72	6.1319
44204.72	6.1416
44205.72	6.1526
44206.72	6.1648
44207.72	6.1780
44208.72	6.1922
44209.72	6.2073
44210.72	6.2231
44211.72	6.2398
44212.72	6.2572
44213.72	6.2753
44214.72	6.2941
44215.72	6.3135
44216.72	6.3335
44217.72	6.3542
44218.72	6.3754
44219.72	6.3971
44220.72	6.4193
44221.72	6.4416
44222.72	6.4638
44223.72	6.4860
44224.72	6.5082
44225.72	6.5304
44226.72	6.5527
44227.72	6.5749
44228.72	6.5971
44229.72	6.6196
44230.72	6.6426
44231.72	6.6661
44232.72	6.6901
44233.72	6.7146
44234.72	6.7396
44235.72	6.7646
44236.72	6.7896
44237.72	6.8146
44238.72	6.8396
44239.72	6.8646
44240.72	6.8896
44241.72	6.9146
44242.72	6.9396
44243.72	6.9646
44244.72	6.9896
44245.72	7.0146
44246.72	7.0396
44247.72	7.0646
44248.72	7.0896
44249.72	7.1146
44250.72	7.1396
44251.72	7.1646
44252.72	7.1896
44253.72	7.2146
44254.72	7.2396
44255.72	7.2646
44256.72	7.2896
44257.72	7.3146
44258.72	7.3396
44259.72	7.3646
44260.72	7.3896
44261.72	7.4146
44262.72	7.4396
44263.72	7.4646
44264.72	7.4896
44265.72	7.5146
44266.72	7.5396
44267.72	7.5646
44268.72	7.5896
44269.72	7.6146
44270.72	7.6396
44271.72	7.6646
44272.72	7.6896
44273.72	7.7146
44274.72	7.7166
44275.72	7.7412
44276.72	7.7647
44277.72	7.7871
44278.72	7.8084
44279.72	7.8285
44280.72	7.8475
44281.72	7.8654
44282.72	7.8822
44283.72	7.8979
44284.72	7.9124
44285.72	7.9259
44286.72	7.9382
44287.72	7.9494
44288.72	7.9594
44289.72	7.9684
44290.72	7.9762
44291.72	7.9829
44292.72	7.9885
44293.72	7.9930
44294.72	7.9964
44295.72	7.9986
44296.72	7.9997
44297.72	8.0000
44352.00	8.0000
44353.00	8.0007
44354.00	8.0026
44355.00	8.0059
44356.00	8.0104
44357.00	8.0163
44358.00	8.0234
44359.00	8.0319
44360.00	8.0416
44361.00	8.0526
44362.00	8.0648
44363.00	8.0780
44364.00	8.0922
44365.00	8.1073
44366.00	8.1231
44367.00	8.1398
44368.00	8.1572
44369.00	8.1753
44370.00	8.1941
44371.00	8.2135
44372.00	8.2336
44373.00	8.2542
44374.00	8.2754
44375.00	8.2971
44376.00	8.3194
44377.00	8.3422
44378.00	8.3655
44379.00	8.3893
44380.00	8.4136
44381.00	8.4383
44382.00	8.4633
44383.00	8.4883
44384.00	8.5133
44385.00	8.5383
44386.00	8.5633
44387.00	8.5883
44388.00	8.6133
44389.00	8.6383
44390.00	8.6633
44391.00	8.6883
44392.00	8.7133
44393.00	8.7383
44394.00	8.7633
44395.00	8.7883
44396.00	8.8133
44397.00	8.8383
44398.00	8.8633
44399.00	8.8883
44400.00	8.9133
44401.00	8.9383
44402.00	8.9633
44403.00	8.9883
44404.00	9.0133
44405.00	9.0383
44406.00	9.0633
44407.00	9.0883
44408.00	9.1133
44409.00	9.1383
44410.00	9.1633
44411.00	9.1883
44412.00	9.2133
44413.00	9.2383
44414.00	9.2633
44415.00	9.2883
44416.00	9.3133
44417.00	9.3383
44418.00	9.3633
44419.00	9.3883
44420.00	9.4133
44421.00	9.4383
44422.00	9.4633
44423.00	9.4883
44424.00	9.5133
44425.00	9.5166
44426.00	9.5412
44427.00	9.5647
44428.00	9.5871
44429.00	9.6084
44430.00	9.6285
44431.00	9.6475
44432.00	9.6654
44433.00	9.6822
44434.00	9.6979
44435.00	9.7124
44436.00	9.7259
44437.00	9.7382
44438.00	9.7494
44439.00	9.7594
44440.00	9.7684
44441.00	9.7762
44442.00	9.7829
44443.00	9.7885
44444.00	9.7930
44445.00	9.7964
44446.00	9.7986
44447.00	9.7997
44448.00	9.8000
44583.00	9.8000
44584.00	9.8007
44585.00	9.8026
44586.00	9.8059
44587.00	9.8104
44588.00	9.8163
44589.00	9.8234
44590.00	9.8319
44591.00	9.8416
44592.00	9.8526
44593.00	9.8648
44594.00	9.8780
44595.00	9.8922
44596.00	9.9073
44597.00	9.9231
44598.00	9.9398
44599.00	9.9572
44600.00	9.9753
44601.00	9.9941
44602.00	10.0135
44603.00	10.0263
44604.00	10.0464
44605.00	10.0653
44606.00	10.0831
44607.00	10.1000
44608.00	10.1167
44609.00	10.1333
44610.00	10.1500
44611.00	10.1667
44612.00	10.1833
44613.00	10.2000
44614.00	10.2167
44615.00	10.2333
44616.00	10.2500
44617.00	10.2667
44618.00	10.2833
44619.00	10.3000
44620.00	10.3167
44621.00	10.3333
44622.00	10.3500
44623.00	10.3667
44624.00	10.3833
44625.00	10.4000
44626.00	10.4167
44627.00	10.4333
44628.00	10.4500
44629.00	10.4667
44630.00	10.4833
44631.00	10.5000
44632.00	10.5167
44633.00	10.5333
44634.00	10.5500
44635.00	10.5667
44636.00	10.5833
44637.00	10.6000
44638.00	10.6167
44639.00	10.6333
44640.00	10.6500
44641.00	10.6667
44642.00	10.6833
44643.00	10.7000
44644.00	10.7167
44645.00	10.7333
44646.00	10.7500
44647.00	10.7667
44648.00	10.7833
44649.00	10.8000
44650.00	10.8167
44651.00	10.8333
44652.00	10.8500
44653.00	10.8667
44654.00	10.8834
44655.00	10.9000
44656.00	10.9167
44657.00	10.9334
44658.00	10.9500
44659.00	10.9667
44660.00	10.9834
44661.00	11.0000
44662.00	11.0167
44663.00	11.0334
44664.00	11.0500
44665.00	11.0655
44666.00	11.0822
44667.00	11.0979
44668.00	11.1125
44669.00	11.1259
44670.00	11.1382
44671.00	11.1494
44672.00	11.1595
44673.00	11.1684
44674.00	11.1762
44675.00	11.1830
44676.00	11.1886
44677.00	11.1930
44678.00	11.1964
44679.00	11.1986
44680.00	11.1997
44681.00	11.2000
44711.00	11.2000
