# Supplementary material for: OpenTrack simulation model files and output dataset for a copenhagen suburban railway
Source: Data Brief. 2019 Apr 28;25:103952. doi: 10.1016/j.dib.2019.103952 (PMC6562172; doi:10.1016/j.dib.2019.103952)
Supplement: Supplementary file 2 — Multimedia component 2 [file mmc2.zip › Data files submitted/Test Hillerød for TRC/output/OT_499.step1]

//
// File: C:\OpenTrack\Test Hiller�d for TRC\output/OT_499.step1
//
// Produced by OpenTrack: Fri Dec 14 17:24:54 2018
// Route Reservation of Course: 499
// Desc.: Delayed Line E
// Train: Regio:E delayed SA ( 83 m; 123 t ) (83 m / 123 t)
// Train Speedtype: Reihe R
// Itineraries: 1: Hl-Hot2
// Scenario:  Adh. Outside: good / Adh. Tunnel: good / Delay: 5 / Global Perf.: 100.0 % / Course on Time Perf.: 100.0 % / Course Delay Perf.: 100.0 % / Step: 1.0 s / Time: 12:00:00 - 13:30:00

// Type    : OT_TimeXPlot
// Desc.   : OT_step1
// x-Legend: [s]
// y-Legend: [km]
//
43790.72	0.0000
43790.72	0.4000
43790.72	0.4000
43790.72	1.1000
43790.72	1.1000
43790.72	2.1000
43790.72	2.1000
43790.72	3.8000
43889.72	3.8000
43889.72	4.3000
43889.72	4.3000
43889.72	5.2000
44086.72	5.2000
44086.72	6.5000
44086.72	6.5000
44086.72	7.0000
44104.72	7.0000
44104.72	7.6000
44104.72	7.6000
44104.72	8.8000
44352.00	8.8000
44352.00	9.4000
44352.00	9.4000
44352.00	10.1000
44583.00	10.1000
44583.00	11.2000
44711.00	11.2000
