# Supplementary material for: OpenTrack simulation model files and output dataset for a copenhagen suburban railway
Source: Data Brief. 2019 Apr 28;25:103952. doi: 10.1016/j.dib.2019.103952 (PMC6562172; doi:10.1016/j.dib.2019.103952)
Supplement: Supplementary file 2 — Multimedia component 2 [file mmc2.zip › Data files submitted/Test Hillerød for TRC/output/OT_499.step2]

//
// File: C:\OpenTrack\Test Hiller�d for TRC\output/OT_499.step2
//
// Produced by OpenTrack: Fri Dec 14 17:24:54 2018
// Route Release of Course: 499
// Desc.: Delayed Line E
// Train: Regio:E delayed SA ( 83 m; 123 t ) (83 m / 123 t)
// Train Speedtype: Reihe R
// Itineraries: 1: Hl-Hot2
// Scenario:  Adh. Outside: good / Adh. Tunnel: good / Delay: 5 / Global Perf.: 100.0 % / Course on Time Perf.: 100.0 % / Course Delay Perf.: 100.0 % / Step: 1.0 s / Time: 12:00:00 - 13:30:00

// Type    : OT_TimeXPlot
// Desc.   : OT_step2
// x-Legend: [s]
// y-Legend: [km]
//
43828.72	0.0000
43828.72	0.4000
43859.72	0.4000
43859.72	1.1000
43936.72	1.1000
43936.72	2.1000
44036.72	2.1000
44036.72	3.8000
44052.72	3.8000
44052.72	4.3000
44126.72	4.3000
44126.72	5.2000
44233.72	5.2000
44233.72	6.5000
44253.72	6.5000
44253.72	7.0000
44277.72	7.0000
44277.72	7.6000
44404.00	7.6000
44404.00	8.8000
44428.00	8.8000
44428.00	9.4000
44617.00	9.4000
44617.00	10.1000
44641.00	10.1000
44641.00	10.5000
44711.00	10.5000
