# Supplementary material for: OpenTrack simulation model files and output dataset for a copenhagen suburban railway
Source: Data Brief. 2019 Apr 28;25:103952. doi: 10.1016/j.dib.2019.103952 (PMC6562172; doi:10.1016/j.dib.2019.103952)
Supplement: Supplementary file 2 — Multimedia component 2 [file mmc2.zip › Data files submitted/Test Hillerød for TRC/output/OT_499.ts1]

//
// File: C:\OpenTrack\Test Hiller�d for TRC\output/OT_499.ts1
//
// Produced by OpenTrack: Fri Dec 14 17:24:54 2018
// Time/Distance of Course: 499
// Desc.: Delayed Line E
// Train: Regio:E delayed SA ( 83 m; 123 t ) (83 m / 123 t)
// Train Speedtype: Reihe R
// Itineraries: 1: Hl-Hot2
// Scenario:  Adh. Outside: good / Adh. Tunnel: good / Delay: 5 / Global Perf.: 100.0 % / Course on Time Perf.: 100.0 % / Course Delay Perf.: 100.0 % / Step: 1.0 s / Time: 12:00:00 - 13:30:00
//
// Type    : OT_TimeYPlot
// Desc.   : OT_ts1
// x-Legend: [km]
// y-Legend: [s]
//
0.0000	43200.00
0.0000	43790.72
0.0007	43791.72
0.0026	43792.72
0.0058	43793.72
0.0104	43794.72
0.0162	43795.72
0.0234	43796.72
0.0318	43797.72
0.0416	43798.72
0.0526	43799.72
0.0648	43800.72
0.0780	43801.72
0.0922	43802.72
0.1073	43803.72
0.1231	43804.72
0.1398	43805.72
0.1572	43806.72
0.1753	43807.72
0.1941	43808.72
0.2135	43809.72
0.2330	43810.72
0.2524	43811.72
0.2719	43812.72
0.2913	43813.72
0.3108	43814.72
0.3302	43815.72
0.3496	43816.72
0.3691	43817.72
0.3885	43818.72
0.4080	43819.72
0.4274	43820.72
0.4469	43821.72
0.4663	43822.72
0.4858	43823.72
0.5052	43824.72
0.5246	43825.72
0.5441	43826.72
0.5635	43827.72
0.5830	43828.72
0.6024	43829.72
0.6222	43830.72
0.6425	43831.72
0.6635	43832.72
0.6850	43833.72
0.7070	43834.72
0.7296	43835.72
0.7527	43836.72
0.7763	43837.72
0.8003	43838.72
0.8248	43839.72
0.8498	43840.72
0.8748	43841.72
0.8998	43842.72
0.9248	43843.72
0.9498	43844.72
0.9748	43845.72
0.9998	43846.72
1.0248	43847.72
1.0498	43848.72
1.0748	43849.72
1.0998	43850.72
1.1166	43851.72
1.1412	43852.72
1.1647	43853.72
1.1871	43854.72
1.2084	43855.72
1.2285	43856.72
1.2475	43857.72
1.2654	43858.72
1.2822	43859.72
1.2979	43860.72
1.3124	43861.72
1.3259	43862.72
1.3382	43863.72
1.3494	43864.72
1.3594	43865.72
1.3684	43866.72
1.3762	43867.72
1.3829	43868.72
1.3885	43869.72
1.3930	43870.72
1.3964	43871.72
1.3986	43872.72
1.3997	43873.72
1.4000	43874.72
1.4000	43889.72
1.4007	43890.72
1.4026	43891.72
1.4059	43892.72
1.4104	43893.72
1.4163	43894.72
1.4234	43895.72
1.4319	43896.72
1.4416	43897.72
1.4526	43898.72
1.4648	43899.72
1.4780	43900.72
1.4922	43901.72
1.5073	43902.72
1.5231	43903.72
1.5398	43904.72
1.5572	43905.72
1.5753	43906.72
1.5941	43907.72
1.6135	43908.72
1.6335	43909.72
1.6542	43910.72
1.6754	43911.72
1.6971	43912.72
1.7194	43913.72
1.7422	43914.72
1.7655	43915.72
1.7893	43916.72
1.8136	43917.72
1.8383	43918.72
1.8635	43919.72
1.8892	43920.72
1.9152	43921.72
1.9417	43922.72
1.9686	43923.72
1.9960	43924.72
2.0237	43925.72
2.0518	43926.72
2.0802	43927.72
2.1091	43928.72
2.1383	43929.72
2.1679	43930.72
2.1978	43931.72
2.2280	43932.72
2.2586	43933.72
2.2896	43934.72
2.3208	43935.72
2.3524	43936.72
2.3843	43937.72
2.4165	43938.72
2.4490	43939.72
2.4819	43940.72
2.5150	43941.72
2.5483	43942.72
2.5794	43943.72
2.6130	43944.72
2.6454	43945.72
2.6767	43946.72
2.7070	43947.72
2.7360	43948.72
2.7640	43949.72
2.7909	43950.72
2.8166	43951.72
2.8412	43952.72
2.8647	43953.72
2.8871	43954.72
2.9084	43955.72
2.9285	43956.72
2.9475	43957.72
2.9654	43958.72
2.9822	43959.72
2.9979	43960.72
3.0124	43961.72
3.0259	43962.72
3.0382	43963.72
3.0494	43964.72
3.0594	43965.72
3.0684	43966.72
3.0762	43967.72
3.0829	43968.72
3.0885	43969.72
3.0930	43970.72
3.0964	43971.72
3.0986	43972.72
3.0997	43973.72
3.1000	43974.72
3.1000	43989.72
3.1006	43990.72
3.1026	43991.72
3.1058	43992.72
3.1104	43993.72
3.1162	43994.72
3.1234	43995.72
3.1318	43996.72
3.1416	43997.72
3.1526	43998.72
3.1648	43999.72
3.1780	44000.72
3.1922	44001.72
3.2073	44002.72
3.2231	44003.72
3.2398	44004.72
3.2572	44005.72
3.2753	44006.72
3.2941	44007.72
3.3135	44008.72
3.3335	44009.72
3.3542	44010.72
3.3754	44011.72
3.3971	44012.72
3.4194	44013.72
3.4422	44014.72
3.4655	44015.72
3.4893	44016.72
3.5136	44017.72
3.5383	44018.72
3.5635	44019.72
3.5892	44020.72
3.6152	44021.72
3.6417	44022.72
3.6686	44023.72
3.6960	44024.72
3.7237	44025.72
3.7518	44026.72
3.7802	44027.72
3.8091	44028.72
3.8383	44029.72
3.8679	44030.72
3.8978	44031.72
3.9280	44032.72
3.9586	44033.72
3.9896	44034.72
4.0208	44035.72
4.0524	44036.72
4.0843	44037.72
4.1165	44038.72
4.1490	44039.72
4.1819	44040.72
4.2130	44041.72
4.2454	44042.72
4.2767	44043.72
4.3070	44044.72
4.3360	44045.72
4.3640	44046.72
4.3909	44047.72
4.4166	44048.72
4.4412	44049.72
4.4647	44050.72
4.4871	44051.72
4.5084	44052.72
4.5285	44053.72
4.5475	44054.72
4.5654	44055.72
4.5822	44056.72
4.5979	44057.72
4.6124	44058.72
4.6259	44059.72
4.6382	44060.72
4.6494	44061.72
4.6594	44062.72
4.6684	44063.72
4.6762	44064.72
4.6829	44065.72
4.6885	44066.72
4.6930	44067.72
4.6964	44068.72
4.6986	44069.72
4.6997	44070.72
4.7000	44071.72
4.7000	44086.72
4.7006	44087.72
4.7026	44088.72
4.7059	44089.72
4.7104	44090.72
4.7162	44091.72
4.7234	44092.72
4.7319	44093.72
4.7416	44094.72
4.7526	44095.72
4.7648	44096.72
4.7780	44097.72
4.7922	44098.72
4.8073	44099.72
4.8231	44100.72
4.8398	44101.72
4.8572	44102.72
4.8753	44103.72
4.8941	44104.72
4.9135	44105.72
4.9335	44106.72
4.9542	44107.72
4.9754	44108.72
4.9971	44109.72
5.0194	44110.72
5.0422	44111.72
5.0655	44112.72
5.0893	44113.72
5.1136	44114.72
5.1383	44115.72
5.1633	44116.72
5.1883	44117.72
5.2133	44118.72
5.2383	44119.72
5.2633	44120.72
5.2883	44121.72
5.3133	44122.72
5.3383	44123.72
5.3633	44124.72
5.3883	44125.72
5.4133	44126.72
5.4383	44127.72
5.4633	44128.72
5.4883	44129.72
5.5133	44130.72
5.5383	44131.72
5.5633	44132.72
5.5883	44133.72
5.6133	44134.72
5.6383	44135.72
5.6633	44136.72
5.6883	44137.72
5.7133	44138.72
5.7383	44139.72
5.7633	44140.72
5.7883	44141.72
5.8133	44142.72
5.8166	44143.72
5.8412	44144.72
5.8647	44145.72
5.8871	44146.72
5.9084	44147.72
5.9285	44148.72
5.9475	44149.72
5.9654	44150.72
5.9822	44151.72
5.9979	44152.72
6.0124	44153.72
6.0259	44154.72
6.0382	44155.72
6.0494	44156.72
6.0594	44157.72
6.0684	44158.72
6.0762	44159.72
6.0829	44160.72
6.0885	44161.72
6.0930	44162.72
6.0964	44163.72
6.0986	44164.72
6.0997	44165.72
6.1000	44166.72
6.1000	44196.72
6.1007	44197.72
6.1026	44198.72
6.1059	44199.72
6.1104	44200.72
6.1163	44201.72
6.1234	44202.72
6.1319	44203.72
6.1416	44204.72
6.1526	44205.72
6.1648	44206.72
6.1780	44207.72
6.1922	44208.72
6.2073	44209.72
6.2231	44210.72
6.2398	44211.72
6.2572	44212.72
6.2753	44213.72
6.2941	44214.72
6.3135	44215.72
6.3335	44216.72
6.3542	44217.72
6.3754	44218.72
6.3971	44219.72
6.4193	44220.72
6.4416	44221.72
6.4638	44222.72
6.4860	44223.72
6.5082	44224.72
6.5304	44225.72
6.5527	44226.72
6.5749	44227.72
6.5971	44228.72
6.6196	44229.72
6.6426	44230.72
6.6661	44231.72
6.6901	44232.72
6.7146	44233.72
6.7396	44234.72
6.7646	44235.72
6.7896	44236.72
6.8146	44237.72
6.8396	44238.72
6.8646	44239.72
6.8896	44240.72
6.9146	44241.72
6.9396	44242.72
6.9646	44243.72
6.9896	44244.72
7.0146	44245.72
7.0396	44246.72
7.0646	44247.72
7.0896	44248.72
7.1146	44249.72
7.1396	44250.72
7.1646	44251.72
7.1896	44252.72
7.2146	44253.72
7.2396	44254.72
7.2646	44255.72
7.2896	44256.72
7.3146	44257.72
7.3396	44258.72
7.3646	44259.72
7.3896	44260.72
7.4146	44261.72
7.4396	44262.72
7.4646	44263.72
7.4896	44264.72
7.5146	44265.72
7.5396	44266.72
7.5646	44267.72
7.5896	44268.72
7.6146	44269.72
7.6396	44270.72
7.6646	44271.72
7.6896	44272.72
7.7146	44273.72
7.7166	44274.72
7.7412	44275.72
7.7647	44276.72
7.7871	44277.72
7.8084	44278.72
7.8285	44279.72
7.8475	44280.72
7.8654	44281.72
7.8822	44282.72
7.8979	44283.72
7.9124	44284.72
7.9259	44285.72
7.9382	44286.72
7.9494	44287.72
7.9594	44288.72
7.9684	44289.72
7.9762	44290.72
7.9829	44291.72
7.9885	44292.72
7.9930	44293.72
7.9964	44294.72
7.9986	44295.72
7.9997	44296.72
8.0000	44297.72
8.0000	44352.00
8.0007	44353.00
8.0026	44354.00
8.0059	44355.00
8.0104	44356.00
8.0163	44357.00
8.0234	44358.00
8.0319	44359.00
8.0416	44360.00
8.0526	44361.00
8.0648	44362.00
8.0780	44363.00
8.0922	44364.00
8.1073	44365.00
8.1231	44366.00
8.1398	44367.00
8.1572	44368.00
8.1753	44369.00
8.1941	44370.00
8.2135	44371.00
8.2336	44372.00
8.2542	44373.00
8.2754	44374.00
8.2971	44375.00
8.3194	44376.00
8.3422	44377.00
8.3655	44378.00
8.3893	44379.00
8.4136	44380.00
8.4383	44381.00
8.4633	44382.00
8.4883	44383.00
8.5133	44384.00
8.5383	44385.00
8.5633	44386.00
8.5883	44387.00
8.6133	44388.00
8.6383	44389.00
8.6633	44390.00
8.6883	44391.00
8.7133	44392.00
8.7383	44393.00
8.7633	44394.00
8.7883	44395.00
8.8133	44396.00
8.8383	44397.00
8.8633	44398.00
8.8883	44399.00
8.9133	44400.00
8.9383	44401.00
8.9633	44402.00
8.9883	44403.00
9.0133	44404.00
9.0383	44405.00
9.0633	44406.00
9.0883	44407.00
9.1133	44408.00
9.1383	44409.00
9.1633	44410.00
9.1883	44411.00
9.2133	44412.00
9.2383	44413.00
9.2633	44414.00
9.2883	44415.00
9.3133	44416.00
9.3383	44417.00
9.3633	44418.00
9.3883	44419.00
9.4133	44420.00
9.4383	44421.00
9.4633	44422.00
9.4883	44423.00
9.5133	44424.00
9.5166	44425.00
9.5412	44426.00
9.5647	44427.00
9.5871	44428.00
9.6084	44429.00
9.6285	44430.00
9.6475	44431.00
9.6654	44432.00
9.6822	44433.00
9.6979	44434.00
9.7124	44435.00
9.7259	44436.00
9.7382	44437.00
9.7494	44438.00
9.7594	44439.00
9.7684	44440.00
9.7762	44441.00
9.7829	44442.00
9.7885	44443.00
9.7930	44444.00
9.7964	44445.00
9.7986	44446.00
9.7997	44447.00
9.8000	44448.00
9.8000	44583.00
9.8007	44584.00
9.8026	44585.00
9.8059	44586.00
9.8104	44587.00
9.8163	44588.00
9.8234	44589.00
9.8319	44590.00
9.8416	44591.00
9.8526	44592.00
9.8648	44593.00
9.8780	44594.00
9.8922	44595.00
9.9073	44596.00
9.9231	44597.00
9.9398	44598.00
9.9572	44599.00
9.9753	44600.00
9.9941	44601.00
10.0135	44602.00
10.0263	44603.00
10.0464	44604.00
10.0653	44605.00
10.0831	44606.00
10.1000	44607.00
10.1167	44608.00
10.1333	44609.00
10.1500	44610.00
10.1667	44611.00
10.1833	44612.00
10.2000	44613.00
10.2167	44614.00
10.2333	44615.00
10.2500	44616.00
10.2667	44617.00
10.2833	44618.00
10.3000	44619.00
10.3167	44620.00
10.3333	44621.00
10.3500	44622.00
10.3667	44623.00
10.3833	44624.00
10.4000	44625.00
10.4167	44626.00
10.4333	44627.00
10.4500	44628.00
10.4667	44629.00
10.4833	44630.00
10.5000	44631.00
10.5167	44632.00
10.5333	44633.00
10.5500	44634.00
10.5667	44635.00
10.5833	44636.00
10.6000	44637.00
10.6167	44638.00
10.6333	44639.00
10.6500	44640.00
10.6667	44641.00
10.6833	44642.00
10.7000	44643.00
10.7167	44644.00
10.7333	44645.00
10.7500	44646.00
10.7667	44647.00
10.7833	44648.00
10.8000	44649.00
10.8167	44650.00
10.8333	44651.00
10.8500	44652.00
10.8667	44653.00
10.8834	44654.00
10.9000	44655.00
10.9167	44656.00
10.9334	44657.00
10.9500	44658.00
10.9667	44659.00
10.9834	44660.00
11.0000	44661.00
11.0167	44662.00
11.0334	44663.00
11.0500	44664.00
11.0655	44665.00
11.0822	44666.00
11.0979	44667.00
11.1125	44668.00
11.1259	44669.00
11.1382	44670.00
11.1494	44671.00
11.1595	44672.00
11.1684	44673.00
11.1762	44674.00
11.1830	44675.00
11.1886	44676.00
11.1930	44677.00
11.1964	44678.00
11.1986	44679.00
11.1997	44680.00
11.2000	44681.00
11.2000	44711.00
