# Supplementary material for: OpenTrack simulation model files and output dataset for a copenhagen suburban railway
Source: Data Brief. 2019 Apr 28;25:103952. doi: 10.1016/j.dib.2019.103952 (PMC6562172; doi:10.1016/j.dib.2019.103952)
Supplement: Supplementary file 2 — Multimedia component 2 [file mmc2.zip › Data files submitted/Test Hillerød for TRC/output/OT_499.tt]

//
// File: C:\OpenTrack\Test Hillerød for TRC\output/OT_499.tt
//
// Produced by OpenTrack: Fri Dec 14 17:24:54 2018
// Timetable of Course: 499
// Desc.: Delayed Line E
// Train: Regio:E delayed SA ( 83 m; 123 t ) (83 m / 123 t)
// Train Speedtype: Reihe R
// Itineraries: 1: Hl-Hot2
// Scenario:  Adh. Outside: good / Adh. Tunnel: good / Delay: 5 / Global Perf.: 100.0 % / Course on Time Perf.: 100.0 % / Course Delay Perf.: 100.0 % / Step: 1.0 s / Time: 12:00:00 - 13:30:00
//
// Type    : OT_Text
// Desc.   : OT_tt
// x-Legend: none
// y-Legend: none
//

Actual Timetable 

Hellerup       	Dep. 	12:09:50	43790	00:00:00	    0
Bernstorffsvej 	Arr. 	12:11:14	43874	00:01:24	   84
Bernstorffsvej 	Dep. 	12:11:29	43889	00:00:15	   15
Gentofte       	Arr. 	12:12:54	43974	00:01:25	   85
Gentofte       	Dep. 	12:13:09	43989	00:00:15	   15
Jægersborg     	Arr. 	12:14:31	44071	00:01:22	   82
Jægersborg     	Dep. 	12:14:46	44086	00:00:15	   15
Lyngby         	Arr. 	12:16:06	44166	00:01:20	   80
Lyngby         	Dep. 	12:16:36	44196	00:00:30	   30
Sorgenfri      	Arr. 	12:18:17	44297	00:01:41	  101
Sorgenfri      	Dep. 	12:19:12	44352	00:00:55	   55
Virum          	Arr. 	12:20:48	44448	00:01:36	   96
Virum          	Dep. 	12:23:03	44583	00:02:15	  135
Holte          	Arr. 	12:24:41	44681	00:01:38	   98

Actual Timetable vs. Planned Timetable

Station        	   	Planned 	     	Actual  	     	Difference	 	Stat. Pos [km]	        	Train. Pos [km]	        	Avg. Speed [km/h]

Hellerup       	Dep. 	12:00:30	43230	12:09:50	43790	+00:09:20	  560	   0.000	       	   0.000	       	     	     
Bernstorffsvej 	Arr. 	HH:MM:SS	   -1	12:11:14	43874	+00:00:00	    0	   1.300	   1.300	   1.400	   1.400	 60.0	 60.0
Bernstorffsvej 	Dep. 	12:04:09	43449	12:11:29	43889	+00:07:20	  440	   1.300	   0.000	   1.400	   0.000	 50.9	  0.0
Gentofte       	Arr. 	HH:MM:SS	   -1	12:12:54	43974	+00:00:00	    0	   2.900	   1.600	   3.100	   1.700	 60.7	 72.0
Gentofte       	Dep. 	12:07:49	43669	12:13:09	43989	+00:05:20	  320	   2.900	   0.000	   3.100	   0.000	 56.1	  0.0
Jægersborg     	Arr. 	HH:MM:SS	   -1	12:14:31	44071	+00:00:00	    0	   4.600	   1.700	   4.700	   1.600	 60.2	 70.2
Jægersborg     	Dep. 	12:11:49	43909	12:14:46	44086	+00:02:57	  177	   4.600	   0.000	   4.700	   0.000	 57.2	  0.0
Lyngby         	Arr. 	HH:MM:SS	   -1	12:16:06	44166	+00:00:00	    0	   5.900	   1.300	   6.100	   1.400	 58.4	 63.0
Lyngby         	Dep. 	12:15:16	44116	12:16:36	44196	+00:01:20	   80	   5.900	   0.000	   6.100	   0.000	 54.1	  0.0
Sorgenfri      	Arr. 	HH:MM:SS	   -1	12:18:17	44297	+00:00:00	    0	   7.900	   2.000	   8.000	   1.900	 56.8	 67.7
Sorgenfri      	Dep. 	12:19:12	44352	12:19:12	44352	+00:00:00	    0	   7.900	   0.000	   8.000	   0.000	 51.2	  0.0
Virum          	Arr. 	HH:MM:SS	   -1	12:20:48	44448	+00:00:00	    0	   9.700	   1.800	   9.800	   1.800	 53.6	 67.5
Virum          	Dep. 	12:23:03	44583	12:23:03	44583	+00:00:00	    0	   9.700	   0.000	   9.800	   0.000	 44.5	  0.0
Holte          	Arr. 	12:26:41	44801	12:24:41	44681	-00:02:00	 -120	  11.000	   1.300	  11.200	   1.400	 45.3	 51.4
