# Supplementary material for: OpenTrack simulation model files and output dataset for a copenhagen suburban railway
Source: Data Brief. 2019 Apr 28;25:103952. doi: 10.1016/j.dib.2019.103952 (PMC6562172; doi:10.1016/j.dib.2019.103952)
Supplement: Supplementary file 2 — Multimedia component 2 [file mmc2.zip › Data files submitted/Test Hillerød for TRC/output/OT_499.vt]

//
// File: C:\OpenTrack\Test Hiller�d for TRC\output/OT_499.vt
//
// Produced by OpenTrack: Fri Dec 14 17:24:54 2018
// Speed/Time of Course : 499
// Desc.: Delayed Line E
// Train: Regio:E delayed SA ( 83 m; 123 t ) (83 m / 123 t)
// Train Speedtype: Reihe R
// Itineraries: 1: Hl-Hot2
// Scenario:  Adh. Outside: good / Adh. Tunnel: good / Delay: 5 / Global Perf.: 100.0 % / Course on Time Perf.: 100.0 % / Course Delay Perf.: 100.0 % / Step: 1.0 s / Time: 12:00:00 - 13:30:00
//
// Type    : OT_TimeXPlot
// Desc.   : OT_vt
// x-Legend: [s]
// y-Legend: [km/h]
//
43200.00	0.0
43790.72	0.0
43791.72	4.7
43792.72	9.4
43793.72	14.0
43794.72	18.7
43795.72	23.4
43796.72	28.1
43797.72	32.8
43798.72	37.4
43799.72	41.8
43800.72	45.8
43801.72	49.4
43802.72	52.7
43803.72	55.8
43804.72	58.6
43805.72	61.4
43806.72	63.9
43807.72	66.4
43808.72	68.8
43809.72	70.0
43810.72	70.0
43811.72	70.0
43812.72	70.0
43813.72	70.0
43814.72	70.0
43815.72	70.0
43816.72	70.0
43817.72	70.0
43818.72	70.0
43819.72	70.0
43820.72	70.0
43821.72	70.0
43822.72	70.0
43823.72	70.0
43824.72	70.0
43825.72	70.0
43826.72	70.0
43827.72	70.0
43828.72	70.0
43829.72	70.0
43830.72	72.2
43831.72	74.4
43832.72	76.4
43833.72	78.4
43834.72	80.3
43835.72	82.2
43836.72	84.0
43837.72	85.8
43838.72	87.5
43839.72	89.2
43840.72	90.0
43841.72	90.0
43842.72	90.0
43843.72	90.0
43844.72	90.0
43845.72	90.0
43846.72	90.0
43847.72	90.0
43848.72	90.0
43849.72	90.0
43850.72	90.0
43851.72	90.0
43852.72	86.6
43853.72	82.6
43854.72	78.6
43855.72	74.5
43856.72	70.5
43857.72	66.5
43858.72	62.4
43859.72	58.4
43860.72	54.4
43861.72	50.4
43862.72	46.3
43863.72	42.3
43864.72	38.3
43865.72	34.2
43866.72	30.2
43867.72	26.2
43868.72	22.2
43869.72	18.1
43870.72	14.1
43871.72	10.1
43872.72	6.0
43873.72	2.0
43874.72	0.0
43889.72	0.0
43890.72	4.7
43891.72	9.4
43892.72	14.0
43893.72	18.7
43894.72	23.4
43895.72	28.1
43896.72	32.8
43897.72	37.4
43898.72	41.8
43899.72	45.8
43900.72	49.4
43901.72	52.7
43902.72	55.8
43903.72	58.6
43904.72	61.4
43905.72	63.9
43906.72	66.4
43907.72	68.8
43908.72	71.0
43909.72	73.2
43910.72	75.3
43911.72	77.3
43912.72	79.3
43913.72	81.2
43914.72	83.0
43915.72	84.8
43916.72	86.5
43917.72	88.2
43918.72	89.9
43919.72	91.5
43920.72	93.1
43921.72	94.6
43922.72	96.1
43923.72	97.6
43924.72	99.0
43925.72	100.4
43926.72	101.8
43927.72	103.2
43928.72	104.5
43929.72	105.8
43930.72	107.1
43931.72	108.3
43932.72	109.6
43933.72	110.8
43934.72	112.0
43935.72	113.1
43936.72	114.3
43937.72	115.4
43938.72	116.5
43939.72	117.6
43940.72	118.7
43941.72	119.7
43942.72	120.0
43943.72	120.0
43944.72	118.8
43945.72	114.8
43946.72	110.8
43947.72	106.8
43948.72	102.7
43949.72	98.7
43950.72	94.7
43951.72	90.6
43952.72	86.6
43953.72	82.6
43954.72	78.6
43955.72	74.5
43956.72	70.5
43957.72	66.5
43958.72	62.4
43959.72	58.4
43960.72	54.4
43961.72	50.4
43962.72	46.3
43963.72	42.3
43964.72	38.3
43965.72	34.2
43966.72	30.2
43967.72	26.2
43968.72	22.2
43969.72	18.1
43970.72	14.1
43971.72	10.1
43972.72	6.0
43973.72	2.0
43974.72	0.0
43989.72	0.0
43990.72	4.7
43991.72	9.4
43992.72	14.0
43993.72	18.7
43994.72	23.4
43995.72	28.1
43996.72	32.8
43997.72	37.4
43998.72	41.8
43999.72	45.8
44000.72	49.4
44001.72	52.7
44002.72	55.8
44003.72	58.6
44004.72	61.4
44005.72	63.9
44006.72	66.4
44007.72	68.8
44008.72	71.0
44009.72	73.2
44010.72	75.3
44011.72	77.3
44012.72	79.3
44013.72	81.2
44014.72	83.0
44015.72	84.8
44016.72	86.5
44017.72	88.2
44018.72	89.9
44019.72	91.5
44020.72	93.1
44021.72	94.6
44022.72	96.1
44023.72	97.6
44024.72	99.0
44025.72	100.4
44026.72	101.8
44027.72	103.2
44028.72	104.5
44029.72	105.8
44030.72	107.1
44031.72	108.3
44032.72	109.6
44033.72	110.8
44034.72	112.0
44035.72	113.1
44036.72	114.3
44037.72	115.4
44038.72	116.5
44039.72	117.6
44040.72	118.7
44041.72	118.7
44042.72	114.8
44043.72	110.8
44044.72	106.8
44045.72	102.7
44046.72	98.7
44047.72	94.7
44048.72	90.6
44049.72	86.6
44050.72	82.6
44051.72	78.6
44052.72	74.5
44053.72	70.5
44054.72	66.5
44055.72	62.4
44056.72	58.4
44057.72	54.4
44058.72	50.4
44059.72	46.3
44060.72	42.3
44061.72	38.3
44062.72	34.2
44063.72	30.2
44064.72	26.2
44065.72	22.2
44066.72	18.1
44067.72	14.1
44068.72	10.1
44069.72	6.0
44070.72	2.0
44071.72	0.0
44086.72	0.0
44087.72	4.7
44088.72	9.4
44089.72	14.0
44090.72	18.7
44091.72	23.4
44092.72	28.1
44093.72	32.8
44094.72	37.4
44095.72	41.8
44096.72	45.8
44097.72	49.4
44098.72	52.7
44099.72	55.8
44100.72	58.6
44101.72	61.4
44102.72	63.9
44103.72	66.4
44104.72	68.8
44105.72	71.0
44106.72	73.2
44107.72	75.3
44108.72	77.3
44109.72	79.3
44110.72	81.2
44111.72	83.0
44112.72	84.8
44113.72	86.5
44114.72	88.2
44115.72	89.9
44116.72	90.0
44117.72	90.0
44118.72	90.0
44119.72	90.0
44120.72	90.0
44121.72	90.0
44122.72	90.0
44123.72	90.0
44124.72	90.0
44125.72	90.0
44126.72	90.0
44127.72	90.0
44128.72	90.0
44129.72	90.0
44130.72	90.0
44131.72	90.0
44132.72	90.0
44133.72	90.0
44134.72	90.0
44135.72	90.0
44136.72	90.0
44137.72	90.0
44138.72	90.0
44139.72	90.0
44140.72	90.0
44141.72	90.0
44142.72	90.0
44143.72	90.0
44144.72	86.6
44145.72	82.6
44146.72	78.6
44147.72	74.5
44148.72	70.5
44149.72	66.5
44150.72	62.4
44151.72	58.4
44152.72	54.4
44153.72	50.4
44154.72	46.3
44155.72	42.3
44156.72	38.3
44157.72	34.2
44158.72	30.2
44159.72	26.2
44160.72	22.2
44161.72	18.1
44162.72	14.1
44163.72	10.1
44164.72	6.0
44165.72	2.0
44166.72	0.0
44196.72	0.0
44197.72	4.7
44198.72	9.4
44199.72	14.0
44200.72	18.7
44201.72	23.4
44202.72	28.1
44203.72	32.8
44204.72	37.4
44205.72	41.8
44206.72	45.8
44207.72	49.4
44208.72	52.7
44209.72	55.8
44210.72	58.6
44211.72	61.4
44212.72	63.9
44213.72	66.4
44214.72	68.8
44215.72	71.0
44216.72	73.2
44217.72	75.3
44218.72	77.3
44219.72	79.3
44220.72	80.0
44221.72	80.0
44222.72	80.0
44223.72	80.0
44224.72	80.0
44225.72	80.0
44226.72	80.0
44227.72	80.0
44228.72	80.0
44229.72	81.9
44230.72	83.7
44231.72	85.5
44232.72	87.2
44233.72	88.9
44234.72	90.0
44235.72	90.0
44236.72	90.0
44237.72	90.0
44238.72	90.0
44239.72	90.0
44240.72	90.0
44241.72	90.0
44242.72	90.0
44243.72	90.0
44244.72	90.0
44245.72	90.0
44246.72	90.0
44247.72	90.0
44248.72	90.0
44249.72	90.0
44250.72	90.0
44251.72	90.0
44252.72	90.0
44253.72	90.0
44254.72	90.0
44255.72	90.0
44256.72	90.0
44257.72	90.0
44258.72	90.0
44259.72	90.0
44260.72	90.0
44261.72	90.0
44262.72	90.0
44263.72	90.0
44264.72	90.0
44265.72	90.0
44266.72	90.0
44267.72	90.0
44268.72	90.0
44269.72	90.0
44270.72	90.0
44271.72	90.0
44272.72	90.0
44273.72	90.0
44274.72	90.0
44275.72	86.6
44276.72	82.6
44277.72	78.6
44278.72	74.5
44279.72	70.5
44280.72	66.5
44281.72	62.4
44282.72	58.4
44283.72	54.4
44284.72	50.4
44285.72	46.3
44286.72	42.3
44287.72	38.3
44288.72	34.2
44289.72	30.2
44290.72	26.2
44291.72	22.2
44292.72	18.1
44293.72	14.1
44294.72	10.1
44295.72	6.0
44296.72	2.0
44297.72	0.0
44352.00	0.0
44353.00	4.7
44354.00	9.4
44355.00	14.0
44356.00	18.7
44357.00	23.4
44358.00	28.1
44359.00	32.8
44360.00	37.4
44361.00	41.8
44362.00	45.8
44363.00	49.4
44364.00	52.7
44365.00	55.8
44366.00	58.6
44367.00	61.4
44368.00	63.9
44369.00	66.4
44370.00	68.8
44371.00	71.0
44372.00	73.2
44373.00	75.3
44374.00	77.3
44375.00	79.3
44376.00	81.2
44377.00	83.0
44378.00	84.8
44379.00	86.5
44380.00	88.2
44381.00	89.9
44382.00	90.0
44383.00	90.0
44384.00	90.0
44385.00	90.0
44386.00	90.0
44387.00	90.0
44388.00	90.0
44389.00	90.0
44390.00	90.0
44391.00	90.0
44392.00	90.0
44393.00	90.0
44394.00	90.0
44395.00	90.0
44396.00	90.0
44397.00	90.0
44398.00	90.0
44399.00	90.0
44400.00	90.0
44401.00	90.0
44402.00	90.0
44403.00	90.0
44404.00	90.0
44405.00	90.0
44406.00	90.0
44407.00	90.0
44408.00	90.0
44409.00	90.0
44410.00	90.0
44411.00	90.0
44412.00	90.0
44413.00	90.0
44414.00	90.0
44415.00	90.0
44416.00	90.0
44417.00	90.0
44418.00	90.0
44419.00	90.0
44420.00	90.0
44421.00	90.0
44422.00	90.0
44423.00	90.0
44424.00	90.0
44425.00	90.0
44426.00	86.6
44427.00	82.6
44428.00	78.6
44429.00	74.5
44430.00	70.5
44431.00	66.5
44432.00	62.4
44433.00	58.4
44434.00	54.4
44435.00	50.4
44436.00	46.3
44437.00	42.3
44438.00	38.3
44439.00	34.2
44440.00	30.2
44441.00	26.2
44442.00	22.2
44443.00	18.1
44444.00	14.1
44445.00	10.1
44446.00	6.0
44447.00	2.0
44448.00	0.0
44583.00	0.0
44584.00	4.7
44585.00	9.4
44586.00	14.0
44587.00	18.7
44588.00	23.4
44589.00	28.1
44590.00	32.8
44591.00	37.4
44592.00	41.8
44593.00	45.8
44594.00	49.4
44595.00	52.7
44596.00	55.8
44597.00	58.6
44598.00	61.4
44599.00	63.9
44600.00	66.4
44601.00	68.8
44602.00	71.0
44603.00	71.0
44604.00	70.1
44605.00	66.0
44606.00	62.0
44607.00	60.0
44608.00	60.0
44609.00	60.0
44610.00	60.0
44611.00	60.0
44612.00	60.0
44613.00	60.0
44614.00	60.0
44615.00	60.0
44616.00	60.0
44617.00	60.0
44618.00	60.0
44619.00	60.0
44620.00	60.0
44621.00	60.0
44622.00	60.0
44623.00	60.0
44624.00	60.0
44625.00	60.0
44626.00	60.0
44627.00	60.0
44628.00	60.0
44629.00	60.0
44630.00	60.0
44631.00	60.0
44632.00	60.0
44633.00	60.0
44634.00	60.0
44635.00	60.0
44636.00	60.0
44637.00	60.0
44638.00	60.0
44639.00	60.0
44640.00	60.0
44641.00	60.0
44642.00	60.0
44643.00	60.0
44644.00	60.0
44645.00	60.0
44646.00	60.0
44647.00	60.0
44648.00	60.0
44649.00	60.0
44650.00	60.0
44651.00	60.0
44652.00	60.0
44653.00	60.0
44654.00	60.0
44655.00	60.0
44656.00	60.0
44657.00	60.0
44658.00	60.0
44659.00	60.0
44660.00	60.0
44661.00	60.0
44662.00	60.0
44663.00	60.0
44664.00	60.0
44665.00	60.0
44666.00	58.4
44667.00	54.4
44668.00	50.4
44669.00	46.3
44670.00	42.3
44671.00	38.3
44672.00	34.2
44673.00	30.2
44674.00	26.2
44675.00	22.2
44676.00	18.1
44677.00	14.1
44678.00	10.1
44679.00	6.0
44680.00	2.0
44681.00	0.0
44711.00	0.0
