# Supplementary material for: OpenTrack simulation model files and output dataset for a copenhagen suburban railway
Source: Data Brief. 2019 Apr 28;25:103952. doi: 10.1016/j.dib.2019.103952 (PMC6562172; doi:10.1016/j.dib.2019.103952)
Supplement: Supplementary file 2 — Multimedia component 2 [file mmc2.zip › Data files submitted/Test Hillerød for TRC/output/OT_500.at]

//
// File: C:\OpenTrack\Test Hiller�d for TRC\output/OT_500.at
//
// Produced by OpenTrack: Fri Dec 14 17:24:55 2018
// Acceleration/Time of Course: 500
// Desc.: Line E
// Train: Regio:E SA ( 83 m; 123 t ) (83 m / 123 t)
// Train Speedtype: Reihe R
// Itineraries: 1: Hl-Hot2
// Scenario:  Adh. Outside: good / Adh. Tunnel: good / Delay: 5 / Global Perf.: 100.0 % / Course on Time Perf.: 100.0 % / Course Delay Perf.: 100.0 % / Step: 1.0 s / Time: 12:00:00 - 13:30:00
//
// Type    : OT_TimeXPlot
// Desc.   : OT_at
// x-Legend: [s]
// y-Legend: [m/s^2]
//
43445.00	0.000
43829.00	0.000
43830.00	1.300
43831.00	1.300
43832.00	1.300
43833.00	1.300
43834.00	1.300
43835.00	1.300
43836.00	1.300
43837.00	1.300
43838.00	1.225
43839.00	1.100
43840.00	0.999
43841.00	0.913
43842.00	0.850
43843.00	0.802
43844.00	0.755
43845.00	0.715
43846.00	0.691
43847.00	0.651
43848.00	0.000
43849.00	0.000
43850.00	-1.119
43851.00	-1.119
43852.00	-1.119
43853.00	-1.119
43854.00	-1.119
43855.00	-1.119
43856.00	-1.119
43857.00	-1.119
43858.00	-1.119
43859.00	-1.119
43860.00	-1.119
43861.00	1.300
43862.00	1.300
43863.00	1.295
43864.00	1.124
43865.00	1.023
43866.00	0.952
43867.00	0.874
43868.00	0.818
43869.00	0.771
43870.00	0.731
43871.00	0.699
43872.00	0.667
43873.00	0.000
43874.00	0.000
43875.00	0.000
43876.00	0.618
43877.00	0.593
43878.00	0.569
43879.00	0.552
43880.00	0.536
43881.00	0.519
43882.00	0.502
43883.00	0.486
43884.00	0.477
43885.00	0.000
43886.00	-1.119
43887.00	-1.119
43888.00	-1.119
43889.00	-1.119
43890.00	-1.119
43891.00	-1.119
43892.00	-1.119
43893.00	-1.119
43894.00	-1.119
43895.00	-1.119
43896.00	-1.119
43897.00	-1.119
43898.00	-1.119
43899.00	-1.119
43900.00	-1.119
43901.00	-1.119
43902.00	-1.119
43903.00	-1.119
43904.00	-1.119
43905.00	-1.119
43906.00	-1.119
43907.00	-1.119
43908.00	0.000
43909.00	0.000
43910.00	0.000
43911.00	0.000
43912.00	0.000
43913.00	0.000
43914.00	0.000
43915.00	0.000
43916.00	0.000
43917.00	0.000
43918.00	0.000
43919.00	0.000
43920.00	0.000
43921.00	0.000
43922.00	0.000
43923.00	0.000
43924.00	0.000
43925.00	0.000
43926.00	0.000
43927.00	0.000
43928.00	0.000
43929.00	0.000
43930.00	0.000
43931.00	0.000
43932.00	0.000
43933.00	0.000
43934.00	0.000
43935.00	0.000
43936.00	0.000
43937.00	0.000
43938.00	1.300
43939.00	1.300
43940.00	1.300
43941.00	1.300
43942.00	1.300
43943.00	1.300
43944.00	1.300
43945.00	1.300
43946.00	1.225
43947.00	1.100
43948.00	0.999
43949.00	0.913
43950.00	0.850
43951.00	0.802
43952.00	0.755
43953.00	0.000
43954.00	-1.119
43955.00	-1.119
43956.00	-1.119
43957.00	-1.119
43958.00	-1.119
43959.00	-1.119
43960.00	-1.119
43961.00	-1.119
43962.00	-1.119
43963.00	-1.119
43964.00	-1.119
43965.00	-1.119
43966.00	-1.119
43967.00	-1.119
43968.00	-1.119
43969.00	-1.119
43970.00	0.000
43985.00	0.000
43986.00	1.300
43987.00	1.300
43988.00	1.300
43989.00	1.300
43990.00	1.300
43991.00	1.300
43992.00	1.300
43993.00	1.300
43994.00	1.225
43995.00	1.100
43996.00	0.999
43997.00	0.913
43998.00	0.850
43999.00	0.802
44000.00	0.755
44001.00	0.715
44002.00	0.691
44003.00	0.651
44004.00	0.634
44005.00	0.602
44006.00	0.577
44007.00	0.561
44008.00	0.544
44009.00	0.527
44010.00	0.511
44011.00	0.494
44012.00	0.485
44013.00	0.476
44014.00	0.000
44015.00	-1.119
44016.00	-1.119
44017.00	-1.119
44018.00	-1.119
44019.00	-1.119
44020.00	-1.119
44021.00	-1.119
44022.00	-1.119
44023.00	-1.119
44024.00	-1.119
44025.00	-1.119
44026.00	-1.119
44027.00	-1.119
44028.00	-1.119
44029.00	-1.119
44030.00	-1.119
44031.00	-1.119
44032.00	-1.119
44033.00	-1.119
44034.00	-1.119
44035.00	-1.119
44036.00	-1.119
44037.00	0.000
44038.00	1.300
44039.00	1.300
44040.00	1.300
44041.00	1.300
44042.00	1.300
44043.00	1.300
44044.00	1.300
44045.00	1.300
44046.00	1.225
44047.00	1.100
44048.00	0.999
44049.00	0.913
44050.00	0.850
44051.00	0.802
44052.00	0.755
44053.00	0.715
44054.00	0.691
44055.00	0.651
44056.00	0.634
44057.00	0.602
44058.00	0.577
44059.00	0.561
44060.00	0.544
44061.00	0.527
44062.00	0.511
44063.00	0.494
44064.00	0.485
44065.00	0.476
44066.00	0.460
44067.00	0.451
44068.00	0.442
44069.00	0.425
44070.00	0.416
44071.00	0.407
44072.00	0.398
44073.00	0.390
44074.00	0.000
44075.00	-1.119
44076.00	-1.119
44077.00	-1.119
44078.00	-1.119
44079.00	-1.119
44080.00	-1.119
44081.00	-1.119
44082.00	-1.119
44083.00	-1.119
44084.00	-1.119
44085.00	-1.119
44086.00	-1.119
44087.00	-1.119
44088.00	-1.119
44089.00	-1.119
44090.00	-1.119
44091.00	-1.119
44092.00	-1.119
44093.00	-1.119
44094.00	-1.119
44095.00	-1.119
44096.00	-1.119
44097.00	-1.119
44098.00	-1.119
44099.00	-1.119
44100.00	0.000
44115.00	0.000
44116.00	1.300
44117.00	1.300
44118.00	1.300
44119.00	1.300
44120.00	1.300
44121.00	1.300
44122.00	1.300
44123.00	1.300
44124.00	1.225
44125.00	1.100
44126.00	0.999
44127.00	0.913
44128.00	0.850
44129.00	0.802
44130.00	0.755
44131.00	0.715
44132.00	0.691
44133.00	0.651
44134.00	0.634
44135.00	0.602
44136.00	0.577
44137.00	0.561
44138.00	0.544
44139.00	0.527
44140.00	0.511
44141.00	0.494
44142.00	0.485
44143.00	0.476
44144.00	0.460
44145.00	0.451
44146.00	0.442
44147.00	0.425
44148.00	0.416
44149.00	0.407
44150.00	0.398
44151.00	0.390
44152.00	0.381
44153.00	0.380
44154.00	0.371
44155.00	0.362
44156.00	0.353
44157.00	0.344
44158.00	0.343
44159.00	0.334
44160.00	0.333
44161.00	0.324
44162.00	0.316
44163.00	0.315
44164.00	0.306
44165.00	0.305
44166.00	0.296
44167.00	0.000
44168.00	-1.119
44169.00	-1.119
44170.00	-1.119
44171.00	-1.119
44172.00	-1.119
44173.00	-1.119
44174.00	-1.119
44175.00	-1.119
44176.00	-1.119
44177.00	-1.119
44178.00	-1.119
44179.00	-1.119
44180.00	-1.119
44181.00	-1.119
44182.00	-1.119
44183.00	-1.119
44184.00	-1.119
44185.00	-1.119
44186.00	-1.119
44187.00	-1.119
44188.00	-1.119
44189.00	-1.119
44190.00	-1.119
44191.00	-1.119
44192.00	-1.119
44193.00	-1.119
44194.00	-1.119
44195.00	-1.119
44196.00	-1.119
44197.00	0.000
44212.00	0.000
44213.00	1.300
44214.00	1.300
44215.00	1.300
44216.00	1.300
44217.00	1.300
44218.00	1.300
44219.00	1.300
44220.00	1.300
44221.00	1.225
44222.00	1.100
44223.00	0.999
44224.00	0.913
44225.00	0.850
44226.00	0.802
44227.00	0.755
44228.00	0.715
44229.00	0.691
44230.00	0.651
44231.00	0.634
44232.00	0.602
44233.00	0.577
44234.00	0.561
44235.00	0.544
44236.00	0.527
44237.00	0.511
44238.00	0.494
44239.00	0.485
44240.00	0.476
44241.00	0.460
44242.00	0.000
44243.00	0.000
44244.00	0.000
44245.00	0.000
44246.00	0.000
44247.00	0.000
44248.00	0.000
44249.00	0.000
44250.00	0.000
44251.00	0.000
44252.00	0.000
44253.00	0.000
44254.00	0.000
44255.00	0.000
44256.00	0.000
44257.00	0.000
44258.00	0.000
44259.00	0.000
44260.00	0.000
44261.00	0.000
44262.00	0.000
44263.00	0.000
44264.00	0.000
44265.00	0.000
44266.00	0.000
44267.00	0.000
44268.00	0.000
44269.00	0.000
44270.00	-1.119
44271.00	-1.119
44272.00	-1.119
44273.00	-1.119
44274.00	-1.119
44275.00	-1.119
44276.00	-1.119
44277.00	-1.119
44278.00	-1.119
44279.00	-1.119
44280.00	-1.119
44281.00	-1.119
44282.00	-1.119
44283.00	-1.119
44284.00	-1.119
44285.00	-1.119
44286.00	-1.119
44287.00	-1.119
44288.00	-1.119
44289.00	-1.119
44290.00	-1.119
44291.00	-1.119
44292.00	0.000
44361.00	0.000
44362.00	1.300
44363.00	1.300
44364.00	1.300
44365.00	1.300
44366.00	1.300
44367.00	1.300
44368.00	1.300
44369.00	1.300
44370.00	1.225
44371.00	1.100
44372.00	0.999
44373.00	0.913
44374.00	0.850
44375.00	0.802
44376.00	0.755
44377.00	0.715
44378.00	0.691
44379.00	0.651
44380.00	0.634
44381.00	0.602
44382.00	0.577
44383.00	0.561
44384.00	0.544
44385.00	0.000
44386.00	0.000
44387.00	0.000
44388.00	0.000
44389.00	0.000
44390.00	0.000
44391.00	0.000
44392.00	0.000
44393.00	0.000
44394.00	0.527
44395.00	0.510
44396.00	0.494
44397.00	0.477
44398.00	0.468
44399.00	0.000
44400.00	0.000
44401.00	0.000
44402.00	0.000
44403.00	0.000
44404.00	0.000
44405.00	0.000
44406.00	0.000
44407.00	0.000
44408.00	0.000
44409.00	0.000
44410.00	0.000
44411.00	0.000
44412.00	0.000
44413.00	0.000
44414.00	0.000
44415.00	0.000
44416.00	0.000
44417.00	0.000
44418.00	0.000
44419.00	0.000
44420.00	0.000
44421.00	0.000
44422.00	0.000
44423.00	0.000
44424.00	0.000
44425.00	0.000
44426.00	0.000
44427.00	0.000
44428.00	0.000
44429.00	0.000
44430.00	0.000
44431.00	0.000
44432.00	0.000
44433.00	0.000
44434.00	0.000
44435.00	0.000
44436.00	0.000
44437.00	0.000
44438.00	0.000
44439.00	0.000
44440.00	-1.119
44441.00	-1.119
44442.00	-1.119
44443.00	-1.119
44444.00	-1.119
44445.00	-1.119
44446.00	-1.119
44447.00	-1.119
44448.00	-1.119
44449.00	-1.119
44450.00	-1.119
44451.00	-1.119
44452.00	-1.119
44453.00	-1.119
44454.00	-1.119
44455.00	-1.119
44456.00	-1.119
44457.00	-1.119
44458.00	-1.119
44459.00	-1.119
44460.00	-1.119
44461.00	-1.119
44462.00	0.000
44597.00	0.000
44598.00	1.300
44599.00	1.300
44600.00	1.300
44601.00	1.300
44602.00	1.300
44603.00	1.300
44604.00	1.300
44605.00	1.300
44606.00	1.225
44607.00	1.100
44608.00	0.999
44609.00	0.913
44610.00	0.850
44611.00	0.802
44612.00	0.755
44613.00	0.715
44614.00	0.691
44615.00	0.651
44616.00	0.634
44617.00	0.602
44618.00	0.577
44619.00	0.561
44620.00	0.544
44621.00	0.527
44622.00	0.511
44623.00	0.494
44624.00	0.485
44625.00	0.476
44626.00	0.460
44627.00	0.000
44628.00	0.000
44629.00	0.000
44630.00	0.000
44631.00	0.000
44632.00	0.000
44633.00	0.000
44634.00	0.000
44635.00	0.000
44636.00	0.000
44637.00	0.000
44638.00	0.000
44639.00	0.000
44640.00	0.000
44641.00	0.000
44642.00	0.000
44643.00	0.000
44644.00	0.000
44645.00	0.000
44646.00	0.000
44647.00	0.000
44648.00	0.000
44649.00	0.000
44650.00	0.000
44651.00	0.000
44652.00	0.000
44653.00	0.000
44654.00	0.000
44655.00	0.000
44656.00	0.000
44657.00	0.000
44658.00	0.000
44659.00	0.000
44660.00	0.000
44661.00	0.000
44662.00	0.000
44663.00	0.000
44664.00	0.000
44665.00	0.000
44666.00	0.000
44667.00	0.000
44668.00	0.000
44669.00	0.000
44670.00	0.000
44671.00	-1.119
44672.00	-1.119
44673.00	-1.119
44674.00	-1.119
44675.00	-1.119
44676.00	-1.119
44677.00	-1.119
44678.00	-1.119
44679.00	-1.119
44680.00	-1.119
44681.00	-1.119
44682.00	-1.119
44683.00	-1.119
44684.00	-1.119
44685.00	-1.119
44686.00	-1.119
44687.00	-1.119
44688.00	-1.119
44689.00	-1.119
44690.00	-1.119
44691.00	-1.119
44692.00	-1.119
44693.00	0.000
44828.00	0.000
44829.00	1.300
44830.00	1.300
44831.00	1.300
44832.00	1.300
44833.00	1.300
44834.00	1.300
44835.00	1.300
44836.00	1.300
44837.00	1.225
44838.00	1.100
44839.00	0.999
44840.00	0.913
44841.00	0.850
44842.00	0.802
44843.00	0.755
44844.00	0.715
44845.00	0.691
44846.00	0.651
44847.00	0.634
44848.00	0.000
44849.00	-1.119
44850.00	-1.119
44851.00	-1.119
44852.00	0.000
44853.00	0.000
44854.00	0.000
44855.00	0.000
44856.00	0.000
44857.00	0.000
44858.00	0.000
44859.00	0.000
44860.00	0.000
44861.00	0.000
44862.00	0.000
44863.00	0.000
44864.00	0.000
44865.00	0.000
44866.00	0.000
44867.00	0.000
44868.00	0.000
44869.00	0.000
44870.00	0.000
44871.00	0.000
44872.00	0.000
44873.00	0.000
44874.00	0.000
44875.00	0.000
44876.00	0.000
44877.00	0.000
44878.00	0.000
44879.00	0.000
44880.00	0.000
44881.00	0.000
44882.00	0.000
44883.00	0.000
44884.00	0.000
44885.00	0.000
44886.00	0.000
44887.00	0.000
44888.00	0.000
44889.00	0.000
44890.00	0.000
44891.00	0.000
44892.00	0.000
44893.00	0.000
44894.00	0.000
44895.00	0.000
44896.00	0.000
44897.00	0.000
44898.00	0.000
44899.00	0.000
44900.00	0.000
44901.00	0.000
44902.00	0.000
44903.00	0.000
44904.00	0.000
44905.00	0.000
44906.00	0.000
44907.00	0.000
44908.00	0.000
44909.00	0.000
44910.00	0.000
44911.00	-1.119
44912.00	-1.119
44913.00	-1.119
44914.00	-1.119
44915.00	-1.119
44916.00	-1.119
44917.00	-1.119
44918.00	-1.119
44919.00	-1.119
44920.00	-1.119
44921.00	-1.119
44922.00	-1.119
44923.00	-1.119
44924.00	-1.119
44925.00	-1.119
44926.00	0.000
44956.00	0.000
