# Supplementary material for: OpenTrack simulation model files and output dataset for a copenhagen suburban railway
Source: Data Brief. 2019 Apr 28;25:103952. doi: 10.1016/j.dib.2019.103952 (PMC6562172; doi:10.1016/j.dib.2019.103952)
Supplement: Supplementary file 2 — Multimedia component 2 [file mmc2.zip › Data files submitted/Test Hillerød for TRC/output/OT_500.st1]

//
// File: C:\OpenTrack\Test Hiller�d for TRC\output/OT_500.st1
//
// Produced by OpenTrack: Fri Dec 14 17:24:55 2018
// Distance/Time of Course: 500
// Desc.: Line E
// Train: Regio:E SA ( 83 m; 123 t ) (83 m / 123 t)
// Train Speedtype: Reihe R
// Itineraries: 1: Hl-Hot2
// Scenario:  Adh. Outside: good / Adh. Tunnel: good / Delay: 5 / Global Perf.: 100.0 % / Course on Time Perf.: 100.0 % / Course Delay Perf.: 100.0 % / Step: 1.0 s / Time: 12:00:00 - 13:30:00
//
// Type    : OT_TimeXPlot
// Desc.   : OT_st1
// x-Legend: [s]
// y-Legend: [km]
//
43445.00	0.0000
43829.00	0.0000
43830.00	0.0007
43831.00	0.0026
43832.00	0.0058
43833.00	0.0104
43834.00	0.0162
43835.00	0.0234
43836.00	0.0318
43837.00	0.0416
43838.00	0.0526
43839.00	0.0648
43840.00	0.0780
43841.00	0.0922
43842.00	0.1073
43843.00	0.1231
43844.00	0.1398
43845.00	0.1572
43846.00	0.1753
43847.00	0.1941
43848.00	0.2135
43849.00	0.2285
43850.00	0.2475
43851.00	0.2654
43852.00	0.2822
43853.00	0.2979
43854.00	0.3124
43855.00	0.3259
43856.00	0.3382
43857.00	0.3494
43858.00	0.3594
43859.00	0.3684
43860.00	0.3762
43861.00	0.3841
43862.00	0.3934
43863.00	0.4039
43864.00	0.4156
43865.00	0.4284
43866.00	0.4422
43867.00	0.4569
43868.00	0.4725
43869.00	0.4888
43870.00	0.5059
43871.00	0.5237
43872.00	0.5422
43873.00	0.5617
43874.00	0.5811
43875.00	0.6005
43876.00	0.6203
43877.00	0.6407
43878.00	0.6616
43879.00	0.6831
43880.00	0.7051
43881.00	0.7277
43882.00	0.7508
43883.00	0.7744
43884.00	0.7984
43885.00	0.8166
43886.00	0.8412
43887.00	0.8647
43888.00	0.8871
43889.00	0.9084
43890.00	0.9285
43891.00	0.9475
43892.00	0.9654
43893.00	0.9822
43894.00	0.9979
43895.00	1.0124
43896.00	1.0259
43897.00	1.0382
43898.00	1.0494
43899.00	1.0594
43900.00	1.0684
43901.00	1.0762
43902.00	1.0829
43903.00	1.0885
43904.00	1.0930
43905.00	1.0964
43906.00	1.0986
43907.00	1.0997
43908.00	1.1000
43909.00	1.1000
43910.00	1.1000
43911.00	1.1000
43912.00	1.1000
43913.00	1.1000
43914.00	1.1000
43915.00	1.1000
43916.00	1.1000
43917.00	1.1000
43918.00	1.1000
43919.00	1.1000
43920.00	1.1000
43921.00	1.1000
43922.00	1.1000
43923.00	1.1000
43924.00	1.1000
43925.00	1.1000
43926.00	1.1000
43927.00	1.1000
43928.00	1.1000
43929.00	1.1000
43930.00	1.1000
43931.00	1.1000
43932.00	1.1000
43933.00	1.1000
43934.00	1.1000
43935.00	1.1000
43936.00	1.1000
43937.00	1.1000
43938.00	1.1007
43939.00	1.1026
43940.00	1.1059
43941.00	1.1104
43942.00	1.1163
43943.00	1.1234
43944.00	1.1319
43945.00	1.1416
43946.00	1.1526
43947.00	1.1648
43948.00	1.1780
43949.00	1.1922
43950.00	1.2073
43951.00	1.2231
43952.00	1.2398
43953.00	1.2475
43954.00	1.2654
43955.00	1.2822
43956.00	1.2979
43957.00	1.3124
43958.00	1.3259
43959.00	1.3382
43960.00	1.3494
43961.00	1.3594
43962.00	1.3684
43963.00	1.3762
43964.00	1.3829
43965.00	1.3885
43966.00	1.3930
43967.00	1.3964
43968.00	1.3986
43969.00	1.3997
43970.00	1.4000
43985.00	1.4000
43986.00	1.4007
43987.00	1.4026
43988.00	1.4059
43989.00	1.4104
43990.00	1.4163
43991.00	1.4234
43992.00	1.4319
43993.00	1.4416
43994.00	1.4526
43995.00	1.4648
43996.00	1.4780
43997.00	1.4922
43998.00	1.5073
43999.00	1.5231
44000.00	1.5398
44001.00	1.5572
44002.00	1.5753
44003.00	1.5941
44004.00	1.6135
44005.00	1.6335
44006.00	1.6542
44007.00	1.6754
44008.00	1.6971
44009.00	1.7194
44010.00	1.7422
44011.00	1.7655
44012.00	1.7893
44013.00	1.8136
44014.00	1.8166
44015.00	1.8412
44016.00	1.8647
44017.00	1.8871
44018.00	1.9084
44019.00	1.9285
44020.00	1.9475
44021.00	1.9654
44022.00	1.9822
44023.00	1.9979
44024.00	2.0124
44025.00	2.0259
44026.00	2.0382
44027.00	2.0494
44028.00	2.0594
44029.00	2.0684
44030.00	2.0762
44031.00	2.0829
44032.00	2.0885
44033.00	2.0930
44034.00	2.0964
44035.00	2.0986
44036.00	2.0997
44037.00	2.1000
44038.00	2.1007
44039.00	2.1026
44040.00	2.1059
44041.00	2.1104
44042.00	2.1163
44043.00	2.1234
44044.00	2.1319
44045.00	2.1416
44046.00	2.1526
44047.00	2.1648
44048.00	2.1780
44049.00	2.1922
44050.00	2.2073
44051.00	2.2231
44052.00	2.2398
44053.00	2.2572
44054.00	2.2753
44055.00	2.2941
44056.00	2.3135
44057.00	2.3335
44058.00	2.3542
44059.00	2.3754
44060.00	2.3971
44061.00	2.4194
44062.00	2.4422
44063.00	2.4655
44064.00	2.4893
44065.00	2.5136
44066.00	2.5383
44067.00	2.5635
44068.00	2.5892
44069.00	2.6152
44070.00	2.6417
44071.00	2.6686
44072.00	2.6960
44073.00	2.7237
44074.00	2.7360
44075.00	2.7640
44076.00	2.7909
44077.00	2.8166
44078.00	2.8412
44079.00	2.8647
44080.00	2.8871
44081.00	2.9084
44082.00	2.9285
44083.00	2.9475
44084.00	2.9654
44085.00	2.9822
44086.00	2.9979
44087.00	3.0124
44088.00	3.0259
44089.00	3.0382
44090.00	3.0494
44091.00	3.0594
44092.00	3.0684
44093.00	3.0762
44094.00	3.0829
44095.00	3.0885
44096.00	3.0930
44097.00	3.0964
44098.00	3.0986
44099.00	3.0997
44100.00	3.1000
44115.00	3.1000
44116.00	3.1007
44117.00	3.1026
44118.00	3.1059
44119.00	3.1104
44120.00	3.1163
44121.00	3.1234
44122.00	3.1319
44123.00	3.1416
44124.00	3.1526
44125.00	3.1648
44126.00	3.1780
44127.00	3.1922
44128.00	3.2073
44129.00	3.2231
44130.00	3.2398
44131.00	3.2572
44132.00	3.2753
44133.00	3.2941
44134.00	3.3135
44135.00	3.3335
44136.00	3.3542
44137.00	3.3754
44138.00	3.3971
44139.00	3.4194
44140.00	3.4422
44141.00	3.4655
44142.00	3.4893
44143.00	3.5136
44144.00	3.5383
44145.00	3.5635
44146.00	3.5892
44147.00	3.6152
44148.00	3.6417
44149.00	3.6686
44150.00	3.6960
44151.00	3.7237
44152.00	3.7518
44153.00	3.7802
44154.00	3.8091
44155.00	3.8383
44156.00	3.8679
44157.00	3.8978
44158.00	3.9280
44159.00	3.9586
44160.00	3.9896
44161.00	4.0208
44162.00	4.0524
44163.00	4.0843
44164.00	4.1165
44165.00	4.1490
44166.00	4.1819
44167.00	4.2130
44168.00	4.2454
44169.00	4.2767
44170.00	4.3070
44171.00	4.3360
44172.00	4.3640
44173.00	4.3909
44174.00	4.4166
44175.00	4.4412
44176.00	4.4647
44177.00	4.4871
44178.00	4.5084
44179.00	4.5285
44180.00	4.5475
44181.00	4.5654
44182.00	4.5822
44183.00	4.5979
44184.00	4.6124
44185.00	4.6259
44186.00	4.6382
44187.00	4.6494
44188.00	4.6594
44189.00	4.6684
44190.00	4.6762
44191.00	4.6829
44192.00	4.6885
44193.00	4.6930
44194.00	4.6964
44195.00	4.6986
44196.00	4.6997
44197.00	4.7000
44212.00	4.7000
44213.00	4.7007
44214.00	4.7026
44215.00	4.7059
44216.00	4.7104
44217.00	4.7163
44218.00	4.7234
44219.00	4.7319
44220.00	4.7416
44221.00	4.7526
44222.00	4.7648
44223.00	4.7780
44224.00	4.7922
44225.00	4.8073
44226.00	4.8231
44227.00	4.8398
44228.00	4.8572
44229.00	4.8753
44230.00	4.8941
44231.00	4.9135
44232.00	4.9335
44233.00	4.9542
44234.00	4.9754
44235.00	4.9971
44236.00	5.0194
44237.00	5.0422
44238.00	5.0655
44239.00	5.0893
44240.00	5.1136
44241.00	5.1383
44242.00	5.1633
44243.00	5.1883
44244.00	5.2133
44245.00	5.2383
44246.00	5.2633
44247.00	5.2883
44248.00	5.3133
44249.00	5.3383
44250.00	5.3633
44251.00	5.3883
44252.00	5.4133
44253.00	5.4383
44254.00	5.4633
44255.00	5.4883
44256.00	5.5133
44257.00	5.5383
44258.00	5.5633
44259.00	5.5883
44260.00	5.6133
44261.00	5.6383
44262.00	5.6633
44263.00	5.6883
44264.00	5.7133
44265.00	5.7383
44266.00	5.7633
44267.00	5.7883
44268.00	5.8133
44269.00	5.8166
44270.00	5.8412
44271.00	5.8647
44272.00	5.8871
44273.00	5.9084
44274.00	5.9285
44275.00	5.9475
44276.00	5.9654
44277.00	5.9822
44278.00	5.9979
44279.00	6.0124
44280.00	6.0259
44281.00	6.0382
44282.00	6.0494
44283.00	6.0594
44284.00	6.0684
44285.00	6.0762
44286.00	6.0829
44287.00	6.0885
44288.00	6.0930
44289.00	6.0964
44290.00	6.0986
44291.00	6.0997
44292.00	6.1000
44361.00	6.1000
44362.00	6.1007
44363.00	6.1026
44364.00	6.1059
44365.00	6.1104
44366.00	6.1163
44367.00	6.1234
44368.00	6.1319
44369.00	6.1416
44370.00	6.1526
44371.00	6.1648
44372.00	6.1780
44373.00	6.1922
44374.00	6.2073
44375.00	6.2231
44376.00	6.2398
44377.00	6.2572
44378.00	6.2753
44379.00	6.2941
44380.00	6.3135
44381.00	6.3335
44382.00	6.3542
44383.00	6.3754
44384.00	6.3971
44385.00	6.4193
44386.00	6.4416
44387.00	6.4638
44388.00	6.4860
44389.00	6.5082
44390.00	6.5305
44391.00	6.5527
44392.00	6.5749
44393.00	6.5971
44394.00	6.6196
44395.00	6.6426
44396.00	6.6661
44397.00	6.6901
44398.00	6.7146
44399.00	6.7396
44400.00	6.7646
44401.00	6.7896
44402.00	6.8146
44403.00	6.8396
44404.00	6.8646
44405.00	6.8896
44406.00	6.9146
44407.00	6.9396
44408.00	6.9646
44409.00	6.9896
44410.00	7.0146
44411.00	7.0396
44412.00	7.0646
44413.00	7.0896
44414.00	7.1146
44415.00	7.1396
44416.00	7.1646
44417.00	7.1896
44418.00	7.2146
44419.00	7.2396
44420.00	7.2646
44421.00	7.2896
44422.00	7.3146
44423.00	7.3396
44424.00	7.3646
44425.00	7.3896
44426.00	7.4146
44427.00	7.4396
44428.00	7.4646
44429.00	7.4896
44430.00	7.5146
44431.00	7.5396
44432.00	7.5646
44433.00	7.5896
44434.00	7.6146
44435.00	7.6396
44436.00	7.6646
44437.00	7.6896
44438.00	7.7146
44439.00	7.7166
44440.00	7.7412
44441.00	7.7647
44442.00	7.7871
44443.00	7.8084
44444.00	7.8285
44445.00	7.8475
44446.00	7.8654
44447.00	7.8822
44448.00	7.8979
44449.00	7.9124
44450.00	7.9259
44451.00	7.9382
44452.00	7.9494
44453.00	7.9594
44454.00	7.9684
44455.00	7.9762
44456.00	7.9829
44457.00	7.9885
44458.00	7.9930
44459.00	7.9964
44460.00	7.9986
44461.00	7.9997
44462.00	8.0000
44597.00	8.0000
44598.00	8.0007
44599.00	8.0026
44600.00	8.0059
44601.00	8.0104
44602.00	8.0163
44603.00	8.0234
44604.00	8.0319
44605.00	8.0416
44606.00	8.0526
44607.00	8.0648
44608.00	8.0780
44609.00	8.0922
44610.00	8.1073
44611.00	8.1231
44612.00	8.1398
44613.00	8.1572
44614.00	8.1753
44615.00	8.1941
44616.00	8.2135
44617.00	8.2336
44618.00	8.2542
44619.00	8.2754
44620.00	8.2971
44621.00	8.3194
44622.00	8.3422
44623.00	8.3655
44624.00	8.3893
44625.00	8.4136
44626.00	8.4383
44627.00	8.4633
44628.00	8.4883
44629.00	8.5133
44630.00	8.5383
44631.00	8.5633
44632.00	8.5883
44633.00	8.6133
44634.00	8.6383
44635.00	8.6633
44636.00	8.6883
44637.00	8.7133
44638.00	8.7383
44639.00	8.7633
44640.00	8.7883
44641.00	8.8133
44642.00	8.8383
44643.00	8.8633
44644.00	8.8883
44645.00	8.9133
44646.00	8.9383
44647.00	8.9633
44648.00	8.9883
44649.00	9.0133
44650.00	9.0383
44651.00	9.0633
44652.00	9.0883
44653.00	9.1133
44654.00	9.1383
44655.00	9.1633
44656.00	9.1883
44657.00	9.2133
44658.00	9.2383
44659.00	9.2633
44660.00	9.2883
44661.00	9.3133
44662.00	9.3383
44663.00	9.3633
44664.00	9.3883
44665.00	9.4133
44666.00	9.4383
44667.00	9.4633
44668.00	9.4883
44669.00	9.5133
44670.00	9.5166
44671.00	9.5412
44672.00	9.5647
44673.00	9.5871
44674.00	9.6084
44675.00	9.6285
44676.00	9.6475
44677.00	9.6654
44678.00	9.6822
44679.00	9.6979
44680.00	9.7124
44681.00	9.7259
44682.00	9.7382
44683.00	9.7494
44684.00	9.7594
44685.00	9.7684
44686.00	9.7762
44687.00	9.7829
44688.00	9.7885
44689.00	9.7930
44690.00	9.7964
44691.00	9.7986
44692.00	9.7997
44693.00	9.8000
44828.00	9.8000
44829.00	9.8007
44830.00	9.8026
44831.00	9.8059
44832.00	9.8104
44833.00	9.8163
44834.00	9.8234
44835.00	9.8319
44836.00	9.8416
44837.00	9.8526
44838.00	9.8648
44839.00	9.8780
44840.00	9.8922
44841.00	9.9073
44842.00	9.9231
44843.00	9.9398
44844.00	9.9572
44845.00	9.9753
44846.00	9.9941
44847.00	10.0135
44848.00	10.0263
44849.00	10.0464
44850.00	10.0653
44851.00	10.0831
44852.00	10.1000
44853.00	10.1167
44854.00	10.1333
44855.00	10.1500
44856.00	10.1667
44857.00	10.1833
44858.00	10.2000
44859.00	10.2167
44860.00	10.2333
44861.00	10.2500
44862.00	10.2667
44863.00	10.2833
44864.00	10.3000
44865.00	10.3167
44866.00	10.3333
44867.00	10.3500
44868.00	10.3667
44869.00	10.3833
44870.00	10.4000
44871.00	10.4167
44872.00	10.4333
44873.00	10.4500
44874.00	10.4667
44875.00	10.4833
44876.00	10.5000
44877.00	10.5167
44878.00	10.5333
44879.00	10.5500
44880.00	10.5667
44881.00	10.5833
44882.00	10.6000
44883.00	10.6167
44884.00	10.6333
44885.00	10.6500
44886.00	10.6667
44887.00	10.6833
44888.00	10.7000
44889.00	10.7167
44890.00	10.7333
44891.00	10.7500
44892.00	10.7667
44893.00	10.7833
44894.00	10.8000
44895.00	10.8167
44896.00	10.8334
44897.00	10.8500
44898.00	10.8667
44899.00	10.8834
44900.00	10.9000
44901.00	10.9167
44902.00	10.9334
44903.00	10.9500
44904.00	10.9667
44905.00	10.9834
44906.00	11.0000
44907.00	11.0167
44908.00	11.0334
44909.00	11.0500
44910.00	11.0655
44911.00	11.0822
44912.00	11.0979
44913.00	11.1125
44914.00	11.1259
44915.00	11.1382
44916.00	11.1494
44917.00	11.1595
44918.00	11.1684
44919.00	11.1762
44920.00	11.1830
44921.00	11.1886
44922.00	11.1930
44923.00	11.1964
44924.00	11.1986
44925.00	11.1997
44926.00	11.2000
44956.00	11.2000
