# Supplementary material for: OpenTrack simulation model files and output dataset for a copenhagen suburban railway
Source: Data Brief. 2019 Apr 28;25:103952. doi: 10.1016/j.dib.2019.103952 (PMC6562172; doi:10.1016/j.dib.2019.103952)
Supplement: Supplementary file 2 — Multimedia component 2 [file mmc2.zip › Data files submitted/Test Hillerød for TRC/output/OT_500.step1]

//
// File: C:\OpenTrack\Test Hiller�d for TRC\output/OT_500.step1
//
// Produced by OpenTrack: Fri Dec 14 17:24:55 2018
// Route Reservation of Course: 500
// Desc.: Line E
// Train: Regio:E SA ( 83 m; 123 t ) (83 m / 123 t)
// Train Speedtype: Reihe R
// Itineraries: 1: Hl-Hot2
// Scenario:  Adh. Outside: good / Adh. Tunnel: good / Delay: 5 / Global Perf.: 100.0 % / Course on Time Perf.: 100.0 % / Course Delay Perf.: 100.0 % / Step: 1.0 s / Time: 12:00:00 - 13:30:00

// Type    : OT_TimeXPlot
// Desc.   : OT_step1
// x-Legend: [s]
// y-Legend: [km]
//
43829.00	0.0000
43829.00	0.4000
43860.00	0.4000
43860.00	1.1000
43937.00	1.1000
43937.00	2.1000
44037.00	2.1000
44037.00	3.8000
44053.00	3.8000
44053.00	4.3000
44127.00	4.3000
44127.00	5.2000
44234.00	5.2000
44234.00	6.5000
44254.00	6.5000
44254.00	7.0000
44278.00	7.0000
44278.00	7.6000
44404.00	7.6000
44404.00	8.8000
44597.00	8.8000
44597.00	9.4000
44617.00	9.4000
44617.00	10.1000
44828.00	10.1000
44828.00	11.2000
44956.00	11.2000
