# Supplementary material for: OpenTrack simulation model files and output dataset for a copenhagen suburban railway
Source: Data Brief. 2019 Apr 28;25:103952. doi: 10.1016/j.dib.2019.103952 (PMC6562172; doi:10.1016/j.dib.2019.103952)
Supplement: Supplementary file 2 — Multimedia component 2 [file mmc2.zip › Data files submitted/Test Hillerød for TRC/output/OT_500.ts1]

//
// File: C:\OpenTrack\Test Hiller�d for TRC\output/OT_500.ts1
//
// Produced by OpenTrack: Fri Dec 14 17:24:55 2018
// Time/Distance of Course: 500
// Desc.: Line E
// Train: Regio:E SA ( 83 m; 123 t ) (83 m / 123 t)
// Train Speedtype: Reihe R
// Itineraries: 1: Hl-Hot2
// Scenario:  Adh. Outside: good / Adh. Tunnel: good / Delay: 5 / Global Perf.: 100.0 % / Course on Time Perf.: 100.0 % / Course Delay Perf.: 100.0 % / Step: 1.0 s / Time: 12:00:00 - 13:30:00
//
// Type    : OT_TimeYPlot
// Desc.   : OT_ts1
// x-Legend: [km]
// y-Legend: [s]
//
0.0000	43445.00
0.0000	43829.00
0.0007	43830.00
0.0026	43831.00
0.0058	43832.00
0.0104	43833.00
0.0162	43834.00
0.0234	43835.00
0.0318	43836.00
0.0416	43837.00
0.0526	43838.00
0.0648	43839.00
0.0780	43840.00
0.0922	43841.00
0.1073	43842.00
0.1231	43843.00
0.1398	43844.00
0.1572	43845.00
0.1753	43846.00
0.1941	43847.00
0.2135	43848.00
0.2285	43849.00
0.2475	43850.00
0.2654	43851.00
0.2822	43852.00
0.2979	43853.00
0.3124	43854.00
0.3259	43855.00
0.3382	43856.00
0.3494	43857.00
0.3594	43858.00
0.3684	43859.00
0.3762	43860.00
0.3841	43861.00
0.3934	43862.00
0.4039	43863.00
0.4156	43864.00
0.4284	43865.00
0.4422	43866.00
0.4569	43867.00
0.4725	43868.00
0.4888	43869.00
0.5059	43870.00
0.5237	43871.00
0.5422	43872.00
0.5617	43873.00
0.5811	43874.00
0.6005	43875.00
0.6203	43876.00
0.6407	43877.00
0.6616	43878.00
0.6831	43879.00
0.7051	43880.00
0.7277	43881.00
0.7508	43882.00
0.7744	43883.00
0.7984	43884.00
0.8166	43885.00
0.8412	43886.00
0.8647	43887.00
0.8871	43888.00
0.9084	43889.00
0.9285	43890.00
0.9475	43891.00
0.9654	43892.00
0.9822	43893.00
0.9979	43894.00
1.0124	43895.00
1.0259	43896.00
1.0382	43897.00
1.0494	43898.00
1.0594	43899.00
1.0684	43900.00
1.0762	43901.00
1.0829	43902.00
1.0885	43903.00
1.0930	43904.00
1.0964	43905.00
1.0986	43906.00
1.0997	43907.00
1.1000	43908.00
1.1000	43909.00
1.1000	43910.00
1.1000	43911.00
1.1000	43912.00
1.1000	43913.00
1.1000	43914.00
1.1000	43915.00
1.1000	43916.00
1.1000	43917.00
1.1000	43918.00
1.1000	43919.00
1.1000	43920.00
1.1000	43921.00
1.1000	43922.00
1.1000	43923.00
1.1000	43924.00
1.1000	43925.00
1.1000	43926.00
1.1000	43927.00
1.1000	43928.00
1.1000	43929.00
1.1000	43930.00
1.1000	43931.00
1.1000	43932.00
1.1000	43933.00
1.1000	43934.00
1.1000	43935.00
1.1000	43936.00
1.1000	43937.00
1.1007	43938.00
1.1026	43939.00
1.1059	43940.00
1.1104	43941.00
1.1163	43942.00
1.1234	43943.00
1.1319	43944.00
1.1416	43945.00
1.1526	43946.00
1.1648	43947.00
1.1780	43948.00
1.1922	43949.00
1.2073	43950.00
1.2231	43951.00
1.2398	43952.00
1.2475	43953.00
1.2654	43954.00
1.2822	43955.00
1.2979	43956.00
1.3124	43957.00
1.3259	43958.00
1.3382	43959.00
1.3494	43960.00
1.3594	43961.00
1.3684	43962.00
1.3762	43963.00
1.3829	43964.00
1.3885	43965.00
1.3930	43966.00
1.3964	43967.00
1.3986	43968.00
1.3997	43969.00
1.4000	43970.00
1.4000	43985.00
1.4007	43986.00
1.4026	43987.00
1.4059	43988.00
1.4104	43989.00
1.4163	43990.00
1.4234	43991.00
1.4319	43992.00
1.4416	43993.00
1.4526	43994.00
1.4648	43995.00
1.4780	43996.00
1.4922	43997.00
1.5073	43998.00
1.5231	43999.00
1.5398	44000.00
1.5572	44001.00
1.5753	44002.00
1.5941	44003.00
1.6135	44004.00
1.6335	44005.00
1.6542	44006.00
1.6754	44007.00
1.6971	44008.00
1.7194	44009.00
1.7422	44010.00
1.7655	44011.00
1.7893	44012.00
1.8136	44013.00
1.8166	44014.00
1.8412	44015.00
1.8647	44016.00
1.8871	44017.00
1.9084	44018.00
1.9285	44019.00
1.9475	44020.00
1.9654	44021.00
1.9822	44022.00
1.9979	44023.00
2.0124	44024.00
2.0259	44025.00
2.0382	44026.00
2.0494	44027.00
2.0594	44028.00
2.0684	44029.00
2.0762	44030.00
2.0829	44031.00
2.0885	44032.00
2.0930	44033.00
2.0964	44034.00
2.0986	44035.00
2.0997	44036.00
2.1000	44037.00
2.1007	44038.00
2.1026	44039.00
2.1059	44040.00
2.1104	44041.00
2.1163	44042.00
2.1234	44043.00
2.1319	44044.00
2.1416	44045.00
2.1526	44046.00
2.1648	44047.00
2.1780	44048.00
2.1922	44049.00
2.2073	44050.00
2.2231	44051.00
2.2398	44052.00
2.2572	44053.00
2.2753	44054.00
2.2941	44055.00
2.3135	44056.00
2.3335	44057.00
2.3542	44058.00
2.3754	44059.00
2.3971	44060.00
2.4194	44061.00
2.4422	44062.00
2.4655	44063.00
2.4893	44064.00
2.5136	44065.00
2.5383	44066.00
2.5635	44067.00
2.5892	44068.00
2.6152	44069.00
2.6417	44070.00
2.6686	44071.00
2.6960	44072.00
2.7237	44073.00
2.7360	44074.00
2.7640	44075.00
2.7909	44076.00
2.8166	44077.00
2.8412	44078.00
2.8647	44079.00
2.8871	44080.00
2.9084	44081.00
2.9285	44082.00
2.9475	44083.00
2.9654	44084.00
2.9822	44085.00
2.9979	44086.00
3.0124	44087.00
3.0259	44088.00
3.0382	44089.00
3.0494	44090.00
3.0594	44091.00
3.0684	44092.00
3.0762	44093.00
3.0829	44094.00
3.0885	44095.00
3.0930	44096.00
3.0964	44097.00
3.0986	44098.00
3.0997	44099.00
3.1000	44100.00
3.1000	44115.00
3.1007	44116.00
3.1026	44117.00
3.1059	44118.00
3.1104	44119.00
3.1163	44120.00
3.1234	44121.00
3.1319	44122.00
3.1416	44123.00
3.1526	44124.00
3.1648	44125.00
3.1780	44126.00
3.1922	44127.00
3.2073	44128.00
3.2231	44129.00
3.2398	44130.00
3.2572	44131.00
3.2753	44132.00
3.2941	44133.00
3.3135	44134.00
3.3335	44135.00
3.3542	44136.00
3.3754	44137.00
3.3971	44138.00
3.4194	44139.00
3.4422	44140.00
3.4655	44141.00
3.4893	44142.00
3.5136	44143.00
3.5383	44144.00
3.5635	44145.00
3.5892	44146.00
3.6152	44147.00
3.6417	44148.00
3.6686	44149.00
3.6960	44150.00
3.7237	44151.00
3.7518	44152.00
3.7802	44153.00
3.8091	44154.00
3.8383	44155.00
3.8679	44156.00
3.8978	44157.00
3.9280	44158.00
3.9586	44159.00
3.9896	44160.00
4.0208	44161.00
4.0524	44162.00
4.0843	44163.00
4.1165	44164.00
4.1490	44165.00
4.1819	44166.00
4.2130	44167.00
4.2454	44168.00
4.2767	44169.00
4.3070	44170.00
4.3360	44171.00
4.3640	44172.00
4.3909	44173.00
4.4166	44174.00
4.4412	44175.00
4.4647	44176.00
4.4871	44177.00
4.5084	44178.00
4.5285	44179.00
4.5475	44180.00
4.5654	44181.00
4.5822	44182.00
4.5979	44183.00
4.6124	44184.00
4.6259	44185.00
4.6382	44186.00
4.6494	44187.00
4.6594	44188.00
4.6684	44189.00
4.6762	44190.00
4.6829	44191.00
4.6885	44192.00
4.6930	44193.00
4.6964	44194.00
4.6986	44195.00
4.6997	44196.00
4.7000	44197.00
4.7000	44212.00
4.7007	44213.00
4.7026	44214.00
4.7059	44215.00
4.7104	44216.00
4.7163	44217.00
4.7234	44218.00
4.7319	44219.00
4.7416	44220.00
4.7526	44221.00
4.7648	44222.00
4.7780	44223.00
4.7922	44224.00
4.8073	44225.00
4.8231	44226.00
4.8398	44227.00
4.8572	44228.00
4.8753	44229.00
4.8941	44230.00
4.9135	44231.00
4.9335	44232.00
4.9542	44233.00
4.9754	44234.00
4.9971	44235.00
5.0194	44236.00
5.0422	44237.00
5.0655	44238.00
5.0893	44239.00
5.1136	44240.00
5.1383	44241.00
5.1633	44242.00
5.1883	44243.00
5.2133	44244.00
5.2383	44245.00
5.2633	44246.00
5.2883	44247.00
5.3133	44248.00
5.3383	44249.00
5.3633	44250.00
5.3883	44251.00
5.4133	44252.00
5.4383	44253.00
5.4633	44254.00
5.4883	44255.00
5.5133	44256.00
5.5383	44257.00
5.5633	44258.00
5.5883	44259.00
5.6133	44260.00
5.6383	44261.00
5.6633	44262.00
5.6883	44263.00
5.7133	44264.00
5.7383	44265.00
5.7633	44266.00
5.7883	44267.00
5.8133	44268.00
5.8166	44269.00
5.8412	44270.00
5.8647	44271.00
5.8871	44272.00
5.9084	44273.00
5.9285	44274.00
5.9475	44275.00
5.9654	44276.00
5.9822	44277.00
5.9979	44278.00
6.0124	44279.00
6.0259	44280.00
6.0382	44281.00
6.0494	44282.00
6.0594	44283.00
6.0684	44284.00
6.0762	44285.00
6.0829	44286.00
6.0885	44287.00
6.0930	44288.00
6.0964	44289.00
6.0986	44290.00
6.0997	44291.00
6.1000	44292.00
6.1000	44361.00
6.1007	44362.00
6.1026	44363.00
6.1059	44364.00
6.1104	44365.00
6.1163	44366.00
6.1234	44367.00
6.1319	44368.00
6.1416	44369.00
6.1526	44370.00
6.1648	44371.00
6.1780	44372.00
6.1922	44373.00
6.2073	44374.00
6.2231	44375.00
6.2398	44376.00
6.2572	44377.00
6.2753	44378.00
6.2941	44379.00
6.3135	44380.00
6.3335	44381.00
6.3542	44382.00
6.3754	44383.00
6.3971	44384.00
6.4193	44385.00
6.4416	44386.00
6.4638	44387.00
6.4860	44388.00
6.5082	44389.00
6.5305	44390.00
6.5527	44391.00
6.5749	44392.00
6.5971	44393.00
6.6196	44394.00
6.6426	44395.00
6.6661	44396.00
6.6901	44397.00
6.7146	44398.00
6.7396	44399.00
6.7646	44400.00
6.7896	44401.00
6.8146	44402.00
6.8396	44403.00
6.8646	44404.00
6.8896	44405.00
6.9146	44406.00
6.9396	44407.00
6.9646	44408.00
6.9896	44409.00
7.0146	44410.00
7.0396	44411.00
7.0646	44412.00
7.0896	44413.00
7.1146	44414.00
7.1396	44415.00
7.1646	44416.00
7.1896	44417.00
7.2146	44418.00
7.2396	44419.00
7.2646	44420.00
7.2896	44421.00
7.3146	44422.00
7.3396	44423.00
7.3646	44424.00
7.3896	44425.00
7.4146	44426.00
7.4396	44427.00
7.4646	44428.00
7.4896	44429.00
7.5146	44430.00
7.5396	44431.00
7.5646	44432.00
7.5896	44433.00
7.6146	44434.00
7.6396	44435.00
7.6646	44436.00
7.6896	44437.00
7.7146	44438.00
7.7166	44439.00
7.7412	44440.00
7.7647	44441.00
7.7871	44442.00
7.8084	44443.00
7.8285	44444.00
7.8475	44445.00
7.8654	44446.00
7.8822	44447.00
7.8979	44448.00
7.9124	44449.00
7.9259	44450.00
7.9382	44451.00
7.9494	44452.00
7.9594	44453.00
7.9684	44454.00
7.9762	44455.00
7.9829	44456.00
7.9885	44457.00
7.9930	44458.00
7.9964	44459.00
7.9986	44460.00
7.9997	44461.00
8.0000	44462.00
8.0000	44597.00
8.0007	44598.00
8.0026	44599.00
8.0059	44600.00
8.0104	44601.00
8.0163	44602.00
8.0234	44603.00
8.0319	44604.00
8.0416	44605.00
8.0526	44606.00
8.0648	44607.00
8.0780	44608.00
8.0922	44609.00
8.1073	44610.00
8.1231	44611.00
8.1398	44612.00
8.1572	44613.00
8.1753	44614.00
8.1941	44615.00
8.2135	44616.00
8.2336	44617.00
8.2542	44618.00
8.2754	44619.00
8.2971	44620.00
8.3194	44621.00
8.3422	44622.00
8.3655	44623.00
8.3893	44624.00
8.4136	44625.00
8.4383	44626.00
8.4633	44627.00
8.4883	44628.00
8.5133	44629.00
8.5383	44630.00
8.5633	44631.00
8.5883	44632.00
8.6133	44633.00
8.6383	44634.00
8.6633	44635.00
8.6883	44636.00
8.7133	44637.00
8.7383	44638.00
8.7633	44639.00
8.7883	44640.00
8.8133	44641.00
8.8383	44642.00
8.8633	44643.00
8.8883	44644.00
8.9133	44645.00
8.9383	44646.00
8.9633	44647.00
8.9883	44648.00
9.0133	44649.00
9.0383	44650.00
9.0633	44651.00
9.0883	44652.00
9.1133	44653.00
9.1383	44654.00
9.1633	44655.00
9.1883	44656.00
9.2133	44657.00
9.2383	44658.00
9.2633	44659.00
9.2883	44660.00
9.3133	44661.00
9.3383	44662.00
9.3633	44663.00
9.3883	44664.00
9.4133	44665.00
9.4383	44666.00
9.4633	44667.00
9.4883	44668.00
9.5133	44669.00
9.5166	44670.00
9.5412	44671.00
9.5647	44672.00
9.5871	44673.00
9.6084	44674.00
9.6285	44675.00
9.6475	44676.00
9.6654	44677.00
9.6822	44678.00
9.6979	44679.00
9.7124	44680.00
9.7259	44681.00
9.7382	44682.00
9.7494	44683.00
9.7594	44684.00
9.7684	44685.00
9.7762	44686.00
9.7829	44687.00
9.7885	44688.00
9.7930	44689.00
9.7964	44690.00
9.7986	44691.00
9.7997	44692.00
9.8000	44693.00
9.8000	44828.00
9.8007	44829.00
9.8026	44830.00
9.8059	44831.00
9.8104	44832.00
9.8163	44833.00
9.8234	44834.00
9.8319	44835.00
9.8416	44836.00
9.8526	44837.00
9.8648	44838.00
9.8780	44839.00
9.8922	44840.00
9.9073	44841.00
9.9231	44842.00
9.9398	44843.00
9.9572	44844.00
9.9753	44845.00
9.9941	44846.00
10.0135	44847.00
10.0263	44848.00
10.0464	44849.00
10.0653	44850.00
10.0831	44851.00
10.1000	44852.00
10.1167	44853.00
10.1333	44854.00
10.1500	44855.00
10.1667	44856.00
10.1833	44857.00
10.2000	44858.00
10.2167	44859.00
10.2333	44860.00
10.2500	44861.00
10.2667	44862.00
10.2833	44863.00
10.3000	44864.00
10.3167	44865.00
10.3333	44866.00
10.3500	44867.00
10.3667	44868.00
10.3833	44869.00
10.4000	44870.00
10.4167	44871.00
10.4333	44872.00
10.4500	44873.00
10.4667	44874.00
10.4833	44875.00
10.5000	44876.00
10.5167	44877.00
10.5333	44878.00
10.5500	44879.00
10.5667	44880.00
10.5833	44881.00
10.6000	44882.00
10.6167	44883.00
10.6333	44884.00
10.6500	44885.00
10.6667	44886.00
10.6833	44887.00
10.7000	44888.00
10.7167	44889.00
10.7333	44890.00
10.7500	44891.00
10.7667	44892.00
10.7833	44893.00
10.8000	44894.00
10.8167	44895.00
10.8334	44896.00
10.8500	44897.00
10.8667	44898.00
10.8834	44899.00
10.9000	44900.00
10.9167	44901.00
10.9334	44902.00
10.9500	44903.00
10.9667	44904.00
10.9834	44905.00
11.0000	44906.00
11.0167	44907.00
11.0334	44908.00
11.0500	44909.00
11.0655	44910.00
11.0822	44911.00
11.0979	44912.00
11.1125	44913.00
11.1259	44914.00
11.1382	44915.00
11.1494	44916.00
11.1595	44917.00
11.1684	44918.00
11.1762	44919.00
11.1830	44920.00
11.1886	44921.00
11.1930	44922.00
11.1964	44923.00
11.1986	44924.00
11.1997	44925.00
11.2000	44926.00
11.2000	44956.00
