# Supplementary material for: OpenTrack simulation model files and output dataset for a copenhagen suburban railway
Source: Data Brief. 2019 Apr 28;25:103952. doi: 10.1016/j.dib.2019.103952 (PMC6562172; doi:10.1016/j.dib.2019.103952)
Supplement: Supplementary file 2 — Multimedia component 2 [file mmc2.zip › Data files submitted/Test Hillerød for TRC/output/OT_500.tt]

//
// File: C:\OpenTrack\Test Hillerød for TRC\output/OT_500.tt
//
// Produced by OpenTrack: Fri Dec 14 17:24:55 2018
// Timetable of Course: 500
// Desc.: Line E
// Train: Regio:E SA ( 83 m; 123 t ) (83 m / 123 t)
// Train Speedtype: Reihe R
// Itineraries: 1: Hl-Hot2
// Scenario:  Adh. Outside: good / Adh. Tunnel: good / Delay: 5 / Global Perf.: 100.0 % / Course on Time Perf.: 100.0 % / Course Delay Perf.: 100.0 % / Step: 1.0 s / Time: 12:00:00 - 13:30:00
//
// Type    : OT_Text
// Desc.   : OT_tt
// x-Legend: none
// y-Legend: none
//

Actual Timetable 

Hellerup       	Dep. 	12:10:29	43829	00:00:00	    0
Bernstorffsvej 	Arr. 	12:12:50	43970	00:02:21	  141
Bernstorffsvej 	Dep. 	12:13:05	43985	00:00:15	   15
Gentofte       	Arr. 	12:15:00	44100	00:01:55	  115
Gentofte       	Dep. 	12:15:15	44115	00:00:15	   15
Jægersborg     	Arr. 	12:16:37	44197	00:01:22	   82
Jægersborg     	Dep. 	12:16:52	44212	00:00:15	   15
Lyngby         	Arr. 	12:18:12	44292	00:01:20	   80
Lyngby         	Dep. 	12:19:21	44361	00:01:09	   69
Sorgenfri      	Arr. 	12:21:02	44462	00:01:41	  101
Sorgenfri      	Dep. 	12:23:17	44597	00:02:15	  135
Virum          	Arr. 	12:24:53	44693	00:01:36	   96
Virum          	Dep. 	12:27:08	44828	00:02:15	  135
Holte          	Arr. 	12:28:46	44926	00:01:38	   98

Actual Timetable vs. Planned Timetable

Station        	   	Planned 	     	Actual  	     	Difference	 	Stat. Pos [km]	        	Train. Pos [km]	        	Avg. Speed [km/h]

Hellerup       	Dep. 	12:04:35	43475	12:10:29	43829	+00:05:54	  354	   0.000	       	   0.000	       	     	     
Bernstorffsvej 	Arr. 	HH:MM:SS	   -1	12:12:50	43970	+00:00:00	    0	   1.300	   1.300	   1.400	   1.400	 35.7	 35.7
Bernstorffsvej 	Dep. 	12:08:14	43694	12:13:05	43985	+00:04:51	  291	   1.300	   0.000	   1.400	   0.000	 32.3	  0.0
Gentofte       	Arr. 	HH:MM:SS	   -1	12:15:00	44100	+00:00:00	    0	   2.900	   1.600	   3.100	   1.700	 41.2	 53.2
Gentofte       	Dep. 	12:11:54	43914	12:15:15	44115	+00:03:21	  201	   2.900	   0.000	   3.100	   0.000	 39.0	  0.0
Jægersborg     	Arr. 	HH:MM:SS	   -1	12:16:37	44197	+00:00:00	    0	   4.600	   1.700	   4.700	   1.600	 46.0	 70.2
Jægersborg     	Dep. 	12:15:54	44154	12:16:52	44212	+00:00:58	   58	   4.600	   0.000	   4.700	   0.000	 44.2	  0.0
Lyngby         	Arr. 	HH:MM:SS	   -1	12:18:12	44292	+00:00:00	    0	   5.900	   1.300	   6.100	   1.400	 47.4	 63.0
Lyngby         	Dep. 	12:19:21	44361	12:19:21	44361	+00:00:00	    0	   5.900	   0.000	   6.100	   0.000	 41.3	  0.0
Sorgenfri      	Arr. 	HH:MM:SS	   -1	12:21:02	44462	+00:00:00	    0	   7.900	   2.000	   8.000	   1.900	 45.5	 67.7
Sorgenfri      	Dep. 	12:23:17	44597	12:23:17	44597	+00:00:00	    0	   7.900	   0.000	   8.000	   0.000	 37.5	  0.0
Virum          	Arr. 	HH:MM:SS	   -1	12:24:53	44693	+00:00:00	    0	   9.700	   1.800	   9.800	   1.800	 40.8	 67.5
Virum          	Dep. 	12:27:08	44828	12:27:08	44828	+00:00:00	    0	   9.700	   0.000	   9.800	   0.000	 35.3	  0.0
Holte          	Arr. 	12:30:46	45046	12:28:46	44926	-00:02:00	 -120	  11.000	   1.300	  11.200	   1.400	 36.8	 51.4
