# Supplementary material for: OpenTrack simulation model files and output dataset for a copenhagen suburban railway
Source: Data Brief. 2019 Apr 28;25:103952. doi: 10.1016/j.dib.2019.103952 (PMC6562172; doi:10.1016/j.dib.2019.103952)
Supplement: Supplementary file 2 — Multimedia component 2 [file mmc2.zip › Data files submitted/Test Hillerød for TRC/output/OT_500.vt]

//
// File: C:\OpenTrack\Test Hiller�d for TRC\output/OT_500.vt
//
// Produced by OpenTrack: Fri Dec 14 17:24:55 2018
// Speed/Time of Course : 500
// Desc.: Line E
// Train: Regio:E SA ( 83 m; 123 t ) (83 m / 123 t)
// Train Speedtype: Reihe R
// Itineraries: 1: Hl-Hot2
// Scenario:  Adh. Outside: good / Adh. Tunnel: good / Delay: 5 / Global Perf.: 100.0 % / Course on Time Perf.: 100.0 % / Course Delay Perf.: 100.0 % / Step: 1.0 s / Time: 12:00:00 - 13:30:00
//
// Type    : OT_TimeXPlot
// Desc.   : OT_vt
// x-Legend: [s]
// y-Legend: [km/h]
//
43445.00	0.0
43829.00	0.0
43830.00	4.7
43831.00	9.4
43832.00	14.0
43833.00	18.7
43834.00	23.4
43835.00	28.1
43836.00	32.8
43837.00	37.4
43838.00	41.8
43839.00	45.8
43840.00	49.4
43841.00	52.7
43842.00	55.8
43843.00	58.6
43844.00	61.4
43845.00	63.9
43846.00	66.4
43847.00	68.8
43848.00	70.0
43849.00	70.0
43850.00	66.5
43851.00	62.4
43852.00	58.4
43853.00	54.4
43854.00	50.4
43855.00	46.3
43856.00	42.3
43857.00	38.3
43858.00	34.2
43859.00	30.2
43860.00	26.2
43861.00	30.9
43862.00	35.5
43863.00	40.2
43864.00	44.3
43865.00	47.9
43866.00	51.4
43867.00	54.5
43868.00	57.5
43869.00	60.2
43870.00	62.9
43871.00	65.4
43872.00	67.8
43873.00	70.0
43874.00	70.0
43875.00	70.0
43876.00	72.2
43877.00	74.4
43878.00	76.4
43879.00	78.4
43880.00	80.3
43881.00	82.2
43882.00	84.0
43883.00	85.8
43884.00	87.5
43885.00	87.5
43886.00	86.6
43887.00	82.6
43888.00	78.6
43889.00	74.5
43890.00	70.5
43891.00	66.5
43892.00	62.4
43893.00	58.4
43894.00	54.4
43895.00	50.4
43896.00	46.3
43897.00	42.3
43898.00	38.3
43899.00	34.2
43900.00	30.2
43901.00	26.2
43902.00	22.2
43903.00	18.1
43904.00	14.1
43905.00	10.1
43906.00	6.0
43907.00	2.0
43908.00	0.0
43909.00	0.0
43910.00	0.0
43911.00	0.0
43912.00	0.0
43913.00	0.0
43914.00	0.0
43915.00	0.0
43916.00	0.0
43917.00	0.0
43918.00	0.0
43919.00	0.0
43920.00	0.0
43921.00	0.0
43922.00	0.0
43923.00	0.0
43924.00	0.0
43925.00	0.0
43926.00	0.0
43927.00	0.0
43928.00	0.0
43929.00	0.0
43930.00	0.0
43931.00	0.0
43932.00	0.0
43933.00	0.0
43934.00	0.0
43935.00	0.0
43936.00	0.0
43937.00	0.0
43938.00	4.7
43939.00	9.4
43940.00	14.0
43941.00	18.7
43942.00	23.4
43943.00	28.1
43944.00	32.8
43945.00	37.4
43946.00	41.8
43947.00	45.8
43948.00	49.4
43949.00	52.7
43950.00	55.8
43951.00	58.6
43952.00	61.4
43953.00	61.4
43954.00	61.4
43955.00	58.4
43956.00	54.4
43957.00	50.4
43958.00	46.3
43959.00	42.3
43960.00	38.3
43961.00	34.2
43962.00	30.2
43963.00	26.2
43964.00	22.2
43965.00	18.1
43966.00	14.1
43967.00	10.1
43968.00	6.0
43969.00	2.0
43970.00	0.0
43985.00	0.0
43986.00	4.7
43987.00	9.4
43988.00	14.0
43989.00	18.7
43990.00	23.4
43991.00	28.1
43992.00	32.8
43993.00	37.4
43994.00	41.8
43995.00	45.8
43996.00	49.4
43997.00	52.7
43998.00	55.8
43999.00	58.6
44000.00	61.4
44001.00	63.9
44002.00	66.4
44003.00	68.8
44004.00	71.0
44005.00	73.2
44006.00	75.3
44007.00	77.3
44008.00	79.3
44009.00	81.2
44010.00	83.0
44011.00	84.8
44012.00	86.5
44013.00	88.2
44014.00	88.2
44015.00	86.6
44016.00	82.6
44017.00	78.6
44018.00	74.5
44019.00	70.5
44020.00	66.5
44021.00	62.4
44022.00	58.4
44023.00	54.4
44024.00	50.4
44025.00	46.3
44026.00	42.3
44027.00	38.3
44028.00	34.2
44029.00	30.2
44030.00	26.2
44031.00	22.2
44032.00	18.1
44033.00	14.1
44034.00	10.1
44035.00	6.0
44036.00	2.0
44037.00	0.0
44038.00	4.7
44039.00	9.4
44040.00	14.0
44041.00	18.7
44042.00	23.4
44043.00	28.1
44044.00	32.8
44045.00	37.4
44046.00	41.8
44047.00	45.8
44048.00	49.4
44049.00	52.7
44050.00	55.8
44051.00	58.6
44052.00	61.4
44053.00	63.9
44054.00	66.4
44055.00	68.8
44056.00	71.0
44057.00	73.2
44058.00	75.3
44059.00	77.3
44060.00	79.3
44061.00	81.2
44062.00	83.0
44063.00	84.8
44064.00	86.5
44065.00	88.2
44066.00	89.9
44067.00	91.5
44068.00	93.1
44069.00	94.6
44070.00	96.1
44071.00	97.6
44072.00	99.0
44073.00	100.4
44074.00	100.4
44075.00	98.7
44076.00	94.7
44077.00	90.6
44078.00	86.6
44079.00	82.6
44080.00	78.6
44081.00	74.5
44082.00	70.5
44083.00	66.5
44084.00	62.4
44085.00	58.4
44086.00	54.4
44087.00	50.4
44088.00	46.3
44089.00	42.3
44090.00	38.3
44091.00	34.2
44092.00	30.2
44093.00	26.2
44094.00	22.2
44095.00	18.1
44096.00	14.1
44097.00	10.1
44098.00	6.0
44099.00	2.0
44100.00	0.0
44115.00	0.0
44116.00	4.7
44117.00	9.4
44118.00	14.0
44119.00	18.7
44120.00	23.4
44121.00	28.1
44122.00	32.8
44123.00	37.4
44124.00	41.8
44125.00	45.8
44126.00	49.4
44127.00	52.7
44128.00	55.8
44129.00	58.6
44130.00	61.4
44131.00	63.9
44132.00	66.4
44133.00	68.8
44134.00	71.0
44135.00	73.2
44136.00	75.3
44137.00	77.3
44138.00	79.3
44139.00	81.2
44140.00	83.0
44141.00	84.8
44142.00	86.5
44143.00	88.2
44144.00	89.9
44145.00	91.5
44146.00	93.1
44147.00	94.6
44148.00	96.1
44149.00	97.6
44150.00	99.0
44151.00	100.4
44152.00	101.8
44153.00	103.2
44154.00	104.5
44155.00	105.8
44156.00	107.1
44157.00	108.3
44158.00	109.6
44159.00	110.8
44160.00	112.0
44161.00	113.1
44162.00	114.3
44163.00	115.4
44164.00	116.5
44165.00	117.6
44166.00	118.7
44167.00	118.7
44168.00	114.8
44169.00	110.8
44170.00	106.8
44171.00	102.7
44172.00	98.7
44173.00	94.7
44174.00	90.6
44175.00	86.6
44176.00	82.6
44177.00	78.6
44178.00	74.5
44179.00	70.5
44180.00	66.5
44181.00	62.4
44182.00	58.4
44183.00	54.4
44184.00	50.4
44185.00	46.3
44186.00	42.3
44187.00	38.3
44188.00	34.2
44189.00	30.2
44190.00	26.2
44191.00	22.2
44192.00	18.1
44193.00	14.1
44194.00	10.1
44195.00	6.0
44196.00	2.0
44197.00	0.0
44212.00	0.0
44213.00	4.7
44214.00	9.4
44215.00	14.0
44216.00	18.7
44217.00	23.4
44218.00	28.1
44219.00	32.8
44220.00	37.4
44221.00	41.8
44222.00	45.8
44223.00	49.4
44224.00	52.7
44225.00	55.8
44226.00	58.6
44227.00	61.4
44228.00	63.9
44229.00	66.4
44230.00	68.8
44231.00	71.0
44232.00	73.2
44233.00	75.3
44234.00	77.3
44235.00	79.3
44236.00	81.2
44237.00	83.0
44238.00	84.8
44239.00	86.5
44240.00	88.2
44241.00	89.9
44242.00	90.0
44243.00	90.0
44244.00	90.0
44245.00	90.0
44246.00	90.0
44247.00	90.0
44248.00	90.0
44249.00	90.0
44250.00	90.0
44251.00	90.0
44252.00	90.0
44253.00	90.0
44254.00	90.0
44255.00	90.0
44256.00	90.0
44257.00	90.0
44258.00	90.0
44259.00	90.0
44260.00	90.0
44261.00	90.0
44262.00	90.0
44263.00	90.0
44264.00	90.0
44265.00	90.0
44266.00	90.0
44267.00	90.0
44268.00	90.0
44269.00	90.0
44270.00	86.6
44271.00	82.6
44272.00	78.6
44273.00	74.5
44274.00	70.5
44275.00	66.5
44276.00	62.4
44277.00	58.4
44278.00	54.4
44279.00	50.4
44280.00	46.3
44281.00	42.3
44282.00	38.3
44283.00	34.2
44284.00	30.2
44285.00	26.2
44286.00	22.2
44287.00	18.1
44288.00	14.1
44289.00	10.1
44290.00	6.0
44291.00	2.0
44292.00	0.0
44361.00	0.0
44362.00	4.7
44363.00	9.4
44364.00	14.0
44365.00	18.7
44366.00	23.4
44367.00	28.1
44368.00	32.8
44369.00	37.4
44370.00	41.8
44371.00	45.8
44372.00	49.4
44373.00	52.7
44374.00	55.8
44375.00	58.6
44376.00	61.4
44377.00	63.9
44378.00	66.4
44379.00	68.8
44380.00	71.0
44381.00	73.2
44382.00	75.3
44383.00	77.3
44384.00	79.3
44385.00	80.0
44386.00	80.0
44387.00	80.0
44388.00	80.0
44389.00	80.0
44390.00	80.0
44391.00	80.0
44392.00	80.0
44393.00	80.0
44394.00	81.9
44395.00	83.7
44396.00	85.5
44397.00	87.2
44398.00	88.9
44399.00	90.0
44400.00	90.0
44401.00	90.0
44402.00	90.0
44403.00	90.0
44404.00	90.0
44405.00	90.0
44406.00	90.0
44407.00	90.0
44408.00	90.0
44409.00	90.0
44410.00	90.0
44411.00	90.0
44412.00	90.0
44413.00	90.0
44414.00	90.0
44415.00	90.0
44416.00	90.0
44417.00	90.0
44418.00	90.0
44419.00	90.0
44420.00	90.0
44421.00	90.0
44422.00	90.0
44423.00	90.0
44424.00	90.0
44425.00	90.0
44426.00	90.0
44427.00	90.0
44428.00	90.0
44429.00	90.0
44430.00	90.0
44431.00	90.0
44432.00	90.0
44433.00	90.0
44434.00	90.0
44435.00	90.0
44436.00	90.0
44437.00	90.0
44438.00	90.0
44439.00	90.0
44440.00	86.6
44441.00	82.6
44442.00	78.6
44443.00	74.5
44444.00	70.5
44445.00	66.5
44446.00	62.4
44447.00	58.4
44448.00	54.4
44449.00	50.4
44450.00	46.3
44451.00	42.3
44452.00	38.3
44453.00	34.2
44454.00	30.2
44455.00	26.2
44456.00	22.2
44457.00	18.1
44458.00	14.1
44459.00	10.1
44460.00	6.0
44461.00	2.0
44462.00	0.0
44597.00	0.0
44598.00	4.7
44599.00	9.4
44600.00	14.0
44601.00	18.7
44602.00	23.4
44603.00	28.1
44604.00	32.8
44605.00	37.4
44606.00	41.8
44607.00	45.8
44608.00	49.4
44609.00	52.7
44610.00	55.8
44611.00	58.6
44612.00	61.4
44613.00	63.9
44614.00	66.4
44615.00	68.8
44616.00	71.0
44617.00	73.2
44618.00	75.3
44619.00	77.3
44620.00	79.3
44621.00	81.2
44622.00	83.0
44623.00	84.8
44624.00	86.5
44625.00	88.2
44626.00	89.9
44627.00	90.0
44628.00	90.0
44629.00	90.0
44630.00	90.0
44631.00	90.0
44632.00	90.0
44633.00	90.0
44634.00	90.0
44635.00	90.0
44636.00	90.0
44637.00	90.0
44638.00	90.0
44639.00	90.0
44640.00	90.0
44641.00	90.0
44642.00	90.0
44643.00	90.0
44644.00	90.0
44645.00	90.0
44646.00	90.0
44647.00	90.0
44648.00	90.0
44649.00	90.0
44650.00	90.0
44651.00	90.0
44652.00	90.0
44653.00	90.0
44654.00	90.0
44655.00	90.0
44656.00	90.0
44657.00	90.0
44658.00	90.0
44659.00	90.0
44660.00	90.0
44661.00	90.0
44662.00	90.0
44663.00	90.0
44664.00	90.0
44665.00	90.0
44666.00	90.0
44667.00	90.0
44668.00	90.0
44669.00	90.0
44670.00	90.0
44671.00	86.6
44672.00	82.6
44673.00	78.6
44674.00	74.5
44675.00	70.5
44676.00	66.5
44677.00	62.4
44678.00	58.4
44679.00	54.4
44680.00	50.4
44681.00	46.3
44682.00	42.3
44683.00	38.3
44684.00	34.2
44685.00	30.2
44686.00	26.2
44687.00	22.2
44688.00	18.1
44689.00	14.1
44690.00	10.1
44691.00	6.0
44692.00	2.0
44693.00	0.0
44828.00	0.0
44829.00	4.7
44830.00	9.4
44831.00	14.0
44832.00	18.7
44833.00	23.4
44834.00	28.1
44835.00	32.8
44836.00	37.4
44837.00	41.8
44838.00	45.8
44839.00	49.4
44840.00	52.7
44841.00	55.8
44842.00	58.6
44843.00	61.4
44844.00	63.9
44845.00	66.4
44846.00	68.8
44847.00	71.0
44848.00	71.0
44849.00	70.1
44850.00	66.0
44851.00	62.0
44852.00	60.0
44853.00	60.0
44854.00	60.0
44855.00	60.0
44856.00	60.0
44857.00	60.0
44858.00	60.0
44859.00	60.0
44860.00	60.0
44861.00	60.0
44862.00	60.0
44863.00	60.0
44864.00	60.0
44865.00	60.0
44866.00	60.0
44867.00	60.0
44868.00	60.0
44869.00	60.0
44870.00	60.0
44871.00	60.0
44872.00	60.0
44873.00	60.0
44874.00	60.0
44875.00	60.0
44876.00	60.0
44877.00	60.0
44878.00	60.0
44879.00	60.0
44880.00	60.0
44881.00	60.0
44882.00	60.0
44883.00	60.0
44884.00	60.0
44885.00	60.0
44886.00	60.0
44887.00	60.0
44888.00	60.0
44889.00	60.0
44890.00	60.0
44891.00	60.0
44892.00	60.0
44893.00	60.0
44894.00	60.0
44895.00	60.0
44896.00	60.0
44897.00	60.0
44898.00	60.0
44899.00	60.0
44900.00	60.0
44901.00	60.0
44902.00	60.0
44903.00	60.0
44904.00	60.0
44905.00	60.0
44906.00	60.0
44907.00	60.0
44908.00	60.0
44909.00	60.0
44910.00	60.0
44911.00	58.4
44912.00	54.4
44913.00	50.4
44914.00	46.3
44915.00	42.3
44916.00	38.3
44917.00	34.2
44918.00	30.2
44919.00	26.2
44920.00	22.2
44921.00	18.1
44922.00	14.1
44923.00	10.1
44924.00	6.0
44925.00	2.0
44926.00	0.0
44956.00	0.0
