# Supplementary material for: OpenTrack simulation model files and output dataset for a copenhagen suburban railway
Source: Data Brief. 2019 Apr 28;25:103952. doi: 10.1016/j.dib.2019.103952 (PMC6562172; doi:10.1016/j.dib.2019.103952)
Supplement: Supplementary file 2 — Multimedia component 2 [file mmc2.zip › Data files submitted/Test Hillerød for TRC/output/OT_502.as]

//
// File: C:\OpenTrack\Test Hiller�d for TRC\output/OT_502.as
//
// Produced by OpenTrack: Fri Dec 14 17:24:55 2018
// Acceleration/Distance of Course: 502
// Desc.: Line E
// Train: Regio:E SA ( 83 m; 123 t ) (83 m / 123 t)
// Train Speedtype: Reihe R
// Itineraries: 1: Hl-Hot2
// Scenario:  Adh. Outside: good / Adh. Tunnel: good / Delay: 5 / Global Perf.: 100.0 % / Course on Time Perf.: 100.0 % / Course Delay Perf.: 100.0 % / Step: 1.0 s / Time: 12:00:00 - 13:30:00
//
// Type    : OT_Plot
// Desc.   : OT_as
// x-Legend: [km]
// y-Legend: [m/s^2]
//
0.0000	0.000
0.0000	0.000
0.0007	1.300
0.0026	1.300
0.0058	1.300
0.0104	1.300
0.0162	1.300
0.0234	1.300
0.0318	1.300
0.0416	1.300
0.0526	1.225
0.0648	1.100
0.0780	0.999
0.0922	0.913
0.1073	0.850
0.1231	0.802
0.1398	0.755
0.1572	0.715
0.1753	0.691
0.1941	0.651
0.2135	0.000
0.2285	0.000
0.2475	-1.119
0.2654	-1.119
0.2822	-1.119
0.2979	-1.119
0.3124	-1.119
0.3259	-1.119
0.3382	-1.119
0.3494	-1.119
0.3594	-1.119
0.3684	-1.119
0.3762	-1.119
0.3829	-1.119
0.3885	-1.119
0.3930	-1.119
0.3964	-1.119
0.3986	-1.119
0.3997	-1.119
0.4000	0.000
0.4000	0.000
0.4000	0.000
0.4000	0.000
0.4000	0.000
0.4000	0.000
0.4000	0.000
0.4000	0.000
0.4000	0.000
0.4000	0.000
0.4000	0.000
0.4000	0.000
0.4000	0.000
0.4000	0.000
0.4000	0.000
0.4000	0.000
0.4000	0.000
0.4000	0.000
0.4000	0.000
0.4000	0.000
0.4000	0.000
0.4000	0.000
0.4000	0.000
0.4000	0.000
0.4000	0.000
0.4000	0.000
0.4000	0.000
0.4000	0.000
0.4000	0.000
0.4000	0.000
0.4000	0.000
0.4000	0.000
0.4000	0.000
0.4000	0.000
0.4000	0.000
0.4000	0.000
0.4000	0.000
0.4000	0.000
0.4000	0.000
0.4000	0.000
0.4000	0.000
0.4000	0.000
0.4000	0.000
0.4006	1.300
0.4026	1.300
0.4058	1.300
0.4104	1.300
0.4162	1.300
0.4234	1.300
0.4318	1.300
0.4416	1.300
0.4526	1.225
0.4648	1.100
0.4780	0.999
0.4922	0.913
0.5073	0.850
0.5231	0.802
0.5398	0.755
0.5572	0.715
0.5753	0.691
0.5941	0.651
0.6135	0.634
0.6335	0.602
0.6542	0.577
0.6754	0.561
0.6971	0.544
0.7194	0.527
0.7422	0.511
0.7655	0.494
0.7893	0.485
0.8136	0.476
0.8166	0.000
0.8412	-1.119
0.8647	-1.119
0.8871	-1.119
0.9084	-1.119
0.9285	-1.119
0.9475	-1.119
0.9654	-1.119
0.9822	-1.119
0.9979	-1.119
1.0124	-1.119
1.0259	-1.119
1.0382	-1.119
1.0494	-1.119
1.0594	-1.119
1.0684	-1.119
1.0762	-1.119
1.0829	-1.119
1.0885	-1.119
1.0930	-1.119
1.0964	-1.119
1.0986	-1.119
1.0997	-1.119
1.1000	0.000
1.1000	0.000
1.1000	0.000
1.1000	0.000
1.1000	0.000
1.1000	0.000
1.1000	0.000
1.1000	0.000
1.1000	0.000
1.1000	0.000
1.1000	0.000
1.1000	0.000
1.1000	0.000
1.1000	0.000
1.1000	0.000
1.1000	0.000
1.1000	0.000
1.1000	0.000
1.1000	0.000
1.1000	0.000
1.1000	0.000
1.1000	0.000
1.1000	0.000
1.1000	0.000
1.1000	0.000
1.1000	0.000
1.1000	0.000
1.1000	0.000
1.1000	0.000
1.1000	0.000
1.1000	0.000
1.1000	0.000
1.1000	0.000
1.1000	0.000
1.1000	0.000
1.1000	0.000
1.1000	0.000
1.1000	0.000
1.1000	0.000
1.1000	0.000
1.1000	0.000
1.1000	0.000
1.1000	0.000
1.1000	0.000
1.1000	0.000
1.1000	0.000
1.1000	0.000
1.1000	0.000
1.1000	0.000
1.1007	1.300
1.1026	1.300
1.1059	1.300
1.1104	1.300
1.1163	1.300
1.1234	1.300
1.1319	1.300
1.1416	1.300
1.1526	1.225
1.1648	1.100
1.1780	0.999
1.1922	0.913
1.2073	0.850
1.2231	0.802
1.2398	0.755
1.2475	0.000
1.2654	-1.119
1.2822	-1.119
1.2979	-1.119
1.3124	-1.119
1.3259	-1.119
1.3382	-1.119
1.3494	-1.119
1.3594	-1.119
1.3684	-1.119
1.3762	-1.119
1.3829	-1.119
1.3885	-1.119
1.3930	-1.119
1.3964	-1.119
1.3986	-1.119
1.3997	-1.119
1.4000	0.000
1.4000	0.000
1.4007	1.300
1.4026	1.300
1.4059	1.300
1.4104	1.300
1.4163	1.300
1.4234	1.300
1.4319	1.300
1.4416	1.300
1.4526	1.225
1.4648	1.100
1.4780	0.999
1.4922	0.913
1.5073	0.850
1.5231	0.802
1.5398	0.755
1.5572	0.715
1.5753	0.691
1.5941	0.651
1.6135	0.634
1.6335	0.602
1.6542	0.577
1.6754	0.561
1.6971	0.544
1.7194	0.527
1.7422	0.511
1.7655	0.494
1.7893	0.485
1.8136	0.476
1.8166	0.000
1.8412	-1.119
1.8647	-1.119
1.8871	-1.119
1.9084	-1.119
1.9285	-1.119
1.9475	-1.119
1.9654	-1.119
1.9822	-1.119
1.9979	-1.119
2.0124	-1.119
2.0259	-1.119
2.0382	-1.119
2.0494	-1.119
2.0594	-1.119
2.0684	-1.119
2.0762	-1.119
2.0829	-1.119
2.0885	-1.119
2.0930	-1.119
2.0964	-1.119
2.0986	-1.119
2.0997	-1.119
2.1000	0.000
2.1000	0.000
2.1000	0.000
2.1000	0.000
2.1000	0.000
2.1000	0.000
2.1000	0.000
2.1000	0.000
2.1000	0.000
2.1007	1.300
2.1026	1.300
2.1059	1.300
2.1104	1.300
2.1163	1.300
2.1234	1.300
2.1319	1.300
2.1416	1.300
2.1526	1.225
2.1648	1.100
2.1780	0.999
2.1922	0.913
2.2073	0.850
2.2231	0.802
2.2398	0.755
2.2572	0.715
2.2753	0.691
2.2941	0.651
2.3135	0.634
2.3335	0.602
2.3542	0.577
2.3754	0.561
2.3971	0.544
2.4194	0.527
2.4422	0.511
2.4655	0.494
2.4893	0.485
2.5136	0.476
2.5383	0.460
2.5635	0.451
2.5892	0.442
2.6152	0.425
2.6417	0.416
2.6686	0.407
2.6960	0.398
2.7237	0.390
2.7360	0.000
2.7640	-1.119
2.7909	-1.119
2.8166	-1.119
2.8412	-1.119
2.8647	-1.119
2.8871	-1.119
2.9084	-1.119
2.9285	-1.119
2.9475	-1.119
2.9654	-1.119
2.9822	-1.119
2.9979	-1.119
3.0124	-1.119
3.0259	-1.119
3.0382	-1.119
3.0494	-1.119
3.0594	-1.119
3.0684	-1.119
3.0762	-1.119
3.0829	-1.119
3.0885	-1.119
3.0930	-1.119
3.0964	-1.119
3.0986	-1.119
3.0997	-1.119
3.1000	0.000
3.1000	0.000
3.1007	1.300
3.1026	1.300
3.1059	1.300
3.1104	1.300
3.1163	1.300
3.1234	1.300
3.1319	1.300
3.1416	1.300
3.1526	1.225
3.1648	1.100
3.1780	0.999
3.1922	0.913
3.2073	0.850
3.2231	0.802
3.2398	0.755
3.2572	0.715
3.2753	0.691
3.2941	0.651
3.3135	0.634
3.3335	0.602
3.3542	0.577
3.3754	0.561
3.3971	0.544
3.4194	0.527
3.4422	0.511
3.4655	0.494
3.4893	0.485
3.5136	0.476
3.5383	0.460
3.5635	0.451
3.5892	0.442
3.6152	0.425
3.6417	0.416
3.6686	0.407
3.6960	0.398
3.7237	0.390
3.7518	0.381
3.7802	0.380
3.8091	0.371
3.8383	0.362
3.8679	0.353
3.8978	0.344
3.9280	0.343
3.9586	0.334
3.9896	0.333
4.0208	0.324
4.0524	0.316
4.0843	0.315
4.1165	0.306
4.1490	0.305
4.1819	0.296
4.2130	0.000
4.2454	-1.119
4.2767	-1.119
4.3070	-1.119
4.3360	-1.119
4.3640	-1.119
4.3909	-1.119
4.4166	-1.119
4.4412	-1.119
4.4647	-1.119
4.4871	-1.119
4.5084	-1.119
4.5285	-1.119
4.5475	-1.119
4.5654	-1.119
4.5822	-1.119
4.5979	-1.119
4.6124	-1.119
4.6259	-1.119
4.6382	-1.119
4.6494	-1.119
4.6594	-1.119
4.6684	-1.119
4.6762	-1.119
4.6829	-1.119
4.6885	-1.119
4.6930	-1.119
4.6964	-1.119
4.6986	-1.119
4.6997	-1.119
4.7000	0.000
4.7000	0.000
4.7007	1.300
4.7026	1.300
4.7059	1.300
4.7104	1.300
4.7163	1.300
4.7234	1.300
4.7319	1.300
4.7416	1.300
4.7526	1.225
4.7648	1.100
4.7780	0.999
4.7922	0.913
4.8073	0.850
4.8231	0.802
4.8398	0.755
4.8572	0.715
4.8753	0.691
4.8941	0.651
4.9135	0.634
4.9335	0.602
4.9542	0.577
4.9754	0.561
4.9971	0.544
5.0194	0.527
5.0422	0.511
5.0655	0.494
5.0893	0.485
5.1136	0.476
5.1383	0.460
5.1633	0.000
5.1883	0.000
5.2133	0.000
5.2383	0.000
5.2633	0.000
5.2883	0.000
5.3133	0.000
5.3383	0.000
5.3633	0.000
5.3883	0.000
5.4133	0.000
5.4383	0.000
5.4633	0.000
5.4883	0.000
5.5133	0.000
5.5383	0.000
5.5633	0.000
5.5883	0.000
5.6133	0.000
5.6383	0.000
5.6633	0.000
5.6883	0.000
5.7133	0.000
5.7383	0.000
5.7633	0.000
5.7883	0.000
5.8133	0.000
5.8166	0.000
5.8412	-1.119
5.8647	-1.119
5.8871	-1.119
5.9084	-1.119
5.9285	-1.119
5.9475	-1.119
5.9654	-1.119
5.9822	-1.119
5.9979	-1.119
6.0124	-1.119
6.0259	-1.119
6.0382	-1.119
6.0494	-1.119
6.0594	-1.119
6.0684	-1.119
6.0762	-1.119
6.0829	-1.119
6.0885	-1.119
6.0930	-1.119
6.0964	-1.119
6.0986	-1.119
6.0997	-1.119
6.1000	0.000
6.1000	0.000
6.1007	1.300
6.1026	1.300
6.1059	1.300
6.1104	1.300
6.1163	1.300
6.1234	1.300
6.1319	1.300
6.1416	1.300
6.1526	1.225
6.1648	1.100
6.1780	0.999
6.1922	0.913
6.2073	0.850
6.2231	0.802
6.2398	0.755
6.2572	0.715
6.2753	0.691
6.2941	0.651
6.3135	0.634
6.3335	0.602
6.3542	0.577
6.3754	0.561
6.3971	0.544
6.4193	0.000
6.4416	0.000
6.4638	0.000
6.4860	0.000
6.5082	0.000
6.5305	0.000
6.5527	0.000
6.5749	0.000
6.5971	0.000
6.6196	0.527
6.6426	0.510
6.6661	0.494
6.6901	0.477
6.7146	0.468
6.7396	0.000
6.7646	0.000
6.7896	0.000
6.8146	0.000
6.8396	0.000
6.8646	0.000
6.8896	0.000
6.9146	0.000
6.9396	0.000
6.9646	0.000
6.9896	0.000
7.0146	0.000
7.0396	0.000
7.0646	0.000
7.0896	0.000
7.1146	0.000
7.1396	0.000
7.1646	0.000
7.1896	0.000
7.2146	0.000
7.2396	0.000
7.2646	0.000
7.2896	0.000
7.3146	0.000
7.3396	0.000
7.3646	0.000
7.3896	0.000
7.4146	0.000
7.4396	0.000
7.4646	0.000
7.4896	0.000
7.5146	0.000
7.5396	0.000
7.5646	0.000
7.5896	0.000
7.6146	0.000
7.6396	0.000
7.6646	0.000
7.6896	0.000
7.7146	0.000
7.7166	0.000
7.7412	-1.119
7.7647	-1.119
7.7871	-1.119
7.8084	-1.119
7.8285	-1.119
7.8475	-1.119
7.8654	-1.119
7.8822	-1.119
7.8979	-1.119
7.9124	-1.119
7.9259	-1.119
7.9382	-1.119
7.9494	-1.119
7.9594	-1.119
7.9684	-1.119
7.9762	-1.119
7.9829	-1.119
7.9885	-1.119
7.9930	-1.119
7.9964	-1.119
7.9986	-1.119
7.9997	-1.119
8.0000	0.000
8.0000	0.000
8.0007	1.300
8.0026	1.300
8.0059	1.300
8.0104	1.300
8.0163	1.300
8.0234	1.300
8.0319	1.300
8.0416	1.300
8.0526	1.225
8.0648	1.100
8.0780	0.999
8.0922	0.913
8.1073	0.850
8.1231	0.802
8.1398	0.755
8.1572	0.715
8.1753	0.691
8.1941	0.651
8.2135	0.634
8.2336	0.602
8.2542	0.577
8.2754	0.561
8.2971	0.544
8.3194	0.527
8.3422	0.511
8.3655	0.494
8.3893	0.485
8.4136	0.476
8.4383	0.460
8.4633	0.000
8.4883	0.000
8.5133	0.000
8.5383	0.000
8.5633	0.000
8.5883	0.000
8.6133	0.000
8.6383	0.000
8.6633	0.000
8.6883	0.000
8.7133	0.000
8.7383	0.000
8.7633	0.000
8.7883	0.000
8.8133	0.000
8.8383	0.000
8.8633	0.000
8.8883	0.000
8.9133	0.000
8.9383	0.000
8.9633	0.000
8.9883	0.000
9.0133	0.000
9.0383	0.000
9.0633	0.000
9.0883	0.000
9.1133	0.000
9.1383	0.000
9.1633	0.000
9.1883	0.000
9.2133	0.000
9.2383	0.000
9.2633	0.000
9.2883	0.000
9.3133	0.000
9.3383	0.000
9.3633	0.000
9.3883	0.000
9.4133	0.000
9.4383	0.000
9.4633	0.000
9.4883	0.000
9.5133	0.000
9.5166	0.000
9.5412	-1.119
9.5647	-1.119
9.5871	-1.119
9.6084	-1.119
9.6285	-1.119
9.6475	-1.119
9.6654	-1.119
9.6822	-1.119
9.6979	-1.119
9.7124	-1.119
9.7259	-1.119
9.7382	-1.119
9.7494	-1.119
9.7594	-1.119
9.7684	-1.119
9.7762	-1.119
9.7829	-1.119
9.7885	-1.119
9.7930	-1.119
9.7964	-1.119
9.7986	-1.119
9.7997	-1.119
9.8000	0.000
9.8000	0.000
9.8007	1.300
9.8026	1.300
9.8059	1.300
9.8104	1.300
9.8163	1.300
9.8234	1.300
9.8319	1.300
9.8416	1.300
9.8526	1.225
9.8648	1.100
9.8780	0.999
9.8922	0.913
9.9073	0.850
9.9231	0.802
9.9398	0.755
9.9572	0.715
9.9753	0.691
9.9941	0.651
10.0135	0.634
10.0263	0.000
10.0464	-1.119
10.0653	-1.119
10.0831	-1.119
10.1000	0.000
10.1167	0.000
10.1333	0.000
10.1500	0.000
10.1667	0.000
10.1833	0.000
10.2000	0.000
10.2167	0.000
10.2333	0.000
10.2500	0.000
10.2667	0.000
10.2833	0.000
10.3000	0.000
10.3167	0.000
10.3333	0.000
10.3500	0.000
10.3667	0.000
10.3833	0.000
10.4000	0.000
10.4167	0.000
10.4333	0.000
10.4500	0.000
10.4667	0.000
10.4833	0.000
10.5000	0.000
10.5167	0.000
10.5333	0.000
10.5500	0.000
10.5667	0.000
10.5833	0.000
10.6000	0.000
10.6167	0.000
10.6333	0.000
10.6500	0.000
10.6667	0.000
10.6833	0.000
10.7000	0.000
10.7167	0.000
10.7333	0.000
10.7500	0.000
10.7667	0.000
10.7833	0.000
10.8000	0.000
10.8167	0.000
10.8334	0.000
10.8500	0.000
10.8667	0.000
10.8834	0.000
10.9000	0.000
10.9167	0.000
10.9334	0.000
10.9500	0.000
10.9667	0.000
10.9834	0.000
11.0000	0.000
11.0167	0.000
11.0334	0.000
11.0500	0.000
11.0655	0.000
11.0822	-1.119
11.0979	-1.119
11.1125	-1.119
11.1259	-1.119
11.1382	-1.119
11.1494	-1.119
11.1595	-1.119
11.1684	-1.119
11.1762	-1.119
11.1830	-1.119
11.1886	-1.119
11.1930	-1.119
11.1964	-1.119
11.1986	-1.119
11.1997	-1.119
11.2000	0.000
11.2000	0.000
