# Supplementary material for: OpenTrack simulation model files and output dataset for a copenhagen suburban railway
Source: Data Brief. 2019 Apr 28;25:103952. doi: 10.1016/j.dib.2019.103952 (PMC6562172; doi:10.1016/j.dib.2019.103952)
Supplement: Supplementary file 2 — Multimedia component 2 [file mmc2.zip › Data files submitted/Test Hillerød for TRC/output/OT_502.at]

//
// File: C:\OpenTrack\Test Hiller�d for TRC\output/OT_502.at
//
// Produced by OpenTrack: Fri Dec 14 17:24:55 2018
// Acceleration/Time of Course: 502
// Desc.: Line E
// Train: Regio:E SA ( 83 m; 123 t ) (83 m / 123 t)
// Train Speedtype: Reihe R
// Itineraries: 1: Hl-Hot2
// Scenario:  Adh. Outside: good / Adh. Tunnel: good / Delay: 5 / Global Perf.: 100.0 % / Course on Time Perf.: 100.0 % / Course Delay Perf.: 100.0 % / Step: 1.0 s / Time: 12:00:00 - 13:30:00
//
// Type    : OT_TimeXPlot
// Desc.   : OT_at
// x-Legend: [s]
// y-Legend: [m/s^2]
//
43690.00	0.000
43874.00	0.000
43875.00	1.300
43876.00	1.300
43877.00	1.300
43878.00	1.300
43879.00	1.300
43880.00	1.300
43881.00	1.300
43882.00	1.300
43883.00	1.225
43884.00	1.100
43885.00	0.999
43886.00	0.913
43887.00	0.850
43888.00	0.802
43889.00	0.755
43890.00	0.715
43891.00	0.691
43892.00	0.651
43893.00	0.000
43894.00	0.000
43895.00	-1.119
43896.00	-1.119
43897.00	-1.119
43898.00	-1.119
43899.00	-1.119
43900.00	-1.119
43901.00	-1.119
43902.00	-1.119
43903.00	-1.119
43904.00	-1.119
43905.00	-1.119
43906.00	-1.119
43907.00	-1.119
43908.00	-1.119
43909.00	-1.119
43910.00	-1.119
43911.00	-1.119
43912.00	0.000
43913.00	0.000
43914.00	0.000
43915.00	0.000
43916.00	0.000
43917.00	0.000
43918.00	0.000
43919.00	0.000
43920.00	0.000
43921.00	0.000
43922.00	0.000
43923.00	0.000
43924.00	0.000
43925.00	0.000
43926.00	0.000
43927.00	0.000
43928.00	0.000
43929.00	0.000
43930.00	0.000
43931.00	0.000
43932.00	0.000
43933.00	0.000
43934.00	0.000
43935.00	0.000
43936.00	0.000
43937.00	0.000
43938.00	0.000
43939.00	0.000
43940.00	0.000
43941.00	0.000
43942.00	0.000
43943.00	0.000
43944.00	0.000
43945.00	0.000
43946.00	0.000
43947.00	0.000
43948.00	0.000
43949.00	0.000
43950.00	0.000
43951.00	0.000
43952.00	0.000
43953.00	0.000
43954.00	0.000
43955.00	1.300
43956.00	1.300
43957.00	1.300
43958.00	1.300
43959.00	1.300
43960.00	1.300
43961.00	1.300
43962.00	1.300
43963.00	1.225
43964.00	1.100
43965.00	0.999
43966.00	0.913
43967.00	0.850
43968.00	0.802
43969.00	0.755
43970.00	0.715
43971.00	0.691
43972.00	0.651
43973.00	0.634
43974.00	0.602
43975.00	0.577
43976.00	0.561
43977.00	0.544
43978.00	0.527
43979.00	0.511
43980.00	0.494
43981.00	0.485
43982.00	0.476
43983.00	0.000
43984.00	-1.119
43985.00	-1.119
43986.00	-1.119
43987.00	-1.119
43988.00	-1.119
43989.00	-1.119
43990.00	-1.119
43991.00	-1.119
43992.00	-1.119
43993.00	-1.119
43994.00	-1.119
43995.00	-1.119
43996.00	-1.119
43997.00	-1.119
43998.00	-1.119
43999.00	-1.119
44000.00	-1.119
44001.00	-1.119
44002.00	-1.119
44003.00	-1.119
44004.00	-1.119
44005.00	-1.119
44006.00	0.000
44007.00	0.000
44008.00	0.000
44009.00	0.000
44010.00	0.000
44011.00	0.000
44012.00	0.000
44013.00	0.000
44014.00	0.000
44015.00	0.000
44016.00	0.000
44017.00	0.000
44018.00	0.000
44019.00	0.000
44020.00	0.000
44021.00	0.000
44022.00	0.000
44023.00	0.000
44024.00	0.000
44025.00	0.000
44026.00	0.000
44027.00	0.000
44028.00	0.000
44029.00	0.000
44030.00	0.000
44031.00	0.000
44032.00	0.000
44033.00	0.000
44034.00	0.000
44035.00	0.000
44036.00	0.000
44037.00	0.000
44038.00	0.000
44039.00	0.000
44040.00	0.000
44041.00	0.000
44042.00	0.000
44043.00	0.000
44044.00	0.000
44045.00	0.000
44046.00	0.000
44047.00	0.000
44048.00	0.000
44049.00	0.000
44050.00	0.000
44051.00	0.000
44052.00	0.000
44053.00	0.000
44054.00	0.000
44055.00	1.300
44056.00	1.300
44057.00	1.300
44058.00	1.300
44059.00	1.300
44060.00	1.300
44061.00	1.300
44062.00	1.300
44063.00	1.225
44064.00	1.100
44065.00	0.999
44066.00	0.913
44067.00	0.850
44068.00	0.802
44069.00	0.755
44070.00	0.000
44071.00	-1.119
44072.00	-1.119
44073.00	-1.119
44074.00	-1.119
44075.00	-1.119
44076.00	-1.119
44077.00	-1.119
44078.00	-1.119
44079.00	-1.119
44080.00	-1.119
44081.00	-1.119
44082.00	-1.119
44083.00	-1.119
44084.00	-1.119
44085.00	-1.119
44086.00	-1.119
44087.00	0.000
44102.00	0.000
44103.00	1.300
44104.00	1.300
44105.00	1.300
44106.00	1.300
44107.00	1.300
44108.00	1.300
44109.00	1.300
44110.00	1.300
44111.00	1.225
44112.00	1.100
44113.00	0.999
44114.00	0.913
44115.00	0.850
44116.00	0.802
44117.00	0.755
44118.00	0.715
44119.00	0.691
44120.00	0.651
44121.00	0.634
44122.00	0.602
44123.00	0.577
44124.00	0.561
44125.00	0.544
44126.00	0.527
44127.00	0.511
44128.00	0.494
44129.00	0.485
44130.00	0.476
44131.00	0.000
44132.00	-1.119
44133.00	-1.119
44134.00	-1.119
44135.00	-1.119
44136.00	-1.119
44137.00	-1.119
44138.00	-1.119
44139.00	-1.119
44140.00	-1.119
44141.00	-1.119
44142.00	-1.119
44143.00	-1.119
44144.00	-1.119
44145.00	-1.119
44146.00	-1.119
44147.00	-1.119
44148.00	-1.119
44149.00	-1.119
44150.00	-1.119
44151.00	-1.119
44152.00	-1.119
44153.00	-1.119
44154.00	0.000
44155.00	0.000
44156.00	0.000
44157.00	0.000
44158.00	0.000
44159.00	0.000
44160.00	0.000
44161.00	0.000
44162.00	0.000
44163.00	1.300
44164.00	1.300
44165.00	1.300
44166.00	1.300
44167.00	1.300
44168.00	1.300
44169.00	1.300
44170.00	1.300
44171.00	1.225
44172.00	1.100
44173.00	0.999
44174.00	0.913
44175.00	0.850
44176.00	0.802
44177.00	0.755
44178.00	0.715
44179.00	0.691
44180.00	0.651
44181.00	0.634
44182.00	0.602
44183.00	0.577
44184.00	0.561
44185.00	0.544
44186.00	0.527
44187.00	0.511
44188.00	0.494
44189.00	0.485
44190.00	0.476
44191.00	0.460
44192.00	0.451
44193.00	0.442
44194.00	0.425
44195.00	0.416
44196.00	0.407
44197.00	0.398
44198.00	0.390
44199.00	0.000
44200.00	-1.119
44201.00	-1.119
44202.00	-1.119
44203.00	-1.119
44204.00	-1.119
44205.00	-1.119
44206.00	-1.119
44207.00	-1.119
44208.00	-1.119
44209.00	-1.119
44210.00	-1.119
44211.00	-1.119
44212.00	-1.119
44213.00	-1.119
44214.00	-1.119
44215.00	-1.119
44216.00	-1.119
44217.00	-1.119
44218.00	-1.119
44219.00	-1.119
44220.00	-1.119
44221.00	-1.119
44222.00	-1.119
44223.00	-1.119
44224.00	-1.119
44225.00	0.000
44240.00	0.000
44241.00	1.300
44242.00	1.300
44243.00	1.300
44244.00	1.300
44245.00	1.300
44246.00	1.300
44247.00	1.300
44248.00	1.300
44249.00	1.225
44250.00	1.100
44251.00	0.999
44252.00	0.913
44253.00	0.850
44254.00	0.802
44255.00	0.755
44256.00	0.715
44257.00	0.691
44258.00	0.651
44259.00	0.634
44260.00	0.602
44261.00	0.577
44262.00	0.561
44263.00	0.544
44264.00	0.527
44265.00	0.511
44266.00	0.494
44267.00	0.485
44268.00	0.476
44269.00	0.460
44270.00	0.451
44271.00	0.442
44272.00	0.425
44273.00	0.416
44274.00	0.407
44275.00	0.398
44276.00	0.390
44277.00	0.381
44278.00	0.380
44279.00	0.371
44280.00	0.362
44281.00	0.353
44282.00	0.344
44283.00	0.343
44284.00	0.334
44285.00	0.333
44286.00	0.324
44287.00	0.316
44288.00	0.315
44289.00	0.306
44290.00	0.305
44291.00	0.296
44292.00	0.000
44293.00	-1.119
44294.00	-1.119
44295.00	-1.119
44296.00	-1.119
44297.00	-1.119
44298.00	-1.119
44299.00	-1.119
44300.00	-1.119
44301.00	-1.119
44302.00	-1.119
44303.00	-1.119
44304.00	-1.119
44305.00	-1.119
44306.00	-1.119
44307.00	-1.119
44308.00	-1.119
44309.00	-1.119
44310.00	-1.119
44311.00	-1.119
44312.00	-1.119
44313.00	-1.119
44314.00	-1.119
44315.00	-1.119
44316.00	-1.119
44317.00	-1.119
44318.00	-1.119
44319.00	-1.119
44320.00	-1.119
44321.00	-1.119
44322.00	0.000
44399.00	0.000
44400.00	1.300
44401.00	1.300
44402.00	1.300
44403.00	1.300
44404.00	1.300
44405.00	1.300
44406.00	1.300
44407.00	1.300
44408.00	1.225
44409.00	1.100
44410.00	0.999
44411.00	0.913
44412.00	0.850
44413.00	0.802
44414.00	0.755
44415.00	0.715
44416.00	0.691
44417.00	0.651
44418.00	0.634
44419.00	0.602
44420.00	0.577
44421.00	0.561
44422.00	0.544
44423.00	0.527
44424.00	0.511
44425.00	0.494
44426.00	0.485
44427.00	0.476
44428.00	0.460
44429.00	0.000
44430.00	0.000
44431.00	0.000
44432.00	0.000
44433.00	0.000
44434.00	0.000
44435.00	0.000
44436.00	0.000
44437.00	0.000
44438.00	0.000
44439.00	0.000
44440.00	0.000
44441.00	0.000
44442.00	0.000
44443.00	0.000
44444.00	0.000
44445.00	0.000
44446.00	0.000
44447.00	0.000
44448.00	0.000
44449.00	0.000
44450.00	0.000
44451.00	0.000
44452.00	0.000
44453.00	0.000
44454.00	0.000
44455.00	0.000
44456.00	0.000
44457.00	-1.119
44458.00	-1.119
44459.00	-1.119
44460.00	-1.119
44461.00	-1.119
44462.00	-1.119
44463.00	-1.119
44464.00	-1.119
44465.00	-1.119
44466.00	-1.119
44467.00	-1.119
44468.00	-1.119
44469.00	-1.119
44470.00	-1.119
44471.00	-1.119
44472.00	-1.119
44473.00	-1.119
44474.00	-1.119
44475.00	-1.119
44476.00	-1.119
44477.00	-1.119
44478.00	-1.119
44479.00	0.000
44606.00	0.000
44607.00	1.300
44608.00	1.300
44609.00	1.300
44610.00	1.300
44611.00	1.300
44612.00	1.300
44613.00	1.300
44614.00	1.300
44615.00	1.225
44616.00	1.100
44617.00	0.999
44618.00	0.913
44619.00	0.850
44620.00	0.802
44621.00	0.755
44622.00	0.715
44623.00	0.691
44624.00	0.651
44625.00	0.634
44626.00	0.602
44627.00	0.577
44628.00	0.561
44629.00	0.544
44630.00	0.000
44631.00	0.000
44632.00	0.000
44633.00	0.000
44634.00	0.000
44635.00	0.000
44636.00	0.000
44637.00	0.000
44638.00	0.000
44639.00	0.527
44640.00	0.510
44641.00	0.494
44642.00	0.477
44643.00	0.468
44644.00	0.000
44645.00	0.000
44646.00	0.000
44647.00	0.000
44648.00	0.000
44649.00	0.000
44650.00	0.000
44651.00	0.000
44652.00	0.000
44653.00	0.000
44654.00	0.000
44655.00	0.000
44656.00	0.000
44657.00	0.000
44658.00	0.000
44659.00	0.000
44660.00	0.000
44661.00	0.000
44662.00	0.000
44663.00	0.000
44664.00	0.000
44665.00	0.000
44666.00	0.000
44667.00	0.000
44668.00	0.000
44669.00	0.000
44670.00	0.000
44671.00	0.000
44672.00	0.000
44673.00	0.000
44674.00	0.000
44675.00	0.000
44676.00	0.000
44677.00	0.000
44678.00	0.000
44679.00	0.000
44680.00	0.000
44681.00	0.000
44682.00	0.000
44683.00	0.000
44684.00	0.000
44685.00	-1.119
44686.00	-1.119
44687.00	-1.119
44688.00	-1.119
44689.00	-1.119
44690.00	-1.119
44691.00	-1.119
44692.00	-1.119
44693.00	-1.119
44694.00	-1.119
44695.00	-1.119
44696.00	-1.119
44697.00	-1.119
44698.00	-1.119
44699.00	-1.119
44700.00	-1.119
44701.00	-1.119
44702.00	-1.119
44703.00	-1.119
44704.00	-1.119
44705.00	-1.119
44706.00	-1.119
44707.00	0.000
44842.00	0.000
44843.00	1.300
44844.00	1.300
44845.00	1.300
44846.00	1.300
44847.00	1.300
44848.00	1.300
44849.00	1.300
44850.00	1.300
44851.00	1.225
44852.00	1.100
44853.00	0.999
44854.00	0.913
44855.00	0.850
44856.00	0.802
44857.00	0.755
44858.00	0.715
44859.00	0.691
44860.00	0.651
44861.00	0.634
44862.00	0.602
44863.00	0.577
44864.00	0.561
44865.00	0.544
44866.00	0.527
44867.00	0.511
44868.00	0.494
44869.00	0.485
44870.00	0.476
44871.00	0.460
44872.00	0.000
44873.00	0.000
44874.00	0.000
44875.00	0.000
44876.00	0.000
44877.00	0.000
44878.00	0.000
44879.00	0.000
44880.00	0.000
44881.00	0.000
44882.00	0.000
44883.00	0.000
44884.00	0.000
44885.00	0.000
44886.00	0.000
44887.00	0.000
44888.00	0.000
44889.00	0.000
44890.00	0.000
44891.00	0.000
44892.00	0.000
44893.00	0.000
44894.00	0.000
44895.00	0.000
44896.00	0.000
44897.00	0.000
44898.00	0.000
44899.00	0.000
44900.00	0.000
44901.00	0.000
44902.00	0.000
44903.00	0.000
44904.00	0.000
44905.00	0.000
44906.00	0.000
44907.00	0.000
44908.00	0.000
44909.00	0.000
44910.00	0.000
44911.00	0.000
44912.00	0.000
44913.00	0.000
44914.00	0.000
44915.00	0.000
44916.00	-1.119
44917.00	-1.119
44918.00	-1.119
44919.00	-1.119
44920.00	-1.119
44921.00	-1.119
44922.00	-1.119
44923.00	-1.119
44924.00	-1.119
44925.00	-1.119
44926.00	-1.119
44927.00	-1.119
44928.00	-1.119
44929.00	-1.119
44930.00	-1.119
44931.00	-1.119
44932.00	-1.119
44933.00	-1.119
44934.00	-1.119
44935.00	-1.119
44936.00	-1.119
44937.00	-1.119
44938.00	0.000
45073.00	0.000
45074.00	1.300
45075.00	1.300
45076.00	1.300
45077.00	1.300
45078.00	1.300
45079.00	1.300
45080.00	1.300
45081.00	1.300
45082.00	1.225
45083.00	1.100
45084.00	0.999
45085.00	0.913
45086.00	0.850
45087.00	0.802
45088.00	0.755
45089.00	0.715
45090.00	0.691
45091.00	0.651
45092.00	0.634
45093.00	0.000
45094.00	-1.119
45095.00	-1.119
45096.00	-1.119
45097.00	0.000
45098.00	0.000
45099.00	0.000
45100.00	0.000
45101.00	0.000
45102.00	0.000
45103.00	0.000
45104.00	0.000
45105.00	0.000
45106.00	0.000
45107.00	0.000
45108.00	0.000
45109.00	0.000
45110.00	0.000
45111.00	0.000
45112.00	0.000
45113.00	0.000
45114.00	0.000
45115.00	0.000
45116.00	0.000
45117.00	0.000
45118.00	0.000
45119.00	0.000
45120.00	0.000
45121.00	0.000
45122.00	0.000
45123.00	0.000
45124.00	0.000
45125.00	0.000
45126.00	0.000
45127.00	0.000
45128.00	0.000
45129.00	0.000
45130.00	0.000
45131.00	0.000
45132.00	0.000
45133.00	0.000
45134.00	0.000
45135.00	0.000
45136.00	0.000
45137.00	0.000
45138.00	0.000
45139.00	0.000
45140.00	0.000
45141.00	0.000
45142.00	0.000
45143.00	0.000
45144.00	0.000
45145.00	0.000
45146.00	0.000
45147.00	0.000
45148.00	0.000
45149.00	0.000
45150.00	0.000
45151.00	0.000
45152.00	0.000
45153.00	0.000
45154.00	0.000
45155.00	0.000
45156.00	-1.119
45157.00	-1.119
45158.00	-1.119
45159.00	-1.119
45160.00	-1.119
45161.00	-1.119
45162.00	-1.119
45163.00	-1.119
45164.00	-1.119
45165.00	-1.119
45166.00	-1.119
45167.00	-1.119
45168.00	-1.119
45169.00	-1.119
45170.00	-1.119
45171.00	0.000
45201.00	0.000
