# Supplementary material for: OpenTrack simulation model files and output dataset for a copenhagen suburban railway
Source: Data Brief. 2019 Apr 28;25:103952. doi: 10.1016/j.dib.2019.103952 (PMC6562172; doi:10.1016/j.dib.2019.103952)
Supplement: Supplementary file 2 — Multimedia component 2 [file mmc2.zip › Data files submitted/Test Hillerød for TRC/output/OT_502.st1]

//
// File: C:\OpenTrack\Test Hiller�d for TRC\output/OT_502.st1
//
// Produced by OpenTrack: Fri Dec 14 17:24:55 2018
// Distance/Time of Course: 502
// Desc.: Line E
// Train: Regio:E SA ( 83 m; 123 t ) (83 m / 123 t)
// Train Speedtype: Reihe R
// Itineraries: 1: Hl-Hot2
// Scenario:  Adh. Outside: good / Adh. Tunnel: good / Delay: 5 / Global Perf.: 100.0 % / Course on Time Perf.: 100.0 % / Course Delay Perf.: 100.0 % / Step: 1.0 s / Time: 12:00:00 - 13:30:00
//
// Type    : OT_TimeXPlot
// Desc.   : OT_st1
// x-Legend: [s]
// y-Legend: [km]
//
43690.00	0.0000
43874.00	0.0000
43875.00	0.0007
43876.00	0.0026
43877.00	0.0058
43878.00	0.0104
43879.00	0.0162
43880.00	0.0234
43881.00	0.0318
43882.00	0.0416
43883.00	0.0526
43884.00	0.0648
43885.00	0.0780
43886.00	0.0922
43887.00	0.1073
43888.00	0.1231
43889.00	0.1398
43890.00	0.1572
43891.00	0.1753
43892.00	0.1941
43893.00	0.2135
43894.00	0.2285
43895.00	0.2475
43896.00	0.2654
43897.00	0.2822
43898.00	0.2979
43899.00	0.3124
43900.00	0.3259
43901.00	0.3382
43902.00	0.3494
43903.00	0.3594
43904.00	0.3684
43905.00	0.3762
43906.00	0.3829
43907.00	0.3885
43908.00	0.3930
43909.00	0.3964
43910.00	0.3986
43911.00	0.3997
43912.00	0.4000
43913.00	0.4000
43914.00	0.4000
43915.00	0.4000
43916.00	0.4000
43917.00	0.4000
43918.00	0.4000
43919.00	0.4000
43920.00	0.4000
43921.00	0.4000
43922.00	0.4000
43923.00	0.4000
43924.00	0.4000
43925.00	0.4000
43926.00	0.4000
43927.00	0.4000
43928.00	0.4000
43929.00	0.4000
43930.00	0.4000
43931.00	0.4000
43932.00	0.4000
43933.00	0.4000
43934.00	0.4000
43935.00	0.4000
43936.00	0.4000
43937.00	0.4000
43938.00	0.4000
43939.00	0.4000
43940.00	0.4000
43941.00	0.4000
43942.00	0.4000
43943.00	0.4000
43944.00	0.4000
43945.00	0.4000
43946.00	0.4000
43947.00	0.4000
43948.00	0.4000
43949.00	0.4000
43950.00	0.4000
43951.00	0.4000
43952.00	0.4000
43953.00	0.4000
43954.00	0.4000
43955.00	0.4006
43956.00	0.4026
43957.00	0.4058
43958.00	0.4104
43959.00	0.4162
43960.00	0.4234
43961.00	0.4318
43962.00	0.4416
43963.00	0.4526
43964.00	0.4648
43965.00	0.4780
43966.00	0.4922
43967.00	0.5073
43968.00	0.5231
43969.00	0.5398
43970.00	0.5572
43971.00	0.5753
43972.00	0.5941
43973.00	0.6135
43974.00	0.6335
43975.00	0.6542
43976.00	0.6754
43977.00	0.6971
43978.00	0.7194
43979.00	0.7422
43980.00	0.7655
43981.00	0.7893
43982.00	0.8136
43983.00	0.8166
43984.00	0.8412
43985.00	0.8647
43986.00	0.8871
43987.00	0.9084
43988.00	0.9285
43989.00	0.9475
43990.00	0.9654
43991.00	0.9822
43992.00	0.9979
43993.00	1.0124
43994.00	1.0259
43995.00	1.0382
43996.00	1.0494
43997.00	1.0594
43998.00	1.0684
43999.00	1.0762
44000.00	1.0829
44001.00	1.0885
44002.00	1.0930
44003.00	1.0964
44004.00	1.0986
44005.00	1.0997
44006.00	1.1000
44007.00	1.1000
44008.00	1.1000
44009.00	1.1000
44010.00	1.1000
44011.00	1.1000
44012.00	1.1000
44013.00	1.1000
44014.00	1.1000
44015.00	1.1000
44016.00	1.1000
44017.00	1.1000
44018.00	1.1000
44019.00	1.1000
44020.00	1.1000
44021.00	1.1000
44022.00	1.1000
44023.00	1.1000
44024.00	1.1000
44025.00	1.1000
44026.00	1.1000
44027.00	1.1000
44028.00	1.1000
44029.00	1.1000
44030.00	1.1000
44031.00	1.1000
44032.00	1.1000
44033.00	1.1000
44034.00	1.1000
44035.00	1.1000
44036.00	1.1000
44037.00	1.1000
44038.00	1.1000
44039.00	1.1000
44040.00	1.1000
44041.00	1.1000
44042.00	1.1000
44043.00	1.1000
44044.00	1.1000
44045.00	1.1000
44046.00	1.1000
44047.00	1.1000
44048.00	1.1000
44049.00	1.1000
44050.00	1.1000
44051.00	1.1000
44052.00	1.1000
44053.00	1.1000
44054.00	1.1000
44055.00	1.1007
44056.00	1.1026
44057.00	1.1059
44058.00	1.1104
44059.00	1.1163
44060.00	1.1234
44061.00	1.1319
44062.00	1.1416
44063.00	1.1526
44064.00	1.1648
44065.00	1.1780
44066.00	1.1922
44067.00	1.2073
44068.00	1.2231
44069.00	1.2398
44070.00	1.2475
44071.00	1.2654
44072.00	1.2822
44073.00	1.2979
44074.00	1.3124
44075.00	1.3259
44076.00	1.3382
44077.00	1.3494
44078.00	1.3594
44079.00	1.3684
44080.00	1.3762
44081.00	1.3829
44082.00	1.3885
44083.00	1.3930
44084.00	1.3964
44085.00	1.3986
44086.00	1.3997
44087.00	1.4000
44102.00	1.4000
44103.00	1.4007
44104.00	1.4026
44105.00	1.4059
44106.00	1.4104
44107.00	1.4163
44108.00	1.4234
44109.00	1.4319
44110.00	1.4416
44111.00	1.4526
44112.00	1.4648
44113.00	1.4780
44114.00	1.4922
44115.00	1.5073
44116.00	1.5231
44117.00	1.5398
44118.00	1.5572
44119.00	1.5753
44120.00	1.5941
44121.00	1.6135
44122.00	1.6335
44123.00	1.6542
44124.00	1.6754
44125.00	1.6971
44126.00	1.7194
44127.00	1.7422
44128.00	1.7655
44129.00	1.7893
44130.00	1.8136
44131.00	1.8166
44132.00	1.8412
44133.00	1.8647
44134.00	1.8871
44135.00	1.9084
44136.00	1.9285
44137.00	1.9475
44138.00	1.9654
44139.00	1.9822
44140.00	1.9979
44141.00	2.0124
44142.00	2.0259
44143.00	2.0382
44144.00	2.0494
44145.00	2.0594
44146.00	2.0684
44147.00	2.0762
44148.00	2.0829
44149.00	2.0885
44150.00	2.0930
44151.00	2.0964
44152.00	2.0986
44153.00	2.0997
44154.00	2.1000
44155.00	2.1000
44156.00	2.1000
44157.00	2.1000
44158.00	2.1000
44159.00	2.1000
44160.00	2.1000
44161.00	2.1000
44162.00	2.1000
44163.00	2.1007
44164.00	2.1026
44165.00	2.1059
44166.00	2.1104
44167.00	2.1163
44168.00	2.1234
44169.00	2.1319
44170.00	2.1416
44171.00	2.1526
44172.00	2.1648
44173.00	2.1780
44174.00	2.1922
44175.00	2.2073
44176.00	2.2231
44177.00	2.2398
44178.00	2.2572
44179.00	2.2753
44180.00	2.2941
44181.00	2.3135
44182.00	2.3335
44183.00	2.3542
44184.00	2.3754
44185.00	2.3971
44186.00	2.4194
44187.00	2.4422
44188.00	2.4655
44189.00	2.4893
44190.00	2.5136
44191.00	2.5383
44192.00	2.5635
44193.00	2.5892
44194.00	2.6152
44195.00	2.6417
44196.00	2.6686
44197.00	2.6960
44198.00	2.7237
44199.00	2.7360
44200.00	2.7640
44201.00	2.7909
44202.00	2.8166
44203.00	2.8412
44204.00	2.8647
44205.00	2.8871
44206.00	2.9084
44207.00	2.9285
44208.00	2.9475
44209.00	2.9654
44210.00	2.9822
44211.00	2.9979
44212.00	3.0124
44213.00	3.0259
44214.00	3.0382
44215.00	3.0494
44216.00	3.0594
44217.00	3.0684
44218.00	3.0762
44219.00	3.0829
44220.00	3.0885
44221.00	3.0930
44222.00	3.0964
44223.00	3.0986
44224.00	3.0997
44225.00	3.1000
44240.00	3.1000
44241.00	3.1007
44242.00	3.1026
44243.00	3.1059
44244.00	3.1104
44245.00	3.1163
44246.00	3.1234
44247.00	3.1319
44248.00	3.1416
44249.00	3.1526
44250.00	3.1648
44251.00	3.1780
44252.00	3.1922
44253.00	3.2073
44254.00	3.2231
44255.00	3.2398
44256.00	3.2572
44257.00	3.2753
44258.00	3.2941
44259.00	3.3135
44260.00	3.3335
44261.00	3.3542
44262.00	3.3754
44263.00	3.3971
44264.00	3.4194
44265.00	3.4422
44266.00	3.4655
44267.00	3.4893
44268.00	3.5136
44269.00	3.5383
44270.00	3.5635
44271.00	3.5892
44272.00	3.6152
44273.00	3.6417
44274.00	3.6686
44275.00	3.6960
44276.00	3.7237
44277.00	3.7518
44278.00	3.7802
44279.00	3.8091
44280.00	3.8383
44281.00	3.8679
44282.00	3.8978
44283.00	3.9280
44284.00	3.9586
44285.00	3.9896
44286.00	4.0208
44287.00	4.0524
44288.00	4.0843
44289.00	4.1165
44290.00	4.1490
44291.00	4.1819
44292.00	4.2130
44293.00	4.2454
44294.00	4.2767
44295.00	4.3070
44296.00	4.3360
44297.00	4.3640
44298.00	4.3909
44299.00	4.4166
44300.00	4.4412
44301.00	4.4647
44302.00	4.4871
44303.00	4.5084
44304.00	4.5285
44305.00	4.5475
44306.00	4.5654
44307.00	4.5822
44308.00	4.5979
44309.00	4.6124
44310.00	4.6259
44311.00	4.6382
44312.00	4.6494
44313.00	4.6594
44314.00	4.6684
44315.00	4.6762
44316.00	4.6829
44317.00	4.6885
44318.00	4.6930
44319.00	4.6964
44320.00	4.6986
44321.00	4.6997
44322.00	4.7000
44399.00	4.7000
44400.00	4.7007
44401.00	4.7026
44402.00	4.7059
44403.00	4.7104
44404.00	4.7163
44405.00	4.7234
44406.00	4.7319
44407.00	4.7416
44408.00	4.7526
44409.00	4.7648
44410.00	4.7780
44411.00	4.7922
44412.00	4.8073
44413.00	4.8231
44414.00	4.8398
44415.00	4.8572
44416.00	4.8753
44417.00	4.8941
44418.00	4.9135
44419.00	4.9335
44420.00	4.9542
44421.00	4.9754
44422.00	4.9971
44423.00	5.0194
44424.00	5.0422
44425.00	5.0655
44426.00	5.0893
44427.00	5.1136
44428.00	5.1383
44429.00	5.1633
44430.00	5.1883
44431.00	5.2133
44432.00	5.2383
44433.00	5.2633
44434.00	5.2883
44435.00	5.3133
44436.00	5.3383
44437.00	5.3633
44438.00	5.3883
44439.00	5.4133
44440.00	5.4383
44441.00	5.4633
44442.00	5.4883
44443.00	5.5133
44444.00	5.5383
44445.00	5.5633
44446.00	5.5883
44447.00	5.6133
44448.00	5.6383
44449.00	5.6633
44450.00	5.6883
44451.00	5.7133
44452.00	5.7383
44453.00	5.7633
44454.00	5.7883
44455.00	5.8133
44456.00	5.8166
44457.00	5.8412
44458.00	5.8647
44459.00	5.8871
44460.00	5.9084
44461.00	5.9285
44462.00	5.9475
44463.00	5.9654
44464.00	5.9822
44465.00	5.9979
44466.00	6.0124
44467.00	6.0259
44468.00	6.0382
44469.00	6.0494
44470.00	6.0594
44471.00	6.0684
44472.00	6.0762
44473.00	6.0829
44474.00	6.0885
44475.00	6.0930
44476.00	6.0964
44477.00	6.0986
44478.00	6.0997
44479.00	6.1000
44606.00	6.1000
44607.00	6.1007
44608.00	6.1026
44609.00	6.1059
44610.00	6.1104
44611.00	6.1163
44612.00	6.1234
44613.00	6.1319
44614.00	6.1416
44615.00	6.1526
44616.00	6.1648
44617.00	6.1780
44618.00	6.1922
44619.00	6.2073
44620.00	6.2231
44621.00	6.2398
44622.00	6.2572
44623.00	6.2753
44624.00	6.2941
44625.00	6.3135
44626.00	6.3335
44627.00	6.3542
44628.00	6.3754
44629.00	6.3971
44630.00	6.4193
44631.00	6.4416
44632.00	6.4638
44633.00	6.4860
44634.00	6.5082
44635.00	6.5305
44636.00	6.5527
44637.00	6.5749
44638.00	6.5971
44639.00	6.6196
44640.00	6.6426
44641.00	6.6661
44642.00	6.6901
44643.00	6.7146
44644.00	6.7396
44645.00	6.7646
44646.00	6.7896
44647.00	6.8146
44648.00	6.8396
44649.00	6.8646
44650.00	6.8896
44651.00	6.9146
44652.00	6.9396
44653.00	6.9646
44654.00	6.9896
44655.00	7.0146
44656.00	7.0396
44657.00	7.0646
44658.00	7.0896
44659.00	7.1146
44660.00	7.1396
44661.00	7.1646
44662.00	7.1896
44663.00	7.2146
44664.00	7.2396
44665.00	7.2646
44666.00	7.2896
44667.00	7.3146
44668.00	7.3396
44669.00	7.3646
44670.00	7.3896
44671.00	7.4146
44672.00	7.4396
44673.00	7.4646
44674.00	7.4896
44675.00	7.5146
44676.00	7.5396
44677.00	7.5646
44678.00	7.5896
44679.00	7.6146
44680.00	7.6396
44681.00	7.6646
44682.00	7.6896
44683.00	7.7146
44684.00	7.7166
44685.00	7.7412
44686.00	7.7647
44687.00	7.7871
44688.00	7.8084
44689.00	7.8285
44690.00	7.8475
44691.00	7.8654
44692.00	7.8822
44693.00	7.8979
44694.00	7.9124
44695.00	7.9259
44696.00	7.9382
44697.00	7.9494
44698.00	7.9594
44699.00	7.9684
44700.00	7.9762
44701.00	7.9829
44702.00	7.9885
44703.00	7.9930
44704.00	7.9964
44705.00	7.9986
44706.00	7.9997
44707.00	8.0000
44842.00	8.0000
44843.00	8.0007
44844.00	8.0026
44845.00	8.0059
44846.00	8.0104
44847.00	8.0163
44848.00	8.0234
44849.00	8.0319
44850.00	8.0416
44851.00	8.0526
44852.00	8.0648
44853.00	8.0780
44854.00	8.0922
44855.00	8.1073
44856.00	8.1231
44857.00	8.1398
44858.00	8.1572
44859.00	8.1753
44860.00	8.1941
44861.00	8.2135
44862.00	8.2336
44863.00	8.2542
44864.00	8.2754
44865.00	8.2971
44866.00	8.3194
44867.00	8.3422
44868.00	8.3655
44869.00	8.3893
44870.00	8.4136
44871.00	8.4383
44872.00	8.4633
44873.00	8.4883
44874.00	8.5133
44875.00	8.5383
44876.00	8.5633
44877.00	8.5883
44878.00	8.6133
44879.00	8.6383
44880.00	8.6633
44881.00	8.6883
44882.00	8.7133
44883.00	8.7383
44884.00	8.7633
44885.00	8.7883
44886.00	8.8133
44887.00	8.8383
44888.00	8.8633
44889.00	8.8883
44890.00	8.9133
44891.00	8.9383
44892.00	8.9633
44893.00	8.9883
44894.00	9.0133
44895.00	9.0383
44896.00	9.0633
44897.00	9.0883
44898.00	9.1133
44899.00	9.1383
44900.00	9.1633
44901.00	9.1883
44902.00	9.2133
44903.00	9.2383
44904.00	9.2633
44905.00	9.2883
44906.00	9.3133
44907.00	9.3383
44908.00	9.3633
44909.00	9.3883
44910.00	9.4133
44911.00	9.4383
44912.00	9.4633
44913.00	9.4883
44914.00	9.5133
44915.00	9.5166
44916.00	9.5412
44917.00	9.5647
44918.00	9.5871
44919.00	9.6084
44920.00	9.6285
44921.00	9.6475
44922.00	9.6654
44923.00	9.6822
44924.00	9.6979
44925.00	9.7124
44926.00	9.7259
44927.00	9.7382
44928.00	9.7494
44929.00	9.7594
44930.00	9.7684
44931.00	9.7762
44932.00	9.7829
44933.00	9.7885
44934.00	9.7930
44935.00	9.7964
44936.00	9.7986
44937.00	9.7997
44938.00	9.8000
45073.00	9.8000
45074.00	9.8007
45075.00	9.8026
45076.00	9.8059
45077.00	9.8104
45078.00	9.8163
45079.00	9.8234
45080.00	9.8319
45081.00	9.8416
45082.00	9.8526
45083.00	9.8648
45084.00	9.8780
45085.00	9.8922
45086.00	9.9073
45087.00	9.9231
45088.00	9.9398
45089.00	9.9572
45090.00	9.9753
45091.00	9.9941
45092.00	10.0135
45093.00	10.0263
45094.00	10.0464
45095.00	10.0653
45096.00	10.0831
45097.00	10.1000
45098.00	10.1167
45099.00	10.1333
45100.00	10.1500
45101.00	10.1667
45102.00	10.1833
45103.00	10.2000
45104.00	10.2167
45105.00	10.2333
45106.00	10.2500
45107.00	10.2667
45108.00	10.2833
45109.00	10.3000
45110.00	10.3167
45111.00	10.3333
45112.00	10.3500
45113.00	10.3667
45114.00	10.3833
45115.00	10.4000
45116.00	10.4167
45117.00	10.4333
45118.00	10.4500
45119.00	10.4667
45120.00	10.4833
45121.00	10.5000
45122.00	10.5167
45123.00	10.5333
45124.00	10.5500
45125.00	10.5667
45126.00	10.5833
45127.00	10.6000
45128.00	10.6167
45129.00	10.6333
45130.00	10.6500
45131.00	10.6667
45132.00	10.6833
45133.00	10.7000
45134.00	10.7167
45135.00	10.7333
45136.00	10.7500
45137.00	10.7667
45138.00	10.7833
45139.00	10.8000
45140.00	10.8167
45141.00	10.8334
45142.00	10.8500
45143.00	10.8667
45144.00	10.8834
45145.00	10.9000
45146.00	10.9167
45147.00	10.9334
45148.00	10.9500
45149.00	10.9667
45150.00	10.9834
45151.00	11.0000
45152.00	11.0167
45153.00	11.0334
45154.00	11.0500
45155.00	11.0655
45156.00	11.0822
45157.00	11.0979
45158.00	11.1125
45159.00	11.1259
45160.00	11.1382
45161.00	11.1494
45162.00	11.1595
45163.00	11.1684
45164.00	11.1762
45165.00	11.1830
45166.00	11.1886
45167.00	11.1930
45168.00	11.1964
45169.00	11.1986
45170.00	11.1997
45171.00	11.2000
45201.00	11.2000
