# Supplementary material for: OpenTrack simulation model files and output dataset for a copenhagen suburban railway
Source: Data Brief. 2019 Apr 28;25:103952. doi: 10.1016/j.dib.2019.103952 (PMC6562172; doi:10.1016/j.dib.2019.103952)
Supplement: Supplementary file 2 — Multimedia component 2 [file mmc2.zip › Data files submitted/Test Hillerød for TRC/output/OT_502.step1]

//
// File: C:\OpenTrack\Test Hiller�d for TRC\output/OT_502.step1
//
// Produced by OpenTrack: Fri Dec 14 17:24:55 2018
// Route Reservation of Course: 502
// Desc.: Line E
// Train: Regio:E SA ( 83 m; 123 t ) (83 m / 123 t)
// Train Speedtype: Reihe R
// Itineraries: 1: Hl-Hot2
// Scenario:  Adh. Outside: good / Adh. Tunnel: good / Delay: 5 / Global Perf.: 100.0 % / Course on Time Perf.: 100.0 % / Course Delay Perf.: 100.0 % / Step: 1.0 s / Time: 12:00:00 - 13:30:00

// Type    : OT_TimeXPlot
// Desc.   : OT_step1
// x-Legend: [s]
// y-Legend: [km]
//
43874.00	0.0000
43874.00	0.4000
43954.00	0.4000
43954.00	1.1000
44054.00	1.1000
44054.00	2.1000
44162.00	2.1000
44162.00	3.8000
44178.00	3.8000
44178.00	4.3000
44252.00	4.3000
44252.00	5.2000
44399.00	5.2000
44399.00	6.5000
44418.00	6.5000
44418.00	7.0000
44442.00	7.0000
44442.00	7.6000
44649.00	7.6000
44649.00	8.8000
44842.00	8.8000
44842.00	9.4000
44862.00	9.4000
44862.00	10.1000
45073.00	10.1000
45073.00	11.2000
45201.00	11.2000
