# Supplementary material for: OpenTrack simulation model files and output dataset for a copenhagen suburban railway
Source: Data Brief. 2019 Apr 28;25:103952. doi: 10.1016/j.dib.2019.103952 (PMC6562172; doi:10.1016/j.dib.2019.103952)
Supplement: Supplementary file 2 — Multimedia component 2 [file mmc2.zip › Data files submitted/Test Hillerød for TRC/output/OT_502.step2]

//
// File: C:\OpenTrack\Test Hiller�d for TRC\output/OT_502.step2
//
// Produced by OpenTrack: Fri Dec 14 17:24:55 2018
// Route Release of Course: 502
// Desc.: Line E
// Train: Regio:E SA ( 83 m; 123 t ) (83 m / 123 t)
// Train Speedtype: Reihe R
// Itineraries: 1: Hl-Hot2
// Scenario:  Adh. Outside: good / Adh. Tunnel: good / Delay: 5 / Global Perf.: 100.0 % / Course on Time Perf.: 100.0 % / Course Delay Perf.: 100.0 % / Step: 1.0 s / Time: 12:00:00 - 13:30:00

// Type    : OT_TimeXPlot
// Desc.   : OT_step2
// x-Legend: [s]
// y-Legend: [km]
//
43971.00	0.0000
43971.00	0.4000
44071.00	0.4000
44071.00	1.1000
44179.00	1.1000
44179.00	2.1000
44287.00	2.1000
44287.00	3.8000
44303.00	3.8000
44303.00	4.3000
44439.00	4.3000
44439.00	5.2000
44643.00	5.2000
44643.00	6.5000
44663.00	6.5000
44663.00	7.0000
44687.00	7.0000
44687.00	7.6000
44894.00	7.6000
44894.00	8.8000
44918.00	8.8000
44918.00	9.4000
45107.00	9.4000
45107.00	10.1000
45131.00	10.1000
45131.00	10.5000
45201.00	10.5000
