# Supplementary material for: OpenTrack simulation model files and output dataset for a copenhagen suburban railway
Source: Data Brief. 2019 Apr 28;25:103952. doi: 10.1016/j.dib.2019.103952 (PMC6562172; doi:10.1016/j.dib.2019.103952)
Supplement: Supplementary file 2 — Multimedia component 2 [file mmc2.zip › Data files submitted/Test Hillerød for TRC/output/OT_502.ts1]

//
// File: C:\OpenTrack\Test Hiller�d for TRC\output/OT_502.ts1
//
// Produced by OpenTrack: Fri Dec 14 17:24:55 2018
// Time/Distance of Course: 502
// Desc.: Line E
// Train: Regio:E SA ( 83 m; 123 t ) (83 m / 123 t)
// Train Speedtype: Reihe R
// Itineraries: 1: Hl-Hot2
// Scenario:  Adh. Outside: good / Adh. Tunnel: good / Delay: 5 / Global Perf.: 100.0 % / Course on Time Perf.: 100.0 % / Course Delay Perf.: 100.0 % / Step: 1.0 s / Time: 12:00:00 - 13:30:00
//
// Type    : OT_TimeYPlot
// Desc.   : OT_ts1
// x-Legend: [km]
// y-Legend: [s]
//
0.0000	43690.00
0.0000	43874.00
0.0007	43875.00
0.0026	43876.00
0.0058	43877.00
0.0104	43878.00
0.0162	43879.00
0.0234	43880.00
0.0318	43881.00
0.0416	43882.00
0.0526	43883.00
0.0648	43884.00
0.0780	43885.00
0.0922	43886.00
0.1073	43887.00
0.1231	43888.00
0.1398	43889.00
0.1572	43890.00
0.1753	43891.00
0.1941	43892.00
0.2135	43893.00
0.2285	43894.00
0.2475	43895.00
0.2654	43896.00
0.2822	43897.00
0.2979	43898.00
0.3124	43899.00
0.3259	43900.00
0.3382	43901.00
0.3494	43902.00
0.3594	43903.00
0.3684	43904.00
0.3762	43905.00
0.3829	43906.00
0.3885	43907.00
0.3930	43908.00
0.3964	43909.00
0.3986	43910.00
0.3997	43911.00
0.4000	43912.00
0.4000	43913.00
0.4000	43914.00
0.4000	43915.00
0.4000	43916.00
0.4000	43917.00
0.4000	43918.00
0.4000	43919.00
0.4000	43920.00
0.4000	43921.00
0.4000	43922.00
0.4000	43923.00
0.4000	43924.00
0.4000	43925.00
0.4000	43926.00
0.4000	43927.00
0.4000	43928.00
0.4000	43929.00
0.4000	43930.00
0.4000	43931.00
0.4000	43932.00
0.4000	43933.00
0.4000	43934.00
0.4000	43935.00
0.4000	43936.00
0.4000	43937.00
0.4000	43938.00
0.4000	43939.00
0.4000	43940.00
0.4000	43941.00
0.4000	43942.00
0.4000	43943.00
0.4000	43944.00
0.4000	43945.00
0.4000	43946.00
0.4000	43947.00
0.4000	43948.00
0.4000	43949.00
0.4000	43950.00
0.4000	43951.00
0.4000	43952.00
0.4000	43953.00
0.4000	43954.00
0.4006	43955.00
0.4026	43956.00
0.4058	43957.00
0.4104	43958.00
0.4162	43959.00
0.4234	43960.00
0.4318	43961.00
0.4416	43962.00
0.4526	43963.00
0.4648	43964.00
0.4780	43965.00
0.4922	43966.00
0.5073	43967.00
0.5231	43968.00
0.5398	43969.00
0.5572	43970.00
0.5753	43971.00
0.5941	43972.00
0.6135	43973.00
0.6335	43974.00
0.6542	43975.00
0.6754	43976.00
0.6971	43977.00
0.7194	43978.00
0.7422	43979.00
0.7655	43980.00
0.7893	43981.00
0.8136	43982.00
0.8166	43983.00
0.8412	43984.00
0.8647	43985.00
0.8871	43986.00
0.9084	43987.00
0.9285	43988.00
0.9475	43989.00
0.9654	43990.00
0.9822	43991.00
0.9979	43992.00
1.0124	43993.00
1.0259	43994.00
1.0382	43995.00
1.0494	43996.00
1.0594	43997.00
1.0684	43998.00
1.0762	43999.00
1.0829	44000.00
1.0885	44001.00
1.0930	44002.00
1.0964	44003.00
1.0986	44004.00
1.0997	44005.00
1.1000	44006.00
1.1000	44007.00
1.1000	44008.00
1.1000	44009.00
1.1000	44010.00
1.1000	44011.00
1.1000	44012.00
1.1000	44013.00
1.1000	44014.00
1.1000	44015.00
1.1000	44016.00
1.1000	44017.00
1.1000	44018.00
1.1000	44019.00
1.1000	44020.00
1.1000	44021.00
1.1000	44022.00
1.1000	44023.00
1.1000	44024.00
1.1000	44025.00
1.1000	44026.00
1.1000	44027.00
1.1000	44028.00
1.1000	44029.00
1.1000	44030.00
1.1000	44031.00
1.1000	44032.00
1.1000	44033.00
1.1000	44034.00
1.1000	44035.00
1.1000	44036.00
1.1000	44037.00
1.1000	44038.00
1.1000	44039.00
1.1000	44040.00
1.1000	44041.00
1.1000	44042.00
1.1000	44043.00
1.1000	44044.00
1.1000	44045.00
1.1000	44046.00
1.1000	44047.00
1.1000	44048.00
1.1000	44049.00
1.1000	44050.00
1.1000	44051.00
1.1000	44052.00
1.1000	44053.00
1.1000	44054.00
1.1007	44055.00
1.1026	44056.00
1.1059	44057.00
1.1104	44058.00
1.1163	44059.00
1.1234	44060.00
1.1319	44061.00
1.1416	44062.00
1.1526	44063.00
1.1648	44064.00
1.1780	44065.00
1.1922	44066.00
1.2073	44067.00
1.2231	44068.00
1.2398	44069.00
1.2475	44070.00
1.2654	44071.00
1.2822	44072.00
1.2979	44073.00
1.3124	44074.00
1.3259	44075.00
1.3382	44076.00
1.3494	44077.00
1.3594	44078.00
1.3684	44079.00
1.3762	44080.00
1.3829	44081.00
1.3885	44082.00
1.3930	44083.00
1.3964	44084.00
1.3986	44085.00
1.3997	44086.00
1.4000	44087.00
1.4000	44102.00
1.4007	44103.00
1.4026	44104.00
1.4059	44105.00
1.4104	44106.00
1.4163	44107.00
1.4234	44108.00
1.4319	44109.00
1.4416	44110.00
1.4526	44111.00
1.4648	44112.00
1.4780	44113.00
1.4922	44114.00
1.5073	44115.00
1.5231	44116.00
1.5398	44117.00
1.5572	44118.00
1.5753	44119.00
1.5941	44120.00
1.6135	44121.00
1.6335	44122.00
1.6542	44123.00
1.6754	44124.00
1.6971	44125.00
1.7194	44126.00
1.7422	44127.00
1.7655	44128.00
1.7893	44129.00
1.8136	44130.00
1.8166	44131.00
1.8412	44132.00
1.8647	44133.00
1.8871	44134.00
1.9084	44135.00
1.9285	44136.00
1.9475	44137.00
1.9654	44138.00
1.9822	44139.00
1.9979	44140.00
2.0124	44141.00
2.0259	44142.00
2.0382	44143.00
2.0494	44144.00
2.0594	44145.00
2.0684	44146.00
2.0762	44147.00
2.0829	44148.00
2.0885	44149.00
2.0930	44150.00
2.0964	44151.00
2.0986	44152.00
2.0997	44153.00
2.1000	44154.00
2.1000	44155.00
2.1000	44156.00
2.1000	44157.00
2.1000	44158.00
2.1000	44159.00
2.1000	44160.00
2.1000	44161.00
2.1000	44162.00
2.1007	44163.00
2.1026	44164.00
2.1059	44165.00
2.1104	44166.00
2.1163	44167.00
2.1234	44168.00
2.1319	44169.00
2.1416	44170.00
2.1526	44171.00
2.1648	44172.00
2.1780	44173.00
2.1922	44174.00
2.2073	44175.00
2.2231	44176.00
2.2398	44177.00
2.2572	44178.00
2.2753	44179.00
2.2941	44180.00
2.3135	44181.00
2.3335	44182.00
2.3542	44183.00
2.3754	44184.00
2.3971	44185.00
2.4194	44186.00
2.4422	44187.00
2.4655	44188.00
2.4893	44189.00
2.5136	44190.00
2.5383	44191.00
2.5635	44192.00
2.5892	44193.00
2.6152	44194.00
2.6417	44195.00
2.6686	44196.00
2.6960	44197.00
2.7237	44198.00
2.7360	44199.00
2.7640	44200.00
2.7909	44201.00
2.8166	44202.00
2.8412	44203.00
2.8647	44204.00
2.8871	44205.00
2.9084	44206.00
2.9285	44207.00
2.9475	44208.00
2.9654	44209.00
2.9822	44210.00
2.9979	44211.00
3.0124	44212.00
3.0259	44213.00
3.0382	44214.00
3.0494	44215.00
3.0594	44216.00
3.0684	44217.00
3.0762	44218.00
3.0829	44219.00
3.0885	44220.00
3.0930	44221.00
3.0964	44222.00
3.0986	44223.00
3.0997	44224.00
3.1000	44225.00
3.1000	44240.00
3.1007	44241.00
3.1026	44242.00
3.1059	44243.00
3.1104	44244.00
3.1163	44245.00
3.1234	44246.00
3.1319	44247.00
3.1416	44248.00
3.1526	44249.00
3.1648	44250.00
3.1780	44251.00
3.1922	44252.00
3.2073	44253.00
3.2231	44254.00
3.2398	44255.00
3.2572	44256.00
3.2753	44257.00
3.2941	44258.00
3.3135	44259.00
3.3335	44260.00
3.3542	44261.00
3.3754	44262.00
3.3971	44263.00
3.4194	44264.00
3.4422	44265.00
3.4655	44266.00
3.4893	44267.00
3.5136	44268.00
3.5383	44269.00
3.5635	44270.00
3.5892	44271.00
3.6152	44272.00
3.6417	44273.00
3.6686	44274.00
3.6960	44275.00
3.7237	44276.00
3.7518	44277.00
3.7802	44278.00
3.8091	44279.00
3.8383	44280.00
3.8679	44281.00
3.8978	44282.00
3.9280	44283.00
3.9586	44284.00
3.9896	44285.00
4.0208	44286.00
4.0524	44287.00
4.0843	44288.00
4.1165	44289.00
4.1490	44290.00
4.1819	44291.00
4.2130	44292.00
4.2454	44293.00
4.2767	44294.00
4.3070	44295.00
4.3360	44296.00
4.3640	44297.00
4.3909	44298.00
4.4166	44299.00
4.4412	44300.00
4.4647	44301.00
4.4871	44302.00
4.5084	44303.00
4.5285	44304.00
4.5475	44305.00
4.5654	44306.00
4.5822	44307.00
4.5979	44308.00
4.6124	44309.00
4.6259	44310.00
4.6382	44311.00
4.6494	44312.00
4.6594	44313.00
4.6684	44314.00
4.6762	44315.00
4.6829	44316.00
4.6885	44317.00
4.6930	44318.00
4.6964	44319.00
4.6986	44320.00
4.6997	44321.00
4.7000	44322.00
4.7000	44399.00
4.7007	44400.00
4.7026	44401.00
4.7059	44402.00
4.7104	44403.00
4.7163	44404.00
4.7234	44405.00
4.7319	44406.00
4.7416	44407.00
4.7526	44408.00
4.7648	44409.00
4.7780	44410.00
4.7922	44411.00
4.8073	44412.00
4.8231	44413.00
4.8398	44414.00
4.8572	44415.00
4.8753	44416.00
4.8941	44417.00
4.9135	44418.00
4.9335	44419.00
4.9542	44420.00
4.9754	44421.00
4.9971	44422.00
5.0194	44423.00
5.0422	44424.00
5.0655	44425.00
5.0893	44426.00
5.1136	44427.00
5.1383	44428.00
5.1633	44429.00
5.1883	44430.00
5.2133	44431.00
5.2383	44432.00
5.2633	44433.00
5.2883	44434.00
5.3133	44435.00
5.3383	44436.00
5.3633	44437.00
5.3883	44438.00
5.4133	44439.00
5.4383	44440.00
5.4633	44441.00
5.4883	44442.00
5.5133	44443.00
5.5383	44444.00
5.5633	44445.00
5.5883	44446.00
5.6133	44447.00
5.6383	44448.00
5.6633	44449.00
5.6883	44450.00
5.7133	44451.00
5.7383	44452.00
5.7633	44453.00
5.7883	44454.00
5.8133	44455.00
5.8166	44456.00
5.8412	44457.00
5.8647	44458.00
5.8871	44459.00
5.9084	44460.00
5.9285	44461.00
5.9475	44462.00
5.9654	44463.00
5.9822	44464.00
5.9979	44465.00
6.0124	44466.00
6.0259	44467.00
6.0382	44468.00
6.0494	44469.00
6.0594	44470.00
6.0684	44471.00
6.0762	44472.00
6.0829	44473.00
6.0885	44474.00
6.0930	44475.00
6.0964	44476.00
6.0986	44477.00
6.0997	44478.00
6.1000	44479.00
6.1000	44606.00
6.1007	44607.00
6.1026	44608.00
6.1059	44609.00
6.1104	44610.00
6.1163	44611.00
6.1234	44612.00
6.1319	44613.00
6.1416	44614.00
6.1526	44615.00
6.1648	44616.00
6.1780	44617.00
6.1922	44618.00
6.2073	44619.00
6.2231	44620.00
6.2398	44621.00
6.2572	44622.00
6.2753	44623.00
6.2941	44624.00
6.3135	44625.00
6.3335	44626.00
6.3542	44627.00
6.3754	44628.00
6.3971	44629.00
6.4193	44630.00
6.4416	44631.00
6.4638	44632.00
6.4860	44633.00
6.5082	44634.00
6.5305	44635.00
6.5527	44636.00
6.5749	44637.00
6.5971	44638.00
6.6196	44639.00
6.6426	44640.00
6.6661	44641.00
6.6901	44642.00
6.7146	44643.00
6.7396	44644.00
6.7646	44645.00
6.7896	44646.00
6.8146	44647.00
6.8396	44648.00
6.8646	44649.00
6.8896	44650.00
6.9146	44651.00
6.9396	44652.00
6.9646	44653.00
6.9896	44654.00
7.0146	44655.00
7.0396	44656.00
7.0646	44657.00
7.0896	44658.00
7.1146	44659.00
7.1396	44660.00
7.1646	44661.00
7.1896	44662.00
7.2146	44663.00
7.2396	44664.00
7.2646	44665.00
7.2896	44666.00
7.3146	44667.00
7.3396	44668.00
7.3646	44669.00
7.3896	44670.00
7.4146	44671.00
7.4396	44672.00
7.4646	44673.00
7.4896	44674.00
7.5146	44675.00
7.5396	44676.00
7.5646	44677.00
7.5896	44678.00
7.6146	44679.00
7.6396	44680.00
7.6646	44681.00
7.6896	44682.00
7.7146	44683.00
7.7166	44684.00
7.7412	44685.00
7.7647	44686.00
7.7871	44687.00
7.8084	44688.00
7.8285	44689.00
7.8475	44690.00
7.8654	44691.00
7.8822	44692.00
7.8979	44693.00
7.9124	44694.00
7.9259	44695.00
7.9382	44696.00
7.9494	44697.00
7.9594	44698.00
7.9684	44699.00
7.9762	44700.00
7.9829	44701.00
7.9885	44702.00
7.9930	44703.00
7.9964	44704.00
7.9986	44705.00
7.9997	44706.00
8.0000	44707.00
8.0000	44842.00
8.0007	44843.00
8.0026	44844.00
8.0059	44845.00
8.0104	44846.00
8.0163	44847.00
8.0234	44848.00
8.0319	44849.00
8.0416	44850.00
8.0526	44851.00
8.0648	44852.00
8.0780	44853.00
8.0922	44854.00
8.1073	44855.00
8.1231	44856.00
8.1398	44857.00
8.1572	44858.00
8.1753	44859.00
8.1941	44860.00
8.2135	44861.00
8.2336	44862.00
8.2542	44863.00
8.2754	44864.00
8.2971	44865.00
8.3194	44866.00
8.3422	44867.00
8.3655	44868.00
8.3893	44869.00
8.4136	44870.00
8.4383	44871.00
8.4633	44872.00
8.4883	44873.00
8.5133	44874.00
8.5383	44875.00
8.5633	44876.00
8.5883	44877.00
8.6133	44878.00
8.6383	44879.00
8.6633	44880.00
8.6883	44881.00
8.7133	44882.00
8.7383	44883.00
8.7633	44884.00
8.7883	44885.00
8.8133	44886.00
8.8383	44887.00
8.8633	44888.00
8.8883	44889.00
8.9133	44890.00
8.9383	44891.00
8.9633	44892.00
8.9883	44893.00
9.0133	44894.00
9.0383	44895.00
9.0633	44896.00
9.0883	44897.00
9.1133	44898.00
9.1383	44899.00
9.1633	44900.00
9.1883	44901.00
9.2133	44902.00
9.2383	44903.00
9.2633	44904.00
9.2883	44905.00
9.3133	44906.00
9.3383	44907.00
9.3633	44908.00
9.3883	44909.00
9.4133	44910.00
9.4383	44911.00
9.4633	44912.00
9.4883	44913.00
9.5133	44914.00
9.5166	44915.00
9.5412	44916.00
9.5647	44917.00
9.5871	44918.00
9.6084	44919.00
9.6285	44920.00
9.6475	44921.00
9.6654	44922.00
9.6822	44923.00
9.6979	44924.00
9.7124	44925.00
9.7259	44926.00
9.7382	44927.00
9.7494	44928.00
9.7594	44929.00
9.7684	44930.00
9.7762	44931.00
9.7829	44932.00
9.7885	44933.00
9.7930	44934.00
9.7964	44935.00
9.7986	44936.00
9.7997	44937.00
9.8000	44938.00
9.8000	45073.00
9.8007	45074.00
9.8026	45075.00
9.8059	45076.00
9.8104	45077.00
9.8163	45078.00
9.8234	45079.00
9.8319	45080.00
9.8416	45081.00
9.8526	45082.00
9.8648	45083.00
9.8780	45084.00
9.8922	45085.00
9.9073	45086.00
9.9231	45087.00
9.9398	45088.00
9.9572	45089.00
9.9753	45090.00
9.9941	45091.00
10.0135	45092.00
10.0263	45093.00
10.0464	45094.00
10.0653	45095.00
10.0831	45096.00
10.1000	45097.00
10.1167	45098.00
10.1333	45099.00
10.1500	45100.00
10.1667	45101.00
10.1833	45102.00
10.2000	45103.00
10.2167	45104.00
10.2333	45105.00
10.2500	45106.00
10.2667	45107.00
10.2833	45108.00
10.3000	45109.00
10.3167	45110.00
10.3333	45111.00
10.3500	45112.00
10.3667	45113.00
10.3833	45114.00
10.4000	45115.00
10.4167	45116.00
10.4333	45117.00
10.4500	45118.00
10.4667	45119.00
10.4833	45120.00
10.5000	45121.00
10.5167	45122.00
10.5333	45123.00
10.5500	45124.00
10.5667	45125.00
10.5833	45126.00
10.6000	45127.00
10.6167	45128.00
10.6333	45129.00
10.6500	45130.00
10.6667	45131.00
10.6833	45132.00
10.7000	45133.00
10.7167	45134.00
10.7333	45135.00
10.7500	45136.00
10.7667	45137.00
10.7833	45138.00
10.8000	45139.00
10.8167	45140.00
10.8334	45141.00
10.8500	45142.00
10.8667	45143.00
10.8834	45144.00
10.9000	45145.00
10.9167	45146.00
10.9334	45147.00
10.9500	45148.00
10.9667	45149.00
10.9834	45150.00
11.0000	45151.00
11.0167	45152.00
11.0334	45153.00
11.0500	45154.00
11.0655	45155.00
11.0822	45156.00
11.0979	45157.00
11.1125	45158.00
11.1259	45159.00
11.1382	45160.00
11.1494	45161.00
11.1595	45162.00
11.1684	45163.00
11.1762	45164.00
11.1830	45165.00
11.1886	45166.00
11.1930	45167.00
11.1964	45168.00
11.1986	45169.00
11.1997	45170.00
11.2000	45171.00
11.2000	45201.00
