# Supplementary material for: OpenTrack simulation model files and output dataset for a copenhagen suburban railway
Source: Data Brief. 2019 Apr 28;25:103952. doi: 10.1016/j.dib.2019.103952 (PMC6562172; doi:10.1016/j.dib.2019.103952)
Supplement: Supplementary file 2 — Multimedia component 2 [file mmc2.zip › Data files submitted/Test Hillerød for TRC/output/OT_502.tt]

//
// File: C:\OpenTrack\Test Hillerød for TRC\output/OT_502.tt
//
// Produced by OpenTrack: Fri Dec 14 17:24:55 2018
// Timetable of Course: 502
// Desc.: Line E
// Train: Regio:E SA ( 83 m; 123 t ) (83 m / 123 t)
// Train Speedtype: Reihe R
// Itineraries: 1: Hl-Hot2
// Scenario:  Adh. Outside: good / Adh. Tunnel: good / Delay: 5 / Global Perf.: 100.0 % / Course on Time Perf.: 100.0 % / Course Delay Perf.: 100.0 % / Step: 1.0 s / Time: 12:00:00 - 13:30:00
//
// Type    : OT_Text
// Desc.   : OT_tt
// x-Legend: none
// y-Legend: none
//

Actual Timetable 

Hellerup       	Dep. 	12:11:14	43874	00:00:00	    0
Bernstorffsvej 	Arr. 	12:14:47	44087	00:03:33	  213
Bernstorffsvej 	Dep. 	12:15:02	44102	00:00:15	   15
Gentofte       	Arr. 	12:17:05	44225	00:02:03	  123
Gentofte       	Dep. 	12:17:20	44240	00:00:15	   15
Jægersborg     	Arr. 	12:18:42	44322	00:01:22	   82
Jægersborg     	Dep. 	12:19:59	44399	00:01:17	   77
Lyngby         	Arr. 	12:21:19	44479	00:01:20	   80
Lyngby         	Dep. 	12:23:26	44606	00:02:07	  127
Sorgenfri      	Arr. 	12:25:07	44707	00:01:41	  101
Sorgenfri      	Dep. 	12:27:22	44842	00:02:15	  135
Virum          	Arr. 	12:28:58	44938	00:01:36	   96
Virum          	Dep. 	12:31:13	45073	00:02:15	  135
Holte          	Arr. 	12:32:51	45171	00:01:38	   98

Actual Timetable vs. Planned Timetable

Station        	   	Planned 	     	Actual  	     	Difference	 	Stat. Pos [km]	        	Train. Pos [km]	        	Avg. Speed [km/h]

Hellerup       	Dep. 	12:08:40	43720	12:11:14	43874	+00:02:34	  154	   0.000	       	   0.000	       	     	     
Bernstorffsvej 	Arr. 	HH:MM:SS	   -1	12:14:47	44087	+00:00:00	    0	   1.300	   1.300	   1.400	   1.400	 23.7	 23.7
Bernstorffsvej 	Dep. 	12:12:19	43939	12:15:02	44102	+00:02:43	  163	   1.300	   0.000	   1.400	   0.000	 22.1	  0.0
Gentofte       	Arr. 	HH:MM:SS	   -1	12:17:05	44225	+00:00:00	    0	   2.900	   1.600	   3.100	   1.700	 31.8	 49.8
Gentofte       	Dep. 	12:15:59	44159	12:17:20	44240	+00:01:21	   81	   2.900	   0.000	   3.100	   0.000	 30.5	  0.0
Jægersborg     	Arr. 	HH:MM:SS	   -1	12:18:42	44322	+00:00:00	    0	   4.600	   1.700	   4.700	   1.600	 37.8	 70.2
Jægersborg     	Dep. 	12:19:59	44399	12:19:59	44399	+00:00:00	    0	   4.600	   0.000	   4.700	   0.000	 32.2	  0.0
Lyngby         	Arr. 	HH:MM:SS	   -1	12:21:19	44479	+00:00:00	    0	   5.900	   1.300	   6.100	   1.400	 36.3	 63.0
Lyngby         	Dep. 	12:23:26	44606	12:23:26	44606	+00:00:00	    0	   5.900	   0.000	   6.100	   0.000	 30.0	  0.0
Sorgenfri      	Arr. 	HH:MM:SS	   -1	12:25:07	44707	+00:00:00	    0	   7.900	   2.000	   8.000	   1.900	 34.6	 67.7
Sorgenfri      	Dep. 	12:27:22	44842	12:27:22	44842	+00:00:00	    0	   7.900	   0.000	   8.000	   0.000	 29.8	  0.0
Virum          	Arr. 	HH:MM:SS	   -1	12:28:58	44938	+00:00:00	    0	   9.700	   1.800	   9.800	   1.800	 33.2	 67.5
Virum          	Dep. 	12:31:13	45073	12:31:13	45073	+00:00:00	    0	   9.700	   0.000	   9.800	   0.000	 29.4	  0.0
Holte          	Arr. 	12:34:51	45291	12:32:51	45171	-00:02:00	 -120	  11.000	   1.300	  11.200	   1.400	 31.1	 51.4
