# Supplementary material for: OpenTrack simulation model files and output dataset for a copenhagen suburban railway
Source: Data Brief. 2019 Apr 28;25:103952. doi: 10.1016/j.dib.2019.103952 (PMC6562172; doi:10.1016/j.dib.2019.103952)
Supplement: Supplementary file 2 — Multimedia component 2 [file mmc2.zip › Data files submitted/Test Hillerød for TRC/output/OT_502.vs]

//
// File: C:\OpenTrack\Test Hiller�d for TRC\output/OT_502.vs
//
// Produced by OpenTrack: Fri Dec 14 17:24:55 2018
// Speed/Distance of Course: 502
// Desc.: Line E
// Train: Regio:E SA ( 83 m; 123 t ) (83 m / 123 t)
// Train Speedtype: Reihe R
// Itineraries: 1: Hl-Hot2
// Scenario:  Adh. Outside: good / Adh. Tunnel: good / Delay: 5 / Global Perf.: 100.0 % / Course on Time Perf.: 100.0 % / Course Delay Perf.: 100.0 % / Step: 1.0 s / Time: 12:00:00 - 13:30:00
//
// Type    : OT_Plot
// Desc.   : OT_vs
// x-Legend: [km]
// y-Legend: [km/h]
//
0.0000	0.0
0.0000	0.0
0.0007	4.7
0.0026	9.4
0.0058	14.0
0.0104	18.7
0.0162	23.4
0.0234	28.1
0.0318	32.8
0.0416	37.4
0.0526	41.8
0.0648	45.8
0.0780	49.4
0.0922	52.7
0.1073	55.8
0.1231	58.6
0.1398	61.4
0.1572	63.9
0.1753	66.4
0.1941	68.8
0.2135	70.0
0.2285	70.0
0.2475	66.5
0.2654	62.4
0.2822	58.4
0.2979	54.4
0.3124	50.4
0.3259	46.3
0.3382	42.3
0.3494	38.3
0.3594	34.2
0.3684	30.2
0.3762	26.2
0.3829	22.2
0.3885	18.1
0.3930	14.1
0.3964	10.1
0.3986	6.0
0.3997	2.0
0.4000	0.0
0.4000	0.0
0.4000	0.0
0.4000	0.0
0.4000	0.0
0.4000	0.0
0.4000	0.0
0.4000	0.0
0.4000	0.0
0.4000	0.0
0.4000	0.0
0.4000	0.0
0.4000	0.0
0.4000	0.0
0.4000	0.0
0.4000	0.0
0.4000	0.0
0.4000	0.0
0.4000	0.0
0.4000	0.0
0.4000	0.0
0.4000	0.0
0.4000	0.0
0.4000	0.0
0.4000	0.0
0.4000	0.0
0.4000	0.0
0.4000	0.0
0.4000	0.0
0.4000	0.0
0.4000	0.0
0.4000	0.0
0.4000	0.0
0.4000	0.0
0.4000	0.0
0.4000	0.0
0.4000	0.0
0.4000	0.0
0.4000	0.0
0.4000	0.0
0.4000	0.0
0.4000	0.0
0.4000	0.0
0.4006	4.7
0.4026	9.4
0.4058	14.0
0.4104	18.7
0.4162	23.4
0.4234	28.1
0.4318	32.8
0.4416	37.4
0.4526	41.8
0.4648	45.8
0.4780	49.4
0.4922	52.7
0.5073	55.8
0.5231	58.6
0.5398	61.4
0.5572	63.9
0.5753	66.4
0.5941	68.8
0.6135	71.0
0.6335	73.2
0.6542	75.3
0.6754	77.3
0.6971	79.3
0.7194	81.2
0.7422	83.0
0.7655	84.8
0.7893	86.5
0.8136	88.2
0.8166	88.2
0.8412	86.6
0.8647	82.6
0.8871	78.6
0.9084	74.5
0.9285	70.5
0.9475	66.5
0.9654	62.4
0.9822	58.4
0.9979	54.4
1.0124	50.4
1.0259	46.3
1.0382	42.3
1.0494	38.3
1.0594	34.2
1.0684	30.2
1.0762	26.2
1.0829	22.2
1.0885	18.1
1.0930	14.1
1.0964	10.1
1.0986	6.0
1.0997	2.0
1.1000	0.0
1.1000	0.0
1.1000	0.0
1.1000	0.0
1.1000	0.0
1.1000	0.0
1.1000	0.0
1.1000	0.0
1.1000	0.0
1.1000	0.0
1.1000	0.0
1.1000	0.0
1.1000	0.0
1.1000	0.0
1.1000	0.0
1.1000	0.0
1.1000	0.0
1.1000	0.0
1.1000	0.0
1.1000	0.0
1.1000	0.0
1.1000	0.0
1.1000	0.0
1.1000	0.0
1.1000	0.0
1.1000	0.0
1.1000	0.0
1.1000	0.0
1.1000	0.0
1.1000	0.0
1.1000	0.0
1.1000	0.0
1.1000	0.0
1.1000	0.0
1.1000	0.0
1.1000	0.0
1.1000	0.0
1.1000	0.0
1.1000	0.0
1.1000	0.0
1.1000	0.0
1.1000	0.0
1.1000	0.0
1.1000	0.0
1.1000	0.0
1.1000	0.0
1.1000	0.0
1.1000	0.0
1.1000	0.0
1.1007	4.7
1.1026	9.4
1.1059	14.0
1.1104	18.7
1.1163	23.4
1.1234	28.1
1.1319	32.8
1.1416	37.4
1.1526	41.8
1.1648	45.8
1.1780	49.4
1.1922	52.7
1.2073	55.8
1.2231	58.6
1.2398	61.4
1.2475	61.4
1.2654	61.4
1.2822	58.4
1.2979	54.4
1.3124	50.4
1.3259	46.3
1.3382	42.3
1.3494	38.3
1.3594	34.2
1.3684	30.2
1.3762	26.2
1.3829	22.2
1.3885	18.1
1.3930	14.1
1.3964	10.1
1.3986	6.0
1.3997	2.0
1.4000	0.0
1.4000	0.0
1.4007	4.7
1.4026	9.4
1.4059	14.0
1.4104	18.7
1.4163	23.4
1.4234	28.1
1.4319	32.8
1.4416	37.4
1.4526	41.8
1.4648	45.8
1.4780	49.4
1.4922	52.7
1.5073	55.8
1.5231	58.6
1.5398	61.4
1.5572	63.9
1.5753	66.4
1.5941	68.8
1.6135	71.0
1.6335	73.2
1.6542	75.3
1.6754	77.3
1.6971	79.3
1.7194	81.2
1.7422	83.0
1.7655	84.8
1.7893	86.5
1.8136	88.2
1.8166	88.2
1.8412	86.6
1.8647	82.6
1.8871	78.6
1.9084	74.5
1.9285	70.5
1.9475	66.5
1.9654	62.4
1.9822	58.4
1.9979	54.4
2.0124	50.4
2.0259	46.3
2.0382	42.3
2.0494	38.3
2.0594	34.2
2.0684	30.2
2.0762	26.2
2.0829	22.2
2.0885	18.1
2.0930	14.1
2.0964	10.1
2.0986	6.0
2.0997	2.0
2.1000	0.0
2.1000	0.0
2.1000	0.0
2.1000	0.0
2.1000	0.0
2.1000	0.0
2.1000	0.0
2.1000	0.0
2.1000	0.0
2.1007	4.7
2.1026	9.4
2.1059	14.0
2.1104	18.7
2.1163	23.4
2.1234	28.1
2.1319	32.8
2.1416	37.4
2.1526	41.8
2.1648	45.8
2.1780	49.4
2.1922	52.7
2.2073	55.8
2.2231	58.6
2.2398	61.4
2.2572	63.9
2.2753	66.4
2.2941	68.8
2.3135	71.0
2.3335	73.2
2.3542	75.3
2.3754	77.3
2.3971	79.3
2.4194	81.2
2.4422	83.0
2.4655	84.8
2.4893	86.5
2.5136	88.2
2.5383	89.9
2.5635	91.5
2.5892	93.1
2.6152	94.6
2.6417	96.1
2.6686	97.6
2.6960	99.0
2.7237	100.4
2.7360	100.4
2.7640	98.7
2.7909	94.7
2.8166	90.6
2.8412	86.6
2.8647	82.6
2.8871	78.6
2.9084	74.5
2.9285	70.5
2.9475	66.5
2.9654	62.4
2.9822	58.4
2.9979	54.4
3.0124	50.4
3.0259	46.3
3.0382	42.3
3.0494	38.3
3.0594	34.2
3.0684	30.2
3.0762	26.2
3.0829	22.2
3.0885	18.1
3.0930	14.1
3.0964	10.1
3.0986	6.0
3.0997	2.0
3.1000	0.0
3.1000	0.0
3.1007	4.7
3.1026	9.4
3.1059	14.0
3.1104	18.7
3.1163	23.4
3.1234	28.1
3.1319	32.8
3.1416	37.4
3.1526	41.8
3.1648	45.8
3.1780	49.4
3.1922	52.7
3.2073	55.8
3.2231	58.6
3.2398	61.4
3.2572	63.9
3.2753	66.4
3.2941	68.8
3.3135	71.0
3.3335	73.2
3.3542	75.3
3.3754	77.3
3.3971	79.3
3.4194	81.2
3.4422	83.0
3.4655	84.8
3.4893	86.5
3.5136	88.2
3.5383	89.9
3.5635	91.5
3.5892	93.1
3.6152	94.6
3.6417	96.1
3.6686	97.6
3.6960	99.0
3.7237	100.4
3.7518	101.8
3.7802	103.2
3.8091	104.5
3.8383	105.8
3.8679	107.1
3.8978	108.3
3.9280	109.6
3.9586	110.8
3.9896	112.0
4.0208	113.1
4.0524	114.3
4.0843	115.4
4.1165	116.5
4.1490	117.6
4.1819	118.7
4.2130	118.7
4.2454	114.8
4.2767	110.8
4.3070	106.8
4.3360	102.7
4.3640	98.7
4.3909	94.7
4.4166	90.6
4.4412	86.6
4.4647	82.6
4.4871	78.6
4.5084	74.5
4.5285	70.5
4.5475	66.5
4.5654	62.4
4.5822	58.4
4.5979	54.4
4.6124	50.4
4.6259	46.3
4.6382	42.3
4.6494	38.3
4.6594	34.2
4.6684	30.2
4.6762	26.2
4.6829	22.2
4.6885	18.1
4.6930	14.1
4.6964	10.1
4.6986	6.0
4.6997	2.0
4.7000	0.0
4.7000	0.0
4.7007	4.7
4.7026	9.4
4.7059	14.0
4.7104	18.7
4.7163	23.4
4.7234	28.1
4.7319	32.8
4.7416	37.4
4.7526	41.8
4.7648	45.8
4.7780	49.4
4.7922	52.7
4.8073	55.8
4.8231	58.6
4.8398	61.4
4.8572	63.9
4.8753	66.4
4.8941	68.8
4.9135	71.0
4.9335	73.2
4.9542	75.3
4.9754	77.3
4.9971	79.3
5.0194	81.2
5.0422	83.0
5.0655	84.8
5.0893	86.5
5.1136	88.2
5.1383	89.9
5.1633	90.0
5.1883	90.0
5.2133	90.0
5.2383	90.0
5.2633	90.0
5.2883	90.0
5.3133	90.0
5.3383	90.0
5.3633	90.0
5.3883	90.0
5.4133	90.0
5.4383	90.0
5.4633	90.0
5.4883	90.0
5.5133	90.0
5.5383	90.0
5.5633	90.0
5.5883	90.0
5.6133	90.0
5.6383	90.0
5.6633	90.0
5.6883	90.0
5.7133	90.0
5.7383	90.0
5.7633	90.0
5.7883	90.0
5.8133	90.0
5.8166	90.0
5.8412	86.6
5.8647	82.6
5.8871	78.6
5.9084	74.5
5.9285	70.5
5.9475	66.5
5.9654	62.4
5.9822	58.4
5.9979	54.4
6.0124	50.4
6.0259	46.3
6.0382	42.3
6.0494	38.3
6.0594	34.2
6.0684	30.2
6.0762	26.2
6.0829	22.2
6.0885	18.1
6.0930	14.1
6.0964	10.1
6.0986	6.0
6.0997	2.0
6.1000	0.0
6.1000	0.0
6.1007	4.7
6.1026	9.4
6.1059	14.0
6.1104	18.7
6.1163	23.4
6.1234	28.1
6.1319	32.8
6.1416	37.4
6.1526	41.8
6.1648	45.8
6.1780	49.4
6.1922	52.7
6.2073	55.8
6.2231	58.6
6.2398	61.4
6.2572	63.9
6.2753	66.4
6.2941	68.8
6.3135	71.0
6.3335	73.2
6.3542	75.3
6.3754	77.3
6.3971	79.3
6.4193	80.0
6.4416	80.0
6.4638	80.0
6.4860	80.0
6.5082	80.0
6.5305	80.0
6.5527	80.0
6.5749	80.0
6.5971	80.0
6.6196	81.9
6.6426	83.7
6.6661	85.5
6.6901	87.2
6.7146	88.9
6.7396	90.0
6.7646	90.0
6.7896	90.0
6.8146	90.0
6.8396	90.0
6.8646	90.0
6.8896	90.0
6.9146	90.0
6.9396	90.0
6.9646	90.0
6.9896	90.0
7.0146	90.0
7.0396	90.0
7.0646	90.0
7.0896	90.0
7.1146	90.0
7.1396	90.0
7.1646	90.0
7.1896	90.0
7.2146	90.0
7.2396	90.0
7.2646	90.0
7.2896	90.0
7.3146	90.0
7.3396	90.0
7.3646	90.0
7.3896	90.0
7.4146	90.0
7.4396	90.0
7.4646	90.0
7.4896	90.0
7.5146	90.0
7.5396	90.0
7.5646	90.0
7.5896	90.0
7.6146	90.0
7.6396	90.0
7.6646	90.0
7.6896	90.0
7.7146	90.0
7.7166	90.0
7.7412	86.6
7.7647	82.6
7.7871	78.6
7.8084	74.5
7.8285	70.5
7.8475	66.5
7.8654	62.4
7.8822	58.4
7.8979	54.4
7.9124	50.4
7.9259	46.3
7.9382	42.3
7.9494	38.3
7.9594	34.2
7.9684	30.2
7.9762	26.2
7.9829	22.2
7.9885	18.1
7.9930	14.1
7.9964	10.1
7.9986	6.0
7.9997	2.0
8.0000	0.0
8.0000	0.0
8.0007	4.7
8.0026	9.4
8.0059	14.0
8.0104	18.7
8.0163	23.4
8.0234	28.1
8.0319	32.8
8.0416	37.4
8.0526	41.8
8.0648	45.8
8.0780	49.4
8.0922	52.7
8.1073	55.8
8.1231	58.6
8.1398	61.4
8.1572	63.9
8.1753	66.4
8.1941	68.8
8.2135	71.0
8.2336	73.2
8.2542	75.3
8.2754	77.3
8.2971	79.3
8.3194	81.2
8.3422	83.0
8.3655	84.8
8.3893	86.5
8.4136	88.2
8.4383	89.9
8.4633	90.0
8.4883	90.0
8.5133	90.0
8.5383	90.0
8.5633	90.0
8.5883	90.0
8.6133	90.0
8.6383	90.0
8.6633	90.0
8.6883	90.0
8.7133	90.0
8.7383	90.0
8.7633	90.0
8.7883	90.0
8.8133	90.0
8.8383	90.0
8.8633	90.0
8.8883	90.0
8.9133	90.0
8.9383	90.0
8.9633	90.0
8.9883	90.0
9.0133	90.0
9.0383	90.0
9.0633	90.0
9.0883	90.0
9.1133	90.0
9.1383	90.0
9.1633	90.0
9.1883	90.0
9.2133	90.0
9.2383	90.0
9.2633	90.0
9.2883	90.0
9.3133	90.0
9.3383	90.0
9.3633	90.0
9.3883	90.0
9.4133	90.0
9.4383	90.0
9.4633	90.0
9.4883	90.0
9.5133	90.0
9.5166	90.0
9.5412	86.6
9.5647	82.6
9.5871	78.6
9.6084	74.5
9.6285	70.5
9.6475	66.5
9.6654	62.4
9.6822	58.4
9.6979	54.4
9.7124	50.4
9.7259	46.3
9.7382	42.3
9.7494	38.3
9.7594	34.2
9.7684	30.2
9.7762	26.2
9.7829	22.2
9.7885	18.1
9.7930	14.1
9.7964	10.1
9.7986	6.0
9.7997	2.0
9.8000	0.0
9.8000	0.0
9.8007	4.7
9.8026	9.4
9.8059	14.0
9.8104	18.7
9.8163	23.4
9.8234	28.1
9.8319	32.8
9.8416	37.4
9.8526	41.8
9.8648	45.8
9.8780	49.4
9.8922	52.7
9.9073	55.8
9.9231	58.6
9.9398	61.4
9.9572	63.9
9.9753	66.4
9.9941	68.8
10.0135	71.0
10.0263	71.0
10.0464	70.1
10.0653	66.0
10.0831	62.0
10.1000	60.0
10.1167	60.0
10.1333	60.0
10.1500	60.0
10.1667	60.0
10.1833	60.0
10.2000	60.0
10.2167	60.0
10.2333	60.0
10.2500	60.0
10.2667	60.0
10.2833	60.0
10.3000	60.0
10.3167	60.0
10.3333	60.0
10.3500	60.0
10.3667	60.0
10.3833	60.0
10.4000	60.0
10.4167	60.0
10.4333	60.0
10.4500	60.0
10.4667	60.0
10.4833	60.0
10.5000	60.0
10.5167	60.0
10.5333	60.0
10.5500	60.0
10.5667	60.0
10.5833	60.0
10.6000	60.0
10.6167	60.0
10.6333	60.0
10.6500	60.0
10.6667	60.0
10.6833	60.0
10.7000	60.0
10.7167	60.0
10.7333	60.0
10.7500	60.0
10.7667	60.0
10.7833	60.0
10.8000	60.0
10.8167	60.0
10.8334	60.0
10.8500	60.0
10.8667	60.0
10.8834	60.0
10.9000	60.0
10.9167	60.0
10.9334	60.0
10.9500	60.0
10.9667	60.0
10.9834	60.0
11.0000	60.0
11.0167	60.0
11.0334	60.0
11.0500	60.0
11.0655	60.0
11.0822	58.4
11.0979	54.4
11.1125	50.4
11.1259	46.3
11.1382	42.3
11.1494	38.3
11.1595	34.2
11.1684	30.2
11.1762	26.2
11.1830	22.2
11.1886	18.1
11.1930	14.1
11.1964	10.1
11.1986	6.0
11.1997	2.0
11.2000	0.0
11.2000	0.0
