# Supplementary material for: OpenTrack simulation model files and output dataset for a copenhagen suburban railway
Source: Data Brief. 2019 Apr 28;25:103952. doi: 10.1016/j.dib.2019.103952 (PMC6562172; doi:10.1016/j.dib.2019.103952)
Supplement: Supplementary file 2 — Multimedia component 2 [file mmc2.zip › Data files submitted/Test Hillerød for TRC/output/OT_502.vsb]

//
// File: C:\OpenTrack\Test Hiller�d for TRC\output/OT_502.vsb
//
// Produced by OpenTrack        : Fri Dec 14 17:24:55 2018
// Speed/Distance (Braking Actions) of Course: 502
// Desc.: Line E
// Train: Regio:E SA ( 83 m; 123 t ) (83 m / 123 t)
// Train Speedtype: Reihe R
// Itineraries: 1: Hl-Hot2
// Scenario:  Adh. Outside: good / Adh. Tunnel: good / Delay: 5 / Global Perf.: 100.0 % / Course on Time Perf.: 100.0 % / Course Delay Perf.: 100.0 % / Step: 1.0 s / Time: 12:00:00 - 13:30:00
//
// Type    : OT_Plot
// Desc.   : OT_vsb
// x-Legend: [km]
// y-Legend: [km/h]
//
10.3351	90.2
10.3596	86.2
10.3829	82.2
10.4052	78.1
10.4263	74.1
10.4464	70.1
10.4653	66.0
10.4831	62.0
10.5000	60.0
6.0297	90.1
6.0542	86.0
6.0775	82.0
6.1000	80.0
4.7214	100.1
4.7486	96.0
4.7747	92.0
4.8000	90.0
4.4163	122.2
4.4496	118.1
4.4819	114.1
4.5130	110.1
4.5430	106.0
4.5719	102.0
4.6000	100.0
1.1166	90.6
1.1412	86.6
1.1647	82.6
1.1871	78.6
1.2084	74.5
1.2285	70.5
1.2475	66.5
1.2654	62.4
1.2822	58.4
1.2979	54.4
1.3124	50.4
1.3259	46.3
1.3382	42.3
1.3494	38.3
1.3594	34.2
1.3684	30.2
1.3762	26.2
1.3829	22.2
1.3885	18.1
1.3930	14.1
1.3964	10.1
1.3986	6.0
1.3997	2.0
1.4000	0.0
2.5794	122.9
2.6130	118.8
2.6454	114.8
2.6767	110.8
2.7070	106.8
2.7360	102.7
2.7640	98.7
2.7909	94.7
2.8166	90.6
2.8412	86.6
2.8647	82.6
2.8871	78.6
2.9084	74.5
2.9285	70.5
2.9475	66.5
2.9654	62.4
2.9822	58.4
2.9979	54.4
3.0124	50.4
3.0259	46.3
3.0382	42.3
3.0494	38.3
3.0594	34.2
3.0684	30.2
3.0762	26.2
3.0829	22.2
3.0885	18.1
3.0930	14.1
3.0964	10.1
3.0986	6.0
3.0997	2.0
3.1000	0.0
4.1794	122.9
4.2130	118.8
4.2454	114.8
4.2767	110.8
4.3070	106.8
4.3360	102.7
4.3640	98.7
4.3909	94.7
4.4166	90.6
4.4412	86.6
4.4647	82.6
4.4871	78.6
4.5084	74.5
4.5285	70.5
4.5475	66.5
4.5654	62.4
4.5822	58.4
4.5979	54.4
4.6124	50.4
4.6259	46.3
4.6382	42.3
4.6494	38.3
4.6594	34.2
4.6684	30.2
4.6762	26.2
4.6829	22.2
4.6885	18.1
4.6930	14.1
4.6964	10.1
4.6986	6.0
4.6997	2.0
4.7000	0.0
5.8166	90.6
5.8412	86.6
5.8647	82.6
5.8871	78.6
5.9084	74.5
5.9285	70.5
5.9475	66.5
5.9654	62.4
5.9822	58.4
5.9979	54.4
6.0124	50.4
6.0259	46.3
6.0382	42.3
6.0494	38.3
6.0594	34.2
6.0684	30.2
6.0762	26.2
6.0829	22.2
6.0885	18.1
6.0930	14.1
6.0964	10.1
6.0986	6.0
6.0997	2.0
6.1000	0.0
7.7166	90.6
7.7412	86.6
7.7647	82.6
7.7871	78.6
7.8084	74.5
7.8285	70.5
7.8475	66.5
7.8654	62.4
7.8822	58.4
7.8979	54.4
7.9124	50.4
7.9259	46.3
7.9382	42.3
7.9494	38.3
7.9594	34.2
7.9684	30.2
7.9762	26.2
7.9829	22.2
7.9885	18.1
7.9930	14.1
7.9964	10.1
7.9986	6.0
7.9997	2.0
8.0000	0.0
9.5166	90.6
9.5412	86.6
9.5647	82.6
9.5871	78.6
9.6084	74.5
9.6285	70.5
9.6475	66.5
9.6654	62.4
9.6822	58.4
9.6979	54.4
9.7124	50.4
9.7259	46.3
9.7382	42.3
9.7494	38.3
9.7594	34.2
9.7684	30.2
9.7762	26.2
9.7829	22.2
9.7885	18.1
9.7930	14.1
9.7964	10.1
9.7986	6.0
9.7997	2.0
9.8000	0.0
11.0654	62.4
11.0822	58.4
11.0979	54.4
11.1124	50.4
11.1259	46.3
11.1382	42.3
11.1494	38.3
11.1594	34.2
11.1684	30.2
11.1762	26.2
11.1829	22.2
11.1885	18.1
11.1930	14.1
11.1964	10.1
11.1986	6.0
11.1997	2.0
11.2000	0.0
9.8166	90.6
9.8412	86.6
9.8647	82.6
9.8871	78.6
9.9084	74.5
9.9285	70.5
9.9475	66.5
9.9654	62.4
9.9822	58.4
9.9979	54.4
10.0124	50.4
10.0259	46.3
10.0382	42.3
10.0494	38.3
10.0594	34.2
10.0684	30.2
10.0762	26.2
10.0829	22.2
10.0885	18.1
10.0930	14.1
10.0964	10.1
10.0986	6.0
10.0997	2.0
10.1000	0.0
9.9351	90.2
9.9596	86.2
9.9829	82.2
10.0052	78.1
10.0263	74.1
10.0464	70.1
10.0653	66.0
10.0831	62.0
10.1000	60.0
9.1166	90.6
9.1412	86.6
9.1647	82.6
9.1871	78.6
9.2084	74.5
9.2285	70.5
9.2475	66.5
9.2654	62.4
9.2822	58.4
9.2979	54.4
9.3124	50.4
9.3259	46.3
9.3382	42.3
9.3494	38.3
9.3594	34.2
9.3684	30.2
9.3762	26.2
9.3829	22.2
9.3885	18.1
9.3930	14.1
9.3964	10.1
9.3986	6.0
9.3997	2.0
9.4000	0.0
8.5166	90.6
8.5412	86.6
8.5647	82.6
8.5871	78.6
8.6084	74.5
8.6285	70.5
8.6475	66.5
8.6654	62.4
8.6822	58.4
8.6979	54.4
8.7124	50.4
8.7259	46.3
8.7382	42.3
8.7494	38.3
8.7594	34.2
8.7684	30.2
8.7762	26.2
8.7829	22.2
8.7885	18.1
8.7930	14.1
8.7964	10.1
8.7986	6.0
8.7997	2.0
8.8000	0.0
7.3166	90.6
7.3412	86.6
7.3647	82.6
7.3871	78.6
7.4084	74.5
7.4285	70.5
7.4475	66.5
7.4654	62.4
7.4822	58.4
7.4979	54.4
7.5124	50.4
7.5259	46.3
7.5382	42.3
7.5494	38.3
7.5594	34.2
7.5684	30.2
7.5762	26.2
7.5829	22.2
7.5885	18.1
7.5930	14.1
7.5964	10.1
7.5986	6.0
7.5997	2.0
7.6000	0.0
6.7166	90.6
6.7412	86.6
6.7647	82.6
6.7871	78.6
6.8084	74.5
6.8285	70.5
6.8475	66.5
6.8654	62.4
6.8822	58.4
6.8979	54.4
6.9124	50.4
6.9259	46.3
6.9382	42.3
6.9494	38.3
6.9594	34.2
6.9684	30.2
6.9762	26.2
6.9829	22.2
6.9885	18.1
6.9930	14.1
6.9964	10.1
6.9986	6.0
6.9997	2.0
7.0000	0.0
6.2647	82.6
6.2871	78.6
6.3084	74.5
6.3285	70.5
6.3475	66.5
6.3654	62.4
6.3822	58.4
6.3979	54.4
6.4124	50.4
6.4259	46.3
6.4382	42.3
6.4494	38.3
6.4594	34.2
6.4684	30.2
6.4762	26.2
6.4829	22.2
6.4885	18.1
6.4930	14.1
6.4964	10.1
6.4986	6.0
6.4997	2.0
6.5000	0.0
4.9166	90.6
4.9412	86.6
4.9647	82.6
4.9871	78.6
5.0084	74.5
5.0285	70.5
5.0475	66.5
5.0654	62.4
5.0822	58.4
5.0979	54.4
5.1124	50.4
5.1259	46.3
5.1382	42.3
5.1494	38.3
5.1594	34.2
5.1684	30.2
5.1762	26.2
5.1829	22.2
5.1885	18.1
5.1930	14.1
5.1964	10.1
5.1986	6.0
5.1997	2.0
5.2000	0.0
3.7794	122.9
3.8130	118.8
3.8454	114.8
3.8767	110.8
3.9070	106.8
3.9360	102.7
3.9640	98.7
3.9909	94.7
4.0166	90.6
4.0412	86.6
4.0647	82.6
4.0871	78.6
4.1084	74.5
4.1285	70.5
4.1475	66.5
4.1654	62.4
4.1822	58.4
4.1979	54.4
4.2124	50.4
4.2259	46.3
4.2382	42.3
4.2494	38.3
4.2594	34.2
4.2684	30.2
4.2762	26.2
4.2829	22.2
4.2885	18.1
4.2930	14.1
4.2964	10.1
4.2986	6.0
4.2997	2.0
4.3000	0.0
3.2794	122.9
3.3130	118.8
3.3454	114.8
3.3767	110.8
3.4070	106.8
3.4360	102.7
3.4640	98.7
3.4909	94.7
3.5166	90.6
3.5412	86.6
3.5647	82.6
3.5871	78.6
3.6084	74.5
3.6285	70.5
3.6475	66.5
3.6654	62.4
3.6822	58.4
3.6979	54.4
3.7124	50.4
3.7259	46.3
3.7382	42.3
3.7494	38.3
3.7594	34.2
3.7684	30.2
3.7762	26.2
3.7829	22.2
3.7885	18.1
3.7930	14.1
3.7964	10.1
3.7986	6.0
3.7997	2.0
3.8000	0.0
1.6767	110.8
1.7070	106.8
1.7360	102.7
1.7640	98.7
1.7909	94.7
1.8166	90.6
1.8412	86.6
1.8647	82.6
1.8871	78.6
1.9084	74.5
1.9285	70.5
1.9475	66.5
1.9654	62.4
1.9822	58.4
1.9979	54.4
2.0124	50.4
2.0259	46.3
2.0382	42.3
2.0494	38.3
2.0594	34.2
2.0684	30.2
2.0762	26.2
2.0829	22.2
2.0885	18.1
2.0930	14.1
2.0964	10.1
2.0986	6.0
2.0997	2.0
2.1000	0.0
0.8166	90.6
0.8412	86.6
0.8647	82.6
0.8871	78.6
0.9084	74.5
0.9285	70.5
0.9475	66.5
0.9654	62.4
0.9822	58.4
0.9979	54.4
1.0124	50.4
1.0259	46.3
1.0382	42.3
1.0494	38.3
1.0594	34.2
1.0684	30.2
1.0762	26.2
1.0829	22.2
1.0885	18.1
1.0930	14.1
1.0964	10.1
1.0986	6.0
1.0997	2.0
1.1000	0.0
0.2285	70.5
0.2475	66.5
0.2654	62.4
0.2822	58.4
0.2979	54.4
0.3124	50.4
0.3259	46.3
0.3382	42.3
0.3494	38.3
0.3594	34.2
0.3684	30.2
0.3762	26.2
0.3829	22.2
0.3885	18.1
0.3930	14.1
0.3964	10.1
0.3986	6.0
0.3997	2.0
0.4000	0.0
