# Supplementary material for: OpenTrack simulation model files and output dataset for a copenhagen suburban railway
Source: Data Brief. 2019 Apr 28;25:103952. doi: 10.1016/j.dib.2019.103952 (PMC6562172; doi:10.1016/j.dib.2019.103952)
Supplement: Supplementary file 2 — Multimedia component 2 [file mmc2.zip › Data files submitted/Test Hillerød for TRC/output/OT_502.vt]

//
// File: C:\OpenTrack\Test Hiller�d for TRC\output/OT_502.vt
//
// Produced by OpenTrack: Fri Dec 14 17:24:55 2018
// Speed/Time of Course : 502
// Desc.: Line E
// Train: Regio:E SA ( 83 m; 123 t ) (83 m / 123 t)
// Train Speedtype: Reihe R
// Itineraries: 1: Hl-Hot2
// Scenario:  Adh. Outside: good / Adh. Tunnel: good / Delay: 5 / Global Perf.: 100.0 % / Course on Time Perf.: 100.0 % / Course Delay Perf.: 100.0 % / Step: 1.0 s / Time: 12:00:00 - 13:30:00
//
// Type    : OT_TimeXPlot
// Desc.   : OT_vt
// x-Legend: [s]
// y-Legend: [km/h]
//
43690.00	0.0
43874.00	0.0
43875.00	4.7
43876.00	9.4
43877.00	14.0
43878.00	18.7
43879.00	23.4
43880.00	28.1
43881.00	32.8
43882.00	37.4
43883.00	41.8
43884.00	45.8
43885.00	49.4
43886.00	52.7
43887.00	55.8
43888.00	58.6
43889.00	61.4
43890.00	63.9
43891.00	66.4
43892.00	68.8
43893.00	70.0
43894.00	70.0
43895.00	66.5
43896.00	62.4
43897.00	58.4
43898.00	54.4
43899.00	50.4
43900.00	46.3
43901.00	42.3
43902.00	38.3
43903.00	34.2
43904.00	30.2
43905.00	26.2
43906.00	22.2
43907.00	18.1
43908.00	14.1
43909.00	10.1
43910.00	6.0
43911.00	2.0
43912.00	0.0
43913.00	0.0
43914.00	0.0
43915.00	0.0
43916.00	0.0
43917.00	0.0
43918.00	0.0
43919.00	0.0
43920.00	0.0
43921.00	0.0
43922.00	0.0
43923.00	0.0
43924.00	0.0
43925.00	0.0
43926.00	0.0
43927.00	0.0
43928.00	0.0
43929.00	0.0
43930.00	0.0
43931.00	0.0
43932.00	0.0
43933.00	0.0
43934.00	0.0
43935.00	0.0
43936.00	0.0
43937.00	0.0
43938.00	0.0
43939.00	0.0
43940.00	0.0
43941.00	0.0
43942.00	0.0
43943.00	0.0
43944.00	0.0
43945.00	0.0
43946.00	0.0
43947.00	0.0
43948.00	0.0
43949.00	0.0
43950.00	0.0
43951.00	0.0
43952.00	0.0
43953.00	0.0
43954.00	0.0
43955.00	4.7
43956.00	9.4
43957.00	14.0
43958.00	18.7
43959.00	23.4
43960.00	28.1
43961.00	32.8
43962.00	37.4
43963.00	41.8
43964.00	45.8
43965.00	49.4
43966.00	52.7
43967.00	55.8
43968.00	58.6
43969.00	61.4
43970.00	63.9
43971.00	66.4
43972.00	68.8
43973.00	71.0
43974.00	73.2
43975.00	75.3
43976.00	77.3
43977.00	79.3
43978.00	81.2
43979.00	83.0
43980.00	84.8
43981.00	86.5
43982.00	88.2
43983.00	88.2
43984.00	86.6
43985.00	82.6
43986.00	78.6
43987.00	74.5
43988.00	70.5
43989.00	66.5
43990.00	62.4
43991.00	58.4
43992.00	54.4
43993.00	50.4
43994.00	46.3
43995.00	42.3
43996.00	38.3
43997.00	34.2
43998.00	30.2
43999.00	26.2
44000.00	22.2
44001.00	18.1
44002.00	14.1
44003.00	10.1
44004.00	6.0
44005.00	2.0
44006.00	0.0
44007.00	0.0
44008.00	0.0
44009.00	0.0
44010.00	0.0
44011.00	0.0
44012.00	0.0
44013.00	0.0
44014.00	0.0
44015.00	0.0
44016.00	0.0
44017.00	0.0
44018.00	0.0
44019.00	0.0
44020.00	0.0
44021.00	0.0
44022.00	0.0
44023.00	0.0
44024.00	0.0
44025.00	0.0
44026.00	0.0
44027.00	0.0
44028.00	0.0
44029.00	0.0
44030.00	0.0
44031.00	0.0
44032.00	0.0
44033.00	0.0
44034.00	0.0
44035.00	0.0
44036.00	0.0
44037.00	0.0
44038.00	0.0
44039.00	0.0
44040.00	0.0
44041.00	0.0
44042.00	0.0
44043.00	0.0
44044.00	0.0
44045.00	0.0
44046.00	0.0
44047.00	0.0
44048.00	0.0
44049.00	0.0
44050.00	0.0
44051.00	0.0
44052.00	0.0
44053.00	0.0
44054.00	0.0
44055.00	4.7
44056.00	9.4
44057.00	14.0
44058.00	18.7
44059.00	23.4
44060.00	28.1
44061.00	32.8
44062.00	37.4
44063.00	41.8
44064.00	45.8
44065.00	49.4
44066.00	52.7
44067.00	55.8
44068.00	58.6
44069.00	61.4
44070.00	61.4
44071.00	61.4
44072.00	58.4
44073.00	54.4
44074.00	50.4
44075.00	46.3
44076.00	42.3
44077.00	38.3
44078.00	34.2
44079.00	30.2
44080.00	26.2
44081.00	22.2
44082.00	18.1
44083.00	14.1
44084.00	10.1
44085.00	6.0
44086.00	2.0
44087.00	0.0
44102.00	0.0
44103.00	4.7
44104.00	9.4
44105.00	14.0
44106.00	18.7
44107.00	23.4
44108.00	28.1
44109.00	32.8
44110.00	37.4
44111.00	41.8
44112.00	45.8
44113.00	49.4
44114.00	52.7
44115.00	55.8
44116.00	58.6
44117.00	61.4
44118.00	63.9
44119.00	66.4
44120.00	68.8
44121.00	71.0
44122.00	73.2
44123.00	75.3
44124.00	77.3
44125.00	79.3
44126.00	81.2
44127.00	83.0
44128.00	84.8
44129.00	86.5
44130.00	88.2
44131.00	88.2
44132.00	86.6
44133.00	82.6
44134.00	78.6
44135.00	74.5
44136.00	70.5
44137.00	66.5
44138.00	62.4
44139.00	58.4
44140.00	54.4
44141.00	50.4
44142.00	46.3
44143.00	42.3
44144.00	38.3
44145.00	34.2
44146.00	30.2
44147.00	26.2
44148.00	22.2
44149.00	18.1
44150.00	14.1
44151.00	10.1
44152.00	6.0
44153.00	2.0
44154.00	0.0
44155.00	0.0
44156.00	0.0
44157.00	0.0
44158.00	0.0
44159.00	0.0
44160.00	0.0
44161.00	0.0
44162.00	0.0
44163.00	4.7
44164.00	9.4
44165.00	14.0
44166.00	18.7
44167.00	23.4
44168.00	28.1
44169.00	32.8
44170.00	37.4
44171.00	41.8
44172.00	45.8
44173.00	49.4
44174.00	52.7
44175.00	55.8
44176.00	58.6
44177.00	61.4
44178.00	63.9
44179.00	66.4
44180.00	68.8
44181.00	71.0
44182.00	73.2
44183.00	75.3
44184.00	77.3
44185.00	79.3
44186.00	81.2
44187.00	83.0
44188.00	84.8
44189.00	86.5
44190.00	88.2
44191.00	89.9
44192.00	91.5
44193.00	93.1
44194.00	94.6
44195.00	96.1
44196.00	97.6
44197.00	99.0
44198.00	100.4
44199.00	100.4
44200.00	98.7
44201.00	94.7
44202.00	90.6
44203.00	86.6
44204.00	82.6
44205.00	78.6
44206.00	74.5
44207.00	70.5
44208.00	66.5
44209.00	62.4
44210.00	58.4
44211.00	54.4
44212.00	50.4
44213.00	46.3
44214.00	42.3
44215.00	38.3
44216.00	34.2
44217.00	30.2
44218.00	26.2
44219.00	22.2
44220.00	18.1
44221.00	14.1
44222.00	10.1
44223.00	6.0
44224.00	2.0
44225.00	0.0
44240.00	0.0
44241.00	4.7
44242.00	9.4
44243.00	14.0
44244.00	18.7
44245.00	23.4
44246.00	28.1
44247.00	32.8
44248.00	37.4
44249.00	41.8
44250.00	45.8
44251.00	49.4
44252.00	52.7
44253.00	55.8
44254.00	58.6
44255.00	61.4
44256.00	63.9
44257.00	66.4
44258.00	68.8
44259.00	71.0
44260.00	73.2
44261.00	75.3
44262.00	77.3
44263.00	79.3
44264.00	81.2
44265.00	83.0
44266.00	84.8
44267.00	86.5
44268.00	88.2
44269.00	89.9
44270.00	91.5
44271.00	93.1
44272.00	94.6
44273.00	96.1
44274.00	97.6
44275.00	99.0
44276.00	100.4
44277.00	101.8
44278.00	103.2
44279.00	104.5
44280.00	105.8
44281.00	107.1
44282.00	108.3
44283.00	109.6
44284.00	110.8
44285.00	112.0
44286.00	113.1
44287.00	114.3
44288.00	115.4
44289.00	116.5
44290.00	117.6
44291.00	118.7
44292.00	118.7
44293.00	114.8
44294.00	110.8
44295.00	106.8
44296.00	102.7
44297.00	98.7
44298.00	94.7
44299.00	90.6
44300.00	86.6
44301.00	82.6
44302.00	78.6
44303.00	74.5
44304.00	70.5
44305.00	66.5
44306.00	62.4
44307.00	58.4
44308.00	54.4
44309.00	50.4
44310.00	46.3
44311.00	42.3
44312.00	38.3
44313.00	34.2
44314.00	30.2
44315.00	26.2
44316.00	22.2
44317.00	18.1
44318.00	14.1
44319.00	10.1
44320.00	6.0
44321.00	2.0
44322.00	0.0
44399.00	0.0
44400.00	4.7
44401.00	9.4
44402.00	14.0
44403.00	18.7
44404.00	23.4
44405.00	28.1
44406.00	32.8
44407.00	37.4
44408.00	41.8
44409.00	45.8
44410.00	49.4
44411.00	52.7
44412.00	55.8
44413.00	58.6
44414.00	61.4
44415.00	63.9
44416.00	66.4
44417.00	68.8
44418.00	71.0
44419.00	73.2
44420.00	75.3
44421.00	77.3
44422.00	79.3
44423.00	81.2
44424.00	83.0
44425.00	84.8
44426.00	86.5
44427.00	88.2
44428.00	89.9
44429.00	90.0
44430.00	90.0
44431.00	90.0
44432.00	90.0
44433.00	90.0
44434.00	90.0
44435.00	90.0
44436.00	90.0
44437.00	90.0
44438.00	90.0
44439.00	90.0
44440.00	90.0
44441.00	90.0
44442.00	90.0
44443.00	90.0
44444.00	90.0
44445.00	90.0
44446.00	90.0
44447.00	90.0
44448.00	90.0
44449.00	90.0
44450.00	90.0
44451.00	90.0
44452.00	90.0
44453.00	90.0
44454.00	90.0
44455.00	90.0
44456.00	90.0
44457.00	86.6
44458.00	82.6
44459.00	78.6
44460.00	74.5
44461.00	70.5
44462.00	66.5
44463.00	62.4
44464.00	58.4
44465.00	54.4
44466.00	50.4
44467.00	46.3
44468.00	42.3
44469.00	38.3
44470.00	34.2
44471.00	30.2
44472.00	26.2
44473.00	22.2
44474.00	18.1
44475.00	14.1
44476.00	10.1
44477.00	6.0
44478.00	2.0
44479.00	0.0
44606.00	0.0
44607.00	4.7
44608.00	9.4
44609.00	14.0
44610.00	18.7
44611.00	23.4
44612.00	28.1
44613.00	32.8
44614.00	37.4
44615.00	41.8
44616.00	45.8
44617.00	49.4
44618.00	52.7
44619.00	55.8
44620.00	58.6
44621.00	61.4
44622.00	63.9
44623.00	66.4
44624.00	68.8
44625.00	71.0
44626.00	73.2
44627.00	75.3
44628.00	77.3
44629.00	79.3
44630.00	80.0
44631.00	80.0
44632.00	80.0
44633.00	80.0
44634.00	80.0
44635.00	80.0
44636.00	80.0
44637.00	80.0
44638.00	80.0
44639.00	81.9
44640.00	83.7
44641.00	85.5
44642.00	87.2
44643.00	88.9
44644.00	90.0
44645.00	90.0
44646.00	90.0
44647.00	90.0
44648.00	90.0
44649.00	90.0
44650.00	90.0
44651.00	90.0
44652.00	90.0
44653.00	90.0
44654.00	90.0
44655.00	90.0
44656.00	90.0
44657.00	90.0
44658.00	90.0
44659.00	90.0
44660.00	90.0
44661.00	90.0
44662.00	90.0
44663.00	90.0
44664.00	90.0
44665.00	90.0
44666.00	90.0
44667.00	90.0
44668.00	90.0
44669.00	90.0
44670.00	90.0
44671.00	90.0
44672.00	90.0
44673.00	90.0
44674.00	90.0
44675.00	90.0
44676.00	90.0
44677.00	90.0
44678.00	90.0
44679.00	90.0
44680.00	90.0
44681.00	90.0
44682.00	90.0
44683.00	90.0
44684.00	90.0
44685.00	86.6
44686.00	82.6
44687.00	78.6
44688.00	74.5
44689.00	70.5
44690.00	66.5
44691.00	62.4
44692.00	58.4
44693.00	54.4
44694.00	50.4
44695.00	46.3
44696.00	42.3
44697.00	38.3
44698.00	34.2
44699.00	30.2
44700.00	26.2
44701.00	22.2
44702.00	18.1
44703.00	14.1
44704.00	10.1
44705.00	6.0
44706.00	2.0
44707.00	0.0
44842.00	0.0
44843.00	4.7
44844.00	9.4
44845.00	14.0
44846.00	18.7
44847.00	23.4
44848.00	28.1
44849.00	32.8
44850.00	37.4
44851.00	41.8
44852.00	45.8
44853.00	49.4
44854.00	52.7
44855.00	55.8
44856.00	58.6
44857.00	61.4
44858.00	63.9
44859.00	66.4
44860.00	68.8
44861.00	71.0
44862.00	73.2
44863.00	75.3
44864.00	77.3
44865.00	79.3
44866.00	81.2
44867.00	83.0
44868.00	84.8
44869.00	86.5
44870.00	88.2
44871.00	89.9
44872.00	90.0
44873.00	90.0
44874.00	90.0
44875.00	90.0
44876.00	90.0
44877.00	90.0
44878.00	90.0
44879.00	90.0
44880.00	90.0
44881.00	90.0
44882.00	90.0
44883.00	90.0
44884.00	90.0
44885.00	90.0
44886.00	90.0
44887.00	90.0
44888.00	90.0
44889.00	90.0
44890.00	90.0
44891.00	90.0
44892.00	90.0
44893.00	90.0
44894.00	90.0
44895.00	90.0
44896.00	90.0
44897.00	90.0
44898.00	90.0
44899.00	90.0
44900.00	90.0
44901.00	90.0
44902.00	90.0
44903.00	90.0
44904.00	90.0
44905.00	90.0
44906.00	90.0
44907.00	90.0
44908.00	90.0
44909.00	90.0
44910.00	90.0
44911.00	90.0
44912.00	90.0
44913.00	90.0
44914.00	90.0
44915.00	90.0
44916.00	86.6
44917.00	82.6
44918.00	78.6
44919.00	74.5
44920.00	70.5
44921.00	66.5
44922.00	62.4
44923.00	58.4
44924.00	54.4
44925.00	50.4
44926.00	46.3
44927.00	42.3
44928.00	38.3
44929.00	34.2
44930.00	30.2
44931.00	26.2
44932.00	22.2
44933.00	18.1
44934.00	14.1
44935.00	10.1
44936.00	6.0
44937.00	2.0
44938.00	0.0
45073.00	0.0
45074.00	4.7
45075.00	9.4
45076.00	14.0
45077.00	18.7
45078.00	23.4
45079.00	28.1
45080.00	32.8
45081.00	37.4
45082.00	41.8
45083.00	45.8
45084.00	49.4
45085.00	52.7
45086.00	55.8
45087.00	58.6
45088.00	61.4
45089.00	63.9
45090.00	66.4
45091.00	68.8
45092.00	71.0
45093.00	71.0
45094.00	70.1
45095.00	66.0
45096.00	62.0
45097.00	60.0
45098.00	60.0
45099.00	60.0
45100.00	60.0
45101.00	60.0
45102.00	60.0
45103.00	60.0
45104.00	60.0
45105.00	60.0
45106.00	60.0
45107.00	60.0
45108.00	60.0
45109.00	60.0
45110.00	60.0
45111.00	60.0
45112.00	60.0
45113.00	60.0
45114.00	60.0
45115.00	60.0
45116.00	60.0
45117.00	60.0
45118.00	60.0
45119.00	60.0
45120.00	60.0
45121.00	60.0
45122.00	60.0
45123.00	60.0
45124.00	60.0
45125.00	60.0
45126.00	60.0
45127.00	60.0
45128.00	60.0
45129.00	60.0
45130.00	60.0
45131.00	60.0
45132.00	60.0
45133.00	60.0
45134.00	60.0
45135.00	60.0
45136.00	60.0
45137.00	60.0
45138.00	60.0
45139.00	60.0
45140.00	60.0
45141.00	60.0
45142.00	60.0
45143.00	60.0
45144.00	60.0
45145.00	60.0
45146.00	60.0
45147.00	60.0
45148.00	60.0
45149.00	60.0
45150.00	60.0
45151.00	60.0
45152.00	60.0
45153.00	60.0
45154.00	60.0
45155.00	60.0
45156.00	58.4
45157.00	54.4
45158.00	50.4
45159.00	46.3
45160.00	42.3
45161.00	38.3
45162.00	34.2
45163.00	30.2
45164.00	26.2
45165.00	22.2
45166.00	18.1
45167.00	14.1
45168.00	10.1
45169.00	6.0
45170.00	2.0
45171.00	0.0
45201.00	0.0
