# Supplementary material for: OpenTrack simulation model files and output dataset for a copenhagen suburban railway
Source: Data Brief. 2019 Apr 28;25:103952. doi: 10.1016/j.dib.2019.103952 (PMC6562172; doi:10.1016/j.dib.2019.103952)
Supplement: Supplementary file 2 — Multimedia component 2 [file mmc2.zip › Data files submitted/Test Hillerød for TRC/output/OT_504.at]

//
// File: C:\OpenTrack\Test Hiller�d for TRC\output/OT_504.at
//
// Produced by OpenTrack: Fri Dec 14 17:24:56 2018
// Acceleration/Time of Course: 504
// Desc.: Line E
// Train: Regio:E SA ( 83 m; 123 t ) (83 m / 123 t)
// Train Speedtype: Reihe R
// Itineraries: 1: Hl-Hot2
// Scenario:  Adh. Outside: good / Adh. Tunnel: good / Delay: 5 / Global Perf.: 100.0 % / Course on Time Perf.: 100.0 % / Course Delay Perf.: 100.0 % / Step: 1.0 s / Time: 12:00:00 - 13:30:00
//
// Type    : OT_TimeXPlot
// Desc.   : OT_at
// x-Legend: [s]
// y-Legend: [m/s^2]
//
43935.00	0.000
43971.00	0.000
43972.00	1.300
43973.00	1.300
43974.00	1.300
43975.00	1.300
43976.00	1.300
43977.00	1.300
43978.00	1.300
43979.00	1.300
43980.00	1.225
43981.00	1.100
43982.00	0.999
43983.00	0.913
43984.00	0.850
43985.00	0.802
43986.00	0.755
43987.00	0.715
43988.00	0.691
43989.00	0.651
43990.00	0.000
43991.00	0.000
43992.00	-1.119
43993.00	-1.119
43994.00	-1.119
43995.00	-1.119
43996.00	-1.119
43997.00	-1.119
43998.00	-1.119
43999.00	-1.119
44000.00	-1.119
44001.00	-1.119
44002.00	-1.119
44003.00	-1.119
44004.00	-1.119
44005.00	-1.119
44006.00	-1.119
44007.00	-1.119
44008.00	-1.119
44009.00	0.000
44010.00	0.000
44011.00	0.000
44012.00	0.000
44013.00	0.000
44014.00	0.000
44015.00	0.000
44016.00	0.000
44017.00	0.000
44018.00	0.000
44019.00	0.000
44020.00	0.000
44021.00	0.000
44022.00	0.000
44023.00	0.000
44024.00	0.000
44025.00	0.000
44026.00	0.000
44027.00	0.000
44028.00	0.000
44029.00	0.000
44030.00	0.000
44031.00	0.000
44032.00	0.000
44033.00	0.000
44034.00	0.000
44035.00	0.000
44036.00	0.000
44037.00	0.000
44038.00	0.000
44039.00	0.000
44040.00	0.000
44041.00	0.000
44042.00	0.000
44043.00	0.000
44044.00	0.000
44045.00	0.000
44046.00	0.000
44047.00	0.000
44048.00	0.000
44049.00	0.000
44050.00	0.000
44051.00	0.000
44052.00	0.000
44053.00	0.000
44054.00	0.000
44055.00	0.000
44056.00	0.000
44057.00	0.000
44058.00	0.000
44059.00	0.000
44060.00	0.000
44061.00	0.000
44062.00	0.000
44063.00	0.000
44064.00	0.000
44065.00	0.000
44066.00	0.000
44067.00	0.000
44068.00	0.000
44069.00	0.000
44070.00	0.000
44071.00	0.000
44072.00	1.300
44073.00	1.300
44074.00	1.300
44075.00	1.300
44076.00	1.300
44077.00	1.300
44078.00	1.300
44079.00	1.300
44080.00	1.225
44081.00	1.100
44082.00	0.999
44083.00	0.913
44084.00	0.850
44085.00	0.802
44086.00	0.755
44087.00	0.715
44088.00	0.691
44089.00	0.651
44090.00	0.634
44091.00	0.602
44092.00	0.577
44093.00	0.561
44094.00	0.544
44095.00	0.527
44096.00	0.511
44097.00	0.494
44098.00	0.485
44099.00	0.476
44100.00	0.000
44101.00	-1.119
44102.00	-1.119
44103.00	-1.119
44104.00	-1.119
44105.00	-1.119
44106.00	-1.119
44107.00	-1.119
44108.00	-1.119
44109.00	-1.119
44110.00	-1.119
44111.00	-1.119
44112.00	-1.119
44113.00	-1.119
44114.00	-1.119
44115.00	-1.119
44116.00	-1.119
44117.00	-1.119
44118.00	-1.119
44119.00	-1.119
44120.00	-1.119
44121.00	-1.119
44122.00	-1.119
44123.00	0.000
44124.00	0.000
44125.00	0.000
44126.00	0.000
44127.00	0.000
44128.00	0.000
44129.00	0.000
44130.00	0.000
44131.00	0.000
44132.00	0.000
44133.00	0.000
44134.00	0.000
44135.00	0.000
44136.00	0.000
44137.00	0.000
44138.00	0.000
44139.00	0.000
44140.00	0.000
44141.00	0.000
44142.00	0.000
44143.00	0.000
44144.00	0.000
44145.00	0.000
44146.00	0.000
44147.00	0.000
44148.00	0.000
44149.00	0.000
44150.00	0.000
44151.00	0.000
44152.00	0.000
44153.00	0.000
44154.00	0.000
44155.00	0.000
44156.00	0.000
44157.00	0.000
44158.00	0.000
44159.00	0.000
44160.00	0.000
44161.00	0.000
44162.00	0.000
44163.00	0.000
44164.00	0.000
44165.00	0.000
44166.00	0.000
44167.00	0.000
44168.00	0.000
44169.00	0.000
44170.00	0.000
44171.00	0.000
44172.00	0.000
44173.00	0.000
44174.00	0.000
44175.00	0.000
44176.00	0.000
44177.00	0.000
44178.00	0.000
44179.00	0.000
44180.00	1.300
44181.00	1.300
44182.00	1.300
44183.00	1.300
44184.00	1.300
44185.00	1.300
44186.00	1.300
44187.00	1.300
44188.00	1.225
44189.00	1.100
44190.00	0.999
44191.00	0.913
44192.00	0.850
44193.00	0.802
44194.00	0.755
44195.00	0.000
44196.00	-1.119
44197.00	-1.119
44198.00	-1.119
44199.00	-1.119
44200.00	-1.119
44201.00	-1.119
44202.00	-1.119
44203.00	-1.119
44204.00	-1.119
44205.00	-1.119
44206.00	-1.119
44207.00	-1.119
44208.00	-1.119
44209.00	-1.119
44210.00	-1.119
44211.00	-1.119
44212.00	0.000
44227.00	0.000
44228.00	1.300
44229.00	1.300
44230.00	1.300
44231.00	1.300
44232.00	1.300
44233.00	1.300
44234.00	1.300
44235.00	1.300
44236.00	1.225
44237.00	1.100
44238.00	0.999
44239.00	0.913
44240.00	0.850
44241.00	0.802
44242.00	0.755
44243.00	0.715
44244.00	0.691
44245.00	0.651
44246.00	0.634
44247.00	0.602
44248.00	0.577
44249.00	0.561
44250.00	0.544
44251.00	0.527
44252.00	0.511
44253.00	0.494
44254.00	0.485
44255.00	0.476
44256.00	0.000
44257.00	-1.119
44258.00	-1.119
44259.00	-1.119
44260.00	-1.119
44261.00	-1.119
44262.00	-1.119
44263.00	-1.119
44264.00	-1.119
44265.00	-1.119
44266.00	-1.119
44267.00	-1.119
44268.00	-1.119
44269.00	-1.119
44270.00	-1.119
44271.00	-1.119
44272.00	-1.119
44273.00	-1.119
44274.00	-1.119
44275.00	-1.119
44276.00	-1.119
44277.00	-1.119
44278.00	-1.119
44279.00	0.000
44280.00	0.000
44281.00	0.000
44282.00	0.000
44283.00	0.000
44284.00	0.000
44285.00	0.000
44286.00	0.000
44287.00	0.000
44288.00	1.300
44289.00	1.300
44290.00	1.300
44291.00	1.300
44292.00	1.300
44293.00	1.300
44294.00	1.300
44295.00	1.300
44296.00	1.225
44297.00	1.100
44298.00	0.999
44299.00	0.913
44300.00	0.850
44301.00	0.802
44302.00	0.755
44303.00	0.715
44304.00	0.691
44305.00	0.651
44306.00	0.634
44307.00	0.602
44308.00	0.577
44309.00	0.561
44310.00	0.544
44311.00	0.527
44312.00	0.511
44313.00	0.494
44314.00	0.485
44315.00	0.476
44316.00	0.460
44317.00	0.451
44318.00	0.442
44319.00	0.425
44320.00	0.416
44321.00	0.407
44322.00	0.398
44323.00	0.390
44324.00	0.000
44325.00	-1.119
44326.00	-1.119
44327.00	-1.119
44328.00	-1.119
44329.00	-1.119
44330.00	-1.119
44331.00	-1.119
44332.00	-1.119
44333.00	-1.119
44334.00	-1.119
44335.00	-1.119
44336.00	-1.119
44337.00	-1.119
44338.00	-1.119
44339.00	-1.119
44340.00	-1.119
44341.00	-1.119
44342.00	-1.119
44343.00	-1.119
44344.00	-1.119
44345.00	-1.119
44346.00	-1.119
44347.00	-1.119
44348.00	-1.119
44349.00	-1.119
44350.00	0.000
44404.00	0.000
44405.00	1.300
44406.00	1.300
44407.00	1.300
44408.00	1.300
44409.00	1.300
44410.00	1.300
44411.00	1.300
44412.00	1.300
44413.00	1.225
44414.00	1.100
44415.00	0.999
44416.00	0.913
44417.00	0.850
44418.00	0.802
44419.00	0.755
44420.00	0.715
44421.00	0.691
44422.00	0.651
44423.00	0.634
44424.00	0.602
44425.00	0.577
44426.00	0.561
44427.00	0.544
44428.00	0.527
44429.00	0.511
44430.00	0.494
44431.00	0.485
44432.00	0.476
44433.00	0.460
44434.00	0.451
44435.00	0.442
44436.00	0.425
44437.00	0.416
44438.00	0.407
44439.00	0.398
44440.00	0.390
44441.00	0.381
44442.00	0.380
44443.00	0.371
44444.00	0.362
44445.00	0.353
44446.00	0.344
44447.00	0.343
44448.00	0.334
44449.00	0.333
44450.00	0.324
44451.00	0.316
44452.00	0.315
44453.00	0.306
44454.00	0.305
44455.00	0.296
44456.00	0.000
44457.00	-1.119
44458.00	-1.119
44459.00	-1.119
44460.00	-1.119
44461.00	-1.119
44462.00	-1.119
44463.00	-1.119
44464.00	-1.119
44465.00	-1.119
44466.00	-1.119
44467.00	-1.119
44468.00	-1.119
44469.00	-1.119
44470.00	-1.119
44471.00	-1.119
44472.00	-1.119
44473.00	-1.119
44474.00	-1.119
44475.00	-1.119
44476.00	-1.119
44477.00	-1.119
44478.00	-1.119
44479.00	-1.119
44480.00	-1.119
44481.00	-1.119
44482.00	-1.119
44483.00	-1.119
44484.00	-1.119
44485.00	-1.119
44486.00	0.000
44644.00	0.000
44645.00	1.300
44646.00	1.300
44647.00	1.300
44648.00	1.300
44649.00	1.300
44650.00	1.300
44651.00	1.300
44652.00	1.300
44653.00	1.225
44654.00	1.100
44655.00	0.999
44656.00	0.913
44657.00	0.850
44658.00	0.802
44659.00	0.755
44660.00	0.715
44661.00	0.691
44662.00	0.651
44663.00	0.634
44664.00	0.602
44665.00	0.577
44666.00	0.561
44667.00	0.544
44668.00	0.527
44669.00	0.511
44670.00	0.494
44671.00	0.485
44672.00	0.476
44673.00	0.460
44674.00	0.000
44675.00	0.000
44676.00	0.000
44677.00	0.000
44678.00	0.000
44679.00	0.000
44680.00	0.000
44681.00	0.000
44682.00	0.000
44683.00	0.000
44684.00	0.000
44685.00	0.000
44686.00	0.000
44687.00	0.000
44688.00	0.000
44689.00	0.000
44690.00	0.000
44691.00	0.000
44692.00	0.000
44693.00	0.000
44694.00	0.000
44695.00	0.000
44696.00	0.000
44697.00	0.000
44698.00	0.000
44699.00	0.000
44700.00	0.000
44701.00	0.000
44702.00	-1.119
44703.00	-1.119
44704.00	-1.119
44705.00	-1.119
44706.00	-1.119
44707.00	-1.119
44708.00	-1.119
44709.00	-1.119
44710.00	-1.119
44711.00	-1.119
44712.00	-1.119
44713.00	-1.119
44714.00	-1.119
44715.00	-1.119
44716.00	-1.119
44717.00	-1.119
44718.00	-1.119
44719.00	-1.119
44720.00	-1.119
44721.00	-1.119
44722.00	-1.119
44723.00	-1.119
44724.00	0.000
44851.00	0.000
44852.00	1.300
44853.00	1.300
44854.00	1.300
44855.00	1.300
44856.00	1.300
44857.00	1.300
44858.00	1.300
44859.00	1.300
44860.00	1.225
44861.00	1.100
44862.00	0.999
44863.00	0.913
44864.00	0.850
44865.00	0.802
44866.00	0.755
44867.00	0.715
44868.00	0.691
44869.00	0.651
44870.00	0.634
44871.00	0.602
44872.00	0.577
44873.00	0.561
44874.00	0.544
44875.00	0.000
44876.00	0.000
44877.00	0.000
44878.00	0.000
44879.00	0.000
44880.00	0.000
44881.00	0.000
44882.00	0.000
44883.00	0.000
44884.00	0.527
44885.00	0.510
44886.00	0.494
44887.00	0.477
44888.00	0.468
44889.00	0.000
44890.00	0.000
44891.00	0.000
44892.00	0.000
44893.00	0.000
44894.00	0.000
44895.00	0.000
44896.00	0.000
44897.00	0.000
44898.00	0.000
44899.00	0.000
44900.00	0.000
44901.00	0.000
44902.00	0.000
44903.00	0.000
44904.00	0.000
44905.00	0.000
44906.00	0.000
44907.00	0.000
44908.00	0.000
44909.00	0.000
44910.00	0.000
44911.00	0.000
44912.00	0.000
44913.00	0.000
44914.00	0.000
44915.00	0.000
44916.00	0.000
44917.00	0.000
44918.00	0.000
44919.00	0.000
44920.00	0.000
44921.00	0.000
44922.00	0.000
44923.00	0.000
44924.00	0.000
44925.00	0.000
44926.00	0.000
44927.00	0.000
44928.00	0.000
44929.00	0.000
44930.00	-1.119
44931.00	-1.119
44932.00	-1.119
44933.00	-1.119
44934.00	-1.119
44935.00	-1.119
44936.00	-1.119
44937.00	-1.119
44938.00	-1.119
44939.00	-1.119
44940.00	-1.119
44941.00	-1.119
44942.00	-1.119
44943.00	-1.119
44944.00	-1.119
44945.00	-1.119
44946.00	-1.119
44947.00	-1.119
44948.00	-1.119
44949.00	-1.119
44950.00	-1.119
44951.00	-1.119
44952.00	0.000
45087.00	0.000
45088.00	1.300
45089.00	1.300
45090.00	1.300
45091.00	1.300
45092.00	1.300
45093.00	1.300
45094.00	1.300
45095.00	1.300
45096.00	1.225
45097.00	1.100
45098.00	0.999
45099.00	0.913
45100.00	0.850
45101.00	0.802
45102.00	0.755
45103.00	0.715
45104.00	0.691
45105.00	0.651
45106.00	0.634
45107.00	0.602
45108.00	0.577
45109.00	0.561
45110.00	0.544
45111.00	0.527
45112.00	0.511
45113.00	0.494
45114.00	0.485
45115.00	0.476
45116.00	0.460
45117.00	0.000
45118.00	0.000
45119.00	0.000
45120.00	0.000
45121.00	0.000
45122.00	0.000
45123.00	0.000
45124.00	0.000
45125.00	0.000
45126.00	0.000
45127.00	0.000
45128.00	0.000
45129.00	0.000
45130.00	0.000
45131.00	0.000
45132.00	0.000
45133.00	0.000
45134.00	0.000
45135.00	0.000
45136.00	0.000
45137.00	0.000
45138.00	0.000
45139.00	0.000
45140.00	0.000
45141.00	0.000
45142.00	0.000
45143.00	0.000
45144.00	0.000
45145.00	0.000
45146.00	0.000
45147.00	0.000
45148.00	0.000
45149.00	0.000
45150.00	0.000
45151.00	0.000
45152.00	0.000
45153.00	0.000
45154.00	0.000
45155.00	0.000
45156.00	0.000
45157.00	0.000
45158.00	0.000
45159.00	0.000
45160.00	0.000
45161.00	-1.119
45162.00	-1.119
45163.00	-1.119
45164.00	-1.119
45165.00	-1.119
45166.00	-1.119
45167.00	-1.119
45168.00	-1.119
45169.00	-1.119
45170.00	-1.119
45171.00	-1.119
45172.00	-1.119
45173.00	-1.119
45174.00	-1.119
45175.00	-1.119
45176.00	-1.119
45177.00	-1.119
45178.00	-1.119
45179.00	-1.119
45180.00	-1.119
45181.00	-1.119
45182.00	-1.119
45183.00	0.000
45318.00	0.000
45319.00	1.300
45320.00	1.300
45321.00	1.300
45322.00	1.300
45323.00	1.300
45324.00	1.300
45325.00	1.300
45326.00	1.300
45327.00	1.225
45328.00	1.100
45329.00	0.999
45330.00	0.913
45331.00	0.850
45332.00	0.802
45333.00	0.755
45334.00	0.715
45335.00	0.691
45336.00	0.651
45337.00	0.634
45338.00	0.000
45339.00	-1.119
45340.00	-1.119
45341.00	-1.119
45342.00	0.000
45343.00	0.000
45344.00	0.000
45345.00	0.000
45346.00	0.000
45347.00	0.000
45348.00	0.000
45349.00	0.000
45350.00	0.000
45351.00	0.000
45352.00	0.000
45353.00	0.000
45354.00	0.000
45355.00	0.000
45356.00	0.000
45357.00	0.000
45358.00	0.000
45359.00	0.000
45360.00	0.000
45361.00	0.000
45362.00	0.000
45363.00	0.000
45364.00	0.000
45365.00	0.000
45366.00	0.000
45367.00	0.000
45368.00	0.000
45369.00	0.000
45370.00	0.000
45371.00	0.000
45372.00	0.000
45373.00	0.000
45374.00	0.000
45375.00	0.000
45376.00	0.000
45377.00	0.000
45378.00	0.000
45379.00	0.000
45380.00	0.000
45381.00	0.000
45382.00	0.000
45383.00	0.000
45384.00	0.000
45385.00	0.000
45386.00	0.000
45387.00	0.000
45388.00	0.000
45389.00	0.000
45390.00	0.000
45391.00	0.000
45392.00	0.000
45393.00	0.000
45394.00	0.000
45395.00	0.000
45396.00	0.000
45397.00	0.000
45398.00	0.000
45399.00	0.000
45400.00	0.000
45401.00	-1.119
45402.00	-1.119
45403.00	-1.119
45404.00	-1.119
45405.00	-1.119
45406.00	-1.119
45407.00	-1.119
45408.00	-1.119
45409.00	-1.119
45410.00	-1.119
45411.00	-1.119
45412.00	-1.119
45413.00	-1.119
45414.00	-1.119
45415.00	-1.119
45416.00	0.000
45446.00	0.000
